# Supplementary material for: A new source of root-knot nematode resistance from Arachis stenosperma incorporated into allotetraploid peanut (Arachis hypogaea)
Source: Sci Rep. 2019 Nov 27;9:17702. doi: 10.1038/s41598-019-54183-1 (PMC6881346; doi:10.1038/s41598-019-54183-1)
Supplement: Supplementary file 1 — FileS1 [file 41598_2019_54183_MOESM1_ESM.zip › FileS1.xlsx]

## Sheet: Traits for F2 lines
	Eggs/g Root (EGR) 2014	Eggs/g Root (EGR) 2015	Eggs/g Root (EGR) 2016	BLUPS calculated for EGR between 2014 and 2016 assays	Reproduction Factor (RF) 2014	Reproduction Factor (RF) 2015	Reproduction Factor (RF) 2016	BLUPS calculated for RF between 2014 and 2016 assays	Galling Index (GI) 2014	Galling Index (GI) 2015	Galling Index (GI) 2016	BLUPS calculated for GI between 2014 and 2016 assays	LOG Transformation (=LOG10(number+1))									LOG Transformation (=LOG10(number+1), =LOG10(EGR-BLUPS+140), =LOG10(RF-BLUPS+0.1), =LOG10(GI-BLUPS+0.3))									LOG Transformation=LOG10(EGRBLUPS1416+147), =LOG10(RFBLUPS1416+0.09), =LOG10(GIBLUPS1416+0.3))
Genotype	EGR2014	EGR2015	EGR2016	EGRBLUPS1416	RF2014	RF2015	RF2016	RFBLUPS1416	GI2014	GI2015	GI2016	GIBLUPS1416	EGR2014LOG	EGR2015LOG	EGR2016LOG	RF2014LOG	RF2015LOG	RF2016LOG	GI2014LOG	GI2015LOG	GI2016LOG	EGR2014LOG1	EGR2015LOG1	EGR2016LOG1	RF2014LOG1	RF2015LOG1	RF2016LOG1	GI2014LOG1	GI2015LOG1	GI2016LOG1	EGRBLUPS1416	RFBLUPS1416	GIBLUPS1416	EGRBLUPS1416LOG	RFBLUPS1416LOG	GIBLUPS1416LOG	EGRBLUPS1416LOG147	RFBLUPS1416LOG0.09	GIBLUPS1416LOG0.3
RBS-F2-1	8.97436	-	-	-92.6318	0.0025	-	-	-0.0520906	0.5	-	-	-0.00490847	0.953003	-	-	-2.60206	-	-	-0.30103	-	-	0.998885	-	-	0.00108438	-	-	0.176091	-	-	-92.6318	-0.0520906	-0.00490847	-	-	-	1.73534	-1.42125	-0.530043
RBS-F2-2	5.10204	-	-	-94.414	0.00125	-	-	-0.0526245	0	-	-	-0.250178	0.707744	-	-	-2.90309	-	-	-	-	-	0.785475	-	-	0.000542529	-	-	0	-	-	-94.414	-0.0526245	-0.250178	-	-	-	1.72087	-1.42741	-1.30258
RBS-F2-3	-	0	437.75	87.881	-	0	0.12	-0.00189872	-	0.2	0.25	-0.0193219	-	-	2.64123	-	-	-0.920819	-	-0.69897	-0.60206	-	0	2.64222	-	0	0.049218	-	0.0791812	0.09691	87.881	-0.00189872	-0.0193219	1.9439	-	-	2.37085	-1.05502	-0.551792
RBS-F2-4	0	-	-	-96.7621	0	-	-	-0.0446355	0.5	-	-	-0.00490847	-	-	-	-	-	-	-0.30103	-	-	0	-	-	0	-	-	0.176091	-	-	-96.7621	-0.0446355	-0.00490847	-	-	-	1.70103	-1.34328	-0.530043
RBS-F2-5	2.35294	-	-	-101.211	0.001	-	-	-0.0595543	0.6	-	-	0.0500122	0.371611	-	-	-3	-	-	-0.221849	-	-	0.525426	-	-	0.000434077	-	-	0.20412	-	-	-101.211	-0.0595543	0.0500122	-	-	-1.30092	1.66076	-1.51647	-0.455917
RBS-F2-6	12.1324	0	0	-131.001	0.004125	0	0	-0.0691208	0	0	0.333333	-0.184456	1.08395	-	-	-2.38458	-	-	-	-	-0.477121	1.11834	0	0	0.00178778	0	0	0	0	0.124939	-131.001	-0.0691208	-0.184456	-	-	-	1.20408	-1.68029	-0.937253
RBS-F2-7	0	500	111	-106.67	0	0.545455	0.02	-0.0656025	0	0	0	-0.274108	-	2.69897	2.04532	-	-0.263241	-1.69897	-	-	-	0	2.69984	2.04922	0	0.189056	0.00860017	0	0	0	-106.67	-0.0656025	-0.274108	-	-	-	1.60563	-1.61266	-1.58683
RBS-F2-8	8.29734	0	475	43.5615	0.00333333	0	0.06	-0.0512987	0.333333	0.4	0.2	-0.0717307	0.918939	-	2.67669	-2.47712	-	-1.22185	-0.477121	-0.39794	-0.69897	0.968359	0	2.67761	0.00144524	0	0.0253059	0.124939	0.146128	0.0791812	43.5615	-0.0512987	-0.0717307	1.6391	-	-	2.28004	-1.41227	-0.641553
RBS-F2-9	-	-	-	-	-	-	-	-	-	-	-	-	-	-	-	-	-	-	-	-	-	-	-	-	-	-	-	-	-	-	-	-	-	-	-	-	-	-	-
RBS-F2-10	5.35015	15.7895	56	-125.26	0.004375	0	0.048	-0.060046	0	0.4	0.6	-0.0364226	0.728366	1.19837	1.74819	-2.35902	-	-1.31876	-	-0.39794	-0.221849	0.802784	1.22504	1.75587	0.00189589	0	0.0203613	0	0.146128	0.20412	-125.26	-0.060046	-0.0364226	-	-	-	1.33726	-1.52354	-0.579092
RBS-F2-11	2.63158	-	-	-95.551	0.00125	-	-	-0.0526245	0.25	-	-	-0.127543	0.420216	-	-	-2.90309	-	-	-0.60206	-	-	0.560095	-	-	0.000542529	-	-	0.09691	-	-	-95.551	-0.0526245	-0.127543	-	-	-	1.71138	-1.42741	-0.76332
RBS-F2-12	-	0	-	-	-	0	-	-	-	0.2	-	-	-	-	-	-	-	-	-	-0.69897	-	-	0	-	-	0	-	-	0.0791812	-	-	-	-	-	-	-	-	-	-
RBS-F2-13	24.5982	26.087	0	-140.087	0.0125	0.0909091	0	-0.0744917	0.5	0.2	1	0.267661	1.3909	1.41642	-	-1.90309	-1.04139	-	-0.30103	-0.69897	0	1.40821	1.43276	0	0.00539503	0.0377886	0	0.176091	0.0791812	0.30103	-140.087	-0.0744917	0.267661	-	-	-0.572415	0.839653	-1.80944	-0.245911
RBS-F2-14	2001.16	-	-	696.72	0.316667	-	-	0.0689455	0.666667	-	-	0.0366834	3.30128	-	-	-0.499398	-	-	-0.176091	-	-	3.3015	-	-	0.119476	-	-	0.221849	-	-	696.72	0.0689455	0.0366834	2.84306	-1.16149	-1.43553	2.9262	-0.798752	-0.472778
RBS-F2-15	809.488	-	-	275.785	0.25125	-	-	0.0541666	1	-	-	0.240361	2.90821	-	-	-0.599894	-	-	0	-	-	2.90875	-	-	0.0973441	-	-	0.30103	-	-	275.785	0.0541666	0.240361	2.44057	-1.26627	-0.619135	2.62612	-0.841135	-0.267316
RBS-F2-16	0	-	-	-96.7621	0	-	-	-0.0531585	0	-	-	-0.250178	-	-	-	-	-	-	-	-	-	0	-	-	0	-	-	0	-	-	-96.7621	-0.0531585	-0.250178	-	-	-	1.70103	-1.43366	-1.30258
RBS-F2-17	11.6217	0	70.6	-118.096	0.00625	0	0.024	-0.067878	0.25	0.6	0.4	-0.0364226	1.06527	-	1.8488	-2.20412	-	-1.61979	-0.60206	-0.221849	-0.39794	1.10112	0	1.85491	0.00270589	0	0.0103	0.09691	0.20412	0.146128	-118.096	-0.067878	-0.0364226	-	-	-	1.46096	-1.65518	-0.579092
RBS-F2-18	22.2222	-	-	-90.96	0.002	-	-	-0.0590718	0.4	-	-	-0.0592262	1.34679	-	-	-2.69897	-	-	-0.39794	-	-	1.3659	-	-	0.000867722	-	-	0.146128	-	-	-90.96	-0.0590718	-0.0592262	-	-	-	1.7485	-1.50965	-0.618391
RBS-F2-19	-	-	-	-	-	-	-	-	-	-	-	-	-	-	-	-	-	-	-	-	-	-	-	-	-	-	-	-	-	-	-	-	-	-	-	-	-	-	-
RBS-F2-20	10.5538	-	-	-96.98	0.00407	-	-	-0.0580732	0.8	-	-	0.159251	1.02341	-	-	-2.39041	-	-	-0.09691	-	-	1.06272	-	-	0.00176399	-	-	0.255273	-	-	-96.98	-0.0580732	0.159251	-	-	-0.797919	1.69914	-1.49584	-0.33795
RBS-F2-21	-	-	-	-	-	-	-	-	-	-	-	-	-	-	-	-	-	-	-	-	-	-	-	-	-	-	-	-	-	-	-	-	-	-	-	-	-	-	-
RBS-F2-22	1.8018	-	-	-101.495	0.001	-	-	-0.0595543	0.8	-	-	0.159251	0.255707	-	-	-3	-	-	-0.09691	-	-	0.447437	-	-	0.000434077	-	-	0.255273	-	-	-101.495	-0.0595543	0.159251	-	-	-0.797919	1.65806	-1.51647	-0.33795
RBS-F2-23	5.39568	-	-	-94.2788	0.00375	-	-	-0.0515566	0	-	-	-0.250178	0.732046	-	-	-2.42597	-	-	-	-	-	0.805887	-	-	0.00162556	-	-	0	-	-	-94.2788	-0.0515566	-0.250178	-	-	-	1.72198	-1.41518	-1.30258
RBS-F2-24	20.2899	-	-	-91.957	0.007	-	-	-0.0566596	0.6	-	-	0.0500122	1.30728	-	-	-2.1549	-	-	-0.221849	-	-	1.32817	-	-	0.00302947	-	-	0.20412	-	-	-91.957	-0.0566596	0.0500122	-	-	-1.30092	1.7407	-1.47703	-0.455917
RBS-F2-25	24.8168	0	187.5	-75.9308	0.00875	0	0.015	-0.0673866	1	0.4	0.25	0.153088	1.39475	-	2.273	-2.05799	-	-1.82391	0	-0.39794	-0.60206	1.4119	0	2.27531	0.00378355	0	0.00646604	0.30103	0.146128	0.09691	-75.9308	-0.0673866	0.153088	-	-	-0.81506	1.85168	-1.64563	-0.343818
RBS-F2-26	0	-	-	-96.7621	0	-	-	-0.0531585	0.25	-	-	-0.127543	-	-	-	-	-	-	-0.60206	-	-	0	-	-	0	-	-	0.09691	-	-	-96.7621	-0.0531585	-0.127543	-	-	-	1.70103	-1.43366	-0.76332
RBS-F2-27	-	-	-	-	-	-	-	-	-	-	-	-	-	-	-	-	-	-	-	-	-	-	-	-	-	-	-	-	-	-	-	-	-	-	-	-	-	-	-
RBS-F2-28	27.8723	-	-	-83.9345	0.0104125	-	-	-0.0487106	0.25	-	-	-0.127543	1.44517	-	-	-1.98244	-	-	-0.60206	-	-	1.46048	-	-	0.00449871	-	-	0.09691	-	-	-83.9345	-0.0487106	-0.127543	-	-	-	1.79979	-1.38416	-0.76332
RBS-F2-29	140.351	-	-	-29.0813	0.0266667	-	-	-0.0350708	0	-	-	-0.242869	2.14722	-	-	-1.57403	-	-	-	-	-	2.1503	-	-	0.0114295	-	-	0	-	-	-29.0813	-0.0350708	-0.242869	-	-	-	2.07158	-1.2602	-1.24313
RBS-F2-30	-	-	-	-	-	-	-	-	-	-	-	-	-	-	-	-	-	-	-	-	-	-	-	-	-	-	-	-	-	-	-	-	-	-	-	-	-	-	-
RBS-F2-31	10.2339	-	0	-130.509	0.00333333	-	0	-0.0648244	0.333333	0	0	-0.148553	1.01004	-	-	-2.47712	-	-	-0.477121	-	-	1.05053	-	0	0.00144524	-	0	0.124939	0	0	-130.509	-0.0648244	-0.148553	-	-	-	1.21724	-1.59902	-0.81974
RBS-F2-32	-	-	-	-	-	-	-	-	-	-	-	-	-	-	-	-	-	-	-	-	-	-	-	-	-	-	-	-	-	-	-	-	-	-	-	-	-	-	-
RBS-F2-33	66.1634	0	350	-0.126146	0.0275	0	0.024	-0.0619605	0.75	0	0.2	0.0395982	1.82062	-	2.54407	-1.56067	-	-1.61979	-0.124939	-	-0.69897	1.82713	0	2.54531	0.0117818	0	0.0103	0.243038	0	0.0791812	-0.126146	-0.0619605	0.0395982	-	-	-1.40232	2.16694	-1.55223	-0.469035
RBS-F2-34	0	0	0	-135.766	0	0	0	-0.0704553	1.33333	0.2	0.5	0.260457	-	-	-	-	-	-	0.124939	-0.69897	-0.30103	0	0	0	0	0	0	0.367977	0.0791812	0.176091	-135.766	-0.0704553	0.260457	-	-	-0.584265	1.05053	-1.70897	-0.251458
RBS-F2-35	200	0	0	-52.6615	0.01	0	0	-0.0571421	1.33333	0	0	0.229263	2.30103	-	-	-2	-	-	0.124939	-	-	2.3032	0	0	0.00432137	0	0	0.367977	0	0	-52.6615	-0.0571421	0.229263	-	-	-0.639666	1.97469	-1.48336	-0.276328
RBS-F2-36	415.262	-	-	111.818	0.29276	-	-	0.0812012	1.2	-	-	0.377728	2.61832	-	-	-0.533488	-	-	0.0791812	-	-	2.61937	-	-	0.111518	-	-	0.342423	-	-	111.818	0.0812012	0.377728	2.04851	-1.09044	-0.422821	2.41299	-0.766493	-0.168945
RBS-F2-37	70.1657	0	400	19.3028	0.0175	0	0.024	-0.0647452	0.75	0.2	0.2	0.0395982	1.84612	-	2.60206	-1.75696	-	-1.61979	-0.124939	-0.69897	-0.69897	1.85227	0	2.60314	0.00753442	0	0.0103	0.243038	0.0791812	0.0791812	19.3028	-0.0647452	0.0395982	1.28562	-	-1.40232	2.2209	-1.59766	-0.469035
RBS-F2-38	2.94118	-	-	-95.4085	0.00125	-	-	-0.0526245	0	-	-	-0.250178	0.468521	-	-	-2.90309	-	-	-	-	-	0.595626	-	-	0.000542529	-	-	0	-	-	-95.4085	-0.0526245	-0.250178	-	-	-	1.71258	-1.42741	-1.30258
RBS-F2-39	1044.01	-	-	383.718	0.16125	-	-	0.0157218	1	-	-	0.240361	3.0187	-	-	-0.7925	-	-	0	-	-	3.01912	-	-	0.0649257	-	-	0.30103	-	-	383.718	0.0157218	0.240361	2.58401	-1.8035	-0.619135	2.72486	-0.975835	-0.267316
RBS-F2-40	29.0134	-	-	-83.4093	0.015	-	-	-0.046751	1.25	-	-	0.362996	1.4626	-	-	-1.82391	-	-	0.09691	-	-	1.47732	-	-	0.00646604	-	-	0.352183	-	-	-83.4093	-0.046751	0.362996	-	-	-0.440098	1.80339	-1.36402	-0.178489
RBS-F2-41	6.57895	-	-	-93.7343	0.00125	-	-	-0.0526245	1.25	-	-	0.362996	0.818156	-	-	-2.90309	-	-	0.09691	-	-	0.879609	-	-	0.000542529	-	-	0.352183	-	-	-93.7343	-0.0526245	0.362996	-	-	-0.440098	1.72645	-1.42741	-0.178489
RBS-F2-42	0	-	-	-83.8247	0	-	-	-0.0446355	0.666667	-	-	0.0366834	-	-	-	-	-	-	-0.176091	-	-	0	-	-	0	-	-	0.221849	-	-	-83.8247	-0.0446355	0.0366834	-	-	-1.43553	1.80055	-1.34328	-0.472778
RBS-F2-43	-	0	68	-66.033	-	0	0.03	-0.0256502	-	0	0.5	0.0924379	-	-	1.83251	-	-	-1.52288	-	-	-0.30103	-	0	1.83885	-	0	0.0128372	-	0	0.176091	-66.033	-0.0256502	0.0924379	-	-	-1.03415	1.90831	-1.19145	-0.406229
RBS-F2-44	6.6	0	0	-115.57	0.000825	0	0	-0.065414	0.5	0	0	-0.0397279	0.819544	-	-	-3.08355	-	-	-0.30103	-	-	0.880814	0	0	0.000358145	0	0	0.176091	0	0	-115.57	-0.065414	-0.0397279	-	-	-	1.49734	-1.60931	-0.584572
RBS-F2-45	15.0309	0	0	-120.411	0.00375	0	0	-0.0692421	0.75	0.2	0	0.0188207	1.17699	-	-	-2.42597	-	-	-0.124939	-0.69897	-	1.20496	0	0	0.00162556	0	0	0.243038	0.0791812	0	-120.411	-0.0692421	0.0188207	-	-	-1.72537	1.4247	-1.68282	-0.496454
RBS-F2-46	-	-	-	-	-	-	-	-	-	-	-	-	-	-	-	-	-	-	-	-	-	-	-	-	-	-	-	-	-	-	-	-	-	-	-	-	-	-	-
RBS-F2-47	-	-	-	-	-	-	-	-	-	-	-	-	-	-	-	-	-	-	-	-	-	-	-	-	-	-	-	-	-	-	-	-	-	-	-	-	-	-	-
RBS-F2-48	-	-	-	-	-	-	-	-	-	-	-	-	-	-	-	-	-	-	-	-	-	-	-	-	-	-	-	-	-	-	-	-	-	-	-	-	-	-	-
RBS-F2-49	0	-	-	-96.7621	0	-	-	-0.0531585	0.25	-	-	-0.127543	-	-	-	-	-	-	-0.60206	-	-	0	-	-	0	-	-	0.09691	-	-	-96.7621	-0.0531585	-0.127543	-	-	-	1.70103	-1.43366	-0.76332
RBS-F2-50	-	-	-	-	-	-	-	-	-	-	-	-	-	-	-	-	-	-	-	-	-	-	-	-	-	-	-	-	-	-	-	-	-	-	-	-	-	-	-
RBS-F2-51	-	-	-	-	-	-	-	-	-	-	-	-	-	-	-	-	-	-	-	-	-	-	-	-	-	-	-	-	-	-	-	-	-	-	-	-	-	-	-
RBS-F2-52	4.43182	0	60.8	-123.775	0.0014625	0	0.048	-0.060857	0	0.4	0.2	-0.188464	0.646582	-	1.7839	-2.8349	-	-1.31876	-	-0.39794	-0.69897	0.734945	0	1.79099	0.000634692	0	0.0203613	0	0.146128	0.0791812	-123.775	-0.060857	-0.188464	-	-	-	1.36595	-1.53547	-0.952586
RBS-F2-53	67.9952	-	-	-60.8039	0.015	-	-	-0.0392554	0	-	-	-0.200264	1.83248	-	-	-1.82391	-	-	-	-	-	1.83882	-	-	0.00646604	-	-	0	-	-	-60.8039	-0.0392554	-0.200264	-	-	-	1.93549	-1.29461	-1.00115
RBS-F2-54	49.1718	-	-	-74.1319	0.01125	-	-	-0.0483529	0	-	-	-0.250178	1.69172	-	-	-1.94885	-	-	-	-	-	1.70046	-	-	0.00485853	-	-	0	-	-	-74.1319	-0.0483529	-0.250178	-	-	-	1.86254	-1.38041	-1.30258
RBS-F2-55	-	-	-	-	-	-	-	-	-	-	-	-	-	-	-	-	-	-	-	-	-	-	-	-	-	-	-	-	-	-	-	-	-	-	-	-	-	-	-
RBS-F2-56	0	0	0	-128.471	0	0	0	-0.0744952	0.5	0	0	-0.0929593	-	-	-	-	-	-	-0.30103	-	-	0	0	0	0	0	0	0.176091	0	0	-128.471	-0.0744952	-0.0929593	-	-	-	1.26786	-1.80953	-0.683944
RBS-F2-57	139.588	-	-	-32.5201	0.02375	-	-	-0.0430133	1.25	-	-	0.362996	2.14485	-	-	-1.62434	-	-	0.09691	-	-	2.14795	-	-	0.0101939	-	-	0.352183	-	-	-32.5201	-0.0430133	0.362996	-	-	-0.440098	2.05873	-1.32803	-0.178489
RBS-F2-58	76.9231	-	-	-20.9694	0.005	-	-	-0.0187686	0	-	-	-0.058683	1.88606	-	-	-2.30103	-	-	-	-	-	1.89167	-	-	0.00216606	-	-	0	-	-	-20.9694	-0.0187686	-0.058683	-	-	-	2.10048	-1.14733	-0.617412
RBS-F2-59	75	203.571	34.2	-112.872	0.03	0.317833	0.024	-0.0612643	0	0.4	0.2	-0.188464	1.87506	2.30872	1.53403	-1.52288	-0.497801	-1.61979	-	-0.39794	-0.69897	1.88081	2.31084	1.54654	0.0128372	0.11986	0.0103	0	0.146128	0.0791812	-112.872	-0.0612643	-0.188464	-	-	-	1.5331	-1.54158	-0.952586
RBS-F2-60	296.011	-	-	39.47	0.0575	-	-	-0.0285965	0	-	-	-0.250178	2.47131	-	-	-1.24033	-	-	-	-	-	2.47277	-	-	0.0242804	-	-	0	-	-	39.47	-0.0285965	-0.250178	1.59627	-	-	2.27061	-1.21181	-1.30258
RBS-F2-61	2.19298	63.3333	0	-146.633	0.00125	0.0909091	0	-0.0776245	0.25	0.2	0.4	-0.0364226	0.341035	1.80163	-	-2.90309	-1.04139	-	-0.60206	-0.69897	-0.39794	0.504197	1.80844	0	0.000542529	0.0377886	0	0.09691	0.0791812	0.146128	-146.633	-0.0776245	-0.0364226	-	-	-	-0.435326	-1.90744	-0.579092
RBS-F2-62	-	-	-	-	-	-	-	-	-	-	-	-	-	-	-	-	-	-	-	-	-	-	-	-	-	-	-	-	-	-	-	-	-	-	-	-	-	-	-
RBS-F2-63	5.31915	-	-	-94.3141	0.00125	-	-	-0.0526245	0.25	-	-	-0.127543	0.725842	-	-	-2.90309	-	-	-0.60206	-	-	0.800659	-	-	0.000542529	-	-	0.09691	-	-	-94.3141	-0.0526245	-0.127543	-	-	-	1.72169	-1.42741	-0.76332
RBS-F2-64	-	-	-	-	-	-	-	-	-	-	-	-	-	-	-	-	-	-	-	-	-	-	-	-	-	-	-	-	-	-	-	-	-	-	-	-	-	-	-
RBS-F2-65	13.4507	-	-	-95.4854	0.0044	-	-	-0.057914	0	-	-	-0.277703	1.12875	-	-	-2.35655	-	-	-	-	-	1.15989	-	-	0.0019067	-	-	0	-	-	-95.4854	-0.057914	-0.277703	-	-	-	1.71193	-1.49368	-1.65176
RBS-F2-66	23.8889	75	108.4	-100.707	0.00375	0.045106	0.084	-0.0476887	0.5	0	0	-0.112443	1.3782	1.87506	2.03503	-2.42597	-1.34577	-1.07572	-0.30103	-	-	1.39601	1.88081	2.03902	0.00162556	0.0191603	0.0350293	0.176091	0	0	-100.707	-0.0476887	-0.112443	-	-	-	1.66551	-1.37354	-0.726868
RBS-F2-67	34.2589	31.5789	7.4	-134.521	0.0225	0.150943	0.012	-0.0675299	0.5	0.2	0.8	0.19164	1.53477	1.4994	0.869232	-1.64782	-0.821186	-1.92082	-0.30103	-0.69897	-0.09691	1.54727	1.51294	0.924279	0.00966332	0.061054	0.00518051	0.176091	0.0791812	0.255273	-134.521	-0.0675299	0.19164	-	-	-0.717514	1.09617	-1.6484	-0.308353
RBS-F2-68	2391.93	363.636	1222.2	997.88	1.09719	0.165684	0.504	0.403003	1.75	0.4	0.2	0.343682	3.37875	2.56067	3.08714	0.0402823	-0.78072	-0.297569	0.243038	-0.39794	-0.69897	3.37893	2.56186	3.0875	0.321638	0.0665807	0.177248	0.439333	0.146128	0.0791812	997.88	0.403003	0.343682	2.99908	-0.394692	-0.463844	3.05876	-0.307151	-0.191329
RBS-F2-69	9.86842	0	0	-144.391	0.00375	0	0	-0.0769284	0.5	0	0	-0.112443	0.994248	-	-	-2.42597	-	-	-0.30103	-	-	1.03617	0	0	0.00162556	0	0	0.176091	0	0	-144.391	-0.0769284	-0.112443	-	-	-	0.416544	-1.88367	-0.726868
RBS-F2-70	16.3403	0	68.25	-105.031	0.005	0	0.015	-0.068509	0.75	0.2	0.25	0.0715917	1.21326	-	1.8341	-2.30103	-	-1.82391	-0.124939	-0.69897	-0.60206	1.23906	0	1.84042	0.00216606	0	0.00646604	0.243038	0.0791812	0.09691	-105.031	-0.068509	0.0715917	-	-	-1.14514	1.62293	-1.66774	-0.429934
RBS-F2-71	704.365	-	-	139.485	0.1325	-	-	0.00218766	0	-	-	-0.183657	2.8478	-	-	-0.877784	-	-	-	-	-	2.84841	-	-	0.0540382	-	-	0	-	-	139.485	0.00218766	-0.183657	2.14453	-2.66002	-	2.4571	-1.03533	-0.93426
RBS-F2-72	43.8596	-	-	-70.2179	0.00833333	-	-	-0.0416466	0.333333	-	-	-0.0604879	1.64207	-	-	-2.07918	-	-	-0.477121	-	-	1.65186	-	-	0.00360412	-	-	0.124939	-	-	-70.2179	-0.0416466	-0.0604879	-	-	-	1.88526	-1.31557	-0.620672
RBS-F2-73	160.097	75	0	-62.2223	0.061	0.0909091	0	-0.0516728	1	0.2	0	0.119287	2.20438	1.87506	-	-1.21467	-1.04139	-	0	-0.69897	-	2.20709	1.88081	0	0.0257154	0.0377886	0	0.30103	0.0791812	0	-62.2223	-0.0516728	0.119287	-	-	-0.923407	1.92828	-1.41649	-0.377489
RBS-F2-74	-	-	-	-	-	-	-	-	-	-	-	-	-	-	-	-	-	-	-	-	-	-	-	-	-	-	-	-	-	-	-	-	-	-	-	-	-	-	-
RBS-F2-75	0	125	0	-119.695	0	0.045106	0	-0.0657044	0	0.25	0	-0.247042	-	2.09691	-	-	-1.34577	-	-	-0.60206	-	0	2.10037	0	0	0.0191603	0	0	0.09691	0	-119.695	-0.0657044	-0.247042	-	-	-	1.43624	-1.61447	-1.27607
RBS-F2-76	15.625	-	-	-89.571	0.00125	-	-	-0.0526245	0.5	-	-	-0.00490847	1.19382	-	-	-2.90309	-	-	-0.30103	-	-	1.22076	-	-	0.000542529	-	-	0.176091	-	-	-89.571	-0.0526245	-0.00490847	-	-	-	1.75913	-1.42741	-0.530043
RBS-F2-77	44.898	150	0	-126.915	0.011	0	0	-0.0741436	0.6	0.4	0	-0.0452021	1.65223	2.17609	-	-1.95861	-	-	-0.221849	-0.39794	-	1.66179	2.17898	0	0.00475116	0	0	0.20412	0.146128	0	-126.915	-0.0741436	-0.0452021	-	-	-	1.30287	-1.7998	-0.593804
RBS-F2-78	24.0282	-	-	-85.7037	0.00716667	-	-	-0.042065	1	-	-	0.240361	1.38072	-	-	-2.14468	-	-	0	-	-	1.39843	-	-	0.00310134	-	-	0.30103	-	-	-85.7037	-0.042065	0.240361	-	-	-0.619135	1.78743	-1.31935	-0.267316
RBS-F2-79	-	-	-	-	-	-	-	-	-	-	-	-	-	-	-	-	-	-	-	-	-	-	-	-	-	-	-	-	-	-	-	-	-	-	-	-	-	-	-
RBS-F2-80	-	-	-	-	-	-	-	-	-	0	-	-	-	-	-	-	-	-	-	-	-	-	-	-	-	-	-	-	0	-	-	-	-	-	-	-	-	-	-
RBS-F2-81	-	-	-	-	-	-	-	-	-	-	-	-	-	-	-	-	-	-	-	-	-	-	-	-	-	-	-	-	-	-	-	-	-	-	-	-	-	-	-
RBS-F2-82	62.5	-	-	-67.998	0.005	-	-	-0.0510226	0.25	0	-	-0.127543	1.79588	-	-	-2.30103	-	-	-0.60206	-	-	1.80277	-	-	0.00216606	-	-	0.09691	0	-	-67.998	-0.0510226	-0.127543	-	-	-	1.89764	-1.40919	-0.76332
RBS-F2-83	3.96825	0	123.5	-102.673	0.00125	0	0.06	-0.0561625	0	0	0.75	-0.0114633	0.598599	-	2.09167	-2.90309	-	-1.22185	-	-	-0.124939	0.696204	0	2.09517	0.000542529	0	0.0253059	0	0	0.243038	-102.673	-0.0561625	-0.0114633	-	-	-	1.64667	-1.4706	-0.539799
RBS-F2-84	163.553	0	216.2	-20.5361	0.07375	0	0.132	-0.0114873	0.5	0.4	0.2	-0.0364226	2.21366	-	2.33486	-1.13224	-	-0.879426	-0.30103	-0.39794	-0.69897	2.21631	0	2.33686	0.0309032	0	0.0538464	0.176091	0.146128	0.0791812	-20.5361	-0.0114873	-0.0364226	-	-	-	2.10197	-1.10506	-0.579092
RBS-F2-85	4.71698	60	0	-145.896	0.00125	0	0	-0.0776245	0.25	0.4	0	-0.188464	0.673664	1.77815	-	-2.90309	-	-	-0.60206	-0.39794	-	0.757167	1.78533	0	0.000542529	0	0	0.09691	0.146128	0	-145.896	-0.0776245	-0.188464	-	-	-	0.0431282	-1.90744	-0.952586
RBS-F2-86	4126.93	250	1500	1704.92	8.0875	0	0.12	2.80211	1.25	0	0	0.245361	3.61563	2.39794	3.17609	0.907814	-	-0.920819	0.09691	-	-	3.61573	2.39967	3.17638	0.958444	0	0.049218	0.352183	0	0	1704.92	2.80211	0.245361	3.23171	0.447484	-0.610195	3.26762	0.461214	-0.263316
RBS-F2-87	1956.8	-	-	803.809	0.31375	-	-	0.0808644	0	-	-	-0.250178	3.29155	-	-	-0.503416	-	-	-	-	-	3.29177	-	-	0.118513	-	-	0	-	-	803.809	0.0808644	-0.250178	2.90515	-1.09224	-	2.97809	-0.767348	-1.30258
RBS-F2-88	14.2628	-	-	-90.198	0.0025	-	-	-0.0520906	0	-	-	-0.250178	1.15421	-	-	-2.60206	-	-	-	-	-	1.18363	-	-	0.00108438	-	-	0	-	-	-90.198	-0.0520906	-0.250178	-	-	-	1.75436	-1.42125	-1.30258
RBS-F2-89	165.044	170	385.8	41.8363	0.0625	0.166381	0.036	-0.0480368	0.5	0	0.4	0.0395982	2.2176	2.23045	2.58636	-1.20412	-0.778897	-1.4437	-0.30103	-	-0.39794	2.22022	2.233	2.58749	0.0263289	0.0668404	0.0153598	0.176091	0	0.146128	41.8363	-0.0480368	0.0395982	1.62155	-	-1.40232	2.27609	-1.37713	-0.469035
RBS-F2-90	10.8696	-	-	-91.7596	0.00125	-	-	-0.0526245	0.75	-	-	0.117726	1.03621	-	-	-2.90309	-	-	-0.124939	-	-	1.07443	-	-	0.000542529	-	-	0.243038	-	-	-91.7596	-0.0526245	0.117726	-	-	-0.929126	1.74226	-1.42741	-0.379108
RBS-F2-91	1515.38	0	550	496.308	0.368287	0	0.06	0.0454708	2	0.6	0	0.343682	3.18052	-	2.74036	-0.433813	-	-1.22185	0.30103	-0.221849	-	3.18081	0	2.74115	0.136177	0	0.0253059	0.477121	0.20412	0	496.308	0.0454708	0.343682	2.69575	-1.34227	-0.463844	2.80842	-0.868154	-0.191329
RBS-F2-92	0	-	-	-96.7621	0	-	-	-0.0531585	0.5	-	-	-0.00490847	-	-	-	-	-	-	-0.30103	-	-	0	-	-	0	-	-	0.176091	-	-	-96.7621	-0.0531585	-0.00490847	-	-	-	1.70103	-1.43366	-0.530043
RBS-F2-93	0	-	-	-96.7621	0	-	-	-0.0531585	0.75	-	-	0.117726	-	-	-	-	-	-	-0.124939	-	-	0	-	-	0	-	-	0.243038	-	-	-96.7621	-0.0531585	0.117726	-	-	-0.929126	1.70103	-1.43366	-0.379108
RBS-F2-94	8.20664	54.5455	90	-112.009	0.00375	0	0.036	-0.0643971	0	0	0.2	-0.188464	0.914166	1.73676	1.95424	-2.42597	-	-1.4437	-	-	-0.69897	0.964101	1.74465	1.95904	0.00162556	0	0.0153598	0	0	0.0791812	-112.009	-0.0643971	-0.188464	-	-	-	1.54396	-1.59171	-0.952586
RBS-F2-95	-	-	-	-	-	-	-	-	-	-	-	-	-	-	-	-	-	-	-	-	-	-	-	-	-	-	-	-	-	-	-	-	-	-	-	-	-	-	-
RBS-F2-96	62.5	-	-	-65.9613	0.00125	-	-	-0.0526245	0.333333	-	-	-0.0883983	1.79588	-	-	-2.90309	-	-	-0.477121	-	-	1.80277	-	-	0.000542529	-	-	0.124939	-	-	-65.9613	-0.0526245	-0.0883983	-	-	-	1.90869	-1.42741	-0.674481
RBS-F2-97	-	-	-	-	-	-	-	-	-	-	-	-	-	-	-	-	-	-	-	-	-	-	-	-	-	-	-	-	-	-	-	-	-	-	-	-	-	-	-
RBS-F2-98	52.7958	54.5455	413.667	-2.649	0.015	0	0.12	-0.0364859	0	0.2	0.666667	-0.0760535	1.7226	1.73676	2.61665	-1.82391	-	-0.920819	-	-0.69897	-0.176091	1.73075	1.74465	2.6177	0.00646604	0	0.049218	0	0.0791812	0.221849	-2.649	-0.0364859	-0.0760535	-	-	-	2.15942	-1.27153	-0.649856
RBS-F2-99	10.6667	-	-	-96.9218	0.002	-	-	-0.0590718	0.2	-	-	-0.168465	1.02803	-	-	-2.69897	-	-	-0.69897	-	-	1.06695	-	-	0.000867722	-	-	0.0791812	-	-	-96.9218	-0.0590718	-0.168465	-	-	-	1.69965	-1.50965	-0.880957
RBS-F2-100	-	-	-	-	-	-	-	-	-	-	-	-	-	-	-	-	-	-	-	-	-	-	-	-	-	-	-	-	-	-	-	-	-	-	-	-	-	-	-
RBS-F2-101	2.15517	54.5455	56.25	-113.284	0.00125	0.045106	0.045	-0.0606521	0.75	0.4	0	-0.0106838	0.333482	1.73676	1.75012	-2.90309	-1.34577	-1.34679	-0.124939	-0.39794	-	0.499023	1.74465	1.75778	0.000542529	0.0191603	0.0191163	0.243038	0.146128	0	-113.284	-0.0606521	-0.0106838	-	-	-	1.52784	-1.53242	-0.538627
RBS-F2-102	13.0125	-	-	-95.7115	0.003	-	-	-0.0585894	0.6	-	-	0.0500122	1.11436	-	-	-2.52288	-	-	-0.221849	-	-	1.14651	-	-	0.00130093	-	-	0.20412	-	-	-95.7115	-0.0585894	0.0500122	-	-	-1.30092	1.71002	-1.50292	-0.455917
RBS-F2-103	17.1184	-	-	-88.8838	0.00625	-	-	-0.0504887	0	-	-	-0.250178	1.23346	-	-	-2.20412	-	-	-	-	-	1.25812	-	-	0.00270589	-	-	0	-	-	-88.8838	-0.0504887	-0.250178	-	-	-	1.7643	-1.40328	-1.30258
RBS-F2-104	2.96296	0	0	-142.229	0.002	0	0	-0.0772764	0	0	0	-0.273265	0.471726	-	-	-2.69897	-	-	-	-	-	0.59802	0	0	0.000867722	0	0	0	0	0	-142.229	-0.0772764	-0.273265	-	-	-	0.678584	-1.89539	-1.57291
RBS-F2-105	1344.61	1326.09	210.25	347.204	0.7025	5.54545	0.135	0.176177	2.25	1	0.25	0.564465	3.1286	3.12257	2.32274	-0.153354	0.743937	-0.869666	0.352183	0	-0.60206	3.12892	3.1229	2.3248	0.231087	0.81594	0.0549959	0.511883	0.30103	0.09691	347.204	0.176177	0.564465	2.54058	-0.754051	-0.248363	2.69391	-0.57483	-0.0632525
RBS-F2-106	3.24675	46.1538	12.8	-138.391	0.002	0.045106	0.012	-0.0764413	0.4	0.2	0.6	0.0719738	0.511449	1.66421	1.10721	-2.69897	-1.34577	-1.92082	-0.39794	-0.69897	-0.221849	0.628057	1.67352	1.13988	0.000867722	0.0191603	0.00518051	0.146128	0.0791812	0.20412	-138.391	-0.0764413	0.0719738	-	-	-1.14283	0.934937	-1.86778	-0.429488
RBS-F2-107	-	-	-	-	-	-	-	-	-	-	-	-	-	-	-	-	-	-	-	-	-	-	-	-	-	-	-	-	-	-	-	-	-	-	-	-	-	-	-
RBS-F2-108	5.95238	535.294	2250	514.917	0.002	0.316439	0.135	-0.0396827	0.2	0	0	-0.205236	0.774691	2.72859	3.35218	-2.69897	-0.49971	-0.869666	-0.69897	-	-	0.842134	2.7294	3.35238	0.000867722	0.119401	0.0549959	0.0791812	0	0	514.917	-0.0396827	-0.205236	2.71174	-	-	2.8208	-1.29828	-1.02336
RBS-F2-109	754.359	187.5	1100	452.253	0.492	0	0.225	0.155944	1.8	0	0.75	0.630994	2.87758	2.273	3.04139	-0.308035	-	-0.647817	0.255273	-	-0.124939	2.87815	2.27531	3.04179	0.173769	0	0.0881361	0.447158	0	0.243038	452.253	0.155944	0.630994	2.65538	-0.80703	-0.199975	2.77761	-0.609163	-0.0310533
RBS-F2-110	-	-	-	-	-	-	-	-	-	-	-	-	-	-	-	-	-	-	-	-	-	-	-	-	-	-	-	-	-	-	-	-	-	-	-	-	-	-	-
RBS-F2-111	-	-	-	-	-	-	-	-	-	-	-	-	-	-	-	-	-	-	-	-	-	-	-	-	-	-	-	-	-	-	-	-	-	-	-	-	-	-	-
RBS-F2-112	15.9123	0	0	-119.026	0.0076	0	0	-0.0716518	0.4	0.4	0	-0.127539	1.20173	-	-	-2.11919	-	-	-0.39794	-0.39794	-	1.2282	0	0	0.00328816	0	0	0.146128	0.146128	0	-119.026	-0.0716518	-0.127539	-	-	-	1.44675	-1.73641	-0.76331
RBS-F2-113	-	-	-	-	-	-	-	-	-	-	-	-	-	-	-	-	-	-	-	-	-	-	-	-	-	-	-	-	-	-	-	-	-	-	-	-	-	-	-
RBS-F2-114	12.0968	-	-	-91.1948	0.00375	-	-	-0.0515566	1	-	-	0.240361	1.08267	-	-	-2.42597	-	-	0	-	-	1.11716	-	-	0.00162556	-	-	0.30103	-	-	-91.1948	-0.0515566	0.240361	-	-	-0.619135	1.74667	-1.41518	-0.267316
RBS-F2-115	12.3039	0	82.8	-113.441	0.00625	0	0.036	-0.0637009	0.5	0.6	0.4	0.0395982	1.09004	-	1.91803	-2.20412	-	-1.4437	-0.30103	-0.221849	-0.39794	1.12398	0	1.92324	0.00270589	0	0.0153598	0.176091	0.20412	0.146128	-113.441	-0.0637009	0.0395982	-	-	-1.40232	1.52581	-1.58006	-0.469035
RBS-F2-116	26.8616	0	125	-98.2752	0.012	0	0.015	-0.0696184	0.6	0	0.25	0.0228267	1.42913	-	2.09691	-1.92082	-	-1.82391	-0.221849	-	-0.60206	1.44501	0	2.10037	0.00518051	0	0.00646604	0.20412	0	0.09691	-98.2752	-0.0696184	0.0228267	-	-	-1.64156	1.68775	-1.69076	-0.49103
RBS-F2-117	-	-	-	-	-	-	-	-	-	-	-	-	-	-	-	-	-	-	-	-	-	-	-	-	-	-	-	-	-	-	-	-	-	-	-	-	-	-	-
RBS-F2-118	-	0	1500	578.511	-	0	0.06	-0.0275286	-	0.25	0	-0.134813	-	-	3.17609	-	-	-1.22185	-	-0.60206	-	-	0	3.17638	-	0	0.0253059	-	0.09691	0	578.511	-0.0275286	-0.134813	2.76231	-	-	2.86064	-1.20432	-0.782024
RBS-F2-119	21.1584	0	41.4	-126.28	0.015	0	0.024	-0.0683054	0	0.4	0.2	-0.210626	1.32548	-	1.617	-1.82391	-	-1.61979	-	-0.39794	-0.69897	1.34554	0	1.62737	0.00646604	0	0.0103	0	0.146128	0.0791812	-126.28	-0.0683054	-0.210626	-	-	-	1.31638	-1.66365	-1.04879
RBS-F2-120	0	-	-	-87.6433	0	-	-	-0.0446355	0	-	-	-0.250178	-	-	-	-	-	-	-	-	-	0	-	-	0	-	-	0	-	-	-87.6433	-0.0446355	-0.250178	-	-	-	1.77347	-1.34328	-1.30258
RBS-F2-121	-	-	-	-	-	-	-	-	-	-	-	-	-	-	-	-	-	-	-	-	-	-	-	-	-	-	-	-	-	-	-	-	-	-	-	-	-	-	-
RBS-F2-122	-	0	505.2	139.363	-	0	0.192	0.032591	-	0.2	0.2	-0.0479653	-	-	2.70346	-	-	-0.716699	-	-0.69897	-0.69897	-	0	2.70432	-	0	0.0762763	-	0.0791812	0.0791812	139.363	0.032591	-0.0479653	2.14415	-1.4869	-	2.45692	-0.911542	-0.59854
RBS-F2-123	146.331	214.572	162.6	-44.7641	0.075	0.136364	0.156	0.000706401	1	0.2	0.4	0.150017	2.16534	2.33157	2.21112	-1.12494	-0.865301	-0.806875	0	-0.69897	-0.39794	2.16829	2.33359	2.21378	0.0314085	0.0555173	0.0629578	0.30103	0.0791812	0.146128	-44.7641	0.000706401	0.150017	-	-3.15095	-0.823858	2.0096	-1.04236	-0.346771
RBS-F2-124	-	-	-	-	-	-	-	-	-	-	-	-	-	-	-	-	-	-	-	-	-	-	-	-	-	-	-	-	-	-	-	-	-	-	-	-	-	-	-
RBS-F2-125	5.66449	102.273	0	-145.643	0.002	0.0909091	0	-0.0803465	0.6	0.6	0.4	0.0719738	0.753161	2.00976	-	-2.69897	-1.04139	-	-0.221849	-0.221849	-0.39794	0.823767	2.01399	0	0.000867722	0.0377886	0	0.20412	0.20412	0.146128	-145.643	-0.0803465	0.0719738	-	-	-1.14283	0.132491	-2.01532	-0.429488
RBS-F2-126	-	-	-	-	-	-	-	-	-	-	-	-	-	-	-	-	-	-	-	-	-	-	-	-	-	-	-	-	-	-	-	-	-	-	-	-	-	-	-
RBS-F2-127	42.8571	-	-	-58.2345	0.015	-	-	-0.029724	0.5	-	-	-0.0211687	1.63202	-	-	-1.82391	-	-	-0.30103	-	-	1.64204	-	-	0.00646604	-	-	0.176091	-	-	-58.2345	-0.029724	-0.0211687	-	-	-	1.94824	-1.21986	-0.554659
RBS-F2-128	2.34513	26.087	25.6	-137.24	0.001325	0	0.024	-0.0692495	1.25	0.4	0.4	0.267661	0.370167	1.41642	1.40824	-2.87778	-	-1.61979	0.09691	-0.39794	-0.39794	0.524413	1.43276	1.42488	0.000575059	0	0.0103	0.352183	0.146128	0.146128	-137.24	-0.0692495	0.267661	-	-	-0.572415	0.989468	-1.68297	-0.245911
RBS-F2-129	514.257	1468.44	572.2	222.189	0.252	1.22344	0.516	0.168936	0	1.4	1.4	0.213274	2.71118	3.16686	2.75755	-0.598599	0.0875822	-0.28735	-	0.146128	0.146128	2.71202	3.16715	2.75831	0.0976043	0.347025	0.180699	0	0.380211	0.380211	222.189	0.168936	0.213274	2.34672	-0.772277	-0.671063	2.56725	-0.586807	-0.289651
RBS-F2-130	41.9084	0	1485.2	408.648	0.01	0	0.756	0.187969	1	0.2	0	0.0475902	1.6223	-	3.17178	-2	-	-0.121478	0	-0.69897	-	1.63254	0	3.17208	0.00432137	0	0.244525	0.30103	0.0791812	0	408.648	0.187969	0.0475902	2.61135	-0.725915	-1.32248	2.7448	-0.556004	-0.458932
RBS-F2-131	0	-	-	-95.0069	0	-	-	-0.0600367	0.6	-	-	0.0500122	-	-	-	-	-	-	-0.221849	-	-	0	-	-	0	-	-	0.20412	-	-	-95.0069	-0.0600367	0.0500122	-	-	-1.30092	1.71595	-1.52341	-0.455917
RBS-F2-132	32.0423	0	90	-105.045	0.005	0	0.036	-0.064049	0.25	0	0.4	-0.0364226	1.50572	-	1.95424	-2.30103	-	-1.4437	-0.60206	-	-0.39794	1.51907	0	1.95904	0.00216606	0	0.0153598	0.09691	0	0.146128	-105.045	-0.064049	-0.0364226	-	-	-	1.62278	-1.58585	-0.579092
RBS-F2-133	0	-	-	-96.7621	0	-	-	-0.0531585	0	-	-	-0.250178	-	-	-	-	-	-	-	-	-	0	-	-	0	-	-	0	-	-	-96.7621	-0.0531585	-0.250178	-	-	-	1.70103	-1.43366	-1.30258
RBS-F2-134	5.58659	-	-	-94.191	0.005	-	-	-0.0510226	0.75	-	-	0.117726	0.747147	-	-	-2.30103	-	-	-0.124939	-	-	0.818661	-	-	0.00216606	-	-	0.243038	-	-	-94.191	-0.0510226	0.117726	-	-	-0.929126	1.72271	-1.40919	-0.379108
RBS-F2-135	30.7692	0	562.5	32.0836	0.002	0	0.045	-0.0647452	0.6	0	0	-0.0487656	1.48812	-	2.75012	-2.69897	-	-1.34679	-0.221849	-	-	1.50201	0	2.75089	0.000867722	0	0.0191163	0.20412	0	0	32.0836	-0.0647452	-0.0487656	1.50628	-	-	2.25306	-1.59766	-0.599921
RBS-F2-136	25	0	85.8	-108.636	0.005	0	0.012	-0.0724032	1	0	0	0.0395982	1.39794	-	1.93349	-2.30103	-	-1.92082	0	-	-	1.41497	0	1.93852	0.00216606	0	0.00518051	0.30103	0	0	-108.636	-0.0724032	0.0395982	-	-	-1.40232	1.58392	-1.75457	-0.469035
RBS-F2-137	11.546	0	0	-120.747	0.009	0	0	-0.071128	0.8	0	0.666667	0.201563	1.06243	-	-	-2.04576	-	-	-0.09691	-	-0.176091	1.0985	0	0	0.00389117	0	0	0.255273	0	0.221849	-120.747	-0.071128	0.201563	-	-	-0.69559	1.41918	-1.72418	-0.299675
RBS-F2-138	1.94175	0	266.6	-56.1768	0.001	0	0.048	-0.0650511	1	0.2	0.2	0.142624	0.288193	-	2.42586	-3	-	-1.31876	0	-0.69897	-0.69897	0.468605	0	2.42749	0.000434077	0	0.0203613	0.30103	0.0791812	0.0791812	-56.1768	-0.0650511	0.142624	-	-	-0.845808	1.9582	-1.60295	-0.353965
RBS-F2-139	3.55871	-	-	-100.589	0.004	-	-	-0.058107	0.4	-	-	-0.0592262	0.551293	-	-	-2.39794	-	-	-0.39794	-	-	0.658842	-	-	0.00173371	-	-	0.146128	-	-	-100.589	-0.058107	-0.0592262	-	-	-	1.66662	-1.4963	-0.618391
RBS-F2-140	4.34783	-	-	-100.182	0.001	-	-	-0.0595543	0.2	-	-	-0.168465	0.638272	-	-	-3	-	-	-0.69897	-	-	0.728177	-	-	0.000434077	-	-	0.0791812	-	-	-100.182	-0.0595543	-0.168465	-	-	-	1.67041	-1.51647	-0.880957
RBS-F2-141	3.52113	0	-	-95.1416	0.00125	0	-	-0.0526245	0.25	0	-	-0.127543	0.546682	-	-	-2.90309	-	-	-0.60206	-	-	0.655247	0	-	0.000542529	0	-	0.09691	0	-	-95.1416	-0.0526245	-0.127543	-	-	-	1.71482	-1.42741	-0.76332
RBS-F2-142	13.6174	-	-	-82.0138	0.00333333	-	-	-0.0434399	0	-	-	-0.200264	1.13409	-	-	-2.47712	-	-	-	-	-	1.16487	-	-	0.00144524	-	-	0	-	-	-82.0138	-0.0434399	-0.200264	-	-	-	1.81282	-1.33199	-1.00115
RBS-F2-143	9.0375	0	39.5	-116.394	0.00525	0	0.015	-0.0684342	0	0.4	0.25	-0.175235	0.956048	-	1.5966	-2.27984	-	-1.82391	-	-0.39794	-0.60206	1.00163	0	1.60746	0.00227408	0	0.00646604	0	0.146128	0.09691	-116.394	-0.0684342	-0.175235	-	-	-	1.48581	-1.66623	-0.903907
RBS-F2-144	-	-	-	-	-	-	-	-	-	-	-	-	-	-	-	-	-	-	-	-	-	-	-	-	-	-	-	-	-	-	-	-	-	-	-	-	-	-	-
RBS-F2-145	4.23729	0	182.8	-79.2784	0.00125	0	0.06	-0.0567391	1	0.4	0.2	0.115619	0.627088	-	2.26198	-2.90309	-	-1.22185	0	-0.39794	-0.69897	0.719106	0	2.26435	0.000542529	0	0.0253059	0.30103	0.146128	0.0791812	-79.2784	-0.0567391	0.115619	-	-	-0.93697	1.83073	-1.47807	-0.381305
RBS-F2-146	-	-	-	-	-	-	-	-	-	-	-	-	-	-	-	-	-	-	-	-	-	-	-	-	-	-	-	-	-	-	-	-	-	-	-	-	-	-	-
RBS-F2-147	43.7177	53.5714	18.2	-127.855	0.02125	0.136364	0.024	-0.0637009	1	0.4	0.8	0.343682	1.64066	1.72893	1.26007	-1.67264	-0.865301	-1.61979	0	-0.39794	-0.09691	1.65048	1.73697	1.2833	0.00913207	0.0555173	0.0103	0.30103	0.146128	0.255273	-127.855	-0.0637009	0.343682	-	-	-0.463844	1.28206	-1.58006	-0.191329
RBS-F2-148	-	-	-	-	-	-	-	-	-	-	-	-	-	-	-	-	-	-	-	-	-	-	-	-	-	-	-	-	-	-	-	-	-	-	-	-	-	-	-
RBS-F2-149	-	0	162	-36.9896	-	0	0.045	-0.0339361	-	0.4	0	-0.129064	-	-	2.20952	-	-	-1.34679	-	-0.39794	-	-	0	2.21219	-	0	0.0191163	-	0.146128	0	-36.9896	-0.0339361	-0.129064	-	-	-	2.04143	-1.25132	-0.767167
RBS-F2-150	0	0	171.4	-67.8934	0	0	0.024	-0.0607498	0	0	0	-0.230348	-	-	2.23401	-	-	-1.61979	-	-	-	0	0	2.23654	0	0	0.0103	0	0	0	-67.8934	-0.0607498	-0.230348	-	-	-	1.89821	-1.53387	-1.15707
RBS-F2-151	283.34	0	31.25	-42.7713	0.146667	0	0.015	-0.0300156	1	0.2	0.5	0.194778	2.45231	-	1.49485	-0.833669	-	-1.82391	0	-0.69897	-0.30103	2.45384	0	1.50853	0.0594372	0	0.00646604	0.30103	0.0791812	0.176091	-42.7713	-0.0300156	0.194778	-	-	-0.710459	2.01799	-1.22196	-0.305589
RBS-F2-152	24.1875	-	-	-85.6304	0.0048375	-	-	-0.0510921	0.25	-	-	-0.127543	1.38359	-	-	-2.31538	-	-	-0.60206	-	-	1.40119	-	-	0.00209583	-	-	0.09691	-	-	-85.6304	-0.0510921	-0.127543	-	-	-	1.78795	-1.40996	-0.76332
RBS-F2-153	0	0	0	-131.691	0	0	0	-0.0744952	0	0	0	-0.25751	-	-	-	-	-	-	-	-	-	0	0	0	0	0	0	0	0	0	-131.691	-0.0744952	-0.25751	-	-	-	1.18494	-1.80953	-1.37172
RBS-F2-154	1.86916	0	133.333	-107.521	0.001	0	0.04	-0.0651418	0.2	0.25	0	-0.190309	0.271646	-	2.12494	-3	-	-1.39794	-0.69897	-0.60206	-	0.457755	0	2.12818	0.000434077	0	0.0170333	0.0791812	0.09691	0	-107.521	-0.0651418	-0.190309	-	-	-	1.59636	-1.60453	-0.959829
RBS-F2-155	0	-	-	-96.7621	0	-	-	-0.0531585	0.75	-	-	0.117726	-	-	-	-	-	-	-0.124939	-	-	0	-	-	0	-	-	0.243038	-	-	-96.7621	-0.0531585	0.117726	-	-	-0.929126	1.70103	-1.43366	-0.379108
RBS-F2-156	-	-	-	-	-	-	-	-	-	-	-	-	-	-	-	-	-	-	-	-	-	-	-	-	-	-	-	-	-	-	-	-	-	-	-	-	-	-	-
RBS-F2-157	-	-	-	-	-	-	-	-	-	-	-	-	-	-	-	-	-	-	-	-	-	-	-	-	-	-	-	-	-	-	-	-	-	-	-	-	-	-	-
RBS-F2-158	12.5	-	-	-91.0093	0.0025	-	-	-0.0520906	0.25	-	-	-0.127543	1.09691	-	-	-2.60206	-	-	-0.60206	-	-	1.13033	-	-	0.00108438	-	-	0.09691	-	-	-91.0093	-0.0520906	-0.127543	-	-	-	1.74812	-1.42125	-0.76332
RBS-F2-159	-	-	-	-	-	-	-	-	-	-	-	-	-	-	-	-	-	-	-	-	-	-	-	-	-	-	-	-	-	-	-	-	-	-	-	-	-	-	-
RBS-F2-160	222.617	-	-	5.69201	0.08875	-	-	-0.0152476	1.5	-	-	0.485631	2.34756	-	-	-1.05183	-	-	0.176091	-	-	2.3495	-	-	0.0369282	-	-	0.39794	-	-	5.69201	-0.0152476	0.485631	0.755266	-	-0.313694	2.18382	-1.12637	-0.104781
RBS-F2-161	5.81395	0	2316.6	700.431	0.00125	0	0.156	-0.0233224	0	0.2	0	-0.264485	0.764472	-	3.36485	-2.90309	-	-0.806875	-	-0.69897	-	0.833399	0	3.36504	0.000542529	0	0.0629578	0	0.0791812	0	700.431	-0.0233224	-0.264485	2.84537	-	-	2.9281	-1.17602	-1.44959
RBS-F2-162	23.3191	107.143	0	-140.461	0.0075	0.272727	0	-0.0758841	0.75	0.5	0.4	0.115619	1.36771	2.02996	-	-2.12494	-0.564271	-	-0.124939	-0.30103	-0.39794	1.38595	2.034	0	0.00324505	0.104735	0	0.243038	0.176091	0.146128	-140.461	-0.0758841	0.115619	-	-	-0.93697	0.815518	-1.85029	-0.381305
RBS-F2-163	0	0	259.4	-52.5426	0	0	0.084	-0.048733	0.5	0.2	0	-0.112443	-	-	2.41397	-	-	-1.07572	-0.30103	-0.69897	-	0	0	2.41564	0	0	0.0350293	0.176091	0.0791812	0	-52.5426	-0.048733	-0.112443	-	-	-	1.97524	-1.3844	-0.726868
RBS-F2-164	0	0	26	-137.779	0	0	0.024	-0.0696184	0.25	0.2	0.2	-0.112443	-	-	1.41497	-	-	-1.61979	-0.60206	-0.69897	-0.69897	0	0	1.43136	0	0	0.0103	0.09691	0.0791812	0.0791812	-137.779	-0.0696184	-0.112443	-	-	-	0.964794	-1.69076	-0.726868
RBS-F2-165	-	-	0	-40.9069	-	-	0	-0.0195543	-	0	0	-0.0158804	-	-	-	-	-	-	-	-	-	-	-	0	-	-	0	-	0	0	-40.9069	-0.0195543	-0.0158804	-	-	-	2.02569	-1.15215	-0.546499
RBS-F2-166	8.17544	-	-	-98.2071	0.00233	-	-	-0.0589126	0.6	-	-	0.0500122	0.912511	-	-	-2.63264	-	-	-0.221849	-	-	0.962627	-	-	0.00101073	-	-	0.20412	-	-	-98.2071	-0.0589126	0.0500122	-	-	-1.30092	1.68836	-1.50742	-0.455917
RBS-F2-167	-	-	-	-	-	-	-	-	-	2	-	-	-	-	-	-	-	-	-	0.30103	-	-	-	-	-	-	-	-	0.477121	-	-	-	-	-	-	-	-	-	-
RBS-F2-168	-	-	-	-	-	-	-	-	-	-	-	-	-	-	-	-	-	-	-	-	-	-	-	-	-	-	-	-	-	-	-	-	-	-	-	-	-	-	-
RBS-F2-169	0	0	0	-122.219	0	0	0	-0.0704553	1	0	0.5	0.272199	-	-	-	-	-	-	0	-	-0.30103	0	0	0	0	0	0	0.30103	0	0.176091	-122.219	-0.0704553	0.272199	-	-	-0.565113	1.39413	-1.70897	-0.242453
RBS-F2-170	10.5263	0	21.6	-136.637	0.003	0	0.024	-0.0722106	0	0	0.2	-0.210626	1.02228	-	1.33445	-2.52288	-	-1.61979	-	-	-0.69897	1.06169	0	1.35411	0.00130093	0	0.0103	0	0	0.0791812	-136.637	-0.0722106	-0.210626	-	-	-	1.01547	-1.74984	-1.04879
RBS-F2-171	0	0	0	-123.042	0	0	0	-0.0704553	0.25	0	0	-0.183607	-	-	-	-	-	-	-0.60206	-	-	0	0	0	0	0	0	0.09691	0	0	-123.042	-0.0704553	-0.183607	-	-	-	1.37945	-1.70897	-0.934072
RBS-F2-172	-	-	-	-	-	-	-	-	-	-	-	-	-	-	-	-	-	-	-	-	-	-	-	-	-	-	-	-	-	-	-	-	-	-	-	-	-	-	-
RBS-F2-173	2.75862	-	-	-101.002	0.002	-	-	-0.0590718	0.2	-	-	-0.168465	0.440692	-	-	-2.69897	-	-	-0.69897	-	-	0.575029	-	-	0.000867722	-	-	0.0791812	-	-	-101.002	-0.0590718	-0.168465	-	-	-	1.66274	-1.50965	-0.880957
RBS-F2-174	-	-	-	-	-	-	-	-	-	-	-	-	-	-	-	-	-	-	-	-	-	-	-	-	-	-	-	-	-	-	-	-	-	-	-	-	-	-	-
RBS-F2-175	18.2069	-	-	-88.3828	0.00375	-	-	-0.0515566	0	-	-	-0.250178	1.26023	-	-	-2.42597	-	-	-	-	-	1.28346	-	-	0.00162556	-	-	0	-	-	-88.3828	-0.0515566	-0.250178	-	-	-	1.76802	-1.41518	-1.30258
RBS-F2-176	7.0922	0	272.667	-40.2107	0.0025	0	0.06	-0.0421866	0	0.5	0.333333	-0.124341	0.850781	-	2.43563	-2.60206	-	-1.22185	-	-0.30103	-0.477121	0.908067	0	2.43722	0.00108438	0	0.0253059	0	0.176091	0.124939	-40.2107	-0.0421866	-0.124341	-	-	-	2.02853	-1.32045	-0.75533
RBS-F2-177	-	0	16	-113.027	-	0	0.024	-0.0484582	-	0	0.6	0.170512	-	-	1.20412	-	-	-1.61979	-	-	-0.221849	-	0	1.23045	-	0	0.0103	-	0	0.20412	-113.027	-0.0484582	0.170512	-	-	-0.768246	1.53114	-1.38152	-0.32743
RBS-F2-178	-	0	120	-59.3707	-	0	0.012	-0.0542475	-	0	0	-0.157204	-	-	2.07918	-	-	-1.92082	-	-	-	-	0	2.08279	-	0	0.00518051	-	0	0	-59.3707	-0.0542475	-0.157204	-	-	-	1.94265	-1.44669	-0.845283
RBS-F2-179	29.6296	-	-	-87.1384	0.008	-	-	-0.0561772	0.2	-	-	-0.168465	1.47173	-	-	-2.09691	-	-	-0.69897	-	-	1.48614	-	-	0.00346053	-	-	0.0791812	-	-	-87.1384	-0.0561772	-0.168465	-	-	-	1.77715	-1.47079	-0.880957
RBS-F2-180	2.19298	0	55.4	-126.401	0.00125	0	0.036	-0.0650933	0.25	0	0.2	-0.112443	0.341035	-	1.74351	-2.90309	-	-1.4437	-0.60206	-	-0.69897	0.504197	0	1.75128	0.000542529	0	0.0153598	0.09691	0	0.0791812	-126.401	-0.0650933	-0.112443	-	-	-	1.31384	-1.60368	-0.726868
RBS-F2-182	189.855	138.462	13.4	-78.3962	0.115587	0.272727	0.012	-0.0416076	0.8	0.25	0.8	0.283924	2.27842	2.14133	1.1271	-0.937089	-0.564271	-1.92082	-0.09691	-0.60206	-0.09691	2.2807	2.14445	1.15836	0.0475036	0.104735	0.00518051	0.255273	0.09691	0.255273	-78.3962	-0.0416076	0.283924	-	-	-0.546798	1.83635	-1.31522	-0.233644
RBS-F2-183	0	0	400	-1.19642	0	0	0.024	-0.0696184	0	0	0	-0.264485	-	-	2.60206	-	-	-1.61979	-	-	-	0	0	2.60314	0	0	0.0103	0	0	0	-1.19642	-0.0696184	-0.264485	-	-	-	2.16377	-1.69076	-1.44959
RBS-F2-184	-	0	0	-81.5071	-	0	0	-0.0446355	-	0	0.333333	0.0349379	-	-	-	-	-	-	-	-	-0.477121	-	0	0	-	0	0	-	0	0.124939	-81.5071	-0.0446355	0.0349379	-	-	-1.4567	1.81619	-1.34328	-0.475036
RBS-F2-185	63.7893	0	-	-69.5147	0.03913	-	-	-0.041159	0.2	0	-	-0.168465	1.80475	-	-	-1.40749	-	-	-0.69897	-	-	1.8115	0	-	0.0166699	-	-	0.0791812	0	-	-69.5147	-0.041159	-0.168465	-	-	-	1.88922	-1.31122	-0.880957
RBS-F2-186	59.7681	0	137.6	-79.5616	0.01625	0	0.072	-0.0483849	0.5	0.5	0.8	0.19164	1.77647	-	2.13862	-1.78915	-	-1.14267	-0.30103	-0.30103	-0.09691	1.78368	0	2.14176	0.00700056	0	0.0301948	0.176091	0.176091	0.255273	-79.5616	-0.0483849	0.19164	-	-	-0.717514	1.82891	-1.38075	-0.308353
RBS-F2-187	1.53374	0	64.2	-123.38	0.00125	0	0.036	-0.0650933	0	0.25	0	-0.264485	0.185752	-	1.80754	-2.90309	-	-1.4437	-	-0.60206	-	0.403762	0	1.81425	0.000542529	0	0.0153598	0	0.09691	0	-123.38	-0.0650933	-0.264485	-	-	-	1.37328	-1.60368	-1.44959
RBS-F2-188	929.935	66.6667	120	168.234	0.3425	0.0754717	0.012	0.0215813	1	0.25	0.2	0.115619	2.96845	1.82391	2.07918	-0.465339	-1.12222	-1.92082	0	-0.60206	-0.69897	2.96892	1.83037	2.08279	0.127914	0.031599	0.00518051	0.30103	0.09691	0.0791812	168.234	0.0215813	0.115619	2.22591	-1.66592	-0.93697	2.49863	-0.952409	-0.381305
RBS-F2-189	-	66.6667	0	-99.5977	-	0.226415	0	-0.0446355	-	0	0	-0.0996105	-	1.82391	-	-	-0.645095	-	-	-	-	-	1.83037	0	-	0.0886375	0	-	0	0	-99.5977	-0.0446355	-0.0996105	-	-	-	1.6758	-1.34328	-0.698125
RBS-F2-190	-	-	-	-	-	-	-	-	-	-	-	-	-	-	-	-	-	-	-	-	-	-	-	-	-	-	-	-	-	-	-	-	-	-	-	-	-	-	-
RBS-F2-191	527.391	-	-	118.382	0.167217	-	-	0.0153412	0.666667	-	-	0.0792885	2.72213	-	-	-0.77672	-	-	-0.176091	-	-	2.72296	-	-	0.0671515	-	-	0.221849	-	-	118.382	0.0153412	0.0792885	2.07329	-1.81414	-1.10079	2.42387	-0.977402	-0.42103
RBS-F2-192	-	-	-	-	-	-	-	-	-	-	-	-	-	-	-	-	-	-	-	-	-	-	-	-	-	-	-	-	-	-	-	-	-	-	-	-	-	-	-
RBS-F2-193	-	75	17.2	-112.407	-	0	0.012	-0.0542475	-	0	0	-0.157204	-	1.87506	1.23553	-	-	-1.92082	-	-	-	-	1.88081	1.26007	-	0	0.00518051	-	0	0	-112.407	-0.0542475	-0.157204	-	-	-	1.53898	-1.44669	-0.845283
RBS-F2-194	47.7187	-	-	-77.8058	0.02217	-	-	-0.0493411	0	-	-	-0.277703	1.67869	-	-	-1.65423	-	-	-	-	-	1.6877	-	-	0.00952313	-	-	0	-	-	-77.8058	-0.0493411	-0.277703	-	-	-	1.84007	-1.39084	-1.65176
RBS-F2-195	198.735	0	405.6	58.9101	0.074	0	0.084	-0.028126	0.5	0.5	0.2	-0.0364226	2.29827	-	2.6081	-1.13077	-	-1.07572	-0.30103	-0.30103	-0.69897	2.30045	0	2.60917	0.0310043	0	0.0350293	0.176091	0.176091	0.0791812	58.9101	-0.028126	-0.0364226	1.77019	-	-	2.31368	-1.20849	-0.579092
RBS-F2-196	11.0644	0	100	-109.772	0.002	0	0.012	-0.0764413	0.4	0.25	0	-0.139976	1.04393	-	2	-2.69897	-	-1.92082	-0.39794	-0.60206	-	1.08151	0	2.00432	0.000867722	0	0.00518051	0.146128	0.09691	0	-109.772	-0.0764413	-0.139976	-	-	-	1.57087	-1.86778	-0.795815
RBS-F2-197	512.124	-	-	138.931	0.13375	-	-	0.00397479	0.5	-	-	-0.00490847	2.70938	-	-	-0.873706	-	-	-0.30103	-	-	2.71022	-	-	0.0545173	-	-	0.176091	-	-	138.931	0.00397479	-0.00490847	2.1428	-2.40069	-	2.45626	-1.02699	-0.530043
RBS-F2-198	0	-	-	-102.425	0	-	-	-0.0600367	0.4	-	-	-0.0592262	-	-	-	-	-	-	-0.39794	-	-	0	-	-	0	-	-	0.146128	-	-	-102.425	-0.0600367	-0.0592262	-	-	-	1.64909	-1.52341	-0.618391
RBS-F2-199	-	-	-	-	-	-	-	-	-	-	-	-	-	-	-	-	-	-	-	-	-	-	-	-	-	-	-	-	-	-	-	-	-	-	-	-	-	-	-
RBS-F2-200	12.2619	0	103.8	-108.071	0.004	0	0.036	-0.06798	0.6	0	0	-0.0693261	1.08856	-	2.0162	-2.39794	-	-1.4437	-0.221849	-	-	1.12261	0	2.02036	0.00173371	0	0.0153598	0.20412	0	0	-108.071	-0.06798	-0.0693261	-	-	-	1.59027	-1.65718	-0.637002
RBS-F2-201	-	0	74.6	-82.7936	-	0	0.024	-0.0484582	-	0	0.2	-0.0479653	-	-	1.87274	-	-	-1.61979	-	-	-0.69897	-	0	1.87852	-	0	0.0103	-	0	0.0791812	-82.7936	-0.0484582	-0.0479653	-	-	-	1.80758	-1.38152	-0.59854
RBS-F2-202	5.68182	0	76.4	-117.713	0.00125	0	0.036	-0.0650933	0.5	0	0.4	0.0395982	0.754487	-	1.88309	-2.90309	-	-1.4437	-0.30103	-	-0.39794	0.824895	0	1.88874	0.000542529	0	0.0153598	0.176091	0	0.146128	-117.713	-0.0650933	0.0395982	-	-	-1.40232	1.46668	-1.60368	-0.469035
RBS-F2-203	11.8732	-	0	-104.894	0.00375	-	0	-0.0585894	0.6	0.25	0	0.0173616	1.07457	-	-	-2.42597	-	-	-0.221849	-0.60206	-	1.10969	-	0	0.00162556	-	0	0.20412	0.09691	0	-104.894	-0.0585894	0.0173616	-	-	-1.76041	1.62434	-1.50292	-0.498446
RBS-F2-204	-	0	650	214.068	-	0	0.048	-0.0368798	-	0.5	0	-0.157204	-	-	2.81291	-	-	-1.31876	-	-0.30103	-	-	0	2.81358	-	0	0.0203613	-	0.176091	0	214.068	-0.0368798	-0.157204	2.33055	-	-	2.55759	-1.27474	-0.845283
RBS-F2-205	0	0	50	-119.812	0	0	0.012	-0.0656025	0.5	0	0.2	-0.0510447	-	-	1.69897	-	-	-1.92082	-0.30103	-	-0.69897	0	0	1.70757	0	0	0.00518051	0.176091	0	0.0791812	-119.812	-0.0656025	-0.0510447	-	-	-	1.43438	-1.61266	-0.603879
RBS-F2-206	24.0074	0	0	-114.828	0.0075	0	0	-0.0680289	0.25	0.333333	0.333333	-0.0939551	1.38035	-	-	-2.12494	-	-	-0.60206	-0.477121	-0.477121	1.39807	0	0	0.00324505	0	0	0.09691	0.124939	0.124939	-114.828	-0.0680289	-0.0939551	-	-	-	1.50748	-1.65815	-0.686038
RBS-F2-207	86.2829	-	-	-57.0524	0.0263375	-	-	-0.041908	1	-	-	0.240361	1.93592	-	-	-1.57943	-	-	0	-	-	1.94093	-	-	0.0112902	-	-	0.30103	-	-	-57.0524	-0.041908	0.240361	-	-	-0.619135	1.95399	-1.31793	-0.267316
RBS-F2-208	26.9309	145.714	112.6	-98.2849	0.005	0.045106	0.036	-0.064049	0.25	0.25	0.2	-0.112443	1.43025	2.1635	2.05154	-2.30103	-1.34577	-1.4437	-0.60206	-0.60206	-0.69897	1.44608	2.16647	2.05538	0.00216606	0.0191603	0.0153598	0.09691	0.09691	0.0791812	-98.2849	-0.064049	-0.112443	-	-	-	1.68766	-1.58585	-0.726868
RBS-F2-209	2.40964	-	-	-101.182	0.001	-	-	-0.0595543	0.8	-	-	0.159251	0.381952	-	-	-3	-	-	-0.09691	-	-	0.532708	-	-	0.000434077	-	-	0.255273	-	-	-101.182	-0.0595543	0.159251	-	-	-0.797919	1.66104	-1.51647	-0.33795
RBS-F2-210	-	0	333.333	48.8266	-	0	0.06	-0.0231149	-	0.666667	0	-0.0982864	-	-	2.52288	-	-	-1.22185	-	-0.176091	-	-	0	2.52418	-	0	0.0253059	-	0.221849	0	48.8266	-0.0231149	-0.0982864	1.68866	-	-	2.29187	-1.17467	-0.695265
RBS-F2-211	11.4612	24	85.8	-112.592	0.005	0.0909091	0.012	-0.0724032	0.5	0.5	0.2	-0.0364226	1.05923	1.38021	1.93349	-2.30103	-1.04139	-1.92082	-0.30103	-0.30103	-0.69897	1.09556	1.39794	1.93852	0.00216606	0.0377886	0.00518051	0.176091	0.176091	0.0791812	-112.592	-0.0724032	-0.0364226	-	-	-	1.53666	-1.75457	-0.579092
RBS-F2-212	-	-	-	-	-	-	-	-	-	-	-	-	-	-	-	-	-	-	-	-	-	-	-	-	-	-	-	-	-	-	-	-	-	-	-	-	-	-	-
RBS-F2-213	8	-	-	-98.2976	0.002	-	-	-0.0590718	0.2	-	-	-0.168465	0.90309	-	-	-2.69897	-	-	-0.69897	-	-	0.954243	-	-	0.000867722	-	-	0.0791812	-	-	-98.2976	-0.0590718	-0.168465	-	-	-	1.68755	-1.50965	-0.880957
RBS-F2-214	-	-	-	-	-	-	-	-	-	-	-	-	-	-	-	-	-	-	-	-	-	-	-	-	-	-	-	-	-	-	-	-	-	-	-	-	-	-	-
RBS-F2-221	-	-	-	-	-	-	-	-	-	-	-	-	-	-	-	-	-	-	-	-	-	-	-	-	-	-	-	-	-	-	-	-	-	-	-	-	-	-	-
RBS-F2-224	-	-	-	-	-	-	-	-	-	-	-	-	-	-	-	-	-	-	-	-	-	-	-	-	-	-	-	-	-	-	-	-	-	-	-	-	-	-	-
RBS-F2-227	-	-	-	-	-	-	-	-	-	-	-	-	-	-	-	-	-	-	-	-	-	-	-	-	-	-	-	-	-	-	-	-	-	-	-	-	-	-	-
RBS-F2-232	-	-	-	-	-	-	-	-	-	-	-	-	-	-	-	-	-	-	-	-	-	-	-	-	-	-	-	-	-	-	-	-	-	-	-	-	-	-	-
RBS-F2-242	0.923077	46.1538	86.2	-104.173	0.0003	0.0909091	0.084	-0.0364374	1.5	0.25	0.6	0.307562	-0.0347621	1.66421	1.93551	-3.52288	-1.04139	-1.07572	0.176091	-0.60206	-0.221849	0.283997	1.67352	1.94052	0.000130269	0.0377886	0.0350293	0.39794	0.09691	0.20412	-104.173	-0.0364374	0.307562	-	-	-0.512068	1.63172	-1.27114	-0.216409
RBS-F2-243	-	-	-	-	-	-	-	-	-	-	-	-	-	-	-	-	-	-	-	-	-	-	-	-	-	-	-	-	-	-	-	-	-	-	-	-	-	-	-
BatSten	2.7027	-	55.6667	-125.744	0.001	-	0.1	-0.0516728	0	-	0.333333	-0.194166	0.431798	-	1.7456	-3	-	-1	-	-	-0.477121	0.568519	-	1.75333	0.000434077	-	0.0413927	0	-	0.124939	-125.744	-0.0516728	-0.194166	-	-	-	1.32747	-1.41649	-0.975373
GREG	-	1871.6	2625.8	1233.43	-	3.36724	4.92	2.31355	-	1.25	2.6	1.2629	-	3.27221	3.41926	-	0.527275	0.691965	-	0.09691	0.414973	-	3.27244	3.41943	-	0.640208	0.772322	-	0.352183	0.556303	1233.43	2.31355	1.2629	3.09111	0.364278	0.101368	3.14001	0.380853	0.19393
K9484	621.089	26.087	88.3333	109.816	0.04	0.0330761	0.06	-0.0429563	1	0.2	1	0.38163	2.79315	1.41642	1.94612	-1.39794	-1.48049	-1.22185	0	-0.69897	0	2.79385	1.43276	1.95101	0.0170333	0.0141323	0.0253059	0.30103	0.0791812	0.30103	109.816	-0.0429563	0.38163	2.04067	-	-0.418358	2.40962	-1.3275	-0.166452
R886	5320.67	3613.48	1971.2	2127.05	1.23625	5.85162	4.488	1.82852	2.75	2	2.4	1.48399	3.72597	3.55793	3.29473	0.0921063	0.767276	0.652053	0.439333	0.30103	0.380211	3.72605	3.55805	3.29495	0.34952	0.835793	0.739414	0.574031	0.477121	0.531479	2127.05	1.82852	1.48399	3.32778	0.2621	0.171432	3.3568	0.282966	0.251393
V10309	0	250	13.75	-121.464	0	0.0551268	0.015	-0.0656025	0	0.5	0	-0.25348	-	2.39794	1.1383	-	-1.25864	-1.82391	-	-0.30103	-	0	2.39967	1.16879	0	0.0233047	0.00646604	0	0.176091	0	-121.464	-0.0656025	-0.25348	-	-	-	1.40716	-1.61266	-1.33236

## Sheet: Pearson Correlation
Person Correlation calculated in Minitab v.15.1.0.0 statistic program
N=86 (Lines with data for all the years 14/15/16)
df=84
		EGR2014	EGR2015	EGR2016	RF2014	RF2015	RF2016	GI2014	GI2015	P > 0.05 ns
EGR2015	Person Correlation	0.724 ****	-	-	-	-	-	-	-	P ≤ 0.05 *
	P-value	0	-	-	-	-	-	-	-	P ≤ 0.01 **
EGR2016	Person Correlation	0.552 ****	0.454 ****	-	-	-	-	-	-	P ≤ 0.001 ***
	P-value	0	0	-	-	-	-	-	-	P ≤ 0.0001 ****
RF2014	Person Correlation	0.703 ****	0.199 ns	0.386 ****	-	-	-	-	-
	P-value	0	0.066	0	-	-	-	-	-
RF2015	Person Correlation	0.619 ****	0.886 ****	0.303 **	0.14 ns	-	-	-	-
	P-value	0	0	0.005	0.199	-	-	-	-
RF2016	Person Correlation	0.738 ****	0.887 ****	0.513 ****	0.162 ns	0.719 ****	-	-	-
	P-value	0	0	0	0.135	0	-	-	-
GI2014	Person Correlation	0.619 ****	0.443 ****	0.287 **	0.281 **	0.512 ****	0.46 ****	-	-
	P-value	0	0	0.007	0.009	0	0	-	-
GI2015	Person Correlation	0.5 ****	0.75 ****	0.222 *	0.044 ns	0.685 ****	0.652 ****	0.348 ***	-
	P-value	0	0	0.04	0.687	0	0	0.001	-
GI2016	Person Correlation	0.426 ****	0.631 ****	0.159 ns	0.021 ns	0.492 ****	0.629 ****	0.332 **	0.574 ****
	P-value	0	0	0.143	0.848	0	0	0.002	0

## Sheet: Framework Map
												Batsten1 genotype = bb
												Runner-886 genotype = aa
												Heterozygous genotype = ab
Specific marker for:	probeset_id Affymetrix ‘Axiom_Arachis’ SNP array	custchr	custpos	MarkerName	Initial Marker Name	Sequence/SNP	LG	cM (JoinMap)	Reassigned Pseudomolecule	Reassigned Position	Reassigned Name	BatSten1	BatSten1	Runner886	Runner886	RBS-F2-98	RBS-F2-99	RBS-F2-101	RBS-F2-102	RBS-F2-103	RBS-F2-104	RBS-F2-105	RBS-F2-106	RBS-F2-107	RBS-F2-108	RBS-F2-189	RBS-F2-190	RBS-F2-1	RBS-F2-191	RBS-F2-2	RBS-F2-192	RBS-F2-6	RBS-F2-193	RBS-F2-7	RBS-F2-194	RBS-F2-9	RBS-F2-195	RBS-F2-12	RBS-F2-197	RBS-F2-17	RBS-F2-198	RBS-F2-19	RBS-F2-199	RBS-F2-20	RBS-F2-200	RBS-F2-23	RBS-F2-201	RBS-F2-109	RBS-F2-111
Sten	AX-147265635	Aradu.A01	595640	Aradu.A01_595640_Sten	A01_595640_Sten	CATTCTCCATGAACCAGAGGTTGTTGGTGTTGGAA[C/G]CAAGTGACGTTAGAGATGTTGGGAAATTGAGTTAC	A01	0	Aradu.A01	595640	A01_595640_Sten	bb	bb	aa	aa	ab	aa	ab	NoCall	NoCall	ab	ab	ab	ab	ab	ab	aa	ab	aa	ab	ab	NoCall	ab	aa	aa	aa	ab	NoCall	ab	aa	ab	NoCall	aa	aa	ab	ab	ab	ab	ab
Sten	AX-147207750	Aradu.A01	785346	Aradu.A01_785346_Sten	A01_785346_Sten	GAGAGGAAATTCGGTGAGAAACTCTGGGAACATTC[A/G]CTTGGAGCAGAACATTTCAGTGGTAATTTGGAAGA	A01	7.337	Aradu.A01	785346	A01_785346_Sten	bb	bb	aa	aa	bb	aa	ab	bb	NoCall	NoCall	ab	ab	ab	ab	ab	aa	ab	aa	ab	NoCall	NoCall	ab	aa	aa	aa	ab	ab	ab	aa	ab	aa	aa	aa	bb	ab	ab	ab	aa
Sten	AX-147207744	Aradu.A01	773107	Aradu.A01_773107_Sten	A01_773107_Sten	GATGCTTGGACTCTCTACTCTGTTCACAAGGTAGC[C/T]GAGCTTGCGTTTCGATGCCTGGCTTTTCATAGCGA	A01	10.655	Aradu.A01	773107	A01_773107_Sten	bb	bb	aa	aa	bb	aa	ab	bb	bb	bb	ab	ab	ab	ab	ab	aa	ab	aa	ab	bb	ab	ab	aa	aa	aa	ab	ab	ab	aa	ab	aa	aa	aa	bb	ab	ab	ab	aa
Sten	AX-147207751	Aradu.A01	795710	Aradu.A01_795710_Sten	A01_795710_Sten	GCGAATCTCAAGGCTGAGAAATTCTACAACTTCGC[A/G]ATCTCACTTCCGGATCAGGCCAGGCTATTGGACGA	A01	12.227	Aradu.A01	795710	A01_795710_Sten	bb	bb	aa	aa	bb	aa	ab	bb	NoCall	bb	ab	ab	ab	ab	ab	aa	ab	aa	ab	bb	ab	ab	aa	ab	aa	ab	NoCall	ab	aa	ab	aa	aa	aa	bb	ab	ab	ab	aa
Sten	AX-147207741	Aradu.A01	748457	Aradu.A01_748457_Sten	A01_748457_Sten	GATAGAACTATATTACTTGATAGAAGTCCAGGAGT[C/T]GATGAGGTATTGCAAAATATATTGCTGCATCAATT	A01	14.058	Aradu.A01	748457	A01_748457_Sten	bb	bb	aa	aa	bb	aa	ab	bb	bb	bb	ab	ab	ab	ab	ab	aa	ab	aa	ab	bb	ab	ab	aa	aa	aa	ab	ab	ab	aa	ab	aa	aa	aa	bb	ab	ab	ab	ab
Sten	AX-147207696	Aradu.A01	567530	Aradu.A01_567530_Sten	A01_567530_Sten	CAATGTTGTTTGGGCCCAACTTCATATCCACCAAG[A/C]TCTACCAACACTGCTCCACTGAGGTAAATGTCACC	A01	15.092	Aradu.A01	567530	A01_567530_Sten	bb	bb	aa	aa	bb	aa	ab	bb	bb	bb	ab	ab	ab	ab	ab	aa	ab	aa	ab	bb	ab	ab	aa	aa	aa	ab	ab	ab	aa	ab	aa	aa	aa	bb	ab	ab	ab	ab
Sten	AX-147207739	Aradu.A01	738171	Aradu.A01_738171_Sten	A01_738171_Sten	GATGAGGTTGCATCTGTGGTATTAGAACCAGGGGA[C/T]TATATTGATGATTCTATGGCAATGTTCGATGCCAT	A01	15.605	Aradu.A01	738171	A01_738171_Sten	bb	bb	aa	aa	bb	aa	ab	bb	bb	bb	ab	ab	ab	ab	ab	aa	ab	aa	ab	bb	ab	ab	aa	aa	aa	ab	ab	ab	aa	ab	aa	aa	aa	bb	ab	ab	ab	ab
Sten	AX-147265648	Aradu.A01	902534	Aradu.A01_902534_Sten	A01_902534_Sten	GAGATCATATCCGACATAGCACAATCATTCAAGGT[A/T]TACAGATTCAAGGAACTGCAGAGTGCAACAAATGA	A01	17.589	Aradu.A01	902534	A01_902534_Sten	bb	bb	aa	aa	bb	aa	ab	bb	bb	bb	ab	ab	ab	ab	ab	aa	ab	aa	ab	bb	ab	ab	aa	aa	aa	ab	ab	ab	aa	ab	ab	aa	aa	bb	ab	ab	ab	aa
Sten	AX-147207765	Aradu.A01	902778	Aradu.A01_902778_Sten	A01_902778_Sten	GGTATCTTGTTTATGAGTATGCTGCTAATGGACCA[C/T]TGAGTGATTGTATTTTCATGGAAAATGGACAGTTC	A01	18.72	Aradu.A01	902778	A01_902778_Sten	bb	bb	aa	aa	bb	aa	ab	bb	bb	NoCall	ab	ab	ab	ab	ab	aa	ab	aa	ab	bb	ab	ab	aa	aa	aa	ab	ab	ab	aa	ab	aa	aa	aa	bb	ab	ab	ab	aa
Sten	AX-147207768	Aradu.A01	922352	Aradu.A01_922352_Sten	A01_922352_Sten	GCACATCCTTTCTGGATGCAGAAATACTGTCCTTC[A/G]CATGAGCGTGATGGAACTCCTCGTTGTTGTAGCTG	A01	18.976	Aradu.A01	922352	A01_922352_Sten	bb	bb	aa	aa	bb	aa	ab	bb	bb	bb	ab	ab	ab	ab	ab	aa	ab	aa	ab	bb	ab	ab	aa	aa	aa	ab	ab	ab	aa	ab	aa	aa	aa	bb	ab	ab	ab	aa
Sten	AX-147207766	Aradu.A01	907490	Aradu.A01_907490_Sten	A01_907490_Sten	CTCAATACCTTCTCTTTTGTAGAAGTCTTAACAAC[A/G]TCAATAAGTCGTGGAAGGGCCCTCGAAGTAGCCAA	A01	19.283	Aradu.A01	907490	A01_907490_Sten	bb	bb	aa	aa	bb	aa	ab	NoCall	bb	bb	ab	ab	ab	ab	ab	aa	ab	aa	ab	bb	ab	ab	NoCall	aa	aa	ab	ab	ab	aa	ab	aa	aa	aa	bb	ab	ab	ab	aa
Sten	AX-147207810	Aradu.A01	1117391	Aradu.A01_1117391_Sten	A01_1117391_Sten	TTAGAACGCCAAAAGCTCCTTGCACTTTTAAGGGA[A/C]CGAGCATGCTTTATCTTCAGAAACAGCTTGTATGC	A01	20.525	Aradu.A01	1117391	A01_1117391_Sten	bb	bb	aa	aa	NoCall	aa	ab	bb	NoCall	bb	ab	ab	ab	ab	ab	aa	ab	aa	ab	bb	ab	ab	aa	aa	aa	ab	ab	ab	aa	ab	aa	aa	aa	bb	ab	ab	ab	aa
Sten	AX-147207812	Aradu.A01	1117751	Aradu.A01_1117751_Sten	A01_1117751_Sten	CTCGCCTTCTTGTAAATAACTAATGCAGCATATGG[C/T]GGACCATACTTGCATAAATGCTTGATGAAGGAGGT	A01	21.451	Aradu.A01	1117751	A01_1117751_Sten	bb	bb	aa	aa	bb	aa	ab	bb	bb	bb	ab	ab	ab	ab	ab	aa	ab	aa	ab	bb	ab	ab	aa	aa	aa	ab	ab	ab	aa	ab	aa	aa	aa	bb	ab	ab	ab	aa
Sten	AX-147207796	Aradu.A01	1043415	Aradu.A01_1043415_Sten	A01_1043415_Sten	TGATTTCTTTTCCGTGTATTGTGTGTAAAATTTGC[A/G]GTCTCATCATGAGGTTGGTGTTTCTTGCAGAATGA	A01	22.068	Aradu.A01	1043415	A01_1043415_Sten	bb	bb	aa	aa	bb	aa	ab	bb	bb	bb	ab	ab	ab	ab	ab	aa	ab	aa	ab	bb	ab	ab	aa	aa	aa	ab	ab	ab	aa	ab	aa	aa	aa	bb	ab	ab	ab	aa
Sten	AX-147265653	Aradu.A01	1046851	Aradu.A01_1046851_Sten	A01_1046851_Sten	AATTAAGCACTGCCACAGATTCATATGGTTACCTT[C/G]ACCCACACTGCCACAGATTCATCTCCCTTGAGCCA	A01	22.839	Aradu.A01	1046851	A01_1046851_Sten	bb	bb	aa	aa	NoCall	aa	ab	bb	bb	bb	ab	ab	bb	ab	ab	aa	ab	aa	ab	NoCall	ab	ab	aa	aa	aa	NoCall	ab	ab	aa	ab	aa	aa	aa	NoCall	ab	ab	ab	aa
Sten	AX-147207792	Aradu.A01	1040768	Aradu.A01_1040768_Sten	A01_1040768_Sten	CCTTTTTCTCTGTTTTAAAGACTTCCAATTTAACC[C/T]GTACTCCATTCTGCAGTATTCTATTTGGACATGAT	A01	24.035	Aradu.A01	1040768	A01_1040768_Sten	bb	bb	aa	aa	bb	aa	ab	bb	bb	bb	ab	NoCall	ab	ab	ab	aa	ab	aa	ab	bb	ab	ab	aa	aa	aa	ab	ab	ab	aa	ab	aa	aa	aa	bb	ab	ab	ab	aa
Sten	AX-147265654	Aradu.A01	1047223	Aradu.A01_1047223_Sten	A01_1047223_Sten	TTAACTTGTTCACTATTTTCAGGGCAATTAGGTGG[A/T]TCTTGAAACATAAAAGTTGGTCTTGCACCTTCCAT	A01	24.643	Aradu.A01	1047223	A01_1047223_Sten	bb	bb	aa	aa	bb	aa	ab	bb	bb	bb	ab	ab	ab	ab	ab	aa	ab	aa	ab	bb	ab	ab	aa	ab	aa	ab	ab	ab	aa	ab	aa	aa	aa	bb	ab	ab	ab	aa
Sten	AX-147207833	Aradu.A01	1231537	Aradu.A01_1231537_Sten	A01_1231537_Sten	TGTTTTACTCTTCTTACGAAGATCCAAGAAACTCA[A/G]CAGTGGGTGGCTCTTCTTGCTACCATTATTGTTGT	A01	26.731	Aradu.A01	1231537	A01_1231537_Sten	bb	bb	aa	aa	bb	aa	ab	bb	bb	bb	ab	ab	ab	NoCall	ab	aa	ab	aa	ab	bb	bb	ab	aa	aa	NoCall	ab	ab	ab	aa	NoCall	aa	aa	aa	bb	ab	ab	ab	aa
Sten	AX-147207859	Aradu.A01	1397197	Aradu.A01_1397197_Sten	A01_1397197_Sten	TCTTCTACAAAATCTTGAGGAAGTGGTTTTCCGAA[G/T]ATCCCTACTTGAGAGTCGCTTAACCAGTATGGAGC	A01	29.085	Aradu.A01	1397197	A01_1397197_Sten	bb	bb	aa	aa	bb	aa	ab	ab	bb	bb	ab	ab	ab	ab	ab	aa	ab	aa	ab	bb	NoCall	ab	aa	ab	aa	ab	ab	ab	aa	ab	aa	aa	aa	bb	ab	ab	ab	aa
Sten	AX-147207863	Aradu.A01	1398650	Aradu.A01_1398650_Sten	A01_1398650_Sten	TTTTGAAGAAAATCAATGTAGTGGAGAGCTCCATG[A/G]ATAAACTGGGTGCCACCTCCTGGAAATGTCAAGAA	A01	30.271	Aradu.A01	1398650	A01_1398650_Sten	bb	bb	aa	aa	NoCall	aa	ab	ab	bb	NoCall	ab	ab	ab	ab	NoCall	aa	ab	aa	ab	bb	NoCall	ab	aa	ab	aa	ab	ab	ab	aa	ab	aa	aa	aa	NoCall	ab	ab	ab	aa
Sten	AX-147207864	Aradu.A01	1399041	Aradu.A01_1399041_Sten	A01_1399041_Sten	CCTGCAGTTACATTGCATAGATGCCACTCCAAATC[A/G]TTGTTATTATCATCATCACCCTTTGCTTCCTCCTT	A01	30.636	Aradu.A01	1399041	A01_1399041_Sten	bb	bb	aa	aa	bb	aa	ab	ab	bb	bb	ab	ab	ab	ab	ab	aa	ab	aa	ab	bb	bb	ab	aa	ab	aa	ab	ab	ab	aa	ab	aa	aa	aa	bb	ab	ab	ab	aa
Sten	AX-147207865	Aradu.A01	1399658	Aradu.A01_1399658_Sten	A01_1399658_Sten	TACACCGAAGACACATAGTGCAACGAAGACTAGTG[C/T]TGTAACGGTTGAAGTGTAAGATGTTGATGATGGCC	A01	31.231	Aradu.A01	1399658	A01_1399658_Sten	bb	bb	aa	aa	bb	aa	ab	ab	bb	bb	ab	ab	ab	NoCall	ab	aa	ab	aa	ab	bb	bb	ab	aa	ab	aa	ab	NoCall	ab	aa	ab	aa	aa	aa	bb	ab	ab	ab	aa
Sten	AX-147207867	Aradu.A01	1427181	Aradu.A01_1427181_Sten	A01_1427181_Sten	TGTGAACGAACAGTACGCTTATCAAACCGCCGTCA[A/G]CATCGGAGGCCATTTGTTCAAAGGGATTCTCTATG	A01	32.708	Aradu.A01	1427181	A01_1427181_Sten	bb	bb	aa	aa	bb	aa	ab	ab	bb	bb	ab	ab	ab	ab	ab	aa	ab	aa	ab	bb	bb	ab	aa	ab	aa	ab	ab	ab	aa	ab	aa	aa	aa	bb	ab	ab	ab	aa
Sten	AX-147207869	Aradu.A01	1448059	Aradu.A01_1448059_Sten	A01_1448059_Sten	ACATGTAACTATCACGCTCTATGGTTCCTCTTAGC[A/C]TCTAAGAGTGAAGAAAGTTCAGCGGACTTGCTTTG	A01	34.525	Aradu.A01	1448059	A01_1448059_Sten	bb	bb	aa	aa	NoCall	aa	NoCall	ab	ab	bb	ab	NoCall	ab	ab	ab	aa	ab	aa	ab	bb	bb	ab	aa	ab	aa	ab	ab	ab	aa	NoCall	aa	aa	aa	bb	ab	ab	ab	NoCall
Sten	AX-147207942	Aradu.A01	1705064	Aradu.A01_1705064_Sten	A01_1705064_Sten	TACCTACCACTGTTTTCTGTCTGGGACAAATACCG[A/G]AGACACTTGAAAATAACTCTTGCTCCGAGTGAGTA	A01	36.779	Aradu.A01	1705064	A01_1705064_Sten	bb	bb	aa	aa	bb	aa	ab	ab	NoCall	bb	ab	ab	ab	ab	ab	aa	ab	aa	ab	bb	bb	ab	aa	ab	aa	ab	ab	ab	aa	ab	aa	aa	aa	NoCall	ab	ab	ab	aa
Sten	AX-147207922	Aradu.A01	1617593	Aradu.A01_1617593_Sten	A01_1617593_Sten	GAAGAGTGTGAGTTCTGCTTCCTGAATTCCGAGGA[C/T]GCTGATGTTCCATCTGAAGACAGTGCAGACTCGTC	A01	37.402	Aradu.A01	1617593	A01_1617593_Sten	bb	bb	aa	aa	bb	aa	ab	ab	bb	bb	ab	ab	ab	ab	ab	aa	ab	aa	ab	bb	bb	ab	aa	ab	aa	ab	ab	ab	aa	ab	aa	aa	aa	bb	ab	ab	ab	aa
Sten	AX-147265676	Aradu.A01	1665696	Aradu.A01_1665696_Sten	A01_1665696_Sten	GCAGAACTCGCCGCCGGTTCGATCAAATTCGACTC[C/G]GGTTCCTTGCTTCCTAATAGACAATTCTCATAGCT	A01	37.916	Aradu.A01	1665696	A01_1665696_Sten	bb	bb	aa	aa	bb	aa	ab	ab	bb	ab	ab	ab	ab	ab	NoCall	aa	ab	aa	ab	NoCall	bb	ab	aa	ab	aa	ab	ab	ab	aa	ab	aa	aa	aa	bb	ab	ab	ab	aa
Sten	AX-147207917	Aradu.A01	1591056	Aradu.A01_1591056_Sten	A01_1591056_Sten	AAAATTTGACCCATAATATGGTTGACCTGGCAATG[A/C]AGTTATTTTATCAGCCAACTTTTGCTCCTCTTGTG	A01	38.431	Aradu.A01	1591056	A01_1591056_Sten	bb	bb	aa	aa	bb	aa	ab	ab	bb	bb	ab	ab	ab	ab	ab	aa	ab	aa	ab	bb	bb	ab	aa	ab	aa	ab	ab	ab	aa	ab	aa	aa	aa	bb	ab	ab	ab	aa
Sten	AX-147207949	Aradu.A01	1724608	Aradu.A01_1724608_Sten	A01_1724608_Sten	CTTTGAATGCCTATCAATACGCCATTCCACATACA[A/G]CTTGTTTCTCTCAGATTTTGGTAGCTTCTTGTGCA	A01	39.726	Aradu.A01	1724608	A01_1724608_Sten	bb	bb	aa	aa	bb	aa	ab	ab	bb	bb	ab	ab	ab	ab	ab	aa	ab	aa	ab	bb	bb	ab	aa	ab	aa	ab	bb	ab	aa	ab	aa	aa	aa	bb	ab	ab	ab	aa
Sten	AX-147207952	Aradu.A01	1734212	Aradu.A01_1734212_Sten	A01_1734212_Sten	TCCCAATCACACACATCATGTCTACTGATCTCTTT[A/G]TCGTTCAGAGGCCTCAAACGAACAGAAACAAGAAT	A01	41.081	Aradu.A01	1734212	A01_1734212_Sten	bb	bb	aa	aa	bb	aa	ab	ab	bb	bb	ab	ab	ab	ab	ab	aa	ab	aa	ab	bb	bb	ab	aa	ab	NoCall	ab	NoCall	ab	aa	ab	aa	aa	aa	bb	NoCall	aa	ab	aa
Sten	AX-147207954	Aradu.A01	1739782	Aradu.A01_1739782_Sten	A01_1739782_Sten	ACATATCTGATTGCTTCTTGTCGCAGGTTGTTGTA[A/G]CGAACTGTTACACTGTCACCAGAACTGCTTGGGAA	A01	42.055	Aradu.A01	1739782	A01_1739782_Sten	bb	bb	aa	aa	bb	aa	ab	ab	bb	bb	ab	ab	ab	ab	ab	aa	ab	aa	ab	bb	ab	ab	aa	ab	aa	ab	ab	ab	aa	ab	aa	aa	aa	bb	ab	aa	ab	aa
Sten	AX-147207960	Aradu.A01	1777026	Aradu.A01_1777026_Sten	A01_1777026_Sten	TGGGGCATAAAAGGGAACTTTATTGCTGTGGCAAG[A/G]AGGAATGTTCTAAGTATTTTATCGGTTAAGTTTGA	A01	43.086	Aradu.A01	1777026	A01_1777026_Sten	bb	bb	aa	aa	bb	aa	ab	ab	bb	bb	ab	ab	ab	ab	ab	aa	ab	aa	ab	bb	bb	ab	aa	ab	aa	ab	bb	ab	aa	ab	aa	aa	aa	bb	ab	aa	ab	aa
Sten	AX-147207989	Aradu.A01	1845128	Aradu.A01_1845128_Sten	A01_1845128_Sten	TCCAAATGCGGAAATACAGATTTCAAAGCTGTTTT[C/T]ATGTCAGACTGCAGTAAACTGATCACAGTAGATGC	A01	44.117	Aradu.A01	1845128	A01_1845128_Sten	bb	bb	aa	aa	ab	aa	ab	ab	bb	bb	ab	ab	ab	ab	ab	aa	ab	aa	ab	bb	bb	ab	aa	ab	aa	ab	ab	ab	aa	ab	aa	aa	aa	bb	ab	aa	ab	aa
Sten	AX-147207977	Aradu.A01	1790005	Aradu.A01_1790005_Sten	A01_1790005_Sten	CTAATGTTCCGAGTAGCAAAAATGGGGGTATGGAT[G/T]CTGGTCTTTCATATGAGGATGAGATGGATGAAGAA	A01	44.372	Aradu.A01	1790005	A01_1790005_Sten	bb	bb	aa	aa	bb	aa	ab	NoCall	bb	bb	ab	ab	ab	ab	ab	aa	ab	aa	ab	bb	bb	ab	aa	ab	aa	ab	ab	ab	aa	ab	aa	aa	aa	bb	ab	aa	ab	aa
Sten	AX-147207971	Aradu.A01	1788137	Aradu.A01_1788137_Sten	A01_1788137_Sten	GCTTGTCTCTGGTTCGACTTCTAAGAAAGATCAAT[C/T]TAAAAGAATTCAAACCAGTGCTATGAAGAGTTGTG	A01	44.383	Aradu.A01	1788137	A01_1788137_Sten	bb	bb	aa	aa	bb	aa	ab	ab	bb	bb	ab	ab	ab	ab	ab	aa	ab	aa	ab	bb	bb	ab	aa	ab	aa	ab	ab	ab	aa	ab	aa	aa	aa	NoCall	ab	aa	ab	aa
Sten	AX-147207965	Aradu.A01	1783428	Aradu.A01_1783428_Sten	A01_1783428_Sten	TAGTGCATCTACCTTTGAGCAACGGGCAAACTTAG[A/G]TCAAAATCCTGCAGCACTTGGATCAAATATTGGCT	A01	44.964	Aradu.A01	1783428	A01_1783428_Sten	bb	bb	aa	aa	bb	aa	ab	ab	bb	bb	ab	ab	ab	ab	ab	aa	ab	aa	ab	bb	bb	ab	aa	ab	aa	ab	ab	ab	aa	ab	aa	NoCall	aa	bb	ab	aa	ab	aa
Sten	AX-147207985	Aradu.A01	1833130	Aradu.A01_1833130_Sten	A01_1833130_Sten	CCCAGAATTGGTTGTCGTGGGAGTAATACTAACTA[C/T]TGGAAATGTGTGAAACGGCTTGTGAGTGAAGGGGA	A01	45.918	Aradu.A01	1833130	A01_1833130_Sten	bb	bb	aa	aa	bb	aa	ab	ab	bb	bb	ab	ab	ab	ab	ab	aa	ab	aa	ab	bb	bb	ab	aa	ab	aa	ab	ab	ab	aa	ab	aa	aa	aa	bb	ab	aa	ab	aa
Sten	AX-147208042	Aradu.A01	1984932	Aradu.A01_1984932_Sten	A01_1984932_Sten	TTTTCCGATAGGGTGGTTAAGGATGGTGGAAACTA[A/G]GTCCAATACATAGTGCATTCCCTGTTTTCCTTGCC	A01	48.401	Aradu.A01	1984932	A01_1984932_Sten	bb	bb	aa	aa	ab	aa	ab	ab	bb	bb	aa	ab	ab	ab	ab	aa	ab	aa	ab	bb	bb	ab	aa	ab	aa	ab	ab	ab	aa	ab	aa	aa	aa	bb	bb	aa	ab	aa
Sten	AX-147208055	Aradu.A01	2010809	Aradu.A01_2010809_Sten	A01_2010809_Sten	AGGGTGCAGAGAAGAACAGTTTGAAAGCAAGACTT[C/T]TAGAGGCCAGGATGGAAAGCCAGAAGGTTAGGTTG	A01	49.001	Aradu.A01	2010809	A01_2010809_Sten	bb	bb	aa	aa	ab	aa	ab	ab	bb	bb	aa	ab	ab	ab	ab	aa	ab	aa	ab	bb	bb	ab	aa	ab	aa	ab	ab	ab	aa	ab	aa	aa	aa	bb	bb	aa	ab	aa
Sten	AX-147208027	Aradu.A01	1979329	Aradu.A01_1979329_Sten	A01_1979329_Sten	CTTCAATTTCATTGAATCTCCATTAAGAGCAAAGT[A/G]GTACTGCAACATATGGATTGATTTTCCAAGAAGAC	A01	49.026	Aradu.A01	1979329	A01_1979329_Sten	bb	bb	aa	aa	ab	aa	ab	ab	bb	bb	aa	ab	ab	ab	ab	aa	ab	aa	ab	bb	bb	ab	aa	ab	aa	ab	ab	ab	aa	ab	aa	aa	aa	bb	bb	aa	ab	aa
Sten	AX-147208052	Aradu.A01	2010272	Aradu.A01_2010272_Sten	A01_2010272_Sten	TGAGTCATGCCTCAAAGATTCTCGCAGCAAGTCCT[A/G]AACCCAATATGATAAGTAAGGTTAACTTTCCAAGG	A01	49.556	Aradu.A01	2010272	A01_2010272_Sten	bb	bb	aa	aa	ab	aa	ab	ab	bb	NoCall	aa	ab	ab	ab	ab	aa	ab	aa	ab	NoCall	bb	ab	aa	ab	aa	ab	ab	ab	aa	ab	aa	aa	aa	NoCall	bb	aa	ab	aa
Sten	AX-147208038	Aradu.A01	1984099	Aradu.A01_1984099_Sten	A01_1984099_Sten	GACCATGAAGGTGATGTATCATCTTCAATGTTGTA[C/T]GGAAACTCTTTCAAATATGACAAGCCAAAAGAAAA	A01	50.055	Aradu.A01	1984099	A01_1984099_Sten	bb	bb	aa	aa	ab	aa	ab	ab	bb	bb	aa	ab	ab	ab	ab	aa	ab	aa	ab	bb	bb	ab	aa	ab	aa	ab	ab	ab	aa	ab	aa	aa	aa	bb	bb	aa	ab	aa
Sten	AX-147208039	Aradu.A01	1984291	Aradu.A01_1984291_Sten	A01_1984291_Sten	AAGTCCGGCATCAACCCATTAATCGGATTAGTACA[A/G]ACCATAACAAGAACCTCATACGCCAACTCAGCAGC	A01	50.069	Aradu.A01	1984291	A01_1984291_Sten	bb	bb	aa	aa	ab	aa	ab	ab	bb	bb	aa	ab	ab	ab	ab	aa	ab	aa	ab	bb	bb	ab	aa	ab	aa	ab	ab	NoCall	aa	ab	aa	aa	aa	bb	bb	aa	ab	aa
Sten	AX-147208012	Aradu.A01	1916852	Aradu.A01_1916852_Sten	A01_1916852_Sten	GTTAGCAAAATCCACCGACCTGATTGAATTAGATC[C/T]CCGTGAAGTACATTATTGTCGTCCTCTTCTTCCAG	A01	50.67	Aradu.A01	1916852	A01_1916852_Sten	bb	bb	aa	aa	ab	aa	ab	ab	bb	NoCall	aa	ab	ab	ab	ab	aa	ab	aa	ab	bb	bb	ab	aa	ab	aa	ab	ab	ab	aa	ab	aa	aa	aa	bb	bb	aa	ab	aa
Sten	AX-147208016	Aradu.A01	1950993	Aradu.A01_1950993_Sten	A01_1950993_Sten	ACGATATTTGTTCTCGTGAGAGTCCAACATGTGAG[G/T]TAGAGAATCATATGAAGTCTTTGACGGATGTAAAG	A01	52.149	Aradu.A01	1950993	A01_1950993_Sten	bb	bb	aa	aa	ab	aa	ab	ab	NoCall	NoCall	aa	ab	ab	ab	ab	aa	ab	aa	ab	bb	NoCall	ab	aa	ab	aa	ab	ab	ab	aa	ab	aa	aa	aa	bb	bb	aa	ab	aa
Sten	AX-147208069	Aradu.A01	2110707	Aradu.A01_2110707_Sten	A01_2110707_Sten	CCCACTGTGAAAGAAGCTCAAATCATTGCTGATGA[G/T]GTGTATTCACTGTTTGTTACAGAGGAGGTTGACAA	A01	53.451	Aradu.A01	2110707	A01_2110707_Sten	bb	bb	aa	aa	ab	aa	ab	ab	bb	bb	aa	ab	ab	ab	ab	aa	ab	aa	ab	bb	bb	ab	aa	ab	aa	ab	ab	ab	aa	ab	aa	aa	aa	bb	bb	aa	ab	aa
Sten	AX-147208101	Aradu.A01	2278223	Aradu.A01_2278223_Sten	A01_2278223_Sten	TTTATGTAGGTCTATGAAACAGTGGAGATGATGTT[A/G]GTGAATCCAGAGGAAGCACTAAAGATGACAAAACA	A01	54.761	Aradu.A01	2278223	A01_2278223_Sten	bb	bb	aa	aa	ab	aa	ab	ab	bb	bb	aa	ab	ab	ab	ab	aa	ab	aa	ab	bb	bb	ab	aa	ab	aa	ab	ab	ab	aa	ab	aa	aa	aa	bb	bb	aa	bb	aa
Sten	AX-147208100	Aradu.A01	2272833	Aradu.A01_2272833_Sten	A01_2272833_Sten	AAACCTTTAATTTAGGCTTCTGAAGCAATTCCAAC[A/G]GTTGAAGGCTTAACTGTTACAGCAAAGGAACCCAT	A01	55.532	Aradu.A01	2272833	A01_2272833_Sten	bb	bb	aa	aa	ab	aa	ab	ab	bb	bb	aa	ab	ab	ab	ab	aa	ab	aa	ab	bb	bb	ab	aa	ab	aa	ab	ab	ab	aa	ab	aa	aa	aa	bb	bb	aa	bb	aa
Sten	AX-147208105	Aradu.A01	2303999	Aradu.A01_2303999_Sten	A01_2303999_Sten	ATCTAACCTTAGTGAAGGGTATGATAGCAGCATGA[C/T]CTCAAGAAGTTGTAATGCTTTCCCAAGCATTTTCC	A01	55.788	Aradu.A01	2303999	A01_2303999_Sten	bb	bb	aa	aa	ab	aa	ab	ab	bb	bb	aa	ab	ab	ab	ab	aa	ab	aa	ab	bb	bb	ab	aa	ab	aa	ab	ab	ab	aa	ab	aa	aa	aa	bb	bb	aa	bb	aa
Sten	AX-147208106	Aradu.A01	2304266	Aradu.A01_2304266_Sten	A01_2304266_Sten	GCATAGCAAGCCCTTCTTGATGTATGCCTGTACAA[C/T]CAAATTAAGAGTTTCCGAGTCAAGTTTATTTGCAG	A01	56.981	Aradu.A01	2304266	A01_2304266_Sten	bb	bb	aa	aa	ab	aa	ab	ab	bb	NoCall	aa	ab	ab	NoCall	ab	aa	NoCall	aa	bb	bb	bb	ab	aa	ab	aa	ab	ab	ab	aa	ab	aa	aa	aa	bb	bb	aa	ab	aa
Sten	AX-147208130	Aradu.A01	2434150	Aradu.A01_2434150_Sten	A01_2434150_Sten	TCATGTACAAACTGCTTCTGTCCATTGTCATTCCA[C/T]GAAGAAACAGCCATAATTGACCTAGAATACATAAT	A01	58.159	Aradu.A01	2434150	A01_2434150_Sten	bb	bb	aa	aa	ab	aa	ab	ab	bb	bb	aa	ab	ab	ab	ab	ab	ab	aa	ab	bb	bb	ab	aa	ab	aa	ab	ab	ab	aa	ab	aa	aa	aa	bb	bb	aa	bb	aa
Sten	AX-147208131	Aradu.A01	2439513	Aradu.A01_2439513_Sten	A01_2439513_Sten	GCCACAATTCGTCCTTGTTGCAAGCTAATCTGGTC[G/T]ATCAGTGATCGCATTTGACTCGTACAAGTGTTTTC	A01	58.676	Aradu.A01	2439513	A01_2439513_Sten	bb	bb	aa	aa	ab	aa	ab	NoCall	NoCall	bb	aa	ab	ab	ab	ab	ab	ab	aa	ab	bb	bb	ab	aa	ab	aa	ab	ab	ab	aa	ab	aa	aa	aa	bb	bb	aa	bb	aa
Sten	AX-147208153	Aradu.A01	2784796	Aradu.A01_2784796_Sten	A01_2784796_Sten	TGGACTGTGTCTTGATGACCCGTTTCAACCTTCTG[A/G]GCAGGCATGTTTCTGGTATCAAGACACAAAAAAAA	A01	60.386	Aradu.A01	2784796	A01_2784796_Sten	bb	bb	aa	aa	aa	aa	ab	ab	bb	bb	aa	ab	ab	ab	ab	ab	ab	aa	ab	bb	bb	ab	aa	ab	aa	ab	ab	ab	aa	ab	aa	aa	aa	bb	bb	aa	NoCall	aa
Sten	AX-147208172	Aradu.A01	2860541	Aradu.A01_2860541_Sten	A01_2860541_Sten	TCATCTGCAAGACGGAAAGCATCCTGAAGAGGTGT[A/C]TGCTCATCAGCAATGTCAAGAAGACGGTCATTTGG	A01	63.675	Aradu.A01	2860541	A01_2860541_Sten	bb	bb	aa	aa	aa	aa	ab	ab	bb	bb	aa	ab	ab	ab	ab	ab	ab	aa	ab	bb	bb	ab	ab	ab	aa	ab	ab	ab	aa	ab	aa	aa	aa	bb	bb	aa	NoCall	aa
Sten	AX-147208182	Aradu.A01	2897162	Aradu.A01_2897162_Sten	A01_2897162_Sten	TTTCCTATCTGATCCTCGTGTCTCTCTTGACTCTC[C/T]AGTTCAACAATTCCTTGAGGAGTCTTTCCCATCCT	A01	64.907	Aradu.A01	2897162	A01_2897162_Sten	bb	bb	aa	aa	aa	aa	ab	ab	NoCall	bb	aa	ab	ab	bb	ab	ab	ab	aa	ab	bb	bb	ab	ab	ab	aa	ab	ab	ab	aa	ab	aa	aa	aa	bb	bb	aa	bb	aa
Sten	AX-147208187	Aradu.A01	2908644	Aradu.A01_2908644_Sten	A01_2908644_Sten	AAACTCCTTATTCTTACTCAAGCTATCCCACGCAG[A/C]TTTCGCGGTTGCATCAGGATTCTTCTTTGCAAAAC	A01	65.682	Aradu.A01	2908644	A01_2908644_Sten	bb	bb	aa	aa	aa	aa	ab	ab	bb	bb	aa	ab	ab	bb	ab	ab	ab	aa	ab	bb	bb	ab	ab	ab	aa	ab	ab	ab	aa	ab	aa	aa	aa	bb	bb	aa	bb	aa
Sten	AX-147208184	Aradu.A01	2897855	Aradu.A01_2897855_Sten	A01_2897855_Sten	AGGGAGAGTGGGGGAGATGTCAGATTCCATTGTTC[C/T]ATTTGTCTGTCACTAGTATTAATTGATCCGGGTAG	A01	66.315	Aradu.A01	2897855	A01_2897855_Sten	bb	bb	aa	aa	aa	aa	ab	ab	bb	bb	aa	ab	ab	bb	ab	ab	ab	aa	ab	bb	ab	ab	ab	ab	aa	ab	ab	ab	aa	ab	aa	aa	aa	bb	bb	aa	bb	aa
Sten	AX-147208224	Aradu.A01	3069430	Aradu.A01_3069430_Sten	A01_3069430_Sten	GATACTTTTCTGTGGATTACAATCTCAAGGATCTT[G/T]CCAATGTTATTTGTAAGTAACTTTAAATATTAATT	A01	68.775	Aradu.A01	3069430	A01_3069430_Sten	bb	bb	aa	aa	aa	aa	ab	ab	bb	ab	aa	ab	ab	bb	ab	ab	ab	aa	ab	bb	bb	ab	ab	ab	ab	ab	ab	bb	aa	ab	aa	aa	aa	bb	bb	aa	bb	aa
Sten	AX-147265734	Aradu.A01	3120188	Aradu.A01_3120188_Sten	A01_3120188_Sten	CCATTGCAGCTCAAGAGAGAGCCATAGTGCGAAGT[C/G]CCATGACACTCGAATGGCCTCCCTTTTCATGGAGG	A01	68.784	Aradu.A01	3120188	A01_3120188_Sten	bb	bb	aa	aa	aa	aa	ab	ab	bb	ab	aa	ab	ab	bb	ab	ab	ab	aa	ab	bb	bb	ab	ab	ab	ab	ab	ab	bb	aa	ab	aa	aa	aa	bb	bb	aa	bb	aa
Sten	AX-147208225	Aradu.A01	3071017	Aradu.A01_3071017_Sten	A01_3071017_Sten	ATATGGCCTGTAGACGGAAACCTTTATCTACAACC[G/T]CATACCTCTTTGGTTGCTGATGCACATAAAGCGGG	A01	69.449	Aradu.A01	3071017	A01_3071017_Sten	bb	bb	aa	aa	aa	aa	ab	ab	bb	ab	aa	ab	ab	bb	ab	ab	ab	aa	ab	bb	bb	ab	ab	ab	ab	ab	ab	bb	aa	ab	aa	aa	aa	bb	bb	aa	bb	aa
Sten	AX-147208245	Aradu.A01	3120434	Aradu.A01_3120434_Sten	A01_3120434_Sten	TTGGATCACAGTGTCTCAGTCTTACACAATAGAAG[A/G]ATTGTTGAGGAACATGCTAGACCAGTTTTACAAAG	A01	69.801	Aradu.A01	3120434	A01_3120434_Sten	bb	bb	aa	aa	aa	aa	ab	ab	NoCall	ab	aa	ab	ab	bb	ab	ab	ab	aa	ab	bb	bb	ab	ab	ab	ab	ab	ab	bb	aa	ab	aa	aa	aa	bb	bb	aa	bb	aa
Sten	AX-147208238	Aradu.A01	3107557	Aradu.A01_3107557_Sten	A01_3107557_Sten	CATCATGTGCCTTCAGAATTACTAGCTGAATTGGA[C/T]TCCATGGGTTTCACTTGCCTTCACTATGTTGCAAT	A01	69.801	Aradu.A01	3107557	A01_3107557_Sten	bb	bb	aa	aa	aa	aa	ab	ab	bb	ab	aa	ab	ab	bb	ab	ab	ab	aa	ab	NoCall	bb	ab	NoCall	ab	ab	ab	ab	bb	aa	ab	aa	aa	aa	bb	bb	aa	bb	aa
Sten	AX-147208217	Aradu.A01	3034640	Aradu.A01_3034640_Sten	A01_3034640_Sten	TCTCCAGTCTCTGGCTTGCTCTGCGTCACGCTCAA[C/T]GTGATCTTCCCTTTGGATGATGAAGCACTCTTGTT	A01	70.684	Aradu.A01	3034640	A01_3034640_Sten	bb	bb	aa	aa	aa	aa	ab	ab	bb	bb	aa	ab	ab	bb	ab	ab	ab	aa	ab	bb	bb	ab	ab	ab	ab	ab	ab	bb	aa	ab	aa	aa	aa	bb	bb	aa	bb	aa
Sten	AX-147208259	Aradu.A01	3131708	Aradu.A01_3131708_Sten	A01_3131708_Sten	ATATATTCCTCAATCAAATTCTCAATATACAGTGC[A/G]TTTTTTGAATCTTCCTTCACCTGCAATAGTTTTGA	A01	71.603	Aradu.A01	3131708	A01_3131708_Sten	bb	bb	aa	aa	aa	aa	ab	ab	bb	ab	aa	ab	ab	bb	ab	ab	ab	aa	aa	bb	bb	ab	ab	ab	ab	ab	ab	bb	aa	ab	aa	aa	aa	bb	bb	aa	bb	aa
Sten	AX-147208252	Aradu.A01	3128533	Aradu.A01_3128533_Sten	A01_3128533_Sten	ACAACCAAGTCATTATATTTCTCTTGTAGCTCAGC[A/G]TAGTGCTCCACAATTCTAGCATGACCAGTGACTGC	A01	71.859	Aradu.A01	3128533	A01_3128533_Sten	bb	bb	aa	aa	aa	aa	ab	ab	bb	ab	aa	ab	ab	bb	ab	ab	ab	aa	aa	bb	ab	ab	ab	ab	ab	ab	ab	bb	aa	ab	NoCall	aa	aa	bb	bb	aa	NoCall	aa
Sten	AX-147208281	Aradu.A01	3173724	Aradu.A01_3173724_Sten	A01_3173724_Sten	CCAACCTATTTTTGTTCTGCCACCTCCAAAAGTAA[C/T]ACACTTCAAAGTAATGTTGGCTTGCCTTTGCAGGG	A01	72.227	Aradu.A01	3173724	A01_3173724_Sten	bb	bb	aa	aa	aa	aa	ab	ab	NoCall	ab	aa	ab	ab	NoCall	ab	ab	ab	aa	aa	bb	NoCall	NoCall	NoCall	ab	ab	ab	NoCall	NoCall	aa	ab	aa	aa	aa	bb	bb	aa	NoCall	aa
Sten	AX-147208277	Aradu.A01	3171803	Aradu.A01_3171803_Sten	A01_3171803_Sten	CTCTGAATTGAATTGACAGTATGCTGCAAATTATG[G/T]GACGGTTGATTGATCTTATCAAAGTGTGTGAGAAC	A01	73.406	Aradu.A01	3171803	A01_3171803_Sten	bb	bb	aa	aa	aa	aa	ab	ab	bb	ab	aa	ab	ab	bb	ab	ab	ab	aa	NoCall	bb	bb	ab	ab	ab	ab	ab	bb	bb	aa	ab	aa	aa	aa	bb	bb	aa	bb	aa
Sten	AX-147208313	Aradu.A01	3335170	Aradu.A01_3335170_Sten	A01_3335170_Sten	ATGACATGGCAGGACAAGCTGCATCCATTGGACAG[A/G]CAAGAATTAGGCCAGAAGAAAGCGATACGATTAGC	A01	74.438	Aradu.A01	3335170	A01_3335170_Sten	bb	bb	aa	aa	aa	aa	ab	ab	bb	ab	aa	ab	ab	bb	ab	ab	ab	aa	aa	bb	bb	ab	ab	ab	ab	ab	bb	bb	aa	ab	aa	aa	aa	bb	bb	aa	bb	aa
Sten	AX-147265753	Aradu.A01	3335472	Aradu.A01_3335472_Sten	A01_3335472_Sten	TATCCCTGCCCGCAGAACATGGGAAGAATACTAAC[C/G]GGTCCGTAGTATTGTTAAATTACTAAAAAAGAACA	A01	74.817	Aradu.A01	3335472	A01_3335472_Sten	bb	bb	aa	aa	aa	aa	ab	NoCall	bb	ab	aa	ab	ab	bb	ab	ab	ab	aa	aa	bb	bb	ab	ab	ab	ab	ab	bb	bb	aa	ab	aa	aa	aa	bb	bb	aa	bb	aa
Sten	AX-147265751	Aradu.A01	3331989	Aradu.A01_3331989_Sten	A01_3331989_Sten	TCTAAGCTTCATCAAACAGGGCATGGTTCTGTGAC[A/T]TCTGCTGCTGTATCTACTACATTTCCTGTAACCAC	A01	75.464	Aradu.A01	3331989	A01_3331989_Sten	bb	bb	aa	aa	aa	aa	ab	ab	bb	ab	aa	ab	ab	bb	ab	ab	ab	aa	aa	bb	bb	ab	ab	ab	NoCall	ab	bb	bb	aa	ab	aa	aa	aa	bb	bb	aa	bb	aa
Sten	AX-147208290	Aradu.A01	3235061	Aradu.A01_3235061_Sten	A01_3235061_Sten	TATGCTCTATGCAGGGCTGCACCTGGAGGTAAAAC[G/T]ACTTATGTCGCTGCTCTTATGAAGAATACAGGTGT	A01	75.464	Aradu.A01	3235061	A01_3235061_Sten	bb	bb	aa	aa	aa	aa	ab	ab	bb	ab	aa	ab	ab	bb	ab	ab	ab	aa	aa	bb	bb	ab	ab	ab	ab	ab	bb	bb	aa	ab	aa	aa	aa	bb	bb	aa	bb	aa
Sten	AX-147208287	Aradu.A01	3189828	Aradu.A01_3189828_Sten	A01_3189828_Sten	GTGGTGCGATCTCTCATGATCACAGCCTCTATAAC[C/T]TCCCCATATTTTCCAAAATATTCCTTGAGACGTTC	A01	75.772	Aradu.A01	3189828	A01_3189828_Sten	bb	bb	aa	aa	aa	aa	ab	ab	bb	ab	aa	ab	ab	bb	ab	ab	ab	aa	aa	bb	bb	ab	ab	ab	ab	ab	bb	bb	aa	bb	aa	aa	aa	bb	bb	aa	bb	aa
Sten	AX-147208320	Aradu.A01	3362317	Aradu.A01_3362317_Sten	A01_3362317_Sten	CGCACTAATATTTTGACCAAACTCTCCCTTTCCTA[C/T]GTATTTTGGAGCATCTTCTGCCAAAACCACTGCGT	A01	76.75	Aradu.A01	3362317	A01_3362317_Sten	bb	bb	aa	aa	aa	aa	ab	ab	bb	ab	aa	ab	ab	bb	ab	ab	ab	aa	aa	ab	bb	ab	ab	NoCall	ab	ab	bb	bb	aa	ab	aa	aa	aa	bb	bb	aa	bb	aa
Sten	AX-147208345	Aradu.A01	3438883	Aradu.A01_3438883_Sten	A01_3438883_Sten	TGATATCCCTAGAGTGGTTAATGAATTTGATCAAA[A/G]GCGTTATGATTTATATGTTTTGGGACAAGGGAAAG	A01	77.789	Aradu.A01	3438883	A01_3438883_Sten	bb	bb	aa	aa	aa	aa	ab	ab	NoCall	NoCall	aa	ab	ab	bb	ab	ab	ab	aa	aa	ab	bb	ab	ab	ab	ab	ab	bb	bb	aa	ab	aa	aa	aa	NoCall	bb	aa	bb	aa
Sten	AX-147208366	Aradu.A01	3462248	Aradu.A01_3462248_Sten	A01_3462248_Sten	TGATGTTAATCCATATGACACAGAATATATAACTT[C/T]GCTGAAATTAATGATAGACCCATGATTGGAACTTA	A01	78.634	Aradu.A01	3462248	A01_3462248_Sten	bb	bb	aa	aa	aa	aa	ab	ab	bb	ab	aa	ab	ab	bb	ab	ab	ab	aa	aa	ab	bb	ab	ab	ab	ab	ab	bb	bb	aa	ab	aa	aa	aa	bb	bb	aa	bb	aa
Sten	AX-147208419	Aradu.A01	3648316	Aradu.A01_3648316_Sten	A01_3648316_Sten	TATGCTTCGCCTTTTACAGTTAAGAAAATGGGTGA[A/G]GCTCAGGTGAATAGGAACCAGCAGATGAACCAAAC	A01	80.332	Aradu.A01	3648316	A01_3648316_Sten	bb	bb	aa	aa	aa	aa	ab	ab	bb	ab	aa	ab	ab	bb	ab	ab	ab	aa	aa	ab	bb	ab	ab	ab	ab	ab	bb	ab	aa	ab	aa	aa	aa	bb	bb	aa	bb	aa
Sten	AX-147208406	Aradu.A01	3594170	Aradu.A01_3594170_Sten	A01_3594170_Sten	GCAGAGAGCAACAATTAACAAGATGGTATCTCCAA[A/G]TGAGGTGATAGATGTAAGAGCAGGGTTTGCTAGGT	A01	80.675	Aradu.A01	3594170	A01_3594170_Sten	bb	bb	aa	aa	aa	aa	ab	ab	bb	NoCall	aa	ab	NoCall	NoCall	ab	ab	ab	aa	aa	ab	bb	ab	ab	ab	ab	ab	bb	ab	aa	ab	aa	aa	aa	bb	NoCall	aa	bb	aa
Sten	AX-147208459	Aradu.A01	3857470	Aradu.A01_3857470_Sten	A01_3857470_Sten	AAGGAGATACAATGAAGGGATAATTGAGTAGTATA[A/C]TGTTGCCAAAGAGTTTGAGGCCCATAAGCAATAAG	A01	83.13	Aradu.A01	3857470	A01_3857470_Sten	bb	bb	aa	aa	aa	aa	ab	ab	bb	ab	aa	ab	ab	bb	ab	ab	aa	aa	aa	ab	NoCall	ab	ab	ab	ab	ab	ab	ab	aa	ab	aa	aa	aa	bb	bb	aa	ab	aa
Sten	AX-147208462	Aradu.A01	3864763	Aradu.A01_3864763_Sten	A01_3864763_Sten	GAAGACAAGGTTCCAACGGAGTGCTTGAGTGAGAA[G/T]CCAATAAAGACCAAACCATAAATCTGCACCAAACA	A01	84.352	Aradu.A01	3864763	A01_3864763_Sten	bb	bb	aa	aa	aa	aa	ab	ab	bb	ab	aa	ab	ab	bb	ab	ab	aa	aa	aa	ab	ab	ab	NoCall	ab	ab	ab	ab	ab	aa	ab	aa	aa	aa	NoCall	bb	aa	bb	aa
Sten	AX-147208456	Aradu.A01	3845309	Aradu.A01_3845309_Sten	A01_3845309_Sten	CTCATGAGCCAATAAAGACCAAACCATAGCTCACA[C/T]AAAAACATTCCAAACCAAACCCATTTCCCATCTTC	A01	85.57	Aradu.A01	3845309	A01_3845309_Sten	bb	bb	aa	aa	aa	aa	ab	NoCall	bb	ab	aa	ab	ab	bb	ab	ab	aa	aa	aa	ab	bb	ab	ab	ab	ab	ab	bb	ab	aa	ab	ab	aa	aa	bb	bb	NoCall	bb	aa
Sten	AX-147208477	Aradu.A01	3947660	Aradu.A01_3947660_Sten	A01_3947660_Sten	ATTTGGGTTTTGTACTATCTCATCACGTCAGAGTC[C/T]GGTGGAGTAACAGAACAAGTGATGTGTATGCTTCC	A01	86.627	Aradu.A01	3947660	A01_3947660_Sten	bb	bb	aa	aa	aa	aa	ab	ab	bb	ab	aa	ab	ab	bb	ab	ab	aa	aa	aa	ab	bb	ab	ab	ab	ab	ab	bb	ab	aa	ab	aa	aa	aa	bb	bb	aa	bb	aa
Sten	AX-147208481	Aradu.A01	3986510	Aradu.A01_3986510_Sten	A01_3986510_Sten	AATCCAGTGGAATCTTGCTCTCTTCATGGTTAAAC[A/G]ACCCATCTTTGATCATGTTGTTTATGATCACCGAA	A01	88.114	Aradu.A01	3986510	A01_3986510_Sten	bb	bb	aa	aa	aa	aa	ab	ab	bb	ab	aa	ab	ab	bb	ab	ab	aa	aa	aa	ab	bb	ab	ab	ab	ab	aa	bb	ab	aa	ab	aa	aa	aa	bb	bb	aa	bb	aa
Sten	AX-147208488	Aradu.A01	4017783	Aradu.A01_4017783_Sten	A01_4017783_Sten	GTTGTGGACACTAATATTGAAGGAAATGTTGTTGT[C/T]CTTAACCAGAATAGTGCTTTGAGGGAATGTCTAAC	A01	90.374	Aradu.A01	4017783	A01_4017783_Sten	bb	bb	aa	aa	aa	aa	ab	ab	bb	ab	aa	ab	ab	bb	ab	ab	aa	aa	aa	ab	bb	ab	NoCall	ab	ab	aa	bb	ab	aa	ab	aa	aa	aa	bb	bb	aa	bb	aa
Sten	AX-147208527	Aradu.A01	4147264	Aradu.A01_4147264_Sten	A01_4147264_Sten	TTGTTGTAACAGAATTTGGTGCACTTGTTTCAATA[A/G]AATTTTGGTTTCTTGTTTGTTTTGTTGATATGACA	A01	93.766	Aradu.A01	4147264	A01_4147264_Sten	bb	bb	aa	aa	aa	aa	ab	ab	bb	ab	aa	ab	ab	bb	ab	ab	aa	aa	aa	ab	bb	ab	ab	ab	ab	aa	bb	ab	aa	ab	ab	aa	aa	bb	bb	aa	bb	aa
Sten	AX-147208523	Aradu.A01	4143724	Aradu.A01_4143724_Sten	A01_4143724_Sten	TTCAGTGGGGAGAGTATGGAGAATGCTTTACGAGC[A/G]TGCTGTAAAGGTATCAAGATCGGGAAAATTCTAAT	A01	93.77	Aradu.A01	4143724	A01_4143724_Sten	bb	bb	aa	aa	aa	aa	ab	ab	bb	ab	aa	ab	ab	bb	ab	ab	aa	aa	aa	ab	bb	ab	ab	ab	ab	aa	bb	ab	aa	ab	ab	aa	aa	bb	bb	aa	bb	aa
Sten	AX-147265804	Aradu.A01	4149376	Aradu.A01_4149376_Sten	A01_4149376_Sten	AGCTGTCTCAAGCTTCAAACCACCTGATTTCATCA[C/G]TCCATACAATTCCATTGCCTTCTCCAACAACCTAG	A01	95.918	Aradu.A01	4149376	A01_4149376_Sten	bb	bb	aa	aa	aa	aa	ab	ab	bb	ab	aa	ab	ab	NoCall	ab	bb	aa	aa	aa	ab	bb	ab	ab	ab	ab	aa	bb	ab	aa	ab	ab	aa	aa	ab	bb	aa	bb	aa
Sten	AX-147208564	Aradu.A01	4456527	Aradu.A01_4456527_Sten	A01_4456527_Sten	GTTGAGAATTGGCTTCGGTTCAAATTCCCGGACAG[C/T]GATTTTGTGAATCAAACATATAACTTGAAACTTCC	A01	99.715	Aradu.A01	4456527	A01_4456527_Sten	bb	bb	aa	aa	aa	aa	ab	ab	bb	ab	ab	ab	ab	bb	ab	ab	ab	aa	aa	ab	bb	ab	ab	ab	ab	aa	bb	ab	aa	ab	ab	aa	aa	bb	bb	aa	bb	aa
Sten	AX-147208570	Aradu.A01	4472019	Aradu.A01_4472019_Sten	A01_4472019_Sten	CAAAGAGGGTTCCACATAGGATAATATCGAAGTTG[C/T]TGCAGCTACTGTCTCAGAGAGATGCTCATTCTTGC	A01	100.025	Aradu.A01	4472019	A01_4472019_Sten	bb	bb	aa	aa	aa	aa	ab	ab	bb	ab	ab	ab	ab	bb	ab	ab	ab	aa	aa	ab	bb	ab	ab	ab	ab	aa	bb	ab	aa	ab	ab	aa	aa	bb	bb	aa	bb	aa
Sten	AX-147208584	Aradu.A01	4559989	Aradu.A01_4559989_Sten	A01_4559989_Sten	ATTCTTGAAGGGGATTTTTTCGTCCATCGTGCGAA[C/T]TGCGAAGCGAAGAATCTAAAGCCGTTTTCTCTTCT	A01	100.952	Aradu.A01	4559989	A01_4559989_Sten	bb	bb	aa	aa	aa	NoCall	ab	ab	bb	ab	ab	ab	ab	bb	ab	ab	ab	aa	aa	ab	NoCall	ab	ab	ab	ab	aa	ab	ab	aa	ab	ab	aa	aa	bb	bb	aa	bb	aa
Sten	AX-147208611	Aradu.A01	4645186	Aradu.A01_4645186_Sten	A01_4645186_Sten	GAGCGAGAGATTCATATATTGTCCCTTCAAGGACT[A/G]CTCTGCCCTTATGATCGTCGACGATGATTCACCGA	A01	101.299	Aradu.A01	4645186	A01_4645186_Sten	bb	bb	aa	aa	NoCall	aa	ab	ab	bb	ab	ab	ab	ab	bb	ab	ab	ab	aa	aa	ab	bb	ab	ab	ab	NoCall	aa	NoCall	ab	aa	ab	NoCall	aa	aa	bb	bb	aa	bb	aa
Sten	AX-147208634	Aradu.A01	4791807	Aradu.A01_4791807_Sten	A01_4791807_Sten	TTTATTTCTGATTTCTCCATGGTTGGAGTGGTCAT[C/T]GGTTCAATGCCTGCATCATACAAAATGGAAACAAA	A01	102.925	Aradu.A01	4791807	A01_4791807_Sten	bb	bb	aa	aa	aa	aa	ab	ab	bb	ab	ab	ab	ab	bb	ab	ab	ab	aa	aa	ab	bb	ab	ab	ab	ab	aa	NoCall	ab	aa	ab	ab	aa	aa	bb	NoCall	aa	bb	aa
Sten	AX-147208614	Aradu.A01	4678382	Aradu.A01_4678382_Sten	A01_4678382_Sten	AGAAACTGGTTGAAAAAAGAGTGAGACTCATTCTC[C/T]GCTTGAGGAAAAAGTAGCTGCATTACAGATTCCTT	A01	104.238	Aradu.A01	4678382	A01_4678382_Sten	bb	bb	aa	aa	aa	aa	ab	ab	bb	ab	ab	ab	ab	bb	ab	ab	ab	aa	aa	ab	bb	ab	NoCall	ab	ab	aa	bb	ab	aa	ab	ab	aa	aa	bb	bb	aa	bb	aa
Sten	AX-147208650	Aradu.A01	4901872	Aradu.A01_4901872_Sten	A01_4901872_Sten	TTAGTGCTTTTGATGGTTTCAAAGTGCTTCGCCTT[C/T]CTTACAAGAAGGGAGAAGATAAGCGCCTTTTCTCC	A01	105.71	Aradu.A01	4901872	A01_4901872_Sten	bb	bb	aa	aa	aa	aa	NoCall	ab	bb	ab	ab	ab	ab	bb	ab	ab	ab	aa	aa	ab	bb	NoCall	ab	ab	NoCall	aa	NoCall	ab	aa	ab	ab	NoCall	aa	NoCall	bb	aa	NoCall	aa
Sten	AX-147208681	Aradu.A01	4956444	Aradu.A01_4956444_Sten	A01_4956444_Sten	GTCTTCATGGTTGGCCTTGATTGTCTTGAAGGTGC[A/C]AGGCACTGGTGAGCTAGCTTTAGAACCTTCTCTAC	A01	107.498	Aradu.A01	4956444	A01_4956444_Sten	bb	bb	aa	aa	aa	aa	ab	ab	bb	ab	ab	ab	ab	bb	ab	ab	ab	aa	aa	ab	bb	ab	ab	ab	ab	aa	ab	ab	aa	ab	ab	aa	aa	bb	bb	aa	bb	aa
Sten	AX-147208686	Aradu.A01	4971720	Aradu.A01_4971720_Sten	A01_4971720_Sten	TGGCAGAAGCTGAGGAGGGTGGTTAATGGAAACAC[A/G]AGCGAGTCTGTTAGCCAGAAGCTTATTCGAAGTTA	A01	108.026	Aradu.A01	4971720	A01_4971720_Sten	bb	bb	aa	aa	aa	aa	ab	ab	NoCall	ab	ab	ab	ab	bb	ab	ab	ab	aa	aa	ab	bb	ab	ab	ab	ab	aa	ab	ab	aa	ab	ab	aa	aa	bb	bb	aa	bb	aa
Sten	AX-147208687	Aradu.A01	4971756	Aradu.A01_4971756_Sten	A01_4971756_Sten	AGCGAGTCTGTTAGCCAGAAGCTTATTCGAAGTTA[C/T]AGTGTTAGCTGTAGAAATCCCTGTAGAACAGATGG	A01	108.283	Aradu.A01	4971756	A01_4971756_Sten	bb	bb	aa	aa	aa	aa	ab	ab	bb	ab	ab	ab	ab	bb	ab	ab	ab	aa	aa	ab	bb	ab	ab	ab	ab	aa	ab	ab	aa	ab	ab	aa	aa	bb	bb	aa	bb	aa
Sten	AX-147208713	Aradu.A01	5046962	Aradu.A01_5046962_Sten	A01_5046962_Sten	TCAGCATGGAGTTTGCGCCCATTCCAGCTAGAATA[A/G]GATGCCATAACCGTTGAAACTCCCTGGGAAATGCA	A01	109.589	Aradu.A01	5046962	A01_5046962_Sten	bb	bb	aa	aa	aa	aa	ab	ab	bb	ab	ab	ab	ab	bb	ab	ab	ab	aa	aa	ab	bb	ab	ab	ab	NoCall	aa	ab	ab	aa	ab	ab	aa	aa	bb	bb	aa	bb	aa
Sten	AX-147208809	Aradu.A01	5589971	Aradu.A01_5589971_Sten	A01_5589971_Sten	GCTAAGAACAAAGAAGTTTTCATTTTCAAGTAAGA[A/G]GAAAGTTGGCACCTCCCTGAATGACAATGTCGATT	A01	111.755	Aradu.A01	5589971	A01_5589971_Sten	bb	bb	aa	aa	aa	aa	ab	ab	bb	ab	ab	ab	ab	bb	ab	ab	ab	aa	aa	ab	bb	ab	ab	ab	ab	aa	ab	ab	aa	ab	ab	aa	aa	bb	bb	aa	bb	aa
Sten	AX-147208778	Aradu.A01	5464625	Aradu.A01_5464625_Sten	A01_5464625_Sten	ATGAGAATGCTGAAACTTCACCTTCTGTTTGGATC[A/G]TACGTTCCATGTAAGCATTTTCCAAGGACTAAAAT	A01	111.761	Aradu.A01	5464625	A01_5464625_Sten	bb	bb	aa	aa	aa	aa	ab	ab	bb	ab	ab	ab	ab	bb	ab	ab	ab	aa	aa	ab	bb	ab	ab	ab	ab	aa	ab	ab	aa	ab	ab	aa	aa	bb	bb	aa	bb	aa
Sten	AX-147208851	Aradu.A01	5914771	Aradu.A01_5914771_Sten	A01_5914771_Sten	CTCTCGTTTATCTTCTGGACATTTACCATTATCGC[A/G]CTCTTCAAATATGTCTTCATTGTGATGTCTGCTGA	A01	112.527	Aradu.A01	5914771	A01_5914771_Sten	bb	bb	aa	aa	aa	aa	ab	ab	bb	ab	ab	ab	ab	bb	ab	ab	ab	aa	aa	ab	bb	ab	ab	ab	ab	aa	ab	ab	aa	ab	ab	aa	aa	bb	bb	aa	NoCall	aa
Sten	AX-147208844	Aradu.A01	5845899	Aradu.A01_5845899_Sten	A01_5845899_Sten	CTATCTTTCTCAGCTTTGCTACTAAGTTTAAGGCA[C/T]CACCATCAGCACTTGAAGAGTGAGAGACCAATGAT	A01	113.039	Aradu.A01	5845899	A01_5845899_Sten	bb	bb	aa	aa	aa	aa	ab	ab	bb	ab	ab	ab	ab	bb	ab	ab	ab	aa	aa	ab	bb	ab	ab	ab	ab	aa	ab	ab	aa	ab	ab	aa	aa	bb	bb	aa	bb	aa
Sten	AX-147208902	Aradu.A01	6200658	Aradu.A01_6200658_Sten	A01_6200658_Sten	AAGGTCTAGCACGCGTTTATCAGCAGAAGAATCAA[A/C]GAAAAGCTGCTTACGACGAAATGACCAAGCTAATC	A01	113.552	Aradu.A01	6200658	A01_6200658_Sten	bb	bb	aa	aa	aa	aa	ab	ab	NoCall	ab	ab	ab	ab	bb	ab	ab	ab	aa	aa	ab	bb	ab	ab	NoCall	ab	aa	ab	ab	aa	ab	ab	aa	aa	bb	bb	aa	bb	aa
Sten	AX-147208893	Aradu.A01	6198722	Aradu.A01_6198722_Sten	A01_6198722_Sten	TTCTCAGGGAATGGGATTTGCTCTGAGGGAATGAG[A/G]GCATTGGAATTTTACAGCAGGACAAAAAGGTTGGA	A01	113.808	Aradu.A01	6198722	A01_6198722_Sten	bb	bb	aa	aa	aa	aa	ab	ab	bb	ab	ab	ab	ab	bb	ab	ab	ab	aa	aa	ab	bb	ab	ab	ab	ab	aa	ab	ab	aa	ab	ab	aa	aa	bb	bb	aa	bb	aa
Sten	AX-147208911	Aradu.A01	6280680	Aradu.A01_6280680_Sten	A01_6280680_Sten	GCTATTGAAGATGTGATCTACCACATTGAATCATA[C/T]GAATTAACAACAGTTAGATCAAGCATACCAACATA	A01	116.429	Aradu.A01	6280680	A01_6280680_Sten	bb	bb	aa	aa	aa	ab	ab	ab	bb	ab	ab	ab	ab	bb	ab	ab	ab	aa	aa	ab	ab	ab	ab	ab	ab	aa	ab	ab	aa	ab	ab	aa	aa	bb	bb	aa	bb	aa
Sten	AX-147208929	Aradu.A01	6337729	Aradu.A01_6337729_Sten	A01_6337729_Sten	TATGGAGAACTGAAACAGATGGAGACCGAGATTCA[A/G]CAACTTTACGTTACCATGGCAACTACTTTGAGGCC	A01	117.46	Aradu.A01	6337729	A01_6337729_Sten	bb	bb	aa	aa	aa	ab	ab	ab	bb	ab	ab	ab	ab	bb	ab	ab	ab	aa	aa	ab	bb	ab	ab	ab	ab	aa	ab	ab	aa	ab	ab	aa	aa	bb	bb	aa	bb	aa
Sten	AX-147208981	Aradu.A01	6679326	Aradu.A01_6679326_Sten	A01_6679326_Sten	ACAAAGCATGCAATTTGGTACACAATTTCTCTTGT[A/G]CTGGTGCTAATGTTCATTATGTTTTGTGTAAGGCC	A01	119.792	Aradu.A01	6679326	A01_6679326_Sten	bb	bb	aa	aa	aa	ab	ab	ab	bb	ab	ab	ab	ab	bb	ab	ab	ab	aa	aa	ab	bb	ab	ab	ab	ab	aa	ab	ab	aa	ab	ab	aa	aa	bb	bb	aa	bb	aa
Sten	AX-147208980	Aradu.A01	6679084	Aradu.A01_6679084_Sten	A01_6679084_Sten	TTCTTGTGTCACTATACATGAGAAAAAACATGGAC[A/G]AAGAACTTTCTAGAATAGCTTCACTAGGTGTAATT	A01	120.008	Aradu.A01	6679084	A01_6679084_Sten	bb	bb	aa	aa	aa	ab	ab	ab	bb	ab	ab	ab	ab	bb	ab	ab	ab	aa	aa	ab	bb	ab	ab	ab	ab	aa	ab	ab	aa	ab	ab	aa	aa	bb	bb	aa	bb	aa
Sten	AX-147208979	Aradu.A01	6679029	Aradu.A01_6679029_Sten	A01_6679029_Sten	AAAATGCATTTGTACACGGCATTAGTTGGTATAAG[C/T]ATTCCCTCAATGCTAACTTTTCTTGTGTCACTATA	A01	120.068	Aradu.A01	6679029	A01_6679029_Sten	bb	bb	aa	aa	aa	ab	ab	ab	bb	ab	ab	ab	ab	bb	ab	ab	ab	aa	aa	ab	bb	ab	ab	ab	ab	aa	ab	ab	aa	ab	ab	aa	aa	bb	bb	aa	bb	aa
Sten	AX-147209005	Aradu.A01	6797615	Aradu.A01_6797615_Sten	A01_6797615_Sten	ACATCAATCCCTTCAAGATAGTGAAGAGAAGAGAG[C/T]TCACAATTAGCATTTGCCTCCAAGAATGGAACTCC	A01	120.865	Aradu.A01	6797615	A01_6797615_Sten	bb	bb	aa	aa	aa	ab	ab	ab	bb	ab	ab	ab	ab	bb	ab	ab	ab	aa	aa	ab	NoCall	ab	ab	ab	ab	aa	ab	ab	aa	ab	ab	aa	aa	bb	bb	aa	bb	aa
Sten	AX-147209020	Aradu.A01	6852817	Aradu.A01_6852817_Sten	A01_6852817_Sten	AACTCCTCAACTCTTGTCTCCAATGTATCAATTGA[A/C]TTCTTAATGAATTCTTTTGTGAAAGCAACCTTCTT	A01	121.613	Aradu.A01	6852817	A01_6852817_Sten	bb	bb	aa	aa	aa	ab	ab	ab	NoCall	ab	ab	ab	ab	bb	ab	ab	ab	aa	aa	ab	ab	ab	ab	ab	ab	aa	ab	ab	aa	ab	ab	aa	aa	bb	bb	aa	bb	aa
Sten	AX-147209001	Aradu.A01	6794484	Aradu.A01_6794484_Sten	A01_6794484_Sten	GTTCCGGTAGATGCCCGTGTTATGTTTCCTCGATA[C/T]AGTTTGGAGGAAGCTGAGACTGTTTGCCATTATTA	A01	122.645	Aradu.A01	6794484	A01_6794484_Sten	bb	bb	aa	aa	aa	ab	ab	ab	bb	ab	ab	ab	ab	bb	ab	ab	ab	aa	aa	ab	bb	ab	ab	ab	ab	aa	ab	ab	aa	ab	ab	aa	aa	bb	bb	NoCall	bb	aa
Sten	AX-147209007	Aradu.A01	6797918	Aradu.A01_6797918_Sten	A01_6797918_Sten	GGAAGAACACAAGAAGGTGTTGGTTTGGAAGGTTT[A/G]ATGATCACAACATCCTTCATCTCAAGTGAGAGTGT	A01	123.417	Aradu.A01	6797918	A01_6797918_Sten	bb	bb	aa	aa	aa	ab	ab	ab	bb	ab	ab	ab	ab	bb	ab	ab	ab	aa	aa	ab	bb	ab	ab	ab	ab	aa	ab	ab	aa	ab	ab	aa	aa	bb	bb	NoCall	bb	aa
Sten	AX-147209047	Aradu.A01	7002818	Aradu.A01_7002818_Sten	A01_7002818_Sten	GTCCCAGGATAAGAATGGTACATGCCATTTGGATG[A/C]ACAAGTAATTCAAAAAGTAGTGTCTCAAGCTATTC	A01	125.237	Aradu.A01	7002818	A01_7002818_Sten	bb	bb	aa	aa	aa	ab	ab	ab	bb	ab	ab	ab	ab	bb	aa	ab	ab	aa	aa	ab	bb	ab	ab	ab	ab	aa	NoCall	ab	aa	ab	ab	aa	aa	bb	NoCall	aa	bb	aa
Sten	AX-147209074	Aradu.A01	7219083	Aradu.A01_7219083_Sten	A01_7219083_Sten	TGGATTACCGGAGGATCGTGCTCGTGTAGATAAAC[A/G]AGACCTTGCAAAATTTGGCGACTCCAACTCTTTAT	A01	126.275	Aradu.A01	7219083	A01_7219083_Sten	bb	bb	aa	aa	aa	ab	ab	ab	NoCall	ab	ab	ab	ab	bb	aa	ab	ab	aa	aa	ab	bb	ab	ab	ab	ab	aa	ab	ab	aa	ab	ab	aa	aa	bb	bb	aa	bb	aa
Sten	AX-147209077	Aradu.A01	7260675	Aradu.A01_7260675_Sten	A01_7260675_Sten	CGATTGCTTTCGTAGTTAAGCGAATGATCTTTCTC[A/G]AGCAGTTTTGCCATTAACCCACTTTTGTAATTCTC	A01	128.102	Aradu.A01	7260675	A01_7260675_Sten	bb	bb	aa	aa	aa	bb	ab	ab	bb	ab	ab	ab	ab	bb	aa	ab	ab	aa	aa	NoCall	bb	ab	bb	ab	ab	aa	bb	ab	ab	ab	ab	aa	aa	bb	bb	aa	bb	aa
Sten	AX-147209151	Aradu.A01	7778025	Aradu.A01_7778025_Sten	A01_7778025_Sten	GTGTTTGATGCAAATCTTGATACCCTTTTGTGGGC[C/T]CTACACAAGGAAGGTTACCCTGACATGGATATCAT	A01	131.826	Aradu.A01	7778025	A01_7778025_Sten	bb	bb	aa	aa	aa	ab	ab	ab	bb	ab	ab	ab	ab	bb	aa	ab	ab	aa	aa	ab	bb	aa	ab	ab	ab	ab	ab	ab	ab	ab	ab	aa	aa	bb	bb	aa	bb	aa
Sten	AX-147209175	Aradu.A01	7840794	Aradu.A01_7840794_Sten	A01_7840794_Sten	TTTGAGGGAAATACTATTCCAAGTTCTTATGGCAA[A/C]ATGTCAAAACTGCTGAAAATGTAAGTGAATTTGCT	A01	132.984	Aradu.A01	7840794	A01_7840794_Sten	bb	bb	aa	aa	aa	ab	ab	NoCall	bb	ab	ab	ab	ab	bb	aa	ab	ab	aa	aa	ab	bb	aa	ab	ab	ab	ab	ab	ab	ab	ab	ab	aa	aa	bb	bb	aa	bb	aa
Sten	AX-147209178	Aradu.A01	7844427	Aradu.A01_7844427_Sten	A01_7844427_Sten	ATGATGCCAGAATCAGATACCCGGAAAGCCGAATC[A/G]ATAACCAGTGATTCAGGAAAGTTAAGTACAAGTAC	A01	133.371	Aradu.A01	7844427	A01_7844427_Sten	bb	bb	aa	aa	aa	ab	ab	ab	bb	ab	ab	ab	ab	bb	aa	ab	ab	aa	aa	ab	NoCall	aa	ab	ab	ab	ab	ab	ab	ab	ab	ab	aa	aa	bb	bb	aa	bb	aa
Sten	AX-147209153	Aradu.A01	7778389	Aradu.A01_7778389_Sten	A01_7778389_Sten	TAAGGTATATGGAGAAAAAATGGTGTGTTTTGGAT[C/T]CTTATGCTTCTAATTTAGACTATTTAGCTGTTAGC	A01	133.627	Aradu.A01	7778389	A01_7778389_Sten	bb	bb	aa	aa	aa	NoCall	ab	ab	bb	ab	ab	ab	ab	bb	aa	ab	ab	aa	aa	ab	NoCall	aa	ab	ab	ab	ab	ab	ab	ab	ab	ab	aa	aa	bb	bb	aa	bb	aa
Sten	AX-147209197	Aradu.A01	8070919	Aradu.A01_8070919_Sten	A01_8070919_Sten	TCCTTTTTAATGTTCTAGGTCATTGGTTGTCTGGC[C/T]CCAGATCCTGAAAAACAGGAAGCTTTAATTGTCGA	A01	134.398	Aradu.A01	8070919	A01_8070919_Sten	bb	bb	aa	aa	aa	ab	ab	ab	bb	ab	ab	ab	ab	bb	aa	ab	ab	aa	aa	ab	bb	aa	ab	ab	ab	ab	ab	ab	ab	ab	ab	aa	aa	bb	bb	aa	bb	aa
Sten	AX-147211627	Aradu.A01	88100301	Aradu.A01_88100301_Sten	A01_88100301_Sten	GAATTATCCTTCACAGATTCGATTTCCATACTGCC[A/G]GTGCGGCTCTTTCTAGTTCTTCGATCCTGAATACA	A01	135.17	Aradu.A01	88100301	A01_88100301_Sten	bb	bb	aa	aa	aa	ab	ab	ab	bb	ab	ab	ab	ab	bb	aa	ab	ab	aa	aa	ab	bb	aa	ab	ab	ab	ab	ab	ab	ab	ab	ab	aa	aa	ab	bb	aa	bb	aa
Sten	AX-147210038	Aradu.A01	11922479	Aradu.A01_11922479_Sten	A01_11922479_Sten	CAGTAAATAGTGGATTTATAAACATACCTCAGGTC[A/G]CTGACAGAGTGAATCCGAATGGTATCATGACTACT	A01	135.683	Aradu.A01	11922479	A01_11922479_Sten	bb	bb	aa	aa	aa	ab	ab	ab	bb	ab	ab	ab	ab	bb	aa	ab	ab	aa	aa	ab	bb	aa	ab	ab	ab	ab	ab	ab	ab	ab	ab	aa	aa	ab	bb	aa	bb	aa
Sten	AX-147210045	Aradu.A01	11971012	Aradu.A01_11971012_Sten	A01_11971012_Sten	AACCAAGCATGCATTGGAGTATAAGTTTCCTTGTT[A/G]GTAACAATGTGAAAGACTAGTTTTTCTGGGTTGGC	A01	135.94	Aradu.A01	11971012	A01_11971012_Sten	bb	bb	aa	aa	aa	ab	ab	ab	bb	ab	ab	ab	NoCall	bb	aa	ab	ab	aa	aa	ab	bb	aa	ab	ab	ab	ab	ab	ab	NoCall	ab	ab	aa	aa	ab	bb	aa	bb	aa
Sten	AX-147210055	Aradu.A01	12011768	Aradu.A01_12011768_Sten	A01_12011768_Sten	GCTAGTATATTCTTTGGCTTCAAATCTCTATGATA[A/C]ACGTTTGCTGTATTGTGTAGCAAATTATTAGTTAG	A01	136.196	Aradu.A01	12011768	A01_12011768_Sten	bb	bb	aa	aa	aa	ab	ab	ab	bb	ab	ab	ab	ab	bb	aa	ab	ab	aa	aa	ab	bb	aa	ab	ab	ab	ab	ab	ab	ab	ab	ab	aa	aa	ab	bb	aa	bb	aa
Sten	AX-147209973	Aradu.A01	11617268	Aradu.A01_11617268_Sten	A01_11617268_Sten	GAGATTGAAAAAGTGGCTAAAGCACAGCAAGAGGC[C/T]GCTGTTAATAGATTCCGAAAATGGGCATCTAGGTA	A01	136.709	Aradu.A01	11617268	A01_11617268_Sten	bb	bb	aa	aa	aa	ab	ab	ab	bb	ab	ab	ab	ab	bb	aa	ab	ab	aa	aa	ab	bb	aa	ab	ab	ab	ab	ab	ab	ab	ab	ab	aa	aa	ab	bb	aa	bb	aa
Sten	AX-147210010	Aradu.A01	11803260	Aradu.A01_11803260_Sten	A01_11803260_Sten	CATCATTTTTTTGCTTGCACTTCACAAAATTCGAT[A/C]ATAATGTCTGCCACCACCTTCACCTCCGAATCATC	A01	136.709	Aradu.A01	11803260	A01_11803260_Sten	bb	bb	aa	aa	aa	ab	ab	ab	bb	ab	ab	ab	ab	bb	aa	ab	ab	aa	aa	ab	bb	aa	ab	ab	ab	ab	ab	ab	ab	ab	ab	aa	aa	ab	bb	aa	bb	aa
Sten	AX-147210007	Aradu.A01	11796164	Aradu.A01_11796164_Sten	A01_11796164_Sten	ATGATGTCGGTCCTTCTCCTTTGGCTCAAAATGTT[A/G]TGTTCCGTGATTTGCCTCTCCGTGATGTGGGTCAG	A01	136.726	Aradu.A01	11796164	A01_11796164_Sten	bb	bb	aa	aa	aa	ab	ab	ab	bb	ab	ab	ab	ab	bb	aa	ab	ab	aa	aa	ab	bb	aa	ab	ab	ab	ab	ab	ab	ab	ab	ab	aa	aa	ab	bb	aa	bb	aa
Sten	AX-147237395	Araip.B01	209694	Araip.B01_209694_Sten	B01_209694_Sten	TCTCAACAGGTAAATGTTAACCTAGCTGGACTACC[A/C]GCCTTGGTTTTGCCATGTGGATTTGTTGAGGGTGG	A01	137.222	Aradu.A01	11812741	A01_11812741_Sten	bb	bb	aa	aa	aa	ab	ab	ab	bb	ab	ab	ab	ab	bb	aa	ab	ab	aa	aa	ab	bb	aa	ab	ab	ab	ab	ab	ab	ab	ab	ab	aa	aa	ab	bb	aa	bb	NoCall
Sten	AX-147210014	Aradu.A01	11805699	Aradu.A01_11805699_Sten	A01_11805699_Sten	TGCTATTCCTCCAGGAAGCGAAAGCTTAGTGGTTT[C/T]GGACATCGTGTTTACAAAAACTATGATCCCAGAGC	A01	137.477	Aradu.A01	11805699	A01_11805699_Sten	bb	bb	aa	aa	aa	ab	ab	ab	bb	ab	ab	ab	ab	bb	aa	ab	ab	aa	aa	ab	bb	aa	ab	ab	ab	ab	ab	ab	ab	ab	ab	aa	aa	ab	bb	aa	bb	aa
Sten	AX-147209963	Aradu.A01	11604414	Aradu.A01_11604414_Sten	A01_11604414_Sten	AAGAAAAAAAGAGTATTGTTATGTATCCAATGAGG[A/G]ATGGTGCATGCTTTTACTTATTGAAAAGCTTCTAA	A01	137.733	Aradu.A01	11604414	A01_11604414_Sten	bb	bb	aa	aa	aa	ab	ab	ab	bb	ab	ab	ab	ab	bb	aa	ab	ab	aa	aa	ab	bb	aa	ab	ab	ab	ab	ab	ab	ab	ab	ab	aa	aa	ab	bb	aa	bb	aa
Sten	AX-147209959	Aradu.A01	11416797	Aradu.A01_11416797_Sten	A01_11416797_Sten	CTGATCCCAAGTGAGAAAAATCCAATACTTGTTGC[G/T]ACTCCAACAAAAATGTCATGGACCCCAACTCAAAC	A01	138.508	Aradu.A01	11416797	A01_11416797_Sten	bb	bb	aa	aa	aa	ab	ab	ab	bb	ab	ab	ab	ab	bb	ab	ab	ab	aa	aa	ab	bb	aa	ab	ab	ab	ab	ab	ab	ab	ab	ab	aa	aa	ab	bb	aa	bb	aa
Sten	AX-147209957	Aradu.A01	11401844	Aradu.A01_11401844_Sten	A01_11401844_Sten	AGAGTTGTAATTGATAATGAATCCAGCAAGAAAGC[C/T]ACTGTTATAAGGGTATGGAGTTGAATTCGATGTCT	A01	138.764	Aradu.A01	11401844	A01_11401844_Sten	bb	bb	aa	aa	aa	ab	ab	ab	bb	ab	ab	ab	ab	bb	ab	ab	ab	aa	aa	ab	bb	aa	ab	ab	ab	ab	ab	ab	ab	ab	ab	aa	aa	ab	bb	aa	bb	aa
Sten	AX-147209909	Aradu.A01	11117619	Aradu.A01_11117619_Sten	A01_11117619_Sten	GATGCTCTTTCTTCTGAGTCTGCTCTTTTCCTTGG[C/T]AACAGTATGCCCATTCGTGATGTAGATATGTATGG	A01	140.471	Aradu.A01	11117619	A01_11117619_Sten	bb	bb	aa	aa	aa	ab	ab	ab	bb	ab	ab	ab	ab	NoCall	ab	ab	NoCall	aa	aa	ab	bb	aa	ab	NoCall	ab	ab	bb	ab	ab	ab	ab	aa	aa	ab	NoCall	aa	bb	aa
Sten	AX-147209876	Aradu.A01	10935907	Aradu.A01_10935907_Sten	A01_10935907_Sten	TTCCTCTTTGAACAGTCTTTGGTTCATTGATGCCA[C/T]TGAAGGGTTATGATTTTCAGCCTCAAAGTTTAGAT	A01	141.452	Aradu.A01	10935907	A01_10935907_Sten	bb	bb	aa	aa	aa	ab	ab	ab	NoCall	ab	ab	ab	ab	bb	ab	ab	ab	aa	aa	ab	bb	aa	ab	ab	ab	ab	bb	ab	ab	ab	ab	aa	aa	ab	bb	aa	bb	aa
Sten	AX-147209871	Aradu.A01	10877830	Aradu.A01_10877830_Sten	A01_10877830_Sten	GTATCAATGGGAGTAGTATCATCAACTAATGGTGC[G/T]GGTGGACTCTTTCTAATGATTGATGATGATGATGG	A01	141.762	Aradu.A01	10877830	A01_10877830_Sten	bb	bb	aa	aa	aa	ab	ab	ab	bb	ab	ab	ab	ab	bb	ab	ab	ab	aa	aa	ab	bb	aa	ab	ab	ab	ab	bb	ab	ab	ab	ab	aa	aa	ab	bb	aa	bb	aa
Sten	AX-147209795	Aradu.A01	10513997	Aradu.A01_10513997_Sten	A01_10513997_Sten	CGAGTAGGTTCATCAATTGGGAATAATTGCAGCTT[A/G]AGTTTCATACTATTATGTACATTGTTATCTACATG	A01	142.061	Aradu.A01	10513997	A01_10513997_Sten	bb	bb	aa	aa	aa	ab	ab	ab	bb	ab	ab	ab	ab	bb	ab	ab	ab	aa	aa	ab	bb	aa	ab	ab	ab	bb	NoCall	ab	ab	ab	ab	aa	aa	ab	bb	aa	bb	aa
Sten	AX-147209768	Aradu.A01	10400343	Aradu.A01_10400343_Sten	A01_10400343_Sten	GTTCATACCAGATGGACCAACCGGTGAATAGTAAG[A/G]AAACATGTTACTATTGTCTCCATAACTTCCATAGC	A01	142.581	Aradu.A01	10400343	A01_10400343_Sten	bb	bb	aa	aa	aa	ab	ab	ab	NoCall	ab	ab	ab	ab	bb	ab	ab	ab	aa	aa	ab	bb	aa	ab	ab	ab	bb	bb	ab	ab	ab	ab	aa	aa	ab	bb	aa	bb	aa
Sten	AX-147209746	Aradu.A01	10363537	Aradu.A01_10363537_Sten	A01_10363537_Sten	TCTTACGCGGGCTTACATCTCTTTCCCGACTAAGA[C/T]CTCTTCTATCATGTTCTCGATCACGTGATCCACGT	A01	143.099	Aradu.A01	10363537	A01_10363537_Sten	bb	bb	aa	aa	aa	ab	ab	ab	bb	ab	ab	ab	ab	bb	ab	ab	ab	aa	aa	ab	bb	aa	ab	ab	ab	bb	bb	ab	ab	ab	ab	aa	aa	ab	bb	aa	bb	aa
Sten	AX-147209744	Aradu.A01	10362840	Aradu.A01_10362840_Sten	A01_10362840_Sten	CCATCATCTCCTAGCTTGTCCATCATTGCTTGTGC[A/G]GCTCCCTAATCATAATATTATTCTCATTTCAACAT	A01	143.615	Aradu.A01	10362840	A01_10362840_Sten	bb	bb	aa	aa	aa	ab	ab	ab	bb	ab	ab	ab	ab	bb	ab	ab	ab	aa	aa	ab	bb	aa	ab	ab	ab	bb	bb	ab	ab	ab	ab	aa	aa	NoCall	bb	aa	bb	aa
Sten	AX-147209734	Aradu.A01	10355299	Aradu.A01_10355299_Sten	A01_10355299_Sten	TCTCATCTTCCAGGAGCAATGGGGTGATGCATCAC[C/T]GGTAGAATCAGGGTCTGATATTGATGATTGTTGCT	A01	144.154	Aradu.A01	10355299	A01_10355299_Sten	bb	bb	aa	aa	aa	ab	ab	ab	bb	ab	ab	ab	ab	bb	ab	ab	ab	aa	aa	ab	bb	aa	ab	ab	ab	bb	bb	ab	ab	ab	ab	aa	aa	ab	bb	aa	bb	aa
Sten	AX-147209678	Aradu.A01	10089595	Aradu.A01_10089595_Sten	A01_10089595_Sten	TCATGGGAATGTGCAACCAAATGAACATTCAATTT[C/T]CCTTCATTTATAGAAGCATCAGTGTTGTACTTTAT	A01	147.706	Aradu.A01	10089595	A01_10089595_Sten	bb	bb	aa	aa	aa	ab	ab	ab	bb	ab	ab	ab	ab	bb	ab	ab	ab	aa	aa	ab	bb	aa	ab	ab	ab	NoCall	NoCall	ab	ab	ab	ab	aa	aa	ab	bb	aa	bb	aa
Sten	AX-147209631	Aradu.A01	10031655	Aradu.A01_10031655_Sten	A01_10031655_Sten	GGAGAGGAGCTGTGGGTTGATAAATACAAGCCCCT[C/T]TCTGTGGAAGAACTTGCTGTTCACAAGAAAAAGGT	A01	149.9	Aradu.A01	10031655	A01_10031655_Sten	bb	bb	aa	aa	aa	ab	ab	ab	bb	ab	ab	ab	ab	ab	ab	ab	ab	aa	aa	ab	bb	aa	ab	ab	ab	bb	bb	ab	ab	ab	ab	aa	aa	ab	bb	aa	bb	aa
Sten	AX-147209529	Aradu.A01	9601661	Aradu.A01_9601661_Sten	A01_9601661_Sten	TCTTCGAATGAAATCAATGCTGTTGCTCAACTCTT[C/T]AACTATGGATTGTATTATATGCTGCTAGATTTGAA	A01	150.555	Aradu.A01	9601661	A01_9601661_Sten	bb	bb	aa	aa	aa	ab	ab	ab	bb	ab	ab	ab	ab	bb	ab	ab	ab	aa	aa	ab	bb	aa	NoCall	ab	ab	NoCall	bb	ab	ab	ab	ab	aa	aa	ab	bb	aa	bb	aa
Sten	AX-147209562	Aradu.A01	9683595	Aradu.A01_9683595_Sten	A01_9683595_Sten	TCCATGGAAACCTATGGTGTCAAGAAAAGCGAGGC[A/G]CATTATGCTTGCATTGTGGATCTATTAGGCAGAGC	A01	154.052	Aradu.A01	9683595	A01_9683595_Sten	bb	bb	aa	aa	aa	ab	NoCall	ab	NoCall	NoCall	ab	ab	ab	NoCall	ab	ab	ab	aa	aa	ab	bb	NoCall	ab	ab	ab	NoCall	NoCall	ab	ab	NoCall	bb	NoCall	NoCall	ab	bb	aa	NoCall	aa
Sten	AX-147209526	Aradu.A01	9586669	Aradu.A01_9586669_Sten	A01_9586669_Sten	TGATCACAAGCTCAATTTTCCAATCACTTTTTGTG[C/T]TCCTTTCTTCATCAATCTTGAAATCAAAGCCTACT	A01	157.924	Aradu.A01	9586669	A01_9586669_Sten	bb	bb	aa	aa	aa	NoCall	bb	NoCall	bb	bb	NoCall	ab	ab	NoCall	NoCall	ab	ab	aa	aa	ab	bb	aa	ab	NoCall	ab	bb	bb	ab	ab	ab	bb	aa	aa	ab	ab	NoCall	NoCall	aa
Sten	AX-147209535	Aradu.A01	9616542	Aradu.A01_9616542_Sten	A01_9616542_Sten	GCTGCCCTTGCTTTCTTCACTGCTGGACCTGAATT[C/T]GTTTCTCCCTTCAATTTTAGCACACTTGCTCAATT	A01	160.782	Aradu.A01	9616542	A01_9616542_Sten	bb	bb	aa	aa	aa	ab	bb	ab	NoCall	NoCall	ab	ab	ab	ab	ab	ab	ab	aa	aa	ab	bb	aa	ab	ab	ab	NoCall	bb	ab	ab	ab	NoCall	aa	aa	ab	NoCall	aa	NoCall	aa
Sten	AX-147209389	Aradu.A01	9054557	Aradu.A01_9054557_Sten	A01_9054557_Sten	ATTGAGGCTTGTGCTTCTAATGCTGATTTTGACAA[A/C]TGTAAAATTCTCCTCCCTGTTTTAAAGCCAACACA	A01	168.552	Aradu.A01	9054557	A01_9054557_Sten	bb	bb	aa	aa	aa	ab	ab	ab	bb	ab	ab	ab	ab	NoCall	ab	ab	ab	aa	aa	aa	NoCall	aa	ab	NoCall	ab	bb	bb	ab	ab	ab	ab	ab	aa	ab	bb	aa	NoCall	NoCall
Sten	AX-147209476	Aradu.A01	9389221	Aradu.A01_9389221_Sten	A01_9389221_Sten	TTTGAAATAAATGGTTGCTGCATCTGCTCAAGATC[C/T]GGAAATCCCTCTCCAAATAGGTTATTGCCACCCAT	A01	169.41	Aradu.A01	9389221	A01_9389221_Sten	bb	bb	aa	aa	aa	ab	ab	ab	NoCall	ab	ab	ab	ab	ab	ab	ab	ab	aa	aa	aa	NoCall	NoCall	ab	ab	ab	bb	bb	ab	ab	ab	ab	NoCall	NoCall	ab	NoCall	aa	ab	aa
Sten	AX-147210087	Aradu.A01	12274662	Aradu.A01_12274662_Sten	A01_12274662_Sten	GGCAGGACAACCAAAGAAGGAACATAGAACAAAGG[A/G]AGATATCTCTGTATGAACATGAAGGCAGGCTCAAA	A01	173.09	Aradu.A01	12274662	A01_12274662_Sten	bb	bb	aa	aa	aa	ab	ab	ab	bb	ab	ab	ab	ab	NoCall	ab	ab	ab	aa	NoCall	aa	ab	aa	ab	NoCall	ab	bb	NoCall	ab	ab	ab	ab	ab	aa	ab	bb	aa	ab	aa
Sten	AX-147210176	Aradu.A01	14044091	Aradu.A01_14044091_Sten	A01_14044091_Sten	ATTTAACAGGACAATCGGGAAATGTTTGAGCCCTT[C/T]ATTGAAGATGAAGTCCCCTTTGATGAATATTGCCA	A01	179.169	Aradu.A01	14044091	A01_14044091_Sten	bb	bb	aa	aa	ab	ab	ab	ab	bb	ab	ab	ab	ab	bb	ab	ab	ab	aa	aa	aa	NoCall	aa	ab	bb	ab	bb	bb	ab	ab	ab	aa	ab	aa	aa	bb	aa	NoCall	aa
Sten	AX-147210198	Aradu.A01	14652715	Aradu.A01_14652715_Sten	A01_14652715_Sten	GTGGTACATGTGCATGAAGTTCGTGCTGAATTCGA[A/G]AAGCAAAAGCAGGTGTAAGTGACCACAATTGTTTT	A01	179.73	Aradu.A01	14652715	A01_14652715_Sten	bb	bb	aa	aa	aa	ab	ab	ab	bb	ab	ab	ab	ab	bb	ab	ab	ab	aa	aa	aa	bb	aa	ab	bb	ab	bb	bb	ab	ab	ab	aa	ab	aa	aa	bb	aa	bb	aa
Sten	AX-147210213	Aradu.A01	14897407	Aradu.A01_14897407_Sten	A01_14897407_Sten	TGCTTGGCGACACCAACTCCACCTAAAATGTTTGA[C/T]GTTTCATATTAAATTTGAACAGCAATCGTTGGTGC	A01	179.986	Aradu.A01	14897407	A01_14897407_Sten	bb	bb	aa	aa	aa	ab	ab	NoCall	bb	ab	ab	ab	ab	bb	ab	ab	ab	aa	aa	aa	bb	aa	ab	bb	ab	bb	bb	ab	ab	ab	aa	ab	aa	aa	bb	aa	bb	aa
Sten	AX-147210159	Aradu.A01	13507905	Aradu.A01_13507905_Sten	A01_13507905_Sten	ACAATATGTCCCATTTTAGGCCGCTTTTGTGCATT[C/T]GAGTCTGTGCAGCGCAATGCTACAATAAGTACTCT	A01	179.991	Aradu.A01	13507905	A01_13507905_Sten	bb	bb	aa	aa	aa	ab	ab	ab	bb	ab	ab	ab	ab	bb	ab	ab	ab	aa	aa	aa	bb	aa	ab	bb	ab	bb	bb	ab	ab	ab	aa	ab	aa	aa	bb	aa	bb	aa
Sten	AX-147210224	Aradu.A01	15260506	Aradu.A01_15260506_Sten	A01_15260506_Sten	TAGAGTATGGTGGTTTTGCCAGCAGCATCAAGACC[C/T]ACCATGAGAATCCTCATTTCTTTCTTTGAATACAG	A01	181.019	Aradu.A01	15260506	A01_15260506_Sten	bb	bb	aa	aa	aa	ab	ab	ab	bb	ab	ab	ab	ab	bb	ab	ab	ab	NoCall	aa	aa	bb	aa	NoCall	bb	ab	bb	bb	ab	ab	ab	aa	ab	aa	aa	bb	aa	NoCall	aa
Sten	AX-147210210	Aradu.A01	14895529	Aradu.A01_14895529_Sten	A01_14895529_Sten	CCGTGTATGTATCAATATCTTCATCAACAAAATGT[A/G]AATTTATATTTCAATTAAGAGTTTGCAAATTGGAG	A01	182.77	Aradu.A01	14895529	A01_14895529_Sten	bb	bb	aa	aa	aa	ab	ab	ab	NoCall	ab	ab	ab	ab	bb	ab	ab	ab	aa	aa	aa	bb	aa	ab	bb	ab	bb	bb	ab	NoCall	NoCall	aa	ab	aa	ab	bb	aa	bb	aa
Sten	AX-147210114	Aradu.A01	12593839	Aradu.A01_12593839_Sten	A01_12593839_Sten	TAGTTAGTTTTAATGGAGATGGCTGAGGTTGGAGT[A/C]GTTAGAACAAGAGCTTCAGCAGCATTGGCCATGGA	A01	183.62	Aradu.A01	12593839	A01_12593839_Sten	bb	bb	aa	aa	aa	ab	ab	ab	bb	ab	ab	ab	ab	bb	ab	ab	ab	aa	aa	aa	bb	aa	ab	bb	ab	bb	bb	ab	ab	ab	aa	ab	aa	ab	bb	aa	bb	aa
Sten	AX-147210119	Aradu.A01	12610918	Aradu.A01_12610918_Sten	A01_12610918_Sten	GCAAAGACCACATAAGAAGCCTTCACATAACCTTG[C/T]ATAGAGCCACCAAAATCCATGCTAATTATAGGACC	A01	183.62	Aradu.A01	12610918	A01_12610918_Sten	bb	bb	aa	aa	aa	ab	ab	ab	bb	ab	ab	ab	ab	bb	ab	ab	ab	aa	aa	aa	bb	aa	ab	bb	ab	bb	bb	ab	ab	ab	aa	ab	aa	ab	bb	aa	bb	aa
Sten	AX-147210375	Aradu.A01	19206589	Aradu.A01_19206589_Sten	A01_19206589_Sten	GGGACTTGGTCTCCAATGGCAAGATGGACCATGTC[C/T]CCAGGGAGTAAACTGTAAATTGACATTTTCTGCCT	A01	184.392	Aradu.A01	19206589	A01_19206589_Sten	bb	bb	aa	aa	aa	ab	ab	ab	bb	ab	ab	ab	ab	bb	ab	ab	ab	aa	aa	aa	bb	aa	ab	bb	ab	bb	bb	ab	ab	ab	aa	ab	aa	aa	bb	aa	bb	aa
Sten	AX-147210367	Aradu.A01	19089187	Aradu.A01_19089187_Sten	A01_19089187_Sten	AATATGGCAAAGGAAGAAGCGCATCCTTTTAGAAT[C/T]TTCATGATTGTGAGAGACTTTCTCAATATTTTGGA	A01	185.165	Aradu.A01	19089187	A01_19089187_Sten	bb	bb	aa	aa	aa	ab	ab	ab	bb	ab	ab	ab	ab	bb	ab	ab	ab	aa	aa	aa	bb	aa	ab	bb	ab	bb	bb	ab	ab	ab	aa	ab	aa	NoCall	bb	aa	bb	aa
Sten	AX-147210408	Aradu.A01	19878466	Aradu.A01_19878466_Sten	A01_19878466_Sten	TGCAATATCAAGAGTACCGTATTTTTTGAGCTCTT[C/T]AGATGCATTAAGACTCACACCCAAACTCTCAAAAG	A01	185.779	Aradu.A01	19878466	A01_19878466_Sten	bb	bb	aa	aa	aa	ab	ab	ab	bb	ab	ab	ab	ab	bb	ab	ab	ab	aa	aa	aa	bb	aa	ab	bb	ab	bb	bb	ab	ab	ab	aa	ab	aa	aa	bb	aa	NoCall	aa
Sten	AX-147210422	Aradu.A01	20832856	Aradu.A01_20832856_Sten	A01_20832856_Sten	AGTTCTTCTTTCTTTCAGGCATATAATGTTTTGGA[C/T]CTATATTATGGTTTTGGTCGTACATTCTTTAACCC	A01	186.971	Aradu.A01	20832856	A01_20832856_Sten	bb	bb	aa	aa	aa	ab	ab	ab	bb	ab	ab	ab	ab	bb	ab	ab	ab	aa	aa	aa	bb	ab	ab	bb	ab	bb	bb	ab	ab	ab	aa	ab	aa	aa	bb	aa	bb	aa
Sten	AX-147210421	Aradu.A01	20832716	Aradu.A01_20832716_Sten	A01_20832716_Sten	ACTTGATATTTTTGTATGTTAAGTTACCATTTCCA[A/G]TGGATTGTCTCTATGCAGATCCTGACCGCAAGGTA	A01	188.244	Aradu.A01	20832716	A01_20832716_Sten	bb	bb	aa	aa	aa	ab	ab	ab	bb	ab	ab	ab	ab	bb	ab	ab	ab	aa	aa	aa	bb	aa	ab	bb	ab	bb	bb	ab	ab	ab	aa	ab	aa	aa	bb	aa	bb	aa
Sten	AX-147210432	Aradu.A01	21307983	Aradu.A01_21307983_Sten	A01_21307983_Sten	AGTTTCCTGTATTGAATGAGAAGAATAAATCCCAT[A/C]AATATACCTCACAAACTCCTAATATATTTACTAAT	A01	188.266	Aradu.A01	21307983	A01_21307983_Sten	bb	bb	aa	aa	aa	ab	ab	ab	NoCall	ab	ab	ab	ab	bb	ab	ab	ab	aa	aa	aa	bb	aa	ab	bb	ab	bb	bb	ab	ab	ab	aa	ab	aa	aa	bb	aa	bb	aa
Sten	AX-147210459	Aradu.A01	22139670	Aradu.A01_22139670_Sten	A01_22139670_Sten	GGAAAATCATACTCTTTATTGTATGATAAATATCT[G/T]TACTCCTAACATGTCAATTATTGTTATTATTATAT	A01	188.853	Aradu.A01	22139670	A01_22139670_Sten	bb	bb	aa	aa	aa	ab	ab	ab	bb	ab	ab	ab	ab	bb	ab	bb	ab	aa	aa	aa	bb	aa	ab	bb	ab	bb	bb	ab	ab	ab	aa	ab	aa	aa	bb	aa	bb	aa
Sten	AX-147210581	Aradu.A01	27742158	Aradu.A01_27742158_Sten	A01_27742158_Sten	AGAAGCAGCTCTTCAATTAAATGTTGAGCAGGATC[G/T]CCTTCTGGAAACTTTTCCATGAAGCTCTCCACTTG	A01	190.072	Aradu.A01	27742158	A01_27742158_Sten	bb	bb	aa	aa	aa	ab	ab	ab	bb	ab	ab	ab	ab	bb	ab	ab	ab	aa	aa	aa	NoCall	aa	ab	bb	ab	bb	bb	ab	ab	ab	aa	ab	aa	aa	bb	aa	bb	aa
Sten	AX-147210510	Aradu.A01	23821551	Aradu.A01_23821551_Sten	A01_23821551_Sten	GTTACCTTAACTAGATCGAAAAGTAACAGTAATAT[A/G]TAGAAGAAGGCGAAGATGATAATGAAGAGAGTGGT	A01	190.969	Aradu.A01	23821551	A01_23821551_Sten	bb	bb	aa	aa	aa	ab	ab	ab	ab	ab	ab	ab	ab	bb	ab	ab	ab	aa	aa	ab	bb	aa	ab	bb	ab	bb	bb	ab	ab	ab	aa	ab	aa	aa	bb	aa	bb	aa
Sten	AX-147210607	Aradu.A01	28191856	Aradu.A01_28191856_Sten	A01_28191856_Sten	TGATGACGCAGACGATGTCTTGAATTTTTAAGAGA[A/G]CAAGCTGGATTCATGAAAGTCAAAAAATTACAAAC	A01	191.874	Aradu.A01	28191856	A01_28191856_Sten	bb	bb	aa	aa	aa	ab	ab	ab	bb	ab	ab	ab	ab	bb	ab	ab	ab	aa	aa	aa	bb	aa	ab	bb	ab	bb	bb	ab	ab	ab	aa	ab	aa	aa	bb	aa	bb	aa
Sten	AX-147210595	Aradu.A01	28149031	Aradu.A01_28149031_Sten	A01_28149031_Sten	GATCAATTTGATGAAGACCACTCAAAGGAAGGTTA[C/T]TCAAAAGTGGCCTTCTTTAGCTACTTCTACTTGGC	A01	192.529	Aradu.A01	28149031	A01_28149031_Sten	bb	bb	aa	aa	NoCall	ab	ab	ab	bb	ab	ab	ab	ab	bb	ab	ab	ab	aa	aa	aa	bb	aa	ab	bb	ab	bb	bb	ab	ab	ab	aa	ab	aa	aa	bb	aa	bb	aa
Sten	AX-147210648	Aradu.A01	29419297	Aradu.A01_29419297_Sten	A01_29419297_Sten	GTTCTCCTATGTCCTCTAATATCAGCCTCATCCTT[A/G]ACTCCACCAAGGGATATGCGCACAAATTTCCTTCC	A01	193.158	Aradu.A01	29419297	A01_29419297_Sten	bb	bb	aa	aa	aa	ab	ab	ab	bb	ab	ab	ab	ab	bb	ab	ab	ab	aa	aa	aa	NoCall	aa	ab	bb	ab	bb	bb	ab	ab	ab	aa	ab	aa	aa	bb	aa	bb	aa
Sten	AX-147210622	Aradu.A01	28897078	Aradu.A01_28897078_Sten	A01_28897078_Sten	CTCTCTTTCGAGAAGCAGCTCATCAAAGGGGGCAC[A/C]TTCTATGCGGTGTTGGAGATTCTATTCTACCAATC	A01	193.413	Aradu.A01	28897078	A01_28897078_Sten	bb	bb	aa	aa	aa	NoCall	ab	ab	bb	ab	ab	ab	ab	bb	ab	ab	ab	aa	aa	aa	bb	aa	NoCall	bb	ab	bb	bb	ab	ab	ab	aa	ab	aa	aa	bb	aa	bb	aa
Sten	AX-147210754	Aradu.A01	32558513	Aradu.A01_32558513_Sten	A01_32558513_Sten	CGAATTGTTTATTTGGGCATGTCTCTTGTTCCATC[C/T]GTTACAGAGTTAATACTAGCTGAATTTCTTTACCT	A01	193.669	Aradu.A01	32558513	A01_32558513_Sten	bb	bb	aa	aa	aa	ab	ab	ab	bb	ab	ab	ab	ab	bb	ab	ab	ab	aa	aa	aa	bb	aa	ab	bb	ab	bb	bb	ab	ab	ab	aa	ab	aa	aa	bb	aa	bb	aa
Sten	AX-147210762	Aradu.A01	32687253	Aradu.A01_32687253_Sten	A01_32687253_Sten	TAAAGCACGGTTGCACTGCTCAAGCTTCTGATCTT[C/T]GACTTCTTTATCAGTATTATTTCCAACCAAACTTG	A01	193.674	Aradu.A01	32687253	A01_32687253_Sten	bb	bb	aa	aa	aa	ab	ab	ab	bb	ab	ab	ab	ab	bb	ab	ab	ab	aa	aa	aa	bb	aa	ab	bb	ab	bb	bb	ab	ab	ab	aa	ab	aa	aa	bb	aa	bb	aa
Sten	AX-147210685	Aradu.A01	30700040	Aradu.A01_30700040_Sten	A01_30700040_Sten	ACATGGACACAGGTGCCACTTCTCACATGACATCC[A/G]CACAAGGTAACCTCATGTCTTATTTCAATCTGAGC	A01	194.44	Aradu.A01	30700040	A01_30700040_Sten	bb	bb	aa	aa	aa	ab	ab	ab	bb	ab	ab	ab	ab	bb	ab	ab	ab	aa	aa	aa	bb	aa	ab	bb	ab	bb	bb	ab	ab	ab	aa	ab	aa	aa	bb	aa	bb	aa
Sten	AX-147210791	Aradu.A01	33270155	Aradu.A01_33270155_Sten	A01_33270155_Sten	TTATCGACTTTGAATATCTTTCTGTTAATTAAGAA[C/T]CTCAAGATTCGGTTAAGAAGGGAAGGGTCAGAGCC	A01	195.221	Aradu.A01	33270155	A01_33270155_Sten	bb	bb	aa	aa	aa	ab	ab	ab	bb	ab	ab	ab	ab	bb	ab	ab	ab	aa	aa	ab	bb	aa	ab	NoCall	ab	bb	bb	ab	ab	ab	aa	ab	aa	aa	bb	aa	bb	aa
Sten	AX-147210992	Aradu.A01	41271347	Aradu.A01_41271347_Sten	A01_41271347_Sten	AATCCTCACAGCAGTAACTTAGGAGTTAGGAGTAT[C/T]ATTCACATACCAGGCAGGCCTGCAGTGCCTCCATG	A01	196.641	Aradu.A01	41271347	A01_41271347_Sten	bb	bb	aa	aa	aa	ab	ab	ab	bb	ab	ab	ab	ab	NoCall	NoCall	ab	ab	aa	aa	aa	bb	aa	ab	bb	ab	bb	bb	ab	ab	ab	aa	ab	aa	aa	bb	aa	bb	aa
Sten	AX-147211069	Aradu.A01	44307659	Aradu.A01_44307659_Sten	A01_44307659_Sten	TCTCGAAGAACAAGATTGATGACACAATGAATTCA[A/C]TTATGGATAGTTTTCAGGTATTATCGGTAGTTGTT	A01	198.067	Aradu.A01	44307659	A01_44307659_Sten	bb	bb	aa	aa	aa	ab	ab	NoCall	ab	ab	ab	ab	ab	bb	ab	ab	ab	aa	ab	aa	bb	aa	ab	bb	ab	NoCall	bb	ab	ab	ab	aa	ab	aa	aa	bb	aa	bb	aa
Sten	AX-147210968	Aradu.A01	38129743	Aradu.A01_38129743_Sten	A01_38129743_Sten	CAACTTTAATAACAACGTCTCAAGCATTAGCTCAG[G/T]GGCAGAGTCAAAGCCGGATCTAAAGCGTTTCGTTC	A01	200.746	Aradu.A01	38129743	A01_38129743_Sten	bb	bb	aa	aa	aa	ab	ab	NoCall	bb	ab	ab	ab	ab	bb	ab	ab	ab	aa	aa	aa	bb	aa	NoCall	NoCall	ab	bb	bb	ab	NoCall	ab	aa	ab	aa	aa	bb	aa	bb	aa
Sten	AX-147211087	Aradu.A01	45671592	Aradu.A01_45671592_Sten	A01_45671592_Sten	CCCCCGGAATGTAATTCAAAAACTTTGCTGATGCC[A/G]TATGTGTGAAGGTGAATTCTTCAATTGAGTAAAGC	A01	202.762	Aradu.A01	45671592	A01_45671592_Sten	bb	bb	aa	aa	aa	ab	ab	ab	bb	ab	ab	ab	ab	bb	ab	NoCall	ab	aa	aa	aa	NoCall	aa	ab	bb	ab	bb	bb	ab	ab	ab	aa	ab	aa	aa	bb	aa	bb	aa
Sten	AX-147211197	Aradu.A01	50292886	Aradu.A01_50292886_Sten	A01_50292886_Sten	GTGTTCCCTGAGAAAAACACTCCTCGCACCAGAAA[C/T]AATCTCTTAAAGTTCTCCCCTGAATGCATTCCCTT	A01	203.189	Aradu.A01	50292886	A01_50292886_Sten	bb	bb	aa	aa	aa	ab	ab	ab	bb	ab	ab	ab	ab	bb	ab	ab	ab	aa	aa	aa	bb	aa	ab	bb	ab	bb	bb	ab	ab	ab	aa	ab	aa	aa	bb	aa	bb	aa
Sten	AX-147211204	Aradu.A01	50383263	Aradu.A01_50383263_Sten	A01_50383263_Sten	ATAGTTTCCATTACTTCAGCTACCTTTCTTGATTG[G/T]ATTATTCCATAACGCTGCAAATTCTCCACCATCCC	A01	203.559	Aradu.A01	50383263	A01_50383263_Sten	bb	bb	aa	aa	aa	ab	ab	ab	bb	ab	ab	ab	ab	bb	ab	ab	ab	aa	aa	aa	bb	aa	ab	bb	ab	bb	bb	ab	ab	ab	aa	ab	aa	aa	bb	aa	bb	aa
Sten	AX-147211246	Aradu.A01	51865928	Aradu.A01_51865928_Sten	A01_51865928_Sten	GGACGATGTTGCATCAATGAGGTATTTTAGAAGGG[C/T]AGGGCATATATTGTACTATTTTTCAGCATCGATTC	A01	204.246	Aradu.A01	51865928	A01_51865928_Sten	bb	bb	aa	aa	aa	ab	ab	ab	bb	ab	ab	ab	ab	bb	ab	ab	ab	aa	aa	aa	NoCall	aa	ab	bb	ab	bb	bb	ab	ab	ab	aa	ab	aa	aa	bb	aa	bb	aa
Sten	AX-147211193	Aradu.A01	50260433	Aradu.A01_50260433_Sten	A01_50260433_Sten	TTGAGCCAATTATTCTCCATGATTACCAATGACAT[A/G]CTTTGTAGGGTCACTTTCGGAAGAAAGTATGGTGG	A01	204.586	Aradu.A01	50260433	A01_50260433_Sten	bb	bb	aa	aa	aa	ab	ab	ab	bb	ab	ab	ab	ab	bb	ab	ab	ab	aa	aa	aa	bb	aa	ab	bb	ab	bb	bb	ab	ab	ab	aa	ab	aa	aa	bb	aa	bb	aa
Sten	AX-147211413	Aradu.A01	62682605	Aradu.A01_62682605_Sten	A01_62682605_Sten	CCTTCTTGACCTTCCATGGCTTCTTTGCTTCCTTC[A/G]CACTTCAGCTAACTCGGTTGCTCTTTCCAGATGCA	A01	204.586	Aradu.A01	62682605	A01_62682605_Sten	bb	bb	aa	aa	NoCall	ab	ab	ab	bb	ab	ab	ab	ab	bb	ab	ab	ab	aa	aa	aa	bb	aa	NoCall	bb	ab	bb	bb	ab	ab	ab	aa	ab	aa	aa	bb	aa	bb	aa
Sten	AX-147211190	Aradu.A01	50181195	Aradu.A01_50181195_Sten	A01_50181195_Sten	GCTTGACAAGCTTCTGAACAGAAAAATTGAAGAAC[C/T]AGGATTGGACATTAATGCAGAAGGAAAAGGAGTGG	A01	204.966	Aradu.A01	50181195	A01_50181195_Sten	bb	bb	aa	aa	aa	ab	ab	ab	bb	ab	ab	ab	ab	bb	ab	ab	ab	aa	aa	aa	bb	aa	ab	bb	ab	bb	bb	ab	ab	ab	aa	ab	aa	aa	bb	aa	bb	aa
Sten	AX-147211192	Aradu.A01	50259692	Aradu.A01_50259692_Sten	A01_50259692_Sten	CTCCATCAACTAGGTTTGTACCCTCATCGCACCCT[A/C]CAATCTCTGGCAAAAAAATATGGCCCCTTGATGTT	A01	205.354	Aradu.A01	50259692	A01_50259692_Sten	bb	bb	aa	aa	aa	ab	ab	ab	bb	ab	ab	ab	ab	bb	ab	ab	ab	aa	aa	aa	bb	aa	ab	bb	ab	bb	bb	ab	ab	ab	aa	ab	aa	aa	bb	aa	bb	aa
Sten	AX-147211171	Aradu.A01	49885303	Aradu.A01_49885303_Sten	A01_49885303_Sten	GCGTTCCCAAAATTTCCCAACACTTTCAAAATCGA[C/T]GAGATTCGTTCCCAAGAGTACCATCACCTCACTTT	A01	205.355	Aradu.A01	49885303	A01_49885303_Sten	bb	bb	aa	aa	aa	ab	ab	ab	bb	ab	ab	ab	ab	bb	ab	ab	ab	aa	aa	aa	bb	aa	ab	bb	ab	bb	bb	ab	ab	ab	aa	ab	aa	aa	bb	NoCall	bb	aa
Sten	AX-147211521	Aradu.A01	70285677	Aradu.A01_70285677_Sten	A01_70285677_Sten	GTATGAATGAGGGAATTCAATTGGAAAAGGGTCTC[A/G]TACGGTATCTTAGTATCTGTAGAAAGACAGTTTAC	A01	206.385	Aradu.A01	70285677	A01_70285677_Sten	bb	bb	aa	aa	aa	NoCall	ab	ab	bb	ab	ab	ab	ab	bb	ab	ab	NoCall	aa	aa	aa	bb	aa	ab	bb	ab	bb	bb	ab	ab	ab	aa	ab	aa	aa	bb	aa	bb	aa
Sten	AX-147211438	Aradu.A01	63431508	Aradu.A01_63431508_Sten	A01_63431508_Sten	TTCTTTACTTAAGGCCAAAGCTGCAGTTCATTTTC[A/G]AAGTACTTACATTCAAAATAAGTGCCATTTGTCTG	A01	206.385	Aradu.A01	63431508	A01_63431508_Sten	bb	bb	aa	aa	aa	ab	ab	ab	bb	ab	ab	ab	ab	bb	ab	ab	ab	aa	aa	aa	bb	aa	ab	bb	ab	bb	bb	ab	ab	ab	aa	ab	aa	aa	bb	aa	bb	aa
Sten	AX-147211494	Aradu.A01	67371825	Aradu.A01_67371825_Sten	A01_67371825_Sten	AGTTCAGCAATTAGGGATTCATTTCTTACAGCAAC[A/G]AGTTGAGGCTTAAATCTCTTAACCTGCGAGACATA	A01	206.642	Aradu.A01	67371825	A01_67371825_Sten	bb	bb	aa	aa	aa	ab	ab	ab	bb	ab	ab	ab	ab	bb	ab	ab	ab	aa	aa	aa	bb	aa	ab	bb	ab	bb	bb	ab	ab	ab	aa	ab	aa	ab	bb	aa	bb	aa
Sten	AX-147211616	Aradu.A01	85136940	Aradu.A01_85136940_Sten	A01_85136940_Sten	ATTGGCACCAAAAGAAGCTAATATTTCAAAAAGCT[C/T]TGTCGAAATTGATAAGGCCAAGGTTGCCAACATTG	A01	207.156	Aradu.A01	85136940	A01_85136940_Sten	bb	bb	aa	aa	aa	ab	ab	NoCall	bb	ab	ab	ab	ab	bb	ab	ab	ab	aa	aa	aa	bb	aa	ab	bb	ab	bb	bb	ab	ab	ab	aa	ab	aa	aa	bb	aa	bb	aa
Sten	AX-147211516	Aradu.A01	70251849	Aradu.A01_70251849_Sten	A01_70251849_Sten	TTCTGGAACCTTCATGGTGATCTTCTTGGCCATGC[A/G]CTATCAATGTGAGTTCAAGTTTATGTACAGTTGTT	A01	207.431	Aradu.A01	70251849	A01_70251849_Sten	bb	bb	aa	aa	aa	ab	ab	ab	bb	ab	ab	ab	ab	bb	ab	ab	ab	aa	aa	aa	NoCall	aa	ab	bb	ab	bb	bb	ab	ab	ab	aa	ab	aa	aa	bb	aa	bb	aa
Sten	AX-147211655	Aradu.A01	89685851	Aradu.A01_89685851_Sten	A01_89685851_Sten	AAAGATCTTTACAGTGGAAGTCACGAATTTCGACA[C/T]GAGCAAAATCTGAAACAGATGGAAAGGTCACTCAA	A01	210.871	Aradu.A01	89685851	A01_89685851_Sten	bb	bb	aa	aa	aa	ab	ab	ab	bb	ab	ab	ab	ab	bb	ab	ab	ab	aa	aa	aa	bb	aa	ab	bb	ab	bb	bb	ab	ab	ab	ab	ab	aa	aa	bb	aa	bb	aa
Sten	AX-147211670	Aradu.A01	90405872	Aradu.A01_90405872_Sten	A01_90405872_Sten	CCCTGGATATATAGTGGTATTAATTTCATTTCTTA[A/G]CTTGTCCTTAGATTACAATTTGAAAACTGGTATGT	A01	212.536	Aradu.A01	90405872	A01_90405872_Sten	bb	bb	aa	aa	aa	ab	ab	ab	bb	ab	ab	NoCall	ab	bb	ab	ab	ab	aa	aa	aa	bb	aa	ab	bb	ab	bb	bb	ab	ab	ab	ab	ab	aa	aa	bb	aa	NoCall	aa
Sten	AX-147211698	Aradu.A01	91743419	Aradu.A01_91743419_Sten	A01_91743419_Sten	TTATCTTCTAATTATATTCATCAACGAGCTGGACC[G/T]GAATTAGGGGCTGAACTTTTCCCTGACCAAACTGC	A01	215.624	Aradu.A01	91743419	A01_91743419_Sten	bb	bb	aa	aa	aa	ab	ab	ab	bb	ab	ab	ab	ab	bb	ab	ab	bb	aa	aa	aa	bb	aa	ab	bb	ab	bb	bb	ab	ab	ab	ab	ab	aa	aa	bb	aa	bb	aa
Sten	AX-147211714	Aradu.A01	92478990	Aradu.A01_92478990_Sten	A01_92478990_Sten	AGCTTTGTTTAGTCTAGTGATTTGTGACGTCTCTA[A/G]ATCTGCTTTTACACCATCTGAAAATTGTTTAATTT	A01	219.537	Aradu.A01	92478990	A01_92478990_Sten	bb	bb	aa	aa	aa	ab	ab	ab	bb	ab	ab	ab	ab	bb	aa	ab	bb	aa	ab	NoCall	NoCall	aa	ab	bb	ab	bb	bb	ab	ab	ab	ab	ab	aa	aa	bb	aa	bb	aa
Sten	AX-147211718	Aradu.A01	92596134	Aradu.A01_92596134_Sten	A01_92596134_Sten	AAACCTGTTAGAATATCCTCTGTAATAGAACCATA[G/T]ATCCAACCTAGCTGCAAATTTGGAAAGCAAAATTC	A01	220.619	Aradu.A01	92596134	A01_92596134_Sten	bb	bb	aa	aa	aa	ab	ab	ab	bb	ab	ab	ab	ab	bb	NoCall	ab	ab	aa	ab	aa	bb	aa	ab	bb	ab	bb	bb	ab	ab	ab	ab	ab	aa	aa	bb	aa	NoCall	aa
Sten	AX-147239522	Araip.B01	134951127	Araip.B01_134951127_Sten	B01_134951127_Sten	ATGACTGACTTCTGTATGGGGAAGAGAATCATGAA[C/T]TGTTTTGCCTAATCTAGTTCGGGCAGGCCGTAAAG	A01	222.52	Aradu.A01	92844319	A01_92844319_Sten	bb	bb	aa	aa	aa	ab	ab	ab	bb	ab	ab	ab	ab	bb	aa	ab	bb	aa	ab	aa	bb	aa	ab	bb	ab	bb	bb	ab	ab	ab	ab	ab	aa	aa	bb	aa	bb	aa
Sten	AX-147239441	Araip.B01	134032045	Araip.B01_134032045_Sten	B01_134032045_Sten	AGCTGTTCCAACTTATCTCGACCGAGCGAGTGGCC[A/G]GTAAAAAGCATTGGAACATTTAAAGCACCAGATAG	A01	226.992	Aradu.A01	93804278	A01_93804278_Sten	bb	bb	aa	aa	aa	ab	ab	ab	bb	ab	ab	ab	ab	bb	aa	ab	bb	aa	ab	aa	bb	aa	ab	bb	ab	bb	bb	ab	ab	ab	ab	ab	aa	aa	bb	ab	bb	ab
Sten	AX-147211778	Aradu.A01	94143605	Aradu.A01_94143605_Sten	A01_94143605_Sten	CAGACTGACCTTATGTTGGCAGATGCAGGGTGGCA[C/T]TGTAGCTTCTGCTTCCGGAAAATGTGGGAATTTGT	A01	230.464	Aradu.A01	94143605	A01_94143605_Sten	bb	bb	aa	aa	aa	ab	ab	ab	bb	ab	ab	ab	ab	ab	aa	ab	bb	aa	ab	aa	bb	aa	ab	bb	ab	bb	bb	ab	ab	bb	ab	ab	aa	aa	bb	ab	bb	ab
Sten	AX-147211790	Aradu.A01	94844203	Aradu.A01_94844203_Sten	A01_94844203_Sten	CTTCAAAACCATTATCAAATCAGGCAAGTTCCTTG[G/T]CCAGGGTATTAGAAGGGCCAAGGGCTAATGCTGGG	A01	232.525	Aradu.A01	94844203	A01_94844203_Sten	bb	bb	aa	aa	aa	ab	ab	ab	bb	ab	ab	ab	ab	ab	aa	ab	bb	aa	ab	aa	bb	aa	ab	bb	ab	bb	bb	ab	ab	bb	ab	ab	aa	aa	bb	ab	bb	ab
Sten	AX-147211814	Aradu.A01	95704657	Aradu.A01_95704657_Sten	A01_95704657_Sten	TCAGCTGCCCGAAGATTATTTAGATCATCATTGAA[C/T]ATAAACTCTCAGAGTTATGTGACATGGATGACTTG	A01	234.266	Aradu.A01	95704657	A01_95704657_Sten	bb	bb	aa	aa	aa	ab	ab	ab	bb	ab	aa	ab	ab	ab	aa	ab	bb	aa	ab	aa	bb	aa	NoCall	bb	ab	bb	bb	ab	ab	bb	ab	ab	ab	aa	bb	ab	bb	ab
Sten	AX-147211860	Aradu.A01	97205940	Aradu.A01_97205940_Sten	A01_97205940_Sten	TGTGAACCAGATCTAGAAGGACTGCGGCCATTACG[A/C]CTAGGACTCTTTGATCTGCTAGGTGTGCGAGCCCT	A01	240.037	Aradu.A01	97205940	A01_97205940_Sten	bb	bb	aa	aa	aa	ab	ab	bb	bb	ab	aa	ab	ab	ab	aa	ab	NoCall	aa	ab	aa	bb	aa	ab	bb	ab	ab	bb	ab	ab	bb	ab	ab	ab	aa	bb	ab	bb	ab
Sten	AX-147211869	Aradu.A01	97988649	Aradu.A01_97988649_Sten	A01_97988649_Sten	GCAGTTGTCCAACTCCTTAAAAGCTGCTTCACAGC[C/T]ACCCTTGGTATGAACAGCTATCCTTTATCATCCAA	A01	242.152	Aradu.A01	97988649	A01_97988649_Sten	bb	bb	aa	aa	aa	ab	ab	bb	bb	ab	aa	ab	ab	ab	ab	ab	bb	aa	ab	aa	bb	aa	ab	bb	ab	ab	bb	ab	ab	bb	ab	ab	ab	aa	bb	ab	NoCall	ab
Sten	AX-147211886	Aradu.A01	98852433	Aradu.A01_98852433_Sten	A01_98852433_Sten	GGGCAACTGGTCGTCGCACTAGGCCTTTCTGATTT[C/T]ATTCTAGCTACTTACATTTCTATCGTGTCACGACA	A01	245.244	Aradu.A01	98852433	A01_98852433_Sten	bb	bb	aa	aa	aa	ab	bb	bb	bb	bb	aa	ab	ab	ab	ab	ab	bb	aa	ab	ab	bb	aa	ab	bb	ab	ab	bb	ab	ab	bb	ab	bb	ab	aa	bb	ab	bb	ab
Sten	AX-147211900	Aradu.A01	99546596	Aradu.A01_99546596_Sten	A01_99546596_Sten	ATTGAATTCTTTCAACATGTTCCGGACAGCAGCCA[C/T]CACAGAAGGACTCAACGGCCATTGTCTGAAACCAG	A01	249.469	Aradu.A01	99546596	A01_99546596_Sten	bb	bb	aa	aa	aa	ab	bb	bb	bb	bb	NoCall	ab	ab	ab	ab	ab	bb	ab	ab	ab	NoCall	aa	ab	NoCall	ab	ab	ab	ab	ab	bb	ab	bb	ab	aa	bb	ab	ab	ab
Sten	AX-147211932	Aradu.A01	100479409	Aradu.A01_100479409_Sten	A01_100479409_Sten	TCAGAAAGCTGATACAATTCTTCGATTGCTTCCAT[C/T]GGATTCGGATGCGATTCCAACACCCAAACGGATCT	A01	257.732	Aradu.A01	100479409	A01_100479409_Sten	bb	bb	aa	aa	bb	ab	bb	bb	ab	bb	ab	ab	aa	ab	ab	ab	bb	ab	ab	ab	bb	aa	ab	bb	ab	ab	ab	bb	ab	bb	ab	bb	ab	ab	bb	ab	bb	ab
Sten	AX-147211929	Aradu.A01	100451974	Aradu.A01_100451974_Sten	A01_100451974_Sten	AATTCAGCAATTTTGGCATAATTTTAAAAGGCACG[A/C]GAGAATTGGCCTTTTTCTCAAATCCAAGCTATCCA	A01	257.733	Aradu.A01	100451974	A01_100451974_Sten	bb	bb	aa	aa	bb	ab	bb	bb	ab	bb	ab	ab	aa	ab	ab	ab	bb	ab	ab	ab	bb	aa	ab	bb	ab	ab	ab	bb	ab	bb	ab	NoCall	ab	ab	bb	ab	bb	ab
Sten	AX-147211936	Aradu.A01	100518181	Aradu.A01_100518181_Sten	A01_100518181_Sten	GCGCATCGCTTAATCACAATAAGAAATGCTGACAC[A/G]ATTGCTGTTATTCATCAAGGAAAAGTTGTAGAAAA	A01	259.309	Aradu.A01	100518181	A01_100518181_Sten	bb	bb	aa	aa	bb	ab	bb	bb	ab	bb	ab	ab	ab	ab	ab	ab	bb	ab	ab	ab	bb	aa	ab	bb	ab	ab	ab	bb	ab	bb	ab	bb	ab	ab	ab	ab	bb	ab
Sten	AX-147211962	Aradu.A01	101270428	Aradu.A01_101270428_Sten	A01_101270428_Sten	GGATATCCAGAACTTTCTATGACAATATCAAGACT[C/T]TCAGTGTTCTACAAACAGAAAGAGTTGTGCTTTTA	A01	260.18	Aradu.A01	101270428	A01_101270428_Sten	bb	bb	aa	aa	bb	ab	bb	bb	ab	bb	ab	ab	ab	ab	ab	ab	NoCall	ab	ab	ab	bb	aa	ab	bb	ab	ab	ab	bb	aa	bb	ab	bb	ab	ab	ab	ab	bb	ab
Sten	AX-147211986	Aradu.A01	102053529	Aradu.A01_102053529_Sten	A01_102053529_Sten	TTATTGCATGTTCGAACTTTGACCTGTAGCCCTCT[C/T]CCAGAAGAAACCATTTTGGCATACAGATTACACAG	A01	266.331	Aradu.A01	102053529	A01_102053529_Sten	bb	bb	aa	aa	bb	ab	NoCall	bb	ab	ab	bb	ab	ab	ab	ab	NoCall	bb	NoCall	ab	ab	ab	aa	ab	NoCall	ab	ab	ab	bb	aa	bb	ab	NoCall	ab	ab	ab	ab	bb	NoCall
Sten	AX-147211994	Aradu.A01	102165459	Aradu.A01_102165459_Sten	A01_102165459_Sten	ATCATGGTGATGACTTGCCTGGGCGTGAGAGTGAA[C/T]TCAATGCTTCTTCATCTGCAAAGACATCAGATGAT	A01	268.551	Aradu.A01	102165459	A01_102165459_Sten	bb	bb	aa	aa	bb	ab	bb	NoCall	ab	NoCall	bb	ab	ab	ab	ab	NoCall	bb	ab	ab	ab	NoCall	aa	ab	NoCall	ab	ab	ab	bb	aa	bb	ab	NoCall	ab	NoCall	ab	ab	bb	NoCall
Sten	AX-147212014	Aradu.A01	102837904	Aradu.A01_102837904_Sten	A01_102837904_Sten	ACAAAAAAAGAGTTGACATACACTAAGACCCGTGC[A/G]AATGTAATCAGCGGTATTGTCATCAAGTTTAGATA	A01	274.821	Aradu.A01	102837904	A01_102837904_Sten	bb	bb	aa	aa	bb	ab	bb	ab	ab	ab	bb	ab	ab	ab	ab	ab	NoCall	ab	ab	ab	bb	ab	ab	NoCall	ab	ab	ab	bb	aa	bb	NoCall	bb	bb	ab	ab	NoCall	bb	NoCall
Sten	AX-147238925	Araip.B01	121643934	Araip.B01_121643934_Sten	B01_121643934_Sten	AACTATGCCTATTGAAAGAAATTATAGTTCAAATT[A/G]AAGGCTTACAGCATCAGAAGCAGTCTTATCCTCCA	A01	280.136	Aradu.A01	103677735	A01_103677735_Sten	bb	bb	aa	aa	bb	ab	bb	ab	aa	ab	bb	ab	ab	ab	bb	ab	bb	ab	ab	ab	bb	ab	ab	ab	ab	ab	ab	bb	aa	bb	ab	bb	bb	ab	ab	ab	bb	ab
Sten	AX-147212041	Aradu.A01	104077042	Aradu.A01_104077042_Sten	A01_104077042_Sten	ACTTGCCCACAAAGCATACAATTCCTCCCAATAAC[C/T]ACATTATGGCCAATCTGTAGAACAATCAGAATGAA	A01	281.979	Aradu.A01	104077042	A01_104077042_Sten	bb	bb	aa	aa	bb	ab	bb	ab	aa	ab	bb	ab	ab	ab	bb	ab	bb	ab	ab	ab	bb	ab	ab	ab	ab	ab	ab	bb	aa	bb	ab	bb	bb	ab	ab	ab	bb	ab
Sten	AX-147212065	Aradu.A01	105355893	Aradu.A01_105355893_Sten	A01_105355893_Sten	TTCGGACAATAAACAAGTTGTCTTTTTGAGACCAT[C/T]GTTGTCCACAAATCCTGATATGGTAACCAAAGCCT	A01	284.817	Aradu.A01	105355893	A01_105355893_Sten	bb	bb	aa	aa	bb	ab	bb	ab	aa	ab	bb	ab	ab	ab	bb	ab	ab	ab	ab	ab	ab	ab	ab	ab	ab	ab	ab	bb	aa	bb	ab	bb	bb	ab	ab	ab	bb	ab
Sten	AX-147212073	Aradu.A01	105671765	Aradu.A01_105671765_Sten	A01_105671765_Sten	GGGCAACAAAATGTGCTTTTGATGCACTGCGAAAG[A/G]GGAGGTTGGCCCGTGCTGGCATTTATGTTAGCAGG	A01	286.583	Aradu.A01	105671765	A01_105671765_Sten	bb	bb	aa	aa	bb	ab	bb	ab	aa	ab	bb	ab	ab	ab	bb	ab	ab	ab	ab	ab	ab	ab	bb	ab	ab	ab	ab	bb	aa	bb	bb	bb	bb	ab	ab	ab	bb	ab
Sten	AX-147212094	Aradu.A01	106856793	Aradu.A01_106856793_Sten	A01_106856793_Sten	ATAGGAGCTGCGGGGATAAGACCATGTAACTTGGC[A/G]TTTGGGGCTGATCAGTTTAATCCTAATACAGATTC	A01	290.558	Aradu.A01	106856793	A01_106856793_Sten	bb	bb	aa	aa	bb	ab	bb	ab	aa	ab	bb	ab	ab	ab	bb	ab	ab	ab	ab	ab	ab	ab	ab	ab	aa	aa	ab	bb	aa	bb	bb	bb	bb	ab	ab	ab	bb	ab
Sten	AX-147239866	Araip.B02	584787	Araip.B02_584787_Sten	B02_584787_Sten	ACTTTCAGCATAATTTGTTCTTAGATACTATAGTT[C/T]GTTTTTTACTTCAAGTAGTATTAGTTATGACTTCT	A02	0	Aradu.A02	326297	A02_326297_Sten	bb	bb	aa	aa	NoCall	ab	bb	aa	ab	ab	ab	aa	bb	ab	NoCall	ab	ab	ab	NoCall	ab	ab	bb	aa	bb	bb	aa	aa	ab	ab	bb	ab	aa	bb	ab	ab	ab	bb	ab
Sten	AX-147239873	Araip.B02	599650	Araip.B02_599650_Sten	B02_599650_Sten	GGAATTGGGAGTGCCGTTGATTTTGGAAATTGGGA[C/T]GCAGTGGAATTTGCATTTGTTTATTTTATTTTATT	A02	2.017	Aradu.A02	342544	A02_342544_Sten	bb	bb	aa	aa	ab	ab	bb	aa	ab	ab	ab	aa	bb	ab	bb	ab	ab	ab	bb	ab	ab	bb	aa	bb	bb	aa	aa	ab	ab	bb	ab	aa	bb	ab	ab	ab	NoCall	ab
Sten	AX-147212180	Aradu.A02	347312	Aradu.A02_347312_Sten	A02_347312_Sten	TATCTTATTCATACATGTAGGGAGAGTGCTTCATC[G/T]TCACTGCCAATTTCCTTTTCTGTTACATTTTTGCA	A02	3.995	Aradu.A02	347312	A02_347312_Sten	bb	bb	aa	aa	NoCall	ab	NoCall	aa	ab	ab	NoCall	ab	bb	ab	bb	NoCall	ab	ab	bb	ab	ab	NoCall	aa	NoCall	bb	aa	aa	ab	ab	bb	ab	aa	bb	ab	ab	ab	ab	ab
Sten	AX-147212111	Aradu.A02	106817	Aradu.A02_106817_Sten	A02_106817_Sten	TTCTGCGGTGGATAGTGACAACATGGTGGGGATAC[A/G]CATAATATAGGATCACATGGTACAAAATATCTTTC	A02	8.219	Aradu.A02	106817	A02_106817_Sten	bb	bb	aa	aa	ab	ab	NoCall	NoCall	ab	ab	ab	aa	bb	NoCall	NoCall	ab	ab	ab	bb	ab	ab	NoCall	aa	ab	ab	aa	aa	ab	ab	NoCall	NoCall	aa	NoCall	ab	NoCall	ab	ab	ab
Sten	AX-147260387	Araip.B09	12039586	Araip.B09_12039586_Sten	B09_12039586_Sten	CTTCAGAGAGTAACTTTCAATTGGTTATATCTTAC[C/T]TGCTAGAATTTAATTGCTTCCACTAAAACATCAAA	A02	11.649	Aradu.A02	524317	A02_524317_Sten	bb	bb	aa	aa	ab	ab	bb	aa	ab	ab	ab	aa	bb	ab	bb	ab	ab	ab	bb	ab	ab	bb	aa	ab	NoCall	aa	aa	ab	ab	bb	ab	aa	ab	ab	ab	ab	ab	ab
Sten	AX-147260392	Araip.B09	12127945	Araip.B09_12127945_Sten	B09_12127945_Sten	AGAAGATGATGCTGGAGTATCCACTTCACCAGAAG[C/T]GGGAGCGAATGAGTCTTTAGCATGTAAATTGATAA	A02	13.847	Aradu.A02	609812	A02_609812_Sten	bb	bb	aa	aa	NoCall	NoCall	bb	aa	ab	ab	ab	aa	bb	ab	bb	ab	ab	ab	bb	ab	ab	NoCall	aa	ab	ab	aa	NoCall	ab	NoCall	bb	aa	aa	ab	NoCall	ab	ab	ab	ab
Sten	AX-147212253	Aradu.A02	665048	Aradu.A02_665048_Sten	A02_665048_Sten	CATTGTAGCAACCTAAAACAAAGTTAACAGAATAG[A/G]GAAGGCTTTAGATTTAAAATCTCAAAATAAATATC	A02	17.219	Aradu.A02	665048	A02_665048_Sten	bb	bb	aa	aa	ab	ab	bb	aa	ab	ab	ab	aa	bb	ab	bb	ab	ab	bb	bb	ab	NoCall	NoCall	NoCall	ab	NoCall	aa	aa	NoCall	ab	bb	ab	aa	ab	ab	ab	ab	ab	ab
Sten	AX-147212220	Aradu.A02	529301	Aradu.A02_529301_Sten	A02_529301_Sten	AGTTTTGCAAGGTATTCTGAACCCATTTTATGTGC[C/T]AAGTGTCCATACTCAGGACTGGTGGCAAAATACTC	A02	19.409	Aradu.A02	529301	A02_529301_Sten	bb	bb	aa	aa	ab	ab	bb	aa	ab	ab	ab	aa	bb	ab	bb	ab	ab	ab	bb	ab	ab	NoCall	aa	bb	bb	aa	aa	ab	ab	bb	ab	aa	ab	ab	ab	ab	ab	ab
Sten	AX-147260393	Araip.B09	12128240	Araip.B09_12128240_Sten	B09_12128240_Sten	TTAATAGAGTTTGATACATCCTGTGCACTTGTTGG[A/G]ATCTCTAATCACAAACAACTTGTTGCAGATAGGTG	A02	21.332	Aradu.A02	610108	A02_610108_Sten	bb	bb	aa	aa	ab	ab	bb	aa	ab	ab	ab	aa	bb	ab	bb	ab	ab	ab	bb	ab	ab	NoCall	aa	ab	bb	aa	aa	ab	ab	bb	ab	aa	ab	ab	ab	ab	ab	ab
Sten	AX-147212336	Aradu.A02	849294	Aradu.A02_849294_Sten	A02_849294_Sten	TGTTGGGACTGTTTCCTGAAGCAGAAACCCTAACA[C/T]CTTGTACTTTCACATTCTTGCTTCTGTCTATTACT	A02	25.004	Aradu.A02	849294	A02_849294_Sten	bb	bb	aa	aa	ab	ab	bb	aa	ab	ab	ab	aa	bb	ab	bb	ab	ab	ab	ab	ab	ab	ab	aa	NoCall	bb	aa	aa	NoCall	ab	bb	ab	aa	ab	ab	ab	ab	ab	bb
Sten	AX-147212326	Aradu.A02	824794	Aradu.A02_824794_Sten	A02_824794_Sten	AAGATACTATTCCTTCCGTTTCCGTTTCAAAATAA[G/T]TGTCTCTTTTACTTTTGGGTTATTTTAAAGGTAAA	A02	27.404	Aradu.A02	824794	A02_824794_Sten	bb	bb	aa	aa	ab	NoCall	bb	NoCall	ab	ab	ab	aa	bb	ab	bb	NoCall	ab	ab	ab	bb	ab	ab	aa	ab	NoCall	aa	NoCall	NoCall	ab	bb	NoCall	NoCall	ab	ab	ab	ab	NoCall	bb
Sten	AX-147260301	Araip.B09	11471985	Araip.B09_11471985_Sten	B09_11471985_Sten	AAACAGCAATATACAGATCTTCAAATTTCAAATTA[A/G]CTCTTCCTCTATCATTCTTTACGGTGTCGAAAATT	A02	32.433	Aradu.A02	936866	A02_936866_Sten	bb	bb	aa	aa	ab	NoCall	bb	aa	ab	ab	ab	aa	bb	ab	bb	ab	ab	bb	ab	NoCall	ab	ab	ab	ab	NoCall	ab	aa	ab	ab	bb	ab	aa	ab	ab	ab	ab	NoCall	NoCall
Sten	AX-147260314	Araip.B09	11526300	Araip.B09_11526300_Sten	B09_11526300_Sten	TAGTGCAAATTCACCTAGAATGTTACAAAATCTTA[C/T]AAGTATGCCACATTCTTCAAAAGTTTCCACTGATG	A02	35.29	Aradu.A02	906918	A02_906918_Sten	bb	bb	aa	aa	ab	ab	bb	aa	ab	ab	ab	aa	bb	NoCall	bb	ab	NoCall	ab	ab	ab	ab	ab	aa	NoCall	NoCall	aa	aa	ab	ab	bb	ab	aa	ab	ab	ab	ab	ab	bb
Sten	AX-147260332	Araip.B09	11643212	Araip.B09_11643212_Sten	B09_11643212_Sten	GGACTATTGAATAGTCTGAGCACCAGAAACCTATT[C/T]GTGACTATTGAATTTCTATCCAATTTCACATTGAT	A02	37.046	Aradu.A02	853155	A02_853155_Sten	bb	bb	aa	aa	ab	ab	bb	aa	ab	ab	ab	aa	bb	ab	bb	ab	ab	ab	ab	ab	ab	ab	aa	ab	NoCall	aa	aa	ab	ab	bb	ab	aa	ab	ab	ab	ab	ab	bb
Sten	AX-147212320	Aradu.A02	805196	Aradu.A02_805196_Sten	A02_805196_Sten	ACTACCATTAAAAACAGATGAGAGTGGTGACAATA[A/C]AGTTTCTGGTTCTGCTGGTTTGGAGGCAGACTTAC	A02	37.709	Aradu.A02	805196	A02_805196_Sten	bb	bb	aa	aa	ab	ab	bb	aa	ab	ab	ab	aa	bb	ab	bb	ab	ab	ab	ab	ab	ab	ab	aa	NoCall	NoCall	aa	aa	ab	ab	bb	ab	aa	ab	ab	ab	ab	ab	bb
Sten	AX-147212305	Aradu.A02	770726	Aradu.A02_770726_Sten	A02_770726_Sten	CTAAAATGCAGACATTTCTTGTTTGCAAATGCCAC[A/G]ATTTCTTTCAAGCAGTTGGTAGAAGCATATCCTGG	A02	38.107	Aradu.A02	770726	A02_770726_Sten	bb	bb	aa	aa	ab	ab	bb	aa	ab	ab	ab	aa	bb	ab	bb	ab	ab	ab	ab	ab	ab	ab	aa	ab	ab	aa	aa	ab	ab	bb	ab	aa	ab	ab	ab	ab	ab	bb
Sten	AX-147259718	Araip.B09	1873001	Araip.B09_1873001_Sten	B09_1873001_Sten	GGCTTGTTCTGAAAACCTTTGGGAACTTGAAACTG[C/T]AACCTATATGGACCATCCCAGTCCACTCCATTTGT	A02	43.095	Aradu.A02	975636	A02_975636_Sten	bb	bb	aa	aa	ab	ab	NoCall	aa	ab	ab	ab	aa	bb	ab	ab	ab	ab	ab	ab	ab	ab	ab	aa	ab	ab	aa	aa	ab	ab	bb	ab	aa	ab	ab	ab	ab	ab	bb
Sten	AX-147212409	Aradu.A02	1180998	Aradu.A02_1180998_Sten	A02_1180998_Sten	CTCCGACTTCTGTTGACTGGAAAACTCCATGGACC[A/G]GATATGGGAGCTAGTGTGGTATTGCTCTATAAAGC	A02	49.645	Aradu.A02	1180998	A02_1180998_Sten	bb	bb	aa	aa	ab	ab	bb	aa	ab	ab	aa	aa	bb	ab	NoCall	ab	aa	ab	ab	ab	ab	ab	aa	ab	ab	aa	aa	ab	ab	bb	ab	aa	ab	ab	ab	ab	ab	bb
Sten	AX-147212428	Aradu.A02	1225369	Aradu.A02_1225369_Sten	A02_1225369_Sten	TGGAGTTTGTGCACAACATTGAGAAAGCTTATTCC[A/G]TAGAAACCTACTAAGAAGCTAAAACAAAAGAGTAG	A02	51.268	Aradu.A02	1225369	A02_1225369_Sten	bb	bb	aa	aa	ab	ab	bb	aa	ab	ab	aa	aa	bb	ab	bb	ab	aa	ab	ab	ab	ab	ab	aa	NoCall	NoCall	aa	aa	ab	NoCall	bb	ab	aa	ab	ab	ab	ab	ab	bb
Sten	AX-147212438	Aradu.A02	1239671	Aradu.A02_1239671_Sten	A02_1239671_Sten	TCATTCTAGCTTTGTTCTACCTTTTTCACTCATTC[C/T]CTGCCTTAATCCTATAATTTTAACAGATTATGAGA	A02	52.376	Aradu.A02	1239671	A02_1239671_Sten	bb	bb	aa	aa	ab	ab	bb	aa	ab	ab	aa	aa	bb	ab	NoCall	ab	aa	ab	bb	ab	ab	ab	aa	ab	NoCall	aa	aa	ab	ab	NoCall	ab	aa	ab	ab	ab	ab	ab	bb
Sten	AX-147239949	Araip.B02	777186	Araip.B02_777186_Sten	B02_777186_Sten	ATGGTCAATTCTTCTGCCATATTTGTTATATCCAA[A/G]GAATAGAACTGTGGTACGCCTTCCTGAACACACGA	A02	56.255	Aradu.A02	1447189	A02_1447189_Sten	bb	bb	aa	aa	ab	ab	bb	aa	ab	ab	aa	aa	bb	ab	bb	ab	ab	ab	ab	ab	ab	ab	aa	bb	bb	aa	aa	ab	ab	bb	NoCall	aa	ab	ab	ab	ab	ab	bb
Sten	AX-147239945	Araip.B02	774139	Araip.B02_774139_Sten	B02_774139_Sten	GTTTCAAGTACCCAGCTTGTTGCTGCCATGGCTAA[C/T]GCGATGAAACCGGCCAATGCGAAACCCCAATGGAA	A02	58.978	Aradu.A02	1444143	A02_1444143_Sten	bb	bb	aa	aa	bb	ab	bb	aa	ab	ab	aa	aa	bb	ab	bb	ab	ab	ab	ab	ab	ab	ab	aa	NoCall	bb	aa	NoCall	NoCall	ab	bb	NoCall	aa	ab	NoCall	ab	ab	bb	bb
Sten	AX-147240035	Araip.B02	1470231	Araip.B02_1470231_Sten	B02_1470231_Sten	ACTCGAAGATCATGTTTGATGAGGATGCCAAAAAT[A/G]CTAGTAAGCCCAATGGGTGTATGATATTTGGGCCC	A02	63.224	Aradu.A02	1998986	A02_1998986_Sten	bb	bb	aa	aa	ab	ab	bb	ab	ab	ab	aa	aa	bb	ab	NoCall	ab	ab	ab	ab	NoCall	NoCall	ab	aa	bb	bb	aa	aa	ab	NoCall	bb	NoCall	aa	ab	ab	ab	ab	ab	bb
Sten	AX-147240037	Araip.B02	1471859	Araip.B02_1471859_Sten	B02_1471859_Sten	TCCTAAAGAAAATATACAAGGCATTAGATGAGTGT[A/G]GAATGATATGAATAACTCTTCCCCTGATTAACTTT	A02	64.552	Aradu.A02	2000260	A02_2000260_Sten	bb	bb	aa	aa	ab	ab	bb	ab	ab	ab	aa	aa	bb	ab	bb	ab	ab	ab	ab	ab	ab	ab	aa	NoCall	bb	aa	aa	ab	ab	bb	NoCall	aa	ab	ab	ab	ab	ab	ab
Sten	AX-147212566	Aradu.A02	1992484	Aradu.A02_1992484_Sten	A02_1992484_Sten	ATCCGGTAGTATCTTAATACTTGTTCTAGAGAGAT[C/T]CAAGTAACGCAAATAGGTCAATTCACCTATTGAAT	A02	68.445	Aradu.A02	1992484	A02_1992484_Sten	bb	bb	aa	aa	ab	ab	bb	ab	ab	NoCall	aa	aa	NoCall	ab	NoCall	NoCall	ab	ab	NoCall	ab	NoCall	ab	aa	NoCall	bb	aa	aa	NoCall	ab	NoCall	ab	aa	ab	ab	ab	ab	ab	bb
Sten	AX-147212511	Aradu.A02	1556477	Aradu.A02_1556477_Sten	A02_1556477_Sten	AGAAGAAGGGAGTTCAATCATGGAAAATGCTCTTA[A/G]GAGAATTAGTGGTGAAACATGGTTTAATAATAATA	A02	72.565	Aradu.A02	1556477	A02_1556477_Sten	bb	bb	aa	aa	ab	ab	bb	ab	ab	ab	aa	aa	bb	ab	bb	ab	ab	ab	ab	ab	ab	ab	aa	ab	bb	aa	aa	ab	ab	bb	ab	aa	ab	ab	NoCall	ab	ab	bb
Sten	AX-147212463	Aradu.A02	1333411	Aradu.A02_1333411_Sten	A02_1333411_Sten	CAGCAATCCCAGCACTCTGAGAAAGAATTTAGGTC[C/T]GAGATGGCTACACTCGGGTCGGTCAAGCACCGAAA	A02	77.268	Aradu.A02	1333411	A02_1333411_Sten	bb	bb	aa	aa	ab	ab	bb	aa	ab	ab	aa	aa	bb	ab	bb	ab	aa	bb	ab	ab	ab	ab	aa	ab	NoCall	aa	aa	ab	ab	bb	ab	aa	ab	ab	ab	ab	ab	bb
Sten	AX-147240118	Araip.B02	1813055	Araip.B02_1813055_Sten	B02_1813055_Sten	GAGGTTTTCCTATCCGCCAATTTGGAAGGCTCCCT[C/T]GGGGGACGATCAGTTGAGACTGTAAATAGTTTTGC	A02	86.226	Aradu.A02	2483118	A02_2483118_Sten	bb	bb	aa	aa	aa	ab	bb	ab	ab	ab	aa	bb	bb	NoCall	bb	ab	ab	bb	ab	bb	NoCall	aa	ab	NoCall	ab	NoCall	aa	ab	aa	bb	ab	aa	ab	ab	ab	ab	NoCall	bb
Sten	AX-147212845	Aradu.A02	3511469	Aradu.A02_3511469_Sten	A02_3511469_Sten	CTCAAATGAAAAACAAATGCTACAAGTATCAAAAT[A/G]AGTTAAGCTTTGAAATTTAAACTAACAATTTTGCT	A02	92.102	Aradu.A02	3511469	A02_3511469_Sten	bb	bb	aa	aa	ab	ab	bb	ab	aa	ab	aa	bb	bb	ab	bb	ab	ab	bb	ab	bb	ab	ab	ab	ab	ab	aa	aa	ab	ab	bb	ab	aa	ab	bb	ab	ab	aa	bb
Sten	AX-147240341	Araip.B02	2656329	Araip.B02_2656329_Sten	B02_2656329_Sten	CTTTGTCTTTTCCATTTTTGTTGCATGTTGACACA[C/T]AGAATTACTTGCCATGCGACATTATGAACACCATT	A02	96.934	Aradu.A02	3337952	A02_3337952_Sten	bb	bb	aa	aa	ab	ab	bb	ab	ab	ab	aa	ab	bb	ab	bb	ab	ab	ab	ab	bb	ab	ab	ab	ab	ab	aa	aa	ab	ab	bb	ab	aa	ab	bb	ab	ab	aa	bb
Sten	AX-147240339	Araip.B02	2617801	Araip.B02_2617801_Sten	B02_2617801_Sten	CAAAATGAAAACGTGTGTTACCCGTAGAGAAGGCA[A/C]CAACTTCTGAAACCACGGAACGAAGGATTCCACGA	A02	98.41	Aradu.A02	3315707	A02_3315707_Sten	bb	bb	aa	aa	ab	ab	bb	ab	ab	ab	aa	ab	bb	ab	bb	ab	ab	ab	ab	NoCall	ab	ab	ab	NoCall	ab	aa	aa	ab	ab	bb	ab	aa	ab	bb	ab	ab	aa	bb
Sten	AX-147240338	Araip.B02	2617760	Araip.B02_2617760_Sten	B02_2617760_Sten	GGGAAGAAAAATCAAAATAAGGTTGGAAGACAACC[A/C]CAATGCAAAATGAAAACGTGTGTTACCCGTAGAGA	A02	98.862	Aradu.A02	3315666	A02_3315666_Sten	bb	bb	aa	aa	ab	ab	bb	ab	ab	ab	aa	ab	bb	ab	bb	ab	ab	ab	ab	ab	ab	ab	ab	bb	ab	aa	aa	ab	ab	bb	ab	aa	ab	bb	ab	ab	aa	bb
Sten	AX-147240334	Araip.B02	2616980	Araip.B02_2616980_Sten	B02_2616980_Sten	ACTTAACAGCTTCAAAACAGGTTGAACAACTTTCG[A/G]GGCACAGGCTGTCCCATCTTTCTTGAACTTGGGAA	A02	98.863	Aradu.A02	3314884	A02_3314884_Sten	bb	bb	aa	aa	ab	ab	bb	ab	ab	ab	aa	ab	bb	ab	bb	ab	ab	ab	ab	ab	ab	ab	ab	NoCall	ab	aa	aa	ab	ab	bb	NoCall	aa	ab	bb	ab	ab	aa	bb
Sten	AX-147212778	Aradu.A02	3001420	Aradu.A02_3001420_Sten	A02_3001420_Sten	GAGGAATCGAAATCATTTGCTAAACAAACCATGCA[G/T]ATTAAAGTTCAGATCAGAAAACGGCACAATGAGAC	A02	100.153	Aradu.A02	3001420	A02_3001420_Sten	bb	bb	aa	aa	ab	ab	bb	ab	ab	ab	aa	ab	bb	ab	bb	ab	ab	ab	ab	NoCall	ab	ab	ab	NoCall	ab	aa	aa	ab	ab	bb	ab	aa	ab	ab	ab	ab	aa	bb
Sten	AX-147240283	Araip.B02	2337984	Araip.B02_2337984_Sten	B02_2337984_Sten	CCTAAGTTTTCATATAGTATTGCAATTCTCTTCAT[A/G]CTAGGTTGTGCCACCACCTTAGGTGGAAGACTAAG	A02	101.139	Aradu.A02	3066598	A02_3066598_Sten	bb	bb	aa	aa	ab	ab	bb	ab	ab	ab	aa	ab	bb	ab	bb	ab	ab	ab	ab	bb	ab	ab	ab	bb	ab	aa	aa	ab	ab	bb	ab	aa	ab	ab	ab	ab	aa	bb
Sten	AX-147240125	Araip.B02	1814021	Araip.B02_1814021_Sten	B02_1814021_Sten	TGCATGGCTTTATCGATGTTGTTAACTCCACAAAA[A/G]GCGGATATTAGTGGCGTATATGTTGCAGCATTGCC	A02	104.428	Aradu.A02	2484084	A02_2484084_Sten	bb	bb	aa	aa	ab	ab	bb	ab	ab	ab	aa	ab	bb	ab	bb	ab	ab	ab	ab	NoCall	ab	ab	ab	NoCall	bb	aa	aa	ab	ab	bb	ab	aa	ab	ab	ab	ab	NoCall	bb
Sten	AX-147240148	Araip.B02	1882959	Araip.B02_1882959_Sten	B02_1882959_Sten	CTAACATATAGTTTATGGTCAAAATAGAAGTTTAT[G/T]CTTGTTTTGGAGATTTATGAGTTTATGGTCCTCAA	A02	105.713	Aradu.A02	2532027	A02_2532027_Sten	bb	bb	aa	aa	ab	NoCall	bb	ab	ab	ab	aa	ab	bb	ab	bb	ab	ab	ab	ab	bb	ab	ab	ab	ab	bb	aa	aa	ab	ab	bb	NoCall	aa	ab	ab	ab	ab	ab	bb
Sten	AX-147240147	Araip.B02	1882856	Araip.B02_1882856_Sten	B02_1882856_Sten	AAACAAGATGATCCTTAGCTAATTACAGCAGAGGA[C/T]GGTTGTTTCATTAGGATAATTGCAAATTTGTTCAT	A02	107.397	Aradu.A02	2531924	A02_2531924_Sten	bb	bb	aa	aa	ab	bb	bb	ab	ab	ab	aa	ab	bb	ab	bb	ab	ab	ab	ab	NoCall	ab	ab	ab	NoCall	bb	aa	aa	ab	ab	bb	ab	aa	ab	ab	ab	ab	ab	bb
Sten	AX-147240116	Araip.B02	1810143	Araip.B02_1810143_Sten	B02_1810143_Sten	GTGGAAGAAGAGGCTGAAACCGAGACCACACCGGC[A/G]CAGAAGTCGGAGAGCGAAGAGGACAACATGGAGGA	A02	108.447	Aradu.A02	2479927	A02_2479927_Sten	bb	bb	aa	aa	ab	ab	NoCall	ab	ab	ab	aa	ab	NoCall	ab	bb	ab	ab	ab	ab	bb	ab	ab	ab	NoCall	bb	aa	aa	ab	ab	bb	ab	aa	ab	ab	ab	ab	ab	NoCall
Sten	AX-147240124	Araip.B02	1813883	Araip.B02_1813883_Sten	B02_1813883_Sten	CCAAACCCAGCTTGCTTCAACTTCGACACGACAAT[A/G]CTGGCATCATCCATCCTTCCAGCTATGCTCAAACC	A02	108.483	Aradu.A02	2483946	A02_2483946_Sten	bb	bb	aa	aa	ab	ab	bb	ab	ab	ab	aa	ab	bb	ab	bb	ab	ab	ab	ab	bb	ab	ab	ab	NoCall	bb	aa	aa	ab	ab	bb	ab	aa	ab	ab	ab	ab	ab	bb
Sten	AX-147212672	Aradu.A02	2595255	Aradu.A02_2595255_Sten	A02_2595255_Sten	GATGATGATGATGGTGTTGTTGGAAGCTTCTGGAA[A/G]GTTATGGGTCTGAATGAGAAGAAGGTGTGGTCGTT	A02	109.905	Aradu.A02	2595255	A02_2595255_Sten	bb	bb	aa	aa	ab	ab	bb	ab	ab	ab	aa	ab	bb	ab	bb	ab	ab	ab	ab	ab	ab	ab	ab	bb	bb	aa	aa	ab	ab	bb	ab	aa	ab	ab	ab	ab	ab	NoCall
Sten	AX-147212669	Aradu.A02	2594478	Aradu.A02_2594478_Sten	A02_2594478_Sten	TGCCCAGCATGTTGATATGAAACATCTTCAACTTC[C/T]AATTCAACAGGATCAAGCTCCTTCTCAAGCTTCTC	A02	110.889	Aradu.A02	2594478	A02_2594478_Sten	bb	bb	aa	aa	ab	ab	bb	ab	ab	ab	aa	ab	bb	ab	bb	ab	ab	ab	ab	bb	ab	ab	ab	bb	bb	aa	aa	ab	ab	bb	ab	aa	ab	ab	ab	ab	ab	bb
Sten	AX-147212687	Aradu.A02	2640814	Aradu.A02_2640814_Sten	A02_2640814_Sten	ATGGATCCTCCATCTAAGAGCTGGAGCATCCACAC[C/T]AGATCCGAAATCATCGCCAAGTACCAGATCCTGGA	A02	112.795	Aradu.A02	2640814	A02_2640814_Sten	bb	bb	aa	aa	ab	ab	NoCall	ab	ab	ab	aa	ab	bb	ab	ab	ab	ab	ab	ab	bb	ab	ab	ab	bb	bb	aa	aa	ab	NoCall	bb	ab	aa	ab	ab	ab	ab	ab	bb
Sten	AX-147212743	Aradu.A02	2844132	Aradu.A02_2844132_Sten	A02_2844132_Sten	AATCCTCCTAAATAGTACTGGTTCATTCCGCCGCC[A/G]TTGAGGCCGGAGATCCACCCTACTATTGCACTTGA	A02	116.814	Aradu.A02	2844132	A02_2844132_Sten	bb	bb	aa	aa	bb	ab	bb	ab	ab	NoCall	aa	ab	bb	ab	NoCall	ab	ab	ab	ab	NoCall	ab	ab	bb	bb	bb	aa	aa	ab	NoCall	bb	ab	aa	ab	ab	NoCall	ab	aa	NoCall
Sten	AX-147240393	Araip.B02	3871505	Araip.B02_3871505_Sten	B02_3871505_Sten	TTGACAAGGATAAATAAAAAGAGCACGGTTGATTA[A/G]TGGATTAACCACCACAATGCAGAATGACACTTTGA	A02	121.608	Aradu.A02	3520250	A02_3520250_Sten	bb	bb	aa	aa	bb	ab	NoCall	NoCall	aa	ab	aa	ab	bb	ab	NoCall	ab	ab	ab	ab	NoCall	NoCall	ab	NoCall	bb	bb	aa	aa	ab	bb	bb	ab	aa	ab	bb	ab	ab	aa	NoCall
Sten	AX-147240284	Araip.B02	2341172	Araip.B02_2341172_Sten	B02_2341172_Sten	AGTAGTAAAGTATCATGATGCATTTTACTTACCTT[A/G]AACAGAAGGTATCGGTAGACGAACCATCCAGTGTA	A02	128.084	Aradu.A02	3069774	A02_3069774_Sten	bb	bb	aa	aa	ab	ab	NoCall	ab	ab	ab	aa	ab	bb	ab	NoCall	ab	ab	ab	ab	bb	ab	ab	ab	NoCall	ab	aa	aa	ab	NoCall	bb	ab	aa	ab	ab	ab	ab	aa	NoCall
Sten	AX-147240219	Araip.B02	2133967	Araip.B02_2133967_Sten	B02_2133967_Sten	AGCTATTAATATCACTAATTCATACAAATACAATC[A/C]GCATTACATTGAACAAAGGAACTCAAAAACACAGT	A02	133.047	Aradu.A02	2825603	A02_2825603_Sten	bb	bb	aa	aa	ab	ab	NoCall	ab	ab	ab	aa	ab	bb	ab	bb	ab	ab	ab	ab	NoCall	ab	ab	ab	ab	ab	aa	aa	NoCall	ab	bb	ab	aa	ab	ab	ab	ab	aa	bb
Sten	AX-147212689	Aradu.A02	2641024	Aradu.A02_2641024_Sten	A02_2641024_Sten	CCAAACGTAGTCGTTTTGCACGAGTACTTTTGGCG[C/T]GAAGATGAGGACGCTGTGCTCGTGCTCGAGTACCT	A02	136.362	Aradu.A02	2641024	A02_2641024_Sten	bb	bb	aa	aa	ab	ab	ab	ab	ab	ab	aa	ab	NoCall	ab	ab	ab	ab	ab	ab	NoCall	ab	ab	ab	bb	bb	aa	aa	ab	ab	NoCall	ab	aa	ab	ab	ab	ab	ab	bb
Sten	AX-147240131	Araip.B02	1826725	Araip.B02_1826725_Sten	B02_1826725_Sten	ATATCATTATTATTTTAGTACTTATGCCTTGAATC[A/G]AAAGCATCCCAATTATAGAGATGCGAGGAAGACAG	A02	139.524	Aradu.A02	2497261	A02_2497261_Sten	bb	bb	aa	aa	ab	ab	ab	ab	ab	ab	aa	ab	bb	ab	ab	ab	ab	ab	ab	NoCall	ab	ab	ab	ab	NoCall	aa	aa	ab	ab	bb	ab	aa	ab	ab	ab	ab	ab	ab
Sten	AX-147212919	Aradu.A02	4528415	Aradu.A02_4528415_Sten	A02_4528415_Sten	GAATCAAATTAGTTTGTAACCCATTTTCCGTCCTC[A/G]TGTAATTTGACCCAGGCAGAATTGAACTATGAAGT	A02	148.24	Aradu.A02	4528415	A02_4528415_Sten	bb	bb	aa	aa	ab	ab	ab	ab	aa	ab	aa	ab	ab	ab	ab	ab	ab	ab	ab	ab	ab	ab	ab	ab	ab	aa	aa	ab	ab	bb	ab	aa	ab	ab	ab	ab	aa	ab
Sten	AX-147240530	Araip.B02	6057043	Araip.B02_6057043_Sten	B02_6057043_Sten	AGAGTGCTTTGCTTTCCAACACTGTCAGAAGCTCA[A/G]TAAAGATGTCTCTGTGGTGCGAATTATTAGTATAT	A02	153.738	Aradu.A02	4723541	A02_4723541_Sten	bb	bb	aa	aa	ab	ab	NoCall	ab	aa	ab	aa	ab	ab	ab	ab	ab	ab	ab	ab	bb	ab	ab	ab	ab	ab	aa	aa	ab	ab	bb	ab	aa	ab	bb	ab	ab	aa	bb
Sten	AX-147240501	Araip.B02	5525880	Araip.B02_5525880_Sten	B02_5525880_Sten	ATGGAGTTTCAAGTTCATCATGCTAGCATGACTTG[C/T]GTCAATGAATTAATGCTTCAAGATGTTGTTGGAAA	A02	156.263	Aradu.A02	4342082	A02_4342082_Sten	bb	bb	aa	aa	ab	ab	bb	ab	NoCall	NoCall	aa	ab	ab	ab	bb	ab	ab	ab	ab	NoCall	ab	ab	NoCall	bb	NoCall	aa	aa	NoCall	ab	bb	ab	aa	ab	bb	ab	ab	aa	NoCall
Sten	AX-147240484	Araip.B02	5059578	Araip.B02_5059578_Sten	B02_5059578_Sten	AAAAATGATTATGCTGCATTCTTTTGTCCACCAGC[C/T]ATCACAGTATTATGGGCACTATCAGCAGCACTAGT	A02	158.921	Aradu.A02	3969834	A02_3969834_Sten	bb	bb	aa	aa	ab	ab	bb	ab	aa	ab	aa	ab	ab	ab	bb	ab	ab	ab	ab	ab	ab	ab	ab	bb	ab	aa	aa	ab	ab	bb	ab	aa	ab	bb	ab	ab	aa	bb
Sten	AX-147240478	Araip.B02	5027996	Araip.B02_5027996_Sten	B02_5027996_Sten	ACTGCTGCTCTTGGGATCCCAGAATGCATGATACC[A/C]GTGCAGCTCCTGTGGGTGAACTTGGTCACTGATGG	A02	159.441	Aradu.A02	3939070	A02_3939070_Sten	bb	bb	aa	aa	ab	ab	bb	ab	aa	ab	aa	ab	ab	ab	bb	ab	ab	ab	ab	bb	ab	ab	ab	NoCall	ab	aa	aa	ab	ab	bb	ab	aa	ab	bb	ab	ab	aa	bb
Sten	AX-147240394	Araip.B02	3871658	Araip.B02_3871658_Sten	B02_3871658_Sten	ACTTCACTCAAAATCTCAGTATTTATTAACTAAAG[A/G]GAGCACCATAATGTTTTGAAACAGCATACAAAGCT	A02	160.247	Aradu.A02	3520403	A02_3520403_Sten	bb	bb	aa	aa	ab	ab	bb	ab	aa	ab	aa	ab	NoCall	ab	NoCall	ab	ab	ab	ab	NoCall	ab	ab	ab	ab	ab	aa	aa	ab	ab	bb	ab	aa	ab	bb	ab	ab	aa	bb
Sten	AX-147212952	Aradu.A02	4883639	Aradu.A02_4883639_Sten	A02_4883639_Sten	AGACGCCAACCCCCACATGGAAGCCCCATTCCACC[A/G]CATGAAAATGATTTAGCAGAGAATTCTTATGGACA	A02	164.431	Aradu.A02	4883639	A02_4883639_Sten	bb	bb	aa	aa	ab	ab	bb	ab	aa	ab	aa	ab	ab	ab	bb	ab	ab	ab	ab	NoCall	aa	ab	ab	NoCall	ab	aa	aa	ab	ab	bb	ab	aa	ab	bb	ab	ab	aa	bb
Sten	AX-147212940	Aradu.A02	4851345	Aradu.A02_4851345_Sten	A02_4851345_Sten	GGGCTTATTACAAGCTTCACCTTCCACACACCCGT[A/G]TTGTTGTACCTAGGAAGAACCTCATGAGGTTCCCA	A02	166.173	Aradu.A02	4851345	A02_4851345_Sten	bb	bb	aa	aa	ab	ab	bb	ab	aa	ab	aa	ab	ab	ab	bb	ab	ab	ab	ab	NoCall	ab	ab	ab	bb	ab	aa	aa	ab	ab	bb	ab	aa	ab	NoCall	bb	ab	aa	bb
Sten	AX-147240547	Araip.B02	6141673	Araip.B02_6141673_Sten	B02_6141673_Sten	TAGCAAGCGAGAAGGGCCGTGTGCCAATCATTGGC[A/G]ATAAAAATGACATCTTCGCCTACGTAAAATATAAA	A02	168.117	Aradu.A02	4869257	A02_4869257_Sten	bb	bb	aa	aa	ab	ab	bb	ab	aa	ab	aa	ab	ab	ab	bb	ab	ab	ab	ab	NoCall	ab	ab	ab	ab	ab	aa	aa	ab	ab	bb	ab	aa	ab	bb	ab	ab	aa	bb
Sten	AX-147212981	Aradu.A02	5238703	Aradu.A02_5238703_Sten	A02_5238703_Sten	CCTACGTGCTCTCAAGGAGGTTTTCCACCCAGACA[G/T]AATGGCTCTCCTCCAAGTGTGGCGGCTATTGCAGC	A02	170.318	Aradu.A02	5238703	A02_5238703_Sten	bb	bb	aa	aa	ab	ab	bb	ab	aa	ab	aa	ab	ab	ab	bb	ab	ab	ab	ab	NoCall	aa	ab	ab	NoCall	ab	aa	aa	ab	ab	bb	ab	aa	ab	bb	ab	ab	aa	bb
Sten	AX-147212990	Aradu.A02	5270226	Aradu.A02_5270226_Sten	A02_5270226_Sten	ATTCCAAAAGATAAAGCACCTTCAATGTCTGGAAC[A/G]ATGGTGCTCGAGACTGGATTGGAGCGCCTTCATGT	A02	171.303	Aradu.A02	5270226	A02_5270226_Sten	bb	bb	aa	aa	ab	ab	bb	ab	aa	ab	aa	ab	ab	ab	NoCall	ab	ab	ab	ab	bb	aa	ab	ab	bb	ab	aa	aa	ab	ab	bb	ab	aa	ab	bb	ab	ab	aa	bb
Sten	AX-147240605	Araip.B02	6650829	Araip.B02_6650829_Sten	B02_6650829_Sten	AGGTATACCGCTCGTGGAGTCAGGCTTTCGCTCGA[C/T]GAACACGGCTCTAGGTGGATGAAACTACCAATTCT	A02	172.776	Aradu.A02	5419804	A02_5419804_Sten	bb	bb	aa	aa	ab	ab	bb	ab	aa	ab	ab	ab	ab	ab	bb	ab	ab	ab	ab	NoCall	aa	ab	ab	bb	ab	aa	aa	ab	ab	bb	ab	aa	ab	bb	ab	ab	aa	ab
Sten	AX-147212998	Aradu.A02	5454619	Aradu.A02_5454619_Sten	A02_5454619_Sten	GGGGCAATAGACTGAACGTGTAACAACTGAGCAAC[A/G]CGATCACCGAAATCGTTTAAAAACAACTCCCGATA	A02	174.624	Aradu.A02	5454619	A02_5454619_Sten	bb	bb	aa	aa	ab	ab	ab	ab	aa	ab	ab	ab	ab	ab	bb	ab	ab	ab	ab	bb	aa	ab	ab	ab	NoCall	aa	aa	ab	ab	bb	ab	aa	ab	bb	ab	ab	aa	ab
Sten	AX-147257682	Araip.B08	11988412	Araip.B08_11988412_Sten	B08_11988412_Sten	GTTAAAAGCCGAAAATCTAAAGGCCAATTCGAGTT[C/T]TGTTTTCGTTTCTTGTTTTCATTTTCAGTATTTTC	A02	180.148	Aradu.A02	5782865	A02_5782865_Sten	bb	bb	aa	aa	ab	ab	bb	ab	aa	ab	ab	NoCall	ab	ab	bb	ab	ab	bb	ab	bb	aa	ab	ab	ab	ab	aa	aa	ab	ab	bb	ab	aa	ab	bb	ab	ab	aa	ab
Sten	AX-147213119	Aradu.A02	6341150	Aradu.A02_6341150_Sten	A02_6341150_Sten	GACATGTTAGAACTCACTGGTGGCCCAAGTTCAGG[A/G]GGAATAATGATTCTTCTCTTTCCACCTGGTCTCAT	A02	185.044	Aradu.A02	6341150	A02_6341150_Sten	bb	bb	aa	aa	aa	ab	bb	ab	ab	ab	ab	NoCall	ab	ab	bb	ab	ab	ab	ab	bb	aa	ab	ab	ab	ab	aa	NoCall	ab	ab	bb	ab	aa	ab	bb	bb	ab	aa	ab
Sten	AX-147213155	Aradu.A02	6827826	Aradu.A02_6827826_Sten	A02_6827826_Sten	TGTACTAATAAAACTGATGAGTTATTATATTCTTC[C/T]ACGATGAAACGTCATCAGTGGAGACATGACTTAGC	A02	187.217	Aradu.A02	6827826	A02_6827826_Sten	bb	bb	aa	aa	aa	ab	bb	ab	ab	NoCall	ab	ab	ab	ab	bb	ab	ab	ab	ab	NoCall	aa	ab	ab	ab	ab	aa	aa	ab	ab	bb	ab	aa	ab	bb	bb	NoCall	aa	ab
Sten	AX-147213146	Aradu.A02	6593512	Aradu.A02_6593512_Sten	A02_6593512_Sten	GCAGACACATCGTCGAAAAGCTTGTCACGAACTTC[A/G]CGTCCCAAGAGACACCTACTAGCTGTCAAGATGAT	A02	188.225	Aradu.A02	6593512	A02_6593512_Sten	bb	bb	aa	aa	aa	ab	bb	ab	ab	ab	ab	ab	ab	ab	bb	ab	ab	ab	ab	ab	aa	ab	ab	ab	ab	aa	aa	ab	ab	bb	ab	aa	ab	bb	bb	ab	aa	ab
Sten	AX-147213230	Aradu.A02	8195496	Aradu.A02_8195496_Sten	A02_8195496_Sten	ACTGTCCTTGGGTTGGGGAACTTTGGGTAAGATAT[A/C]TGCTTTCTATGGAGCGCAGTCATGCTTCTGAGAAA	A02	190.913	Aradu.A02	8195496	A02_8195496_Sten	bb	bb	aa	aa	aa	ab	bb	bb	ab	ab	ab	ab	ab	ab	ab	ab	ab	ab	ab	ab	aa	ab	bb	NoCall	ab	aa	aa	ab	ab	bb	ab	aa	ab	bb	bb	ab	aa	ab
Sten	AX-147213252	Aradu.A02	8418848	Aradu.A02_8418848_Sten	A02_8418848_Sten	GAAAAGTTTCTCCCAAGAAGAACACATGAAACCAC[C/T]GCCCAAGTTGGGAAAAGTATATGTTGTCCATGAAA	A02	198.139	Aradu.A02	8418848	A02_8418848_Sten	bb	bb	aa	aa	aa	ab	ab	NoCall	ab	ab	ab	ab	ab	ab	ab	ab	ab	ab	ab	NoCall	aa	ab	bb	NoCall	NoCall	aa	aa	ab	ab	bb	ab	NoCall	ab	NoCall	NoCall	ab	aa	NoCall
Sten	AX-147213245	Aradu.A02	8377985	Aradu.A02_8377985_Sten	A02_8377985_Sten	AATGGCATATATGTTTAAAACTTCGATAAAGATGA[C/T]TTGTATGTTTAGAGAAGAGATAAGACATATGTAGT	A02	206.345	Aradu.A02	8377985	A02_8377985_Sten	bb	bb	aa	aa	aa	ab	bb	bb	ab	ab	ab	ab	ab	ab	ab	ab	ab	ab	ab	ab	aa	ab	bb	bb	bb	aa	aa	ab	ab	bb	ab	aa	ab	bb	bb	NoCall	aa	ab
Sten	AX-147213292	Aradu.A02	8798082	Aradu.A02_8798082_Sten	A02_8798082_Sten	TGGTATAAAGCACCATCCACCAATATCAATTCGGC[C/T]ACAAAGTTTGCCAATGATATCCCTGTTTTCACACA	A02	209.927	Aradu.A02	8798082	A02_8798082_Sten	bb	bb	aa	aa	aa	ab	bb	bb	ab	ab	ab	ab	ab	ab	ab	ab	ab	ab	ab	NoCall	aa	ab	bb	NoCall	ab	aa	aa	ab	ab	bb	ab	aa	ab	bb	bb	ab	aa	ab
Sten	AX-147213317	Aradu.A02	9782639	Aradu.A02_9782639_Sten	A02_9782639_Sten	AACTACTACTCACTGATGAAGGGGACAAAGATGAG[A/G]ACGATGTAGAGTGCCAAACCAGCACCGGTGCCGGC	A02	210.729	Aradu.A02	9782639	A02_9782639_Sten	bb	bb	aa	aa	aa	ab	bb	bb	ab	ab	ab	ab	ab	ab	ab	ab	ab	ab	ab	bb	aa	ab	bb	ab	ab	aa	aa	ab	ab	bb	NoCall	aa	ab	bb	bb	ab	aa	ab
Sten	AX-147213328	Aradu.A02	10054069	Aradu.A02_10054069_Sten	A02_10054069_Sten	GGCTCAAGTGCCTCATCTCTCATGTCCTCAGTCCA[A/G]TGGCCAGGGTTTATGACATGGTCATACACAATTGA	A02	211.386	Aradu.A02	10054069	A02_10054069_Sten	bb	bb	aa	aa	aa	ab	bb	bb	ab	ab	ab	ab	ab	ab	ab	ab	ab	ab	ab	NoCall	aa	ab	bb	bb	ab	aa	aa	ab	ab	bb	ab	aa	ab	bb	bb	ab	aa	ab
Sten	AX-147213355	Aradu.A02	10711674	Aradu.A02_10711674_Sten	A02_10711674_Sten	GGGCTTGACATGGTTGTAGCAATGGCGACACCTAA[C/T]ATGGATGATGAGGCTCCCATTCCCATCTTTGACTT	A02	211.663	Aradu.A02	10711674	A02_10711674_Sten	bb	bb	aa	aa	aa	ab	bb	bb	ab	ab	ab	bb	ab	ab	ab	ab	ab	ab	ab	bb	aa	ab	bb	bb	ab	aa	aa	ab	ab	bb	ab	aa	ab	bb	bb	ab	aa	ab
Sten	AX-147213472	Aradu.A02	14937685	Aradu.A02_14937685_Sten	A02_14937685_Sten	CATCGCTTTATATAATAGACATTACTTGCTTCACT[C/T]ATGCAGATTTCAACTTGGTTGATGTCGAAGCAAGA	A02	217.312	Aradu.A02	14937685	A02_14937685_Sten	bb	bb	aa	aa	aa	ab	bb	bb	ab	ab	ab	bb	ab	ab	ab	ab	ab	ab	ab	bb	aa	ab	bb	NoCall	ab	aa	ab	ab	bb	bb	ab	aa	ab	bb	bb	ab	aa	ab
Sten	AX-147213533	Aradu.A02	18984854	Aradu.A02_18984854_Sten	A02_18984854_Sten	CTTCTGGAATCGAAGCGAAGTATGTAATGCGGACT[C/T]CAAGGGAATGGGACAGATTCATGAGATTCATGGAG	A02	218.467	Aradu.A02	18984854	A02_18984854_Sten	bb	bb	aa	aa	aa	ab	bb	bb	ab	ab	ab	bb	ab	ab	ab	ab	ab	ab	ab	bb	aa	NoCall	bb	NoCall	ab	aa	ab	ab	bb	bb	ab	aa	ab	bb	bb	ab	aa	ab
Sten	AX-147213537	Aradu.A02	19123530	Aradu.A02_19123530_Sten	A02_19123530_Sten	GATGACCTATCCTCTAATAGCCGTGATGGAGTGTC[A/G]AATTCTGTGACCCGGCCTGTAAAAAACATTGAAAA	A02	218.494	Aradu.A02	19123530	A02_19123530_Sten	bb	bb	aa	aa	aa	ab	bb	bb	ab	ab	ab	bb	ab	ab	ab	ab	ab	ab	ab	NoCall	aa	ab	bb	NoCall	ab	aa	ab	ab	bb	bb	ab	aa	ab	bb	bb	ab	aa	ab
Sten	AX-147213689	Aradu.A02	39267704	Aradu.A02_39267704_Sten	A02_39267704_Sten	TAGTAGAATATTGTGTGTCATCACCTCCTACTTTG[A/G]TACAATCTTCTTTGGTTTCTTTCTCTTCCGAAGAA	A02	220.325	Aradu.A02	39267704	A02_39267704_Sten	bb	bb	aa	aa	aa	ab	bb	bb	ab	ab	ab	bb	ab	ab	NoCall	ab	ab	ab	ab	bb	aa	ab	bb	ab	ab	aa	ab	ab	bb	bb	ab	NoCall	ab	bb	NoCall	ab	aa	ab
Sten	AX-147213736	Aradu.A02	43374948	Aradu.A02_43374948_Sten	A02_43374948_Sten	CTTTTAGCAGCAAGGGTGAAGCTACTAGCAACCTA[A/G]AGTAGCCATAAATGCTTGTTTTATCTCAGATGATC	A02	220.944	Aradu.A02	43374948	A02_43374948_Sten	bb	bb	aa	aa	aa	ab	bb	bb	ab	ab	ab	bb	ab	ab	ab	ab	ab	ab	ab	bb	aa	ab	bb	NoCall	ab	aa	ab	ab	bb	bb	ab	ab	ab	bb	bb	ab	aa	ab
Sten	AX-147213789	Aradu.A02	52237448	Aradu.A02_52237448_Sten	A02_52237448_Sten	ATGATCCTCAAGCTTTGCCTTAACAAGTCAAATTC[C/T]CTCTCCTTTTTGTACTTCTCTTGCTCCAACGAATC	A02	222.062	Aradu.A02	52237448	A02_52237448_Sten	bb	bb	aa	aa	aa	ab	NoCall	bb	ab	ab	ab	bb	ab	ab	ab	ab	ab	ab	ab	bb	aa	NoCall	ab	ab	ab	aa	ab	ab	bb	bb	ab	ab	ab	bb	bb	ab	aa	ab
Sten	AX-147213604	Aradu.A02	25951674	Aradu.A02_25951674_Sten	A02_25951674_Sten	GTAATGTTGGCCCGGAGCCGCCTTCAGCATTTTCA[A/G]CATATTCAAGTAAAAGAGCTTCTGAAAGATTTCAA	A02	224.627	Aradu.A02	25951674	A02_25951674_Sten	bb	bb	aa	aa	aa	ab	bb	bb	NoCall	NoCall	ab	bb	NoCall	ab	ab	ab	ab	ab	NoCall	NoCall	aa	ab	NoCall	NoCall	ab	aa	ab	ab	bb	bb	ab	aa	ab	bb	bb	NoCall	aa	ab
Sten	AX-147213756	Aradu.A02	47309222	Aradu.A02_47309222_Sten	A02_47309222_Sten	ATGGAAAATCTCTCCATTGAGAAAATATGAACCAC[A/G]AGACATAATAATAAGGAGGAAAAAGAAAAGATGGA	A02	226.608	Aradu.A02	47309222	A02_47309222_Sten	bb	bb	aa	aa	aa	ab	bb	bb	ab	ab	ab	bb	ab	ab	ab	ab	ab	ab	ab	NoCall	aa	ab	ab	NoCall	ab	aa	ab	ab	bb	bb	ab	ab	ab	bb	bb	ab	aa	ab
Sten	AX-147213672	Aradu.A02	36455473	Aradu.A02_36455473_Sten	A02_36455473_Sten	CTAAGATACTCCCATATCTGAGCATATTTGGCATC[C/T]TTCCAAGCAATATCTGATCTGTGACAACCATTTAA	A02	228.111	Aradu.A02	36455473	A02_36455473_Sten	bb	bb	aa	aa	aa	ab	bb	bb	ab	NoCall	ab	bb	ab	ab	ab	ab	ab	ab	ab	NoCall	aa	ab	ab	NoCall	ab	aa	ab	ab	bb	bb	ab	ab	ab	NoCall	bb	ab	aa	ab
Sten	AX-147213631	Aradu.A02	28574740	Aradu.A02_28574740_Sten	A02_28574740_Sten	TTTTCTTAATCCCTTATCGTTTGAAGATGCTCAAG[A/G]ACTCATCAAATGTGGATTATATTTTTAATAGAGGA	A02	229.304	Aradu.A02	28574740	A02_28574740_Sten	bb	bb	aa	aa	aa	ab	bb	NoCall	ab	ab	ab	NoCall	ab	ab	ab	ab	ab	ab	ab	ab	aa	ab	bb	NoCall	ab	aa	ab	ab	bb	bb	ab	ab	ab	ab	bb	ab	aa	ab
Sten	AX-147213719	Aradu.A02	42029329	Aradu.A02_42029329_Sten	A02_42029329_Sten	ATCATTAACTATGATTTTTCCCTTTCTTTGACTTG[C/T]TCTTCTCTTGCATCCTTTTTTTCTTTGCTTCAGCA	A02	230.834	Aradu.A02	42029329	A02_42029329_Sten	bb	bb	aa	aa	aa	ab	NoCall	bb	ab	ab	ab	bb	ab	ab	ab	ab	ab	ab	ab	NoCall	aa	ab	NoCall	bb	ab	aa	ab	ab	NoCall	bb	ab	ab	ab	ab	bb	ab	aa	ab
Sten	AX-147213617	Aradu.A02	28328466	Aradu.A02_28328466_Sten	A02_28328466_Sten	AGACTGTGCTTGTGGATATTGTTTAAGGACATGTG[A/G]GCACTTTCCCACTGCAGCCTGGAGCAGTCCACTTT	A02	232.09	Aradu.A02	28328466	A02_28328466_Sten	bb	bb	aa	aa	aa	ab	bb	NoCall	ab	ab	ab	bb	ab	ab	ab	ab	ab	ab	ab	ab	aa	ab	bb	NoCall	ab	aa	ab	ab	bb	bb	ab	ab	ab	bb	bb	ab	aa	ab
Sten	AX-147213949	Aradu.A02	64315367	Aradu.A02_64315367_Sten	A02_64315367_Sten	AAAGAATCACATACGTCCACCCTTTGTTGAATGAT[A/G]TACTGTATACTTCTATTGGAGACTTGCCTCCTTAG	A02	234.149	Aradu.A02	64315367	A02_64315367_Sten	bb	bb	aa	aa	aa	ab	NoCall	NoCall	ab	ab	ab	bb	ab	ab	ab	ab	ab	ab	ab	ab	aa	ab	ab	ab	ab	aa	ab	ab	NoCall	bb	ab	ab	ab	ab	bb	ab	aa	ab
Sten	AX-147213981	Aradu.A02	66368426	Aradu.A02_66368426_Sten	A02_66368426_Sten	CTTTAGTAACATTATAATGACGGATAAATGGTATA[A/G]ACGGCCCCAGTGAAATGCAATATGCACTTTATGCT	A02	236.468	Aradu.A02	66368426	A02_66368426_Sten	bb	bb	aa	aa	aa	ab	bb	bb	ab	ab	ab	bb	ab	ab	ab	ab	ab	ab	ab	NoCall	aa	NoCall	bb	ab	ab	aa	ab	ab	bb	bb	ab	ab	ab	bb	bb	ab	aa	ab
Sten	AX-147214234	Aradu.A02	78187923	Aradu.A02_78187923_Sten	A02_78187923_Sten	CAATATGCACTTGAGAGCCATTAGAAACTACTCTG[C/T]TGGTTGTTTCTCCCATCATTTTAACACTGCTATTC	A02	240.719	Aradu.A02	78187923	A02_78187923_Sten	bb	bb	aa	aa	aa	ab	bb	bb	ab	ab	ab	bb	ab	ab	ab	ab	ab	ab	ab	bb	aa	ab	bb	NoCall	ab	aa	ab	ab	bb	bb	ab	ab	ab	bb	bb	ab	aa	ab
Sten	AX-147214192	Aradu.A02	76126217	Aradu.A02_76126217_Sten	A02_76126217_Sten	TTATGGTAAATGTGGTTACAAACTGTGTTGACTCA[C/T]GTATGCAAACTCCTGTAAATATGAGTGCAAACTAT	A02	242.251	Aradu.A02	76126217	A02_76126217_Sten	bb	bb	aa	aa	aa	ab	bb	bb	ab	ab	ab	bb	ab	ab	ab	ab	ab	ab	ab	bb	aa	ab	bb	bb	ab	aa	ab	NoCall	bb	bb	ab	ab	ab	bb	bb	ab	aa	ab
Sten	AX-147214185	Aradu.A02	75731986	Aradu.A02_75731986_Sten	A02_75731986_Sten	CATTGCGGATGCAACTCCACTTGATTAACTGCAGG[A/G]GGAACACGCGCTATATCCAACAGATCTTGAAGCTT	A02	242.253	Aradu.A02	75731986	A02_75731986_Sten	bb	bb	aa	aa	aa	ab	bb	bb	ab	ab	ab	bb	ab	ab	ab	ab	ab	ab	ab	bb	aa	ab	bb	NoCall	ab	aa	ab	ab	bb	bb	ab	ab	ab	bb	bb	ab	aa	ab
Sten	AX-147213615	Aradu.A02	28157230	Aradu.A02_28157230_Sten	A02_28157230_Sten	GAGATATACCTTAGTTATTTGAACTTGGAGGATGA[C/T]GGTGCAGAAGCCCTTGCAAATGCATTGAAGGAATC	A02	244.599	Aradu.A02	28157230	A02_28157230_Sten	bb	bb	aa	aa	aa	ab	bb	bb	ab	ab	ab	bb	ab	ab	ab	ab	ab	ab	ab	NoCall	aa	ab	bb	NoCall	ab	aa	ab	ab	bb	bb	ab	ab	ab	bb	bb	ab	aa	ab
Sten	AX-147213651	Aradu.A02	30987480	Aradu.A02_30987480_Sten	A02_30987480_Sten	ATTCATTCAACTCACAGTTTCAAAATTTATAGGAT[C/T]CATTTCCTTCAGCTTCTCGACATGGTTATTTGTAT	A02	246.21	Aradu.A02	30987480	A02_30987480_Sten	bb	bb	aa	aa	aa	ab	bb	bb	ab	ab	ab	bb	ab	ab	ab	ab	ab	ab	ab	bb	aa	NoCall	bb	ab	ab	aa	ab	ab	NoCall	bb	ab	ab	ab	bb	bb	ab	aa	ab
Sten	AX-147214230	Aradu.A02	77941877	Aradu.A02_77941877_Sten	A02_77941877_Sten	GAGAAGTTTGTCACCACTGGAGAAGGATGATTGGG[A/G]CACATATTTTACATTCTACCTTGTCAATGAAATCA	A02	251.974	Aradu.A02	77941877	A02_77941877_Sten	bb	bb	aa	aa	aa	ab	ab	bb	ab	ab	ab	bb	ab	ab	ab	ab	ab	bb	ab	bb	aa	ab	bb	ab	ab	aa	ab	ab	ab	bb	ab	ab	ab	bb	bb	ab	aa	ab
Sten	AX-147214346	Aradu.A02	79458974	Aradu.A02_79458974_Sten	A02_79458974_Sten	ACGTGTTCTTGAGCTTCCGAGGCGAAGACTCTCGC[A/C]GCACAACCGCCTCACATCTCTACAATTCTCTTACT	A02	257.181	Aradu.A02	79458974	A02_79458974_Sten	bb	bb	aa	aa	aa	ab	NoCall	bb	ab	ab	ab	bb	ab	ab	ab	ab	ab	ab	ab	bb	aa	ab	ab	ab	ab	aa	ab	ab	NoCall	bb	ab	ab	ab	bb	bb	ab	aa	ab
Sten	AX-147241881	Araip.B02	91050730	Araip.B02_91050730_Sten	B02_91050730_Sten	CAACATAGTTGATACTGATGATGTTTTTGCTAGTC[C/T]AGAGGGATAACAAGGGTATTTATCCTGACATATGT	A02	257.981	Aradu.A02	79447656	A02_79447656_Sten	bb	bb	aa	aa	aa	ab	bb	bb	ab	ab	ab	bb	ab	ab	ab	ab	ab	ab	ab	bb	aa	ab	bb	NoCall	ab	aa	ab	ab	bb	bb	ab	ab	ab	bb	bb	ab	aa	ab
Sten	AX-147214462	Aradu.A02	81019015	Aradu.A02_81019015_Sten	A02_81019015_Sten	CGAATCTCTCAGCGTATACTTCGTAGCACATATAT[C/T]TTTTTGTTTCCTGTCTTCTACATCAGTGATTCCTC	A02	262.097	Aradu.A02	81019015	A02_81019015_Sten	bb	bb	aa	aa	aa	ab	NoCall	bb	ab	ab	ab	bb	ab	ab	ab	ab	ab	ab	ab	ab	aa	ab	NoCall	NoCall	NoCall	aa	ab	ab	NoCall	bb	ab	ab	ab	NoCall	ab	ab	aa	ab
Sten	AX-147214437	Aradu.A02	80693781	Aradu.A02_80693781_Sten	A02_80693781_Sten	ATTCCCGTTGAAGTGATGCTGGGGTCACTTGACCA[C/T]GGAGAAGTTCAAGCGTGCAGCATTTTAAGAATCCC	A02	267.167	Aradu.A02	80693781	A02_80693781_Sten	bb	bb	aa	aa	aa	ab	bb	bb	ab	ab	NoCall	bb	ab	ab	NoCall	ab	ab	ab	ab	ab	aa	ab	bb	bb	ab	aa	NoCall	ab	bb	bb	ab	ab	NoCall	bb	bb	ab	aa	ab
Sten	AX-147214317	Aradu.A02	79273299	Aradu.A02_79273299_Sten	A02_79273299_Sten	TCTACTCTACTTCTTTCAAATAATACAGATCCAAC[C/T]GCCACAAGAGCTAGTGGCAATCCATCAGAATATTC	A02	270.615	Aradu.A02	79273299	A02_79273299_Sten	bb	bb	aa	aa	aa	ab	bb	bb	ab	ab	NoCall	NoCall	ab	ab	ab	ab	ab	ab	ab	ab	aa	NoCall	bb	bb	bb	aa	ab	ab	bb	bb	ab	bb	NoCall	bb	NoCall	ab	aa	ab
Sten	AX-147214548	Aradu.A02	81783405	Aradu.A02_81783405_Sten	A02_81783405_Sten	TTTAATTTATACAGCCAACACTTTTAGCCAATAGT[C/T]CAACACTTTTAGTTCAGCAATCCAGAACTATATTT	A02	274.856	Aradu.A02	81783405	A02_81783405_Sten	bb	bb	aa	aa	aa	ab	bb	bb	ab	ab	NoCall	bb	ab	NoCall	ab	ab	ab	ab	ab	ab	aa	ab	ab	bb	ab	aa	ab	ab	bb	NoCall	ab	bb	NoCall	ab	bb	ab	aa	ab
Sten	AX-147214521	Aradu.A02	81609784	Aradu.A02_81609784_Sten	A02_81609784_Sten	CACTAACCTTAATCTCCCAGCTTCTTCTTCTCTCC[C/T]TAAAACTACAACATTGGAACCTTGTTTGTTGTTGG	A02	279.239	Aradu.A02	81609784	A02_81609784_Sten	bb	bb	aa	aa	aa	ab	NoCall	bb	ab	ab	ab	bb	ab	ab	ab	ab	ab	ab	ab	bb	aa	ab	bb	bb	ab	aa	ab	ab	bb	bb	ab	ab	ab	bb	bb	ab	aa	ab
Sten	AX-147242084	Araip.B02	94804237	Araip.B02_94804237_Sten	B02_94804237_Sten	ATACTATTTTTAATTGTTGATTAGTAATCATGAGT[A/G]ATTACTTGCGTGATAAGGTTTCTCCAGAACCGGCA	A02	281.993	Aradu.A02	82726560	A02_82726560_Sten	bb	bb	aa	aa	aa	ab	bb	bb	ab	ab	ab	bb	ab	ab	ab	ab	ab	ab	ab	bb	aa	ab	bb	ab	ab	aa	ab	ab	bb	bb	ab	ab	ab	bb	bb	ab	aa	ab
Sten	AX-147214665	Aradu.A02	83464195	Aradu.A02_83464195_Sten	A02_83464195_Sten	CACACTGGTCAGAGAACATAATGATGGTGCTCACA[A/G]GTCACAAGTCACAAGCTCTTTTAACATTTTGGAGG	A02	283.626	Aradu.A02	83464195	A02_83464195_Sten	bb	bb	aa	aa	aa	ab	ab	bb	ab	ab	ab	bb	ab	ab	ab	ab	ab	ab	ab	bb	aa	ab	NoCall	ab	ab	aa	ab	aa	bb	bb	ab	ab	ab	bb	bb	ab	aa	ab
Sten	AX-147214732	Aradu.A02	84350279	Aradu.A02_84350279_Sten	A02_84350279_Sten	CAGACCTTAAGGTTACCGGGGAGTTTGGAAGCGAG[A/G]GCTTGGGCAAAATCGGCGATGGCGTGGTTAAGGTA	A02	285.842	Aradu.A02	84350279	A02_84350279_Sten	bb	bb	aa	aa	aa	ab	ab	bb	ab	ab	aa	bb	ab	ab	ab	ab	ab	ab	ab	NoCall	aa	ab	bb	ab	ab	aa	ab	aa	bb	bb	ab	ab	ab	bb	bb	ab	aa	ab
Sten	AX-147214736	Aradu.A02	84367685	Aradu.A02_84367685_Sten	A02_84367685_Sten	ATAATGAATTCTACTCCATTACCAGCTAATGGCGT[A/G]GTAACCTGAATTAAAATAACAGGAAATTAAGAACG	A02	288.81	Aradu.A02	84367685	A02_84367685_Sten	bb	bb	aa	aa	aa	ab	ab	NoCall	ab	ab	aa	bb	ab	ab	ab	ab	ab	NoCall	ab	bb	aa	ab	ab	ab	ab	aa	ab	aa	NoCall	bb	ab	ab	ab	bb	bb	ab	aa	ab
Sten	AX-147214765	Aradu.A02	84837907	Aradu.A02_84837907_Sten	A02_84837907_Sten	ATGAATGGATAATGGATATGGGTACCAAATACTCC[C/T]TCTCTGATCAAGAATAATTTGTTCAATTTTTTATT	A02	293.548	Aradu.A02	84837907	A02_84837907_Sten	bb	bb	aa	aa	aa	ab	ab	ab	ab	ab	aa	bb	ab	ab	ab	ab	ab	ab	ab	bb	aa	NoCall	bb	NoCall	ab	aa	ab	ab	ab	bb	ab	ab	ab	ab	ab	ab	aa	ab
Sten	AX-147242202	Araip.B02	97149692	Araip.B02_97149692_Sten	B02_97149692_Sten	CAATTACTAGGTCAAGATCCACAAGTCACAAAAGT[C/T]GCACAAGTTTACATGCTTTTTTCAATTCCTGAACT	A02	296.489	Aradu.A02	84827045	A02_84827045_Sten	bb	bb	aa	aa	aa	ab	ab	bb	ab	ab	aa	bb	NoCall	ab	ab	ab	ab	ab	ab	bb	aa	NoCall	ab	ab	ab	aa	ab	ab	bb	bb	ab	ab	ab	bb	ab	NoCall	aa	ab
Sten	AX-147214809	Aradu.A02	85315365	Aradu.A02_85315365_Sten	A02_85315365_Sten	GTTGTCGGTAATGTGTTGCCTTTGAAAGCTATTCC[A/C]GAAGGTGCTGTTATATGCAATGTTGAGCATCATGT	A02	299.133	Aradu.A02	85315365	A02_85315365_Sten	bb	bb	aa	aa	aa	bb	ab	bb	ab	ab	aa	bb	ab	ab	NoCall	ab	ab	ab	ab	NoCall	aa	ab	bb	ab	ab	aa	NoCall	ab	bb	bb	ab	ab	ab	bb	ab	NoCall	aa	ab
Sten	AX-147214779	Aradu.A02	84904938	Aradu.A02_84904938_Sten	A02_84904938_Sten	GATATGCAACCTTGGTGATCATTTGTGACAAGCAC[A/G]TTGGATGATCTTATATTGCCATGGACATAAGTTCC	A02	302.311	Aradu.A02	84904938	A02_84904938_Sten	bb	bb	aa	aa	aa	ab	ab	bb	ab	ab	aa	bb	ab	ab	ab	ab	ab	NoCall	ab	bb	aa	ab	bb	ab	ab	aa	aa	ab	bb	bb	ab	ab	ab	bb	ab	ab	aa	ab
Sten	AX-147214844	Aradu.A02	85947336	Aradu.A02_85947336_Sten	A02_85947336_Sten	TCTAGCAACCGTTTGTATAACTATCGTTTAGAGTT[G/T]AATTTGTTTGCACCAGTAAATTTATTTGAATAGTG	A02	305.742	Aradu.A02	85947336	A02_85947336_Sten	bb	bb	aa	aa	aa	ab	NoCall	bb	ab	ab	NoCall	bb	ab	ab	ab	ab	ab	ab	ab	bb	aa	NoCall	NoCall	ab	NoCall	aa	ab	ab	ab	bb	ab	ab	ab	NoCall	NoCall	ab	aa	ab
Sten	AX-147214863	Aradu.A02	86385009	Aradu.A02_86385009_Sten	A02_86385009_Sten	AGATTATTCAAACAATGGTGGAAGTTCGCAGCTTG[C/T]ATAGTCAAGGTAATTTTCCAATCGTGAGAATTCAG	A02	308.833	Aradu.A02	86385009	A02_86385009_Sten	bb	bb	aa	aa	aa	ab	ab	bb	ab	ab	aa	bb	ab	ab	ab	ab	ab	bb	ab	bb	aa	ab	bb	ab	ab	aa	ab	ab	ab	bb	ab	ab	ab	bb	bb	ab	aa	ab
Sten	AX-147242343	Araip.B02	100465799	Araip.B02_100465799_Sten	B02_100465799_Sten	GAAGAGGATCAAACATTTTCAAGCTAGAAAATGCT[A/G]AATTCTTGTTATTGTTCCGGTGCAAAACTTAACGC	A02	311.702	Aradu.A02	87211789	A02_87211789_Sten	bb	bb	aa	aa	aa	ab	ab	bb	ab	ab	aa	bb	ab	ab	ab	ab	ab	bb	ab	bb	aa	NoCall	NoCall	ab	ab	aa	ab	ab	ab	NoCall	ab	ab	aa	bb	ab	ab	aa	ab
Sten	AX-147214925	Aradu.A02	87417752	Aradu.A02_87417752_Sten	A02_87417752_Sten	GAGGAGACTGAGGTTGAATCTCATCTTGTTCGGCT[A/G]TGCCAGGAGATCTTAGAGTTTTATATTGTAGTTGC	A02	314.2	Aradu.A02	87417752	A02_87417752_Sten	bb	bb	aa	aa	aa	ab	ab	bb	ab	ab	aa	bb	ab	ab	ab	ab	ab	ab	ab	ab	aa	ab	bb	ab	ab	aa	ab	ab	bb	bb	ab	ab	aa	bb	ab	ab	aa	ab
Sten	AX-147215014	Aradu.A02	89159922	Aradu.A02_89159922_Sten	A02_89159922_Sten	CTATCAAATCCAAACTGAAAACAGAAAAGGGTCGA[C/T]GAGTTCTTTGAAAAAATGATCACTTTCAGTGGTTG	A02	320.655	Aradu.A02	89159922	A02_89159922_Sten	bb	bb	aa	aa	aa	ab	ab	bb	ab	bb	aa	bb	ab	ab	ab	ab	ab	ab	bb	NoCall	ab	ab	bb	ab	bb	aa	ab	ab	bb	bb	ab	ab	aa	ab	aa	bb	aa	ab
Sten	AX-147215181	Aradu.A02	91638679	Aradu.A02_91638679_Sten	A02_91638679_Sten	GCTGAAGCTTGTGCAATGGCATTGAACCAAGCATC[A/G]GAAGCAGTTGCATCTGGAGGATCCGATGTTGCTGA	A02	334.133	Aradu.A02	91638679	A02_91638679_Sten	bb	bb	aa	aa	aa	ab	ab	bb	ab	ab	ab	bb	ab	ab	ab	ab	ab	ab	bb	ab	bb	ab	NoCall	NoCall	ab	aa	ab	ab	NoCall	NoCall	aa	ab	aa	ab	aa	bb	aa	NoCall
Sten	AX-147215184	Aradu.A02	91660517	Aradu.A02_91660517_Sten	A02_91660517_Sten	TGGGAAGAGAGTATGACTTATTAAAATTCTTCACA[C/T]ACAAATGATTATGATTCTGCTCCCCAAAAAAGAAT	A02	334.771	Aradu.A02	91660517	A02_91660517_Sten	bb	bb	aa	aa	aa	ab	ab	bb	ab	ab	ab	bb	ab	ab	ab	ab	ab	ab	bb	ab	bb	ab	bb	ab	ab	aa	bb	ab	bb	bb	aa	ab	aa	ab	aa	bb	aa	ab
Sten	AX-147215210	Aradu.A02	92077207	Aradu.A02_92077207_Sten	A02_92077207_Sten	GACTATGACATTGTCGTCCATCGAGCAAAGTTTCT[G/T]CTTGAAAATGGATTTGGCTGCTACAATGTTTTCAA	A02	340.147	Aradu.A02	92077207	A02_92077207_Sten	bb	bb	aa	aa	aa	aa	ab	bb	ab	ab	ab	bb	ab	ab	ab	ab	ab	ab	bb	ab	bb	ab	bb	NoCall	ab	aa	NoCall	aa	bb	bb	aa	ab	ab	ab	aa	bb	ab	ab
Sten	AX-147215222	Aradu.A02	92479493	Aradu.A02_92479493_Sten	A02_92479493_Sten	CCGAAGTAAACTTCTCTTATCCTCCGGAAACCATG[C/T]AGGGTCAGCAAGCTATCTGAACCAGCTTGGTGACT	A02	342.984	Aradu.A02	92479493	A02_92479493_Sten	bb	bb	aa	aa	aa	aa	ab	bb	ab	ab	ab	bb	ab	ab	ab	ab	ab	ab	bb	ab	bb	aa	bb	bb	ab	aa	ab	aa	bb	bb	aa	ab	ab	ab	aa	bb	ab	bb
Sten	AX-147242820	Araip.B02	107299069	Araip.B02_107299069_Sten	B02_107299069_Sten	CGATAAGTTTATATCTGCAACTGGAAAAATAGTCA[A/C]GTGGGTGTGTAAGACATACCATATCAAATTTAAGC	A02	344.976	Aradu.A02	92612299	A02_92612299_Sten	bb	bb	aa	aa	aa	aa	ab	bb	ab	ab	ab	bb	ab	ab	ab	ab	ab	ab	bb	ab	bb	aa	bb	bb	ab	aa	bb	aa	ab	bb	aa	ab	ab	ab	aa	bb	ab	bb
Sten	AX-147215236	Aradu.A02	93081600	Aradu.A02_93081600_Sten	A02_93081600_Sten	GCCGATTCAGGAAGAGCTGCACAGTGAATCATATT[A/G]TGAGAAGCAATTCAACAGAAAGGAAAAAATGATAT	A02	348.054	Aradu.A02	93081600	A02_93081600_Sten	bb	bb	aa	aa	ab	NoCall	ab	NoCall	ab	ab	ab	bb	ab	ab	ab	ab	ab	NoCall	bb	ab	bb	aa	bb	NoCall	ab	aa	NoCall	aa	ab	bb	NoCall	ab	ab	ab	NoCall	bb	ab	bb
Sten	AX-147215232	Aradu.A02	92983792	Aradu.A02_92983792_Sten	A02_92983792_Sten	CTAGTTTATGATCTCATTATGGAGGAAGAGATTGC[A/G]GAATTTGATTGCCCAAGAGATAAGGAGATGGTGAT	A02	349.851	Aradu.A02	92983792	A02_92983792_Sten	bb	bb	aa	aa	aa	aa	ab	bb	ab	ab	ab	bb	ab	ab	ab	ab	ab	ab	bb	ab	bb	aa	bb	NoCall	ab	aa	bb	aa	ab	bb	ab	ab	ab	ab	aa	bb	ab	bb
Sten	AX-147215261	Aradu.A02	93790795	Aradu.A02_93790795_Sten	A02_93790795_Sten	CAAATTAGGCTCCACATCCATTCTCAAAAACAATG[A/C]AATGGCATCATCAAACAACCCAGCCTTCACAGACC	A02	354.887	Aradu.A02	93790795	A02_93790795_Sten	bb	bb	aa	aa	aa	aa	ab	bb	ab	ab	bb	bb	ab	ab	ab	ab	ab	ab	bb	ab	bb	aa	bb	bb	ab	aa	bb	aa	ab	bb	ab	ab	ab	ab	aa	bb	ab	bb
Sten	AX-147232048	Aradu.A09	113024	Aradu.A09_113024_Sten	A09_113024_Sten	TCGACAAATAGGAGGATGATGTTCTGATTGGCAGG[C/T]ATGCTTCACGTTCTTTCCTTTAAGACGAAATCAAG	A02	359.523	Aradu.A09	113024	A09_113024_Sten	bb	bb	aa	aa	aa	aa	ab	bb	bb	ab	bb	bb	ab	ab	ab	ab	ab	ab	NoCall	ab	bb	aa	bb	NoCall	ab	aa	bb	aa	ab	bb	ab	ab	ab	ab	aa	bb	ab	bb
Sten	AX-147215280	Aradu.A03	191058	Aradu.A03_191058_Sten	A03_191058_Sten	TTGTGACATTTAAAAGTGTGGAATTGGCTTCTAAA[A/G]CCATCAAGGAGCTGAACAGTAAAGCATTTAAGGTA	A03	0	Aradu.A03	191058	A03_191058_Sten	bb	bb	aa	aa	ab	bb	ab	aa	aa	bb	ab	aa	bb	ab	ab	ab	ab	bb	ab	bb	NoCall	ab	bb	bb	aa	bb	aa	ab	bb	ab	ab	bb	aa	bb	aa	bb	ab	ab
Sten	AX-147215287	Aradu.A03	263799	Aradu.A03_263799_Sten	A03_263799_Sten	TTCTTCAGTCGTAAACAATGGACTCCAACTGGCAA[A/G]CAGTGTAGAAACTAGTACCCCAAAATATAAAAGGC	A03	1.144	Aradu.A03	263799	A03_263799_Sten	bb	bb	aa	aa	ab	bb	ab	aa	aa	bb	ab	aa	bb	ab	ab	ab	ab	bb	ab	bb	bb	ab	bb	bb	aa	bb	aa	ab	bb	ab	ab	bb	aa	bb	aa	bb	ab	ab
Sten	AX-147215314	Aradu.A03	593350	Aradu.A03_593350_Sten	A03_593350_Sten	GCCCATATGTAATTCCAACTAATCAATCAATAGAC[A/G]CACCTTAGAGCACGTGCTGATTTTGGAATTGGGCT	A03	3.149	Aradu.A03	593350	A03_593350_Sten	bb	bb	aa	aa	ab	bb	ab	aa	aa	bb	ab	aa	bb	ab	ab	ab	ab	bb	ab	bb	bb	ab	bb	bb	aa	bb	aa	ab	bb	ab	ab	bb	aa	bb	aa	bb	ab	bb
Sten	AX-147215321	Aradu.A03	679404	Aradu.A03_679404_Sten	A03_679404_Sten	GTACTGCTGACTTGATTATCATCTACACCTTCCTC[A/G]GTGCTATTTCTCCATTCACGGTTACTCTGATTCCA	A03	4.411	Aradu.A03	679404	A03_679404_Sten	bb	bb	aa	aa	ab	bb	ab	aa	aa	bb	ab	aa	bb	ab	ab	ab	ab	bb	ab	bb	bb	ab	bb	bb	aa	bb	aa	ab	bb	ab	ab	bb	aa	bb	aa	bb	ab	bb
Sten	AX-147215370	Aradu.A03	1447627	Aradu.A03_1447627_Sten	A03_1447627_Sten	ACATATTGTCGTGCCATGACAGCAACATTATCTTG[C/T]AAATTGCTGTCAAAAGGAAACTGGAACGCGATGGT	A03	15.492	Aradu.A03	1447627	A03_1447627_Sten	bb	bb	aa	aa	bb	NoCall	ab	aa	aa	bb	NoCall	aa	bb	ab	NoCall	ab	ab	bb	ab	bb	NoCall	ab	ab	NoCall	aa	aa	aa	bb	bb	ab	ab	bb	aa	NoCall	aa	bb	ab	NoCall
Sten	AX-147215426	Aradu.A03	1989523	Aradu.A03_1989523_Sten	A03_1989523_Sten	GATTAAAGTATGTACACTCTGCCAATGTTTTGCAC[A/C]GAGATCTAAAGCCAAGCAATTTACTTCTCAATGCA	A03	21.587	Aradu.A03	1989523	A03_1989523_Sten	bb	bb	aa	aa	ab	ab	ab	aa	aa	bb	ab	aa	ab	ab	ab	ab	ab	bb	ab	ab	bb	ab	ab	ab	aa	aa	aa	ab	NoCall	ab	ab	NoCall	aa	ab	aa	bb	ab	bb
Sten	AX-147215435	Aradu.A03	2018420	Aradu.A03_2018420_Sten	A03_2018420_Sten	CTTTTGGAACTCATCACGGGCAGGAAGGCCATTGA[C/T]CATACGAAATCCGGCAAAGAACAAAATCTGGTTGC	A03	27.353	Aradu.A03	2018420	A03_2018420_Sten	bb	bb	aa	aa	ab	NoCall	ab	aa	aa	bb	ab	aa	ab	ab	ab	ab	ab	bb	ab	bb	bb	ab	ab	bb	aa	aa	aa	bb	bb	ab	ab	bb	aa	bb	aa	ab	ab	NoCall
Sten	AX-147215412	Aradu.A03	1816539	Aradu.A03_1816539_Sten	A03_1816539_Sten	CGATGTATGAAGGAAGAAAAAGAAGGTACCTGAAT[A/G]GGAGAGAGGGTTCTAAGATAGAACATTTGAGGAGT	A03	30.222	Aradu.A03	1816539	A03_1816539_Sten	bb	bb	aa	aa	ab	ab	ab	aa	aa	bb	ab	aa	ab	ab	ab	NoCall	ab	bb	ab	bb	bb	ab	ab	bb	aa	aa	aa	bb	bb	ab	ab	bb	aa	bb	aa	bb	ab	bb
Sten	AX-147215455	Aradu.A03	2327702	Aradu.A03_2327702_Sten	A03_2327702_Sten	AGAATAATGTCTTCATTTTTAGTATTTTTCGTTCT[A/C]TGACTCGGCAAACTCCAGTAAACTATGGACCCTTG	A03	35.44	Aradu.A03	2327702	A03_2327702_Sten	bb	bb	aa	aa	ab	ab	ab	ab	aa	bb	ab	aa	ab	aa	ab	ab	ab	NoCall	NoCall	bb	bb	ab	ab	bb	aa	aa	aa	bb	bb	aa	ab	bb	aa	ab	aa	bb	ab	bb
Sten	AX-147215557	Aradu.A03	3579487	Aradu.A03_3579487_Sten	A03_3579487_Sten	CAACAGTTTTACAGTAGGAAAGAATATAGATTGGT[A/G]GCGTCTATTCTATGAAGGAAAATGGAAATTAATTT	A03	48.933	Aradu.A03	3579487	A03_3579487_Sten	bb	bb	aa	aa	aa	ab	ab	ab	aa	bb	ab	aa	aa	ab	ab	ab	ab	bb	ab	NoCall	bb	ab	ab	bb	aa	aa	aa	bb	ab	aa	bb	bb	aa	NoCall	aa	bb	ab	bb
Sten	AX-147215573	Aradu.A03	3808006	Aradu.A03_3808006_Sten	A03_3808006_Sten	CTTTTTCTATGTTGATAAACATTTCAGGATGACTC[A/G]AGTGGAACATAGTTATTTGTACTCTTAGTACCTAG	A03	51.02	Aradu.A03	3808006	A03_3808006_Sten	bb	bb	aa	aa	aa	ab	ab	ab	aa	ab	ab	aa	aa	ab	ab	ab	ab	bb	ab	bb	bb	ab	ab	bb	aa	aa	aa	bb	ab	aa	ab	bb	aa	ab	aa	bb	ab	bb
Sten	AX-147215599	Aradu.A03	4194871	Aradu.A03_4194871_Sten	A03_4194871_Sten	TTCTTGACAATGAAGGATTTGAAGGTAGGTCAAAG[A/G]ATGCCAATTTATTTTCCCAAGAGAGATCCTTCAAC	A03	53.593	Aradu.A03	4194871	A03_4194871_Sten	bb	bb	aa	aa	aa	ab	ab	bb	ab	ab	ab	aa	aa	ab	ab	ab	ab	bb	ab	bb	bb	ab	ab	bb	aa	aa	aa	bb	ab	aa	ab	bb	aa	ab	aa	NoCall	ab	NoCall
Sten	AX-147215631	Aradu.A03	4763112	Aradu.A03_4763112_Sten	A03_4763112_Sten	GCCATATCTTCAGCTTCAGACCCTGATTCAGCTGT[C/T]GAAGTATCACTGCTTTTAACCTGCAAGGTGTTT	A03	55.602	Aradu.A03	4763112	A03_4763112_Sten	bb	bb	aa	aa	aa	ab	ab	bb	ab	ab	ab	aa	aa	ab	ab	ab	ab	bb	NoCall	NoCall	bb	NoCall	ab	bb	aa	aa	NoCall	bb	ab	aa	ab	NoCall	ab	ab	aa	bb	ab	bb
Sten	AX-147215659	Aradu.A03	5242661	Aradu.A03_5242661_Sten	A03_5242661_Sten	ACTCATGTTCCTGTCTTTTCTTTTTACTTCCAGAA[A/G]CTCTGATTAACGGGTTTTGCGGTTTCAGATTACGC	A03	56.005	Aradu.A03	5242661	A03_5242661_Sten	bb	bb	aa	aa	aa	ab	ab	bb	ab	ab	ab	aa	aa	ab	ab	ab	ab	bb	ab	bb	bb	bb	ab	bb	aa	aa	aa	bb	ab	aa	ab	bb	ab	ab	aa	bb	ab	bb
Sten	AX-147215688	Aradu.A03	6058658	Aradu.A03_6058658_Sten	A03_6058658_Sten	CTATGATCCTCTAAATTTCGGCATTTCTTTCTAGA[C/T]GACTTACGAGCTTGATCCATTGGTCCATTGCCTTT	A03	58.492	Aradu.A03	6058658	A03_6058658_Sten	bb	bb	aa	aa	aa	ab	ab	bb	ab	ab	ab	NoCall	aa	ab	ab	ab	ab	ab	ab	ab	bb	bb	ab	bb	aa	aa	aa	bb	ab	aa	ab	bb	ab	ab	aa	bb	ab	bb
Sten	AX-147243932	Araip.B03	16831746	Araip.B03_16831746_Sten	B03_16831746_Sten	GGTATATAGGTAAATATGCGTCTAAGAGCGTGTGC[A/G]TCTTGGATTGGGTTGATGAGGGTCTTCCATAACAA	A03	65.872	Aradu.A03	13770511	A03_13770511_Sten	bb	bb	aa	aa	aa	ab	ab	bb	ab	ab	ab	aa	aa	ab	ab	aa	ab	ab	bb	ab	bb	ab	ab	bb	ab	aa	aa	bb	ab	aa	ab	bb	ab	aa	aa	bb	ab	bb
Sten	AX-147215894	Aradu.A03	9793332	Aradu.A03_9793332_Sten	A03_9793332_Sten	TTCAAGAGCCTAATAGTAGCACGCGATTGAGGATC[C/T]ATAGTGACTAAAAAGAACGGAACATCTGCAACATT	A03	69.373	Aradu.A03	9793332	A03_9793332_Sten	bb	bb	aa	aa	aa	bb	ab	bb	ab	ab	ab	aa	aa	bb	ab	aa	ab	NoCall	bb	bb	NoCall	ab	ab	bb	ab	aa	aa	NoCall	ab	aa	ab	bb	ab	aa	aa	bb	ab	bb
Sten	AX-147216035	Aradu.A03	12860261	Aradu.A03_12860261_Sten	A03_12860261_Sten	CATCATCATCAATCTTCCGCAGAAGGAGGGGGATT[A/G]CAGACACTGTTCCTCATGAATCCAAACAACTACGT	A03	73.175	Aradu.A03	12860261	A03_12860261_Sten	bb	bb	aa	aa	aa	ab	ab	bb	ab	ab	ab	aa	aa	ab	ab	aa	ab	ab	ab	ab	bb	ab	ab	bb	NoCall	aa	aa	bb	ab	aa	ab	bb	ab	aa	aa	bb	ab	bb
Sten	AX-147215901	Aradu.A03	9964591	Aradu.A03_9964591_Sten	A03_9964591_Sten	GTTATCCATTTGTGCAAATAGCTGTAAGTCTGAGG[A/G]CAAAGGATTATCACTTTAAGAAAAGATATTGATAG	A03	74.447	Aradu.A03	9964591	A03_9964591_Sten	bb	bb	aa	aa	aa	ab	ab	bb	ab	ab	ab	aa	aa	ab	ab	aa	ab	ab	NoCall	ab	NoCall	ab	ab	NoCall	ab	aa	aa	bb	ab	aa	ab	bb	ab	aa	aa	bb	ab	bb
Sten	AX-147216011	Aradu.A03	12163967	Aradu.A03_12163967_Sten	A03_12163967_Sten	TGAATGTACCTTCTTTGGCATGATGAACACCGTTC[A/G]AAATAGAGAAGATAGATATGATGAAGAAGTGCGAA	A03	78.168	Aradu.A03	12163967	A03_12163967_Sten	bb	bb	aa	aa	aa	ab	ab	bb	ab	ab	ab	aa	aa	ab	ab	aa	NoCall	ab	NoCall	ab	ab	ab	ab	bb	ab	aa	NoCall	ab	ab	aa	NoCall	bb	NoCall	aa	aa	ab	ab	ab
Sten	AX-147244080	Araip.B03	22444306	Araip.B03_22444306_Sten	B03_22444306_Sten	CATGATTTCTATCCCTAATCTAGAGAAAGATAGGA[A/G]GAACATATCTTATTTGATACCATGATACTAACTTG	A03	90.28	Aradu.A03	19856859	A03_19856859_Sten	bb	bb	aa	aa	aa	ab	ab	bb	ab	bb	ab	aa	aa	ab	aa	aa	bb	ab	NoCall	ab	bb	ab	ab	bb	ab	aa	aa	bb	ab	aa	ab	bb	ab	aa	aa	bb	ab	bb
Sten	AX-147244084	Araip.B03	22445392	Araip.B03_22445392_Sten	B03_22445392_Sten	ATGGAACTATTCGTAATTCGTAAATTGACTAGTCT[C/T]AGCTTACTGCATACTTTTCTCTAATGGAAGCAAAA	A03	91.506	Araip.B03•	22445392	B03•_22445392_Sten	bb	bb	aa	aa	aa	ab	ab	bb	ab	bb	ab	aa	aa	ab	aa	aa	bb	ab	NoCall	ab	bb	ab	ab	bb	ab	aa	aa	bb	ab	aa	ab	bb	ab	aa	aa	bb	ab	bb
Sten	AX-147216264	Aradu.A03	20260008	Aradu.A03_20260008_Sten	A03_20260008_Sten	GCCTTTAAGGTGGATCCTCCTGGTATTTCAAAAAG[A/G]GAGTCAGTTGCTCCAAAAACTGCATCAAGTAGTGC	A03	95.505	Aradu.A03	20260008	A03_20260008_Sten	bb	bb	aa	aa	aa	ab	ab	bb	ab	bb	ab	aa	aa	ab	aa	aa	bb	ab	ab	ab	bb	ab	ab	bb	ab	aa	aa	bb	ab	aa	ab	bb	ab	aa	aa	bb	ab	bb
Sten	AX-147244110	Araip.B03	22955086	Araip.B03_22955086_Sten	B03_22955086_Sten	CTATGGTTAACTAACAGTCTACAATCTAGAGAGTC[G/T]ATGTTCAGGTTAAATATAATCAGTGCAAAACTAAT	A03	96.288	Aradu.A03	20326692	A03_20326692_Sten	bb	bb	aa	aa	aa	ab	ab	bb	NoCall	bb	ab	aa	aa	ab	aa	aa	bb	ab	ab	ab	bb	ab	ab	bb	ab	aa	aa	bb	ab	aa	ab	bb	ab	aa	aa	bb	ab	bb
Sten	AX-147216341	Aradu.A03	22722576	Aradu.A03_22722576_Sten	A03_22722576_Sten	GCTTTCGACCTCCAAAGTAATGGTCTTCCCCGTCA[A/G]GGTCTTCACAAAAATTTGCATACCACCACGGAGCC	A03	97.333	Aradu.A03	22722576	A03_22722576_Sten	bb	bb	aa	aa	aa	ab	ab	bb	ab	bb	ab	aa	aa	ab	aa	aa	bb	ab	ab	ab	bb	ab	ab	bb	ab	aa	aa	bb	aa	aa	ab	bb	ab	aa	aa	bb	ab	bb
Sten	AX-147216380	Aradu.A03	24640457	Aradu.A03_24640457_Sten	A03_24640457_Sten	TACCGCTTATATTTGTTGAGTCTGTAAGGCGGGGT[A/G]GCAGTAAAAATAGCAATGTAATTCCCATTTGATTG	A03	98.277	Aradu.A03	24640457	A03_24640457_Sten	bb	bb	aa	aa	aa	ab	ab	bb	ab	NoCall	ab	ab	aa	ab	aa	aa	bb	ab	ab	ab	bb	ab	ab	bb	ab	aa	aa	bb	aa	aa	ab	bb	ab	aa	aa	bb	ab	bb
Sten	AX-147216485	Aradu.A03	26994891	Aradu.A03_26994891_Sten	A03_26994891_Sten	TTTCCAAGTTCGTCCAGTTTCTTAGAGTCGTGTTT[C/T]CCTTCATATTCAGCAGAAAGCTCGTATACTTCTTG	A03	99.879	Aradu.A03	26994891	A03_26994891_Sten	bb	bb	aa	aa	aa	ab	ab	bb	ab	bb	ab	ab	aa	ab	aa	aa	bb	ab	NoCall	ab	ab	ab	ab	bb	ab	aa	aa	NoCall	aa	aa	ab	bb	ab	aa	aa	bb	ab	bb
Sten	AX-147216517	Aradu.A03	28031240	Aradu.A03_28031240_Sten	A03_28031240_Sten	TAATAATACCTTTATTGTATCAAGCGTGTGGAAAT[G/T]CTTTTGATGAGAAGAAACCAAATCAAGAAGGAGGG	A03	101.783	Aradu.A03	28031240	A03_28031240_Sten	bb	bb	aa	aa	aa	ab	ab	bb	ab	NoCall	NoCall	ab	aa	ab	aa	aa	bb	ab	ab	ab	ab	ab	ab	bb	ab	aa	aa	bb	aa	aa	ab	bb	ab	aa	aa	bb	ab	bb
Sten	AX-147216512	Aradu.A03	27813965	Aradu.A03_27813965_Sten	A03_27813965_Sten	TCTTAAACAAGCCGATGCACCAGTAGCAAGTTGCA[C/T]AGTTCAAGCTCTGACATCGACATTTTCATATAACC	A03	102.956	Aradu.A03	27813965	A03_27813965_Sten	bb	bb	aa	aa	aa	ab	ab	bb	ab	bb	ab	ab	aa	ab	aa	aa	bb	ab	NoCall	ab	ab	ab	ab	bb	ab	aa	aa	bb	aa	aa	ab	bb	ab	aa	aa	bb	ab	bb
Sten	AX-147216537	Aradu.A03	28985376	Aradu.A03_28985376_Sten	A03_28985376_Sten	GACCATGCGTCGTAGGTTTTCTTCAGCTTCAGCAT[C/T]GAGTATAATGTTCTCAGACCGTGTCTCTCCAGATA	A03	104.285	Aradu.A03	28985376	A03_28985376_Sten	bb	bb	aa	aa	aa	ab	ab	bb	ab	bb	ab	ab	aa	ab	aa	aa	bb	ab	ab	ab	ab	ab	ab	bb	ab	aa	aa	ab	aa	aa	ab	bb	ab	aa	aa	bb	ab	bb
Sten	AX-147216272	Aradu.A03	20811542	Aradu.A03_20811542_Sten	A03_20811542_Sten	AAATATATAATTTCAGCATATGGAAAGAGTTGAAA[C/T]GTGGCTTTACCTTTTTTCTATCTTATTGCATTTGT	A03	106.661	Aradu.A03	20811542	A03_20811542_Sten	bb	bb	aa	aa	aa	ab	ab	NoCall	NoCall	bb	ab	ab	aa	ab	aa	aa	ab	ab	NoCall	ab	ab	ab	ab	bb	ab	aa	aa	ab	aa	aa	ab	NoCall	ab	aa	aa	NoCall	ab	bb
Sten	AX-147216663	Aradu.A03	33077138	Aradu.A03_33077138_Sten	A03_33077138_Sten	AATGTAATTCCAAAAGCAAAATTCAAATAAGCACC[C/T]AAACCTTGGAGTTTGATCAACCTATCTTCCTTTTC	A03	109.369	Aradu.A03	33077138	A03_33077138_Sten	bb	bb	aa	aa	aa	ab	ab	bb	ab	bb	ab	ab	ab	ab	aa	aa	ab	aa	NoCall	ab	ab	ab	ab	bb	ab	aa	aa	ab	aa	aa	ab	NoCall	ab	aa	aa	bb	ab	bb
Sten	AX-147216677	Aradu.A03	34585722	Aradu.A03_34585722_Sten	A03_34585722_Sten	CTACCTTTACAAGATTCATGTAAGTAAAAGGACAA[C/T]GAATTTAATACATTACCATTTACCGTGGTAGAATA	A03	114.801	Aradu.A03	34585722	A03_34585722_Sten	bb	bb	aa	aa	aa	bb	ab	bb	bb	NoCall	NoCall	bb	ab	bb	aa	aa	ab	aa	bb	bb	ab	NoCall	ab	bb	ab	aa	aa	ab	aa	aa	ab	bb	ab	aa	aa	NoCall	ab	bb
Sten	AX-147217161	Aradu.A03	96432877	Aradu.A03_96432877_Sten	A03_96432877_Sten	AAAGGTAGAAGCTGATTATGAAGAATGAAGTCAGT[A/G]GCAAGCCTAGTCTTTATGAGTTTAGAGAATCTTTT	A03	123.044	Aradu.A03	96432877	A03_96432877_Sten	bb	bb	aa	aa	ab	bb	ab	bb	bb	bb	aa	NoCall	ab	bb	aa	aa	aa	aa	bb	bb	ab	ab	ab	bb	ab	aa	aa	ab	aa	aa	ab	bb	ab	aa	aa	ab	ab	NoCall
Sten	AX-147217131	Aradu.A03	91149853	Aradu.A03_91149853_Sten	A03_91149853_Sten	AAAAAAAGAAGCTGAATTAGGCAGGGTCCTATGGT[A/G]TCACAGGGTTCGCAATAGGATCAATTCTTAGAGTC	A03	130.274	Aradu.A03	91149853	A03_91149853_Sten	bb	bb	aa	aa	ab	ab	ab	bb	ab	NoCall	aa	ab	ab	ab	aa	aa	aa	aa	bb	ab	ab	ab	ab	bb	ab	aa	aa	ab	aa	aa	ab	ab	ab	aa	aa	bb	ab	NoCall
Sten	AX-147217043	Aradu.A03	71754595	Aradu.A03_71754595_Sten	A03_71754595_Sten	CCGGGCCCATGATTCATGTACTCGGCATAATACAA[A/C]GTGTCCAAAGAAACATTGCCACTCCACTCAAGCCA	A03	132.567	Aradu.A03	71754595	A03_71754595_Sten	bb	bb	aa	aa	ab	ab	ab	bb	ab	bb	aa	ab	ab	NoCall	aa	aa	aa	aa	ab	ab	ab	ab	ab	bb	ab	aa	aa	ab	aa	aa	ab	bb	ab	aa	aa	bb	ab	bb
Sten	AX-147217108	Aradu.A03	85255264	Aradu.A03_85255264_Sten	A03_85255264_Sten	GAGCACCTTGTGGAGAAAATTCTCAATCCTTCCTT[C/T]CTTGATGGAGAAGCAAGCACATTCAAAGCCCTCCA	A03	133.845	Aradu.A03	85255264	A03_85255264_Sten	bb	bb	aa	aa	ab	ab	ab	bb	ab	bb	aa	ab	ab	ab	aa	aa	aa	aa	bb	ab	ab	ab	ab	bb	ab	aa	aa	ab	aa	aa	ab	bb	ab	aa	aa	bb	ab	bb
Sten	AX-147217102	Aradu.A03	85054303	Aradu.A03_85054303_Sten	A03_85054303_Sten	TCTGTGGGAGATATTGCTAAATTATTTGCATGTTC[A/G]AAAGCCATGAGGTAAGCTATTCCGGCCTGTTAAAC	A03	134.156	Aradu.A03	85054303	A03_85054303_Sten	bb	bb	aa	aa	ab	ab	ab	bb	ab	bb	aa	ab	ab	ab	aa	aa	aa	aa	bb	ab	ab	ab	ab	bb	ab	aa	aa	ab	aa	aa	ab	bb	ab	aa	aa	NoCall	ab	bb
Sten	AX-147217191	Aradu.A03	100932532	Aradu.A03_100932532_Sten	A03_100932532_Sten	GCAAACGTTACAACGGGAACTTCTGGAGTTCCCTC[A/G]GAAATGAAGAAATGTGCATTTGGATCATCAATGTT	A03	135.453	Aradu.A03	100932532	A03_100932532_Sten	bb	bb	aa	aa	ab	ab	ab	bb	ab	bb	aa	ab	ab	ab	aa	aa	aa	aa	bb	ab	ab	ab	ab	bb	ab	aa	aa	ab	aa	aa	ab	bb	ab	aa	aa	bb	ab	bb
Sten	AX-147217180	Aradu.A03	100096163	Aradu.A03_100096163_Sten	A03_100096163_Sten	ATGTTCCTTGAACTCATCGCCACCAAAGGTCCAAA[C/T]GTAGAACTCTCTTCTTGAATATCCATAGTTGGAGA	A03	136.032	Aradu.A03	100096163	A03_100096163_Sten	bb	bb	aa	aa	ab	ab	ab	bb	ab	NoCall	aa	ab	ab	ab	aa	aa	aa	aa	bb	ab	ab	ab	ab	bb	ab	aa	aa	ab	aa	aa	ab	NoCall	ab	aa	aa	bb	ab	bb
Sten	AX-147217299	Aradu.A03	108830624	Aradu.A03_108830624_Sten	A03_108830624_Sten	TGAATATCTCCATACTGCCAGATTCCACGCCGGCT[C/T]GTCTTTGCCTCTGCCTGGAATTTCTCTAAATTATC	A03	137.809	Aradu.A03	108830624	A03_108830624_Sten	bb	bb	aa	aa	ab	ab	ab	bb	ab	bb	aa	ab	ab	ab	aa	aa	aa	aa	bb	ab	ab	ab	ab	bb	ab	aa	aa	ab	aa	aa	ab	bb	ab	aa	aa	bb	ab	bb
Sten	AX-147217336	Aradu.A03	110093069	Aradu.A03_110093069_Sten	A03_110093069_Sten	AAAATACTTGAAAGTTCTTATAAGAATGGAAAGCG[A/G]GTACGGAAGAGTGATGAAAATTTTTCATTATCTTG	A03	139.306	Aradu.A03	110093069	A03_110093069_Sten	bb	bb	aa	aa	ab	ab	ab	bb	ab	bb	aa	ab	ab	ab	aa	aa	aa	aa	bb	ab	ab	ab	ab	bb	ab	aa	aa	ab	aa	aa	ab	bb	ab	aa	aa	bb	ab	bb
Sten	AX-147217342	Aradu.A03	110293559	Aradu.A03_110293559_Sten	A03_110293559_Sten	TGGATCCTGTCATTGGAGCCATATCAGCGGGTAAC[A/G]CAGTGGTCTTGAAACCATCAGAAATTGCTCCGGCA	A03	139.696	Aradu.A03	110293559	A03_110293559_Sten	bb	bb	aa	aa	ab	ab	ab	bb	ab	bb	aa	ab	ab	ab	aa	aa	aa	aa	bb	ab	ab	ab	ab	bb	ab	aa	aa	ab	aa	aa	ab	bb	ab	aa	aa	bb	ab	bb
Sten	AX-147217396	Aradu.A03	112869336	Aradu.A03_112869336_Sten	A03_112869336_Sten	TACCCAATACGTCGGGAAACATACCTTGATCGTCT[C/T]TCTCTTAGGTAGTTGAACCTGCCACATCGTACATT	A03	140.926	Aradu.A03	112869336	A03_112869336_Sten	bb	bb	aa	aa	ab	ab	ab	bb	ab	bb	aa	ab	ab	ab	aa	aa	aa	aa	bb	ab	ab	ab	ab	NoCall	ab	aa	aa	ab	aa	ab	ab	bb	NoCall	aa	aa	bb	ab	bb
Sten	AX-147245139	Araip.B03	116823719	Araip.B03_116823719_Sten	B03_116823719_Sten	ATCGGAAGTCTCTCCCTCTAAAATCAACGTCTATT[A/C]GCTCAAACCTTTCTGGCCAAAATTCTTCTGGCTTA	A03	142.524	Aradu.A03	114594574	A03_114594574_Sten	bb	bb	aa	aa	ab	ab	ab	ab	ab	NoCall	aa	ab	ab	ab	aa	aa	aa	aa	NoCall	ab	ab	ab	NoCall	NoCall	ab	aa	aa	ab	aa	NoCall	bb	bb	ab	aa	aa	bb	NoCall	bb
Sten	AX-147217486	Aradu.A03	115670557	Aradu.A03_115670557_Sten	A03_115670557_Sten	AGTTCTCCTAGGGTTGCAGCAAAGCGCTTATTTAC[A/G]GTAGGAAGGCTACTTGTATACTTCCCATCACGGGA	A03	144.081	Aradu.A03	115670557	A03_115670557_Sten	bb	bb	aa	aa	ab	ab	ab	bb	ab	bb	aa	ab	ab	ab	aa	aa	aa	aa	bb	ab	ab	ab	ab	bb	ab	aa	aa	ab	aa	ab	bb	bb	ab	aa	aa	bb	ab	bb
Sten	AX-147217493	Aradu.A03	116217570	Aradu.A03_116217570_Sten	A03_116217570_Sten	AGAGATACTTGTGTTCATGCATCATATTGTGAAAC[A/G]GTTCAAATGGGATTTGGTTAATCCTAATGAGAAGT	A03	144.975	Aradu.A03	116217570	A03_116217570_Sten	bb	bb	aa	aa	ab	ab	ab	bb	ab	bb	aa	ab	ab	ab	aa	aa	aa	aa	bb	ab	ab	ab	ab	bb	ab	aa	aa	ab	aa	ab	bb	bb	ab	aa	aa	bb	ab	bb
Sten	AX-147217578	Aradu.A03	117747708	Aradu.A03_117747708_Sten	A03_117747708_Sten	TACTGATGATTTGGTTGTGGCTGTTGTCAAGAGAA[C/T]TATTATTATTATTATTATTATTATTATGAGAGAAG	A03	150.291	Aradu.A03	117747708	A03_117747708_Sten	bb	bb	aa	aa	NoCall	NoCall	ab	bb	ab	bb	aa	bb	aa	ab	aa	aa	aa	aa	bb	ab	ab	ab	ab	bb	ab	aa	NoCall	ab	aa	ab	NoCall	bb	ab	aa	aa	bb	ab	NoCall
Sten	AX-147217602	Aradu.A03	118027452	Aradu.A03_118027452_Sten	A03_118027452_Sten	TCCCGACATGTTACGCTGACACATACAACTGCTGA[A/G]ACACTCAAGCTACAAGTACAAATTGATTCCAGCTA	A03	152.313	Aradu.A03	118027452	A03_118027452_Sten	bb	bb	aa	aa	ab	NoCall	ab	bb	NoCall	bb	aa	ab	aa	bb	aa	aa	aa	aa	bb	ab	ab	ab	ab	bb	ab	aa	aa	ab	aa	ab	NoCall	bb	ab	aa	aa	bb	ab	NoCall
Sten	AX-147217621	Aradu.A03	118410190	Aradu.A03_118410190_Sten	A03_118410190_Sten	ATTCCCATCATTCTAAACGAACTGCTGAGAATTTC[C/T]GTGTTGAGGACACTGATGTTTGTATCATTGAAGAC	A03	154.668	Aradu.A03	118410190	A03_118410190_Sten	bb	bb	aa	aa	ab	ab	ab	bb	ab	bb	aa	ab	aa	ab	aa	aa	aa	aa	bb	ab	ab	bb	ab	bb	ab	aa	aa	ab	aa	ab	bb	bb	ab	aa	aa	bb	ab	bb
Sten	AX-147217666	Aradu.A03	119191245	Aradu.A03_119191245_Sten	A03_119191245_Sten	CTCTAGAGTCAAGGTTTCTTCTCTTGTATCCTCTT[A/G]CCATCTTATGCACCATTGTAGTAGGAGCAATGTGT	A03	157.64	Aradu.A03	119191245	A03_119191245_Sten	bb	bb	aa	aa	ab	ab	ab	bb	ab	bb	aa	ab	aa	aa	aa	aa	aa	aa	bb	ab	ab	ab	ab	bb	ab	aa	aa	ab	aa	ab	bb	bb	ab	aa	aa	bb	ab	bb
Sten	AX-147217767	Aradu.A03	121697210	Aradu.A03_121697210_Sten	A03_121697210_Sten	AATATAGGATTACAATGTATGATTTAATATTATAG[C/T]CTGCTGTAAATACGTAACTTATTTTGTATGATTCA	A03	161.555	Aradu.A03	121697210	A03_121697210_Sten	bb	bb	aa	aa	ab	bb	ab	NoCall	NoCall	bb	aa	NoCall	aa	aa	aa	aa	aa	aa	bb	bb	ab	NoCall	ab	bb	bb	aa	aa	ab	aa	ab	NoCall	bb	ab	aa	aa	bb	ab	NoCall
Sten	AX-147217690	Aradu.A03	119760138	Aradu.A03_119760138_Sten	A03_119760138_Sten	TTATTATTGTCAATGTTTATGTCAAGCAATGGGCT[C/T]TGGTTCCCCCCCACAGCAGGACTTGTGTATTGTGG	A03	163.892	Aradu.A03	119760138	A03_119760138_Sten	bb	bb	aa	aa	ab	ab	ab	bb	ab	bb	aa	ab	aa	aa	aa	aa	aa	aa	bb	ab	ab	ab	ab	bb	bb	aa	aa	ab	aa	ab	bb	bb	ab	aa	aa	bb	ab	NoCall
Sten	AX-147218000	Aradu.A03	125668369	Aradu.A03_125668369_Sten	A03_125668369_Sten	TTTCACAGAGCTGGAATCAAAGTACTTGGAGATGT[C/T]GTTTTGAATCATCGATGTGCCCACTTTAAGAACCA	A03	181.355	Aradu.A03	125668369	A03_125668369_Sten	bb	bb	aa	aa	ab	ab	ab	bb	ab	ab	ab	ab	aa	aa	aa	aa	aa	aa	bb	ab	ab	aa	ab	ab	bb	ab	aa	aa	aa	ab	bb	bb	ab	aa	aa	bb	ab	bb
Sten	AX-147218118	Aradu.A03	127612693	Aradu.A03_127612693_Sten	A03_127612693_Sten	AACTTTTCATCAAGAACAAAGCCGGGTGGTACATG[C/T]GAAGAATGTGGGAAACACTTACAAGATGAGCGGAA	A03	185.466	Aradu.A03	127612693	A03_127612693_Sten	bb	bb	aa	aa	ab	ab	ab	bb	ab	ab	ab	ab	aa	aa	aa	aa	aa	aa	bb	ab	ab	ab	ab	ab	bb	aa	aa	aa	aa	ab	bb	bb	bb	ab	aa	bb	ab	bb
Sten	AX-147218132	Aradu.A03	127785012	Aradu.A03_127785012_Sten	A03_127785012_Sten	TGTCGGTGCCTCTCGGATCTGTCGTAACCCATCAA[G/T]CCAGCTGACATGGGTTTCTGGAATTTATATGACTA	A03	187.299	Aradu.A03	127785012	A03_127785012_Sten	bb	bb	aa	aa	ab	ab	ab	bb	ab	ab	ab	ab	aa	aa	aa	aa	aa	aa	bb	ab	NoCall	ab	ab	ab	NoCall	aa	aa	aa	aa	ab	bb	bb	ab	ab	aa	bb	ab	bb
Sten	AX-147218152	Aradu.A03	128169984	Aradu.A03_128169984_Sten	A03_128169984_Sten	TTCAAAGAATGGATGGATATTGCTTGTGATAAATC[G/T]GTGGGAACTAGCAAAGAAGCCAGAACTGCTTTGCA	A03	188.867	Aradu.A03	128169984	A03_128169984_Sten	bb	bb	aa	aa	ab	ab	ab	bb	ab	ab	ab	ab	aa	aa	aa	aa	aa	aa	bb	ab	ab	ab	ab	ab	bb	aa	aa	aa	aa	ab	bb	bb	ab	ab	aa	bb	ab	bb
Sten	AX-147218253	Aradu.A03	129126195	Aradu.A03_129126195_Sten	A03_129126195_Sten	GTATTACATAGTAATTCTACTTGAGACCGAGACGG[C/T]CTTCAAAAGAATGTTTGCCTTCTATAATTTACAAT	A03	192.69	Aradu.A03	129126195	A03_129126195_Sten	bb	bb	aa	aa	ab	ab	ab	bb	ab	ab	NoCall	ab	aa	aa	aa	aa	ab	aa	bb	ab	bb	ab	NoCall	ab	bb	aa	ab	aa	ab	ab	bb	ab	aa	ab	aa	bb	ab	bb
Sten	AX-147218304	Aradu.A03	129649608	Aradu.A03_129649608_Sten	A03_129649608_Sten	ACAAACAAGGCAGGAATGGATCTTTCACCAATTAA[A/G]TCGGCAAAGGTCAGAGAAATCTTCACGGTGTTTTC	A03	197.928	Aradu.A03	129649608	A03_129649608_Sten	bb	bb	aa	aa	ab	aa	ab	bb	ab	aa	ab	ab	aa	aa	aa	aa	ab	aa	NoCall	ab	ab	ab	ab	ab	bb	ab	ab	aa	ab	ab	bb	bb	aa	ab	aa	bb	ab	bb
Sten	AX-147218365	Aradu.A03	130403989	Aradu.A03_130403989_Sten	A03_130403989_Sten	CTATACTGAACTTTGTATAAATTCCCAGCACGATG[A/C]GGAAACGGTGTAGCATCATAAGGAACCTCATTCAT	A03	201.756	Aradu.A03	130403989	A03_130403989_Sten	bb	bb	aa	aa	ab	aa	ab	bb	ab	aa	ab	ab	aa	aa	bb	aa	ab	aa	bb	ab	ab	ab	ab	ab	bb	ab	ab	aa	ab	ab	bb	bb	aa	ab	aa	bb	ab	bb
Sten	AX-147218409	Aradu.A03	130991357	Aradu.A03_130991357_Sten	A03_130991357_Sten	CTGATATGCAAGGCCAACCTGGATTCTGAAGCATG[C/T]ATAGAAAGTGCTCTAATTGACATGTATGCAAAATG	A03	205.463	Aradu.A03	130991357	A03_130991357_Sten	bb	bb	aa	aa	ab	aa	ab	NoCall	ab	NoCall	ab	ab	aa	aa	bb	ab	aa	aa	bb	ab	ab	ab	ab	ab	bb	ab	NoCall	aa	ab	ab	bb	bb	aa	ab	aa	bb	ab	bb
Sten	AX-147218424	Aradu.A03	131184312	Aradu.A03_131184312_Sten	A03_131184312_Sten	TGATCTAAGTGTGCCCTTGAGGAGATTGAATACTG[A/G]GAAGAGATGTTGGGCAAAGGGAATATAATCAGTGC	A03	206.978	Aradu.A03	131184312	A03_131184312_Sten	bb	bb	aa	aa	ab	aa	ab	bb	ab	aa	ab	ab	aa	aa	bb	ab	aa	aa	bb	ab	ab	NoCall	ab	ab	bb	ab	ab	aa	ab	ab	bb	bb	aa	ab	aa	bb	ab	bb
Sten	AX-147218446	Aradu.A03	131522694	Aradu.A03_131522694_Sten	A03_131522694_Sten	AACGAAGGTCATCTTGATTACTTTTTCTGGCTTTT[A/G]GCTGGACTTAGTTTCTTAAATTTGTTGGTGTACAT	A03	208.973	Aradu.A03	131522694	A03_131522694_Sten	bb	bb	aa	aa	ab	aa	ab	NoCall	ab	aa	ab	ab	aa	aa	ab	ab	aa	aa	bb	ab	ab	ab	ab	ab	bb	ab	ab	aa	ab	ab	bb	bb	aa	ab	aa	NoCall	ab	bb
Sten	AX-147218442	Aradu.A03	131479751	Aradu.A03_131479751_Sten	A03_131479751_Sten	GAGGGGGAATATGATTATGAACAAGTTGATGAGGG[A/G]GAAAATCCAGAGCAAGAATACATGGAGGATGAAGA	A03	210.576	Aradu.A03	131479751	A03_131479751_Sten	bb	bb	aa	aa	ab	aa	ab	bb	ab	aa	ab	ab	aa	aa	bb	ab	aa	aa	bb	ab	ab	ab	ab	ab	bb	ab	ab	aa	ab	ab	bb	bb	aa	ab	aa	bb	ab	NoCall
Sten	AX-147218439	Aradu.A03	131460394	Aradu.A03_131460394_Sten	A03_131460394_Sten	ACCATCTAAATGGCATGATGCAGAGAAATGGATAG[C/T]AAGTCCAACATCTAATAGGCCGAAAACTGGACAGA	A03	212.813	Aradu.A03	131460394	A03_131460394_Sten	bb	bb	aa	aa	ab	aa	ab	bb	ab	aa	ab	bb	aa	aa	bb	ab	aa	aa	bb	ab	ab	ab	ab	NoCall	NoCall	ab	bb	aa	ab	ab	NoCall	bb	aa	ab	aa	bb	ab	bb
Sten	AX-147218483	Aradu.A03	131858812	Aradu.A03_131858812_Sten	A03_131858812_Sten	CACAAAAGTAGATTATGACAACTCAACTTCTTTAA[A/G]GGAAATAGATTATGTACATTTCTCCTCCACATACC	A03	216.9	Aradu.A03	131858812	A03_131858812_Sten	bb	bb	aa	aa	ab	aa	ab	ab	ab	aa	ab	ab	aa	aa	bb	ab	aa	aa	bb	ab	ab	ab	ab	ab	bb	ab	ab	aa	ab	ab	ab	bb	aa	ab	aa	bb	ab	NoCall
Sten	AX-147218486	Aradu.A03	131938753	Aradu.A03_131938753_Sten	A03_131938753_Sten	AGTGAGAATTTGCCACCAGAATCTGAGAAGGAGGA[A/G]ACTCCATCCAAGAATGAAGAAGGGGATAATATTTC	A03	219.772	Aradu.A03	131938753	A03_131938753_Sten	bb	bb	aa	aa	ab	aa	ab	ab	ab	aa	ab	ab	aa	aa	bb	ab	NoCall	aa	bb	NoCall	ab	ab	ab	ab	bb	ab	ab	aa	ab	ab	bb	bb	aa	ab	aa	bb	ab	bb
Sten	AX-147218506	Aradu.A03	132428208	Aradu.A03_132428208_Sten	A03_132428208_Sten	GGAGATAGCAAAAGAATAACTCCAGTCAACAAGTT[C/T]CTTAAAACACACAATGATGTTACACACATAGACCA	A03	221.046	Aradu.A03	132428208	A03_132428208_Sten	bb	bb	aa	aa	ab	aa	ab	ab	ab	aa	ab	ab	aa	aa	bb	ab	aa	aa	bb	ab	ab	ab	ab	ab	bb	ab	ab	aa	ab	ab	NoCall	bb	aa	ab	aa	bb	ab	bb
Sten	AX-147218580	Aradu.A03	133097434	Aradu.A03_133097434_Sten	A03_133097434_Sten	GGATGAAGGCTTTCATCAACTTCTAATCTGGTTAG[G/T]TTCTCATCCTAGTAACATCCTTATCTCAACCATAA	A03	225.638	Aradu.A03	133097434	A03_133097434_Sten	bb	bb	aa	aa	ab	aa	ab	ab	ab	aa	ab	ab	aa	ab	bb	ab	aa	aa	ab	ab	ab	ab	ab	aa	bb	ab	ab	aa	ab	aa	bb	bb	aa	ab	aa	bb	ab	NoCall
Sten	AX-147218617	Aradu.A03	133464199	Aradu.A03_133464199_Sten	A03_133464199_Sten	CCCGTCTTCCTCTTCGTTCTCGACACCTGCATGAT[C/T]GAAGAGGAGATCGAATTCGTCAAATCCGCTCTTCG	A03	230.471	Aradu.A03	133464199	A03_133464199_Sten	bb	bb	aa	aa	ab	aa	ab	ab	bb	aa	ab	ab	aa	ab	bb	ab	aa	ab	ab	ab	bb	NoCall	NoCall	aa	ab	ab	ab	aa	ab	aa	bb	bb	aa	ab	aa	bb	ab	NoCall
Sten	AX-147218705	Aradu.A03	134335833	Aradu.A03_134335833_Sten	A03_134335833_Sten	GGCTTGCTCAAAGACATTAGTCCAAACCAACCACT[C/T]ACCCCGAGTTGACTCGTCTTTTCTTTTTCTTACTT	A03	240.615	Aradu.A03	134335833	A03_134335833_Sten	bb	bb	aa	aa	ab	aa	ab	ab	ab	aa	ab	ab	aa	ab	bb	bb	aa	ab	ab	ab	ab	ab	ab	aa	bb	ab	ab	aa	ab	aa	bb	bb	aa	ab	aa	bb	NoCall	NoCall
Sten	AX-147218741	Aradu.A03	134818517	Aradu.A03_134818517_Sten	A03_134818517_Sten	GTACATATGGTGTGTGGTTGGCATTTGTAGCACTT[C/T]TGGTTCGACTCTTCTTCTATATTCCTGGTATGTGC	A03	242.262	Aradu.A03	134818517	A03_134818517_Sten	bb	bb	aa	aa	ab	aa	ab	ab	ab	aa	ab	ab	aa	ab	ab	NoCall	aa	ab	ab	ab	ab	ab	ab	aa	bb	bb	ab	aa	ab	aa	NoCall	bb	aa	ab	aa	bb	ab	NoCall
Sten	AX-147246394	Araip.B04	561011	Araip.B04_561011_Sten	B04_561011_Sten	CACTACGAAGACGAGAACAGCCGATACATAACCAT[C/T]GGCTGCGTCGAGAAGGTCTTGTGCATGCTTGCTTG	A04	0	Aradu.A04	165936	A04_165936_Sten	bb	bb	aa	aa	ab	ab	ab	aa	bb	aa	aa	bb	ab	aa	ab	ab	bb	ab	NoCall	aa	aa	bb	ab	ab	aa	bb	bb	ab	bb	ab	bb	bb	ab	ab	ab	ab	ab	bb
Sten	AX-147218752	Aradu.A04	162912	Aradu.A04_162912_Sten	A04_162912_Sten	AAGTCCCCACATTATTTTAGGGATATGCTTCCATC[A/C]TCACGCAGCATGAGATTACTGGTGTAAATACAAGA	A04	6.959	Aradu.A04	162912	A04_162912_Sten	bb	bb	aa	aa	ab	ab	ab	aa	bb	aa	aa	bb	ab	aa	ab	ab	bb	ab	ab	aa	aa	bb	ab	ab	aa	bb	bb	ab	bb	ab	bb	ab	ab	ab	ab	ab	ab	ab
Sten	AX-147218758	Aradu.A04	186370	Aradu.A04_186370_Sten	A04_186370_Sten	TTATATGCTTATATCTATCAATATATGATGTGCAT[C/T]GAATCGAAGAGCCTGCCTGATTTTACATCGTCATG	A04	8.85	Aradu.A04	186370	A04_186370_Sten	bb	bb	aa	aa	ab	ab	ab	aa	NoCall	aa	aa	bb	ab	aa	ab	ab	bb	ab	ab	aa	aa	bb	ab	ab	aa	bb	bb	ab	bb	ab	bb	ab	ab	ab	ab	ab	ab	ab
Sten	AX-147218763	Aradu.A04	202979	Aradu.A04_202979_Sten	A04_202979_Sten	GCTGTGAACCATGCAGGACAAGAATGGTGGTTGGT[A/G]TTGGCTCCAAAAATATAGCTGGTAGCTTTGTTCAG	A04	11.224	Aradu.A04	202979	A04_202979_Sten	bb	bb	aa	aa	ab	ab	ab	aa	bb	aa	aa	bb	ab	aa	ab	ab	bb	ab	ab	aa	aa	bb	ab	ab	aa	bb	bb	ab	NoCall	ab	bb	ab	ab	ab	ab	ab	ab	ab
Sten	AX-147218792	Aradu.A04	368195	Aradu.A04_368195_Sten	A04_368195_Sten	TTCCTCAGTCGCAGGTATATATACCAAGCTCAACA[C/T]GGCATATATGATGAGAATTTTTATATGGATGCCTT	A04	15.117	Aradu.A04	368195	A04_368195_Sten	bb	bb	aa	aa	NoCall	ab	aa	NoCall	bb	aa	aa	bb	NoCall	aa	NoCall	ab	NoCall	ab	ab	NoCall	aa	bb	ab	ab	aa	bb	bb	ab	ab	ab	bb	ab	ab	ab	ab	ab	ab	ab
Sten	AX-147218913	Aradu.A04	1362368	Aradu.A04_1362368_Sten	A04_1362368_Sten	TAACATATGCCAGAAATATGGTACTATTACAAAAT[A/G]CCACTTTCATCCAAAGATTAACCTGCTGCATTGCT	A04	18.464	Aradu.A04	1362368	A04_1362368_Sten	bb	bb	aa	aa	NoCall	ab	aa	NoCall	bb	ab	aa	bb	ab	ab	bb	ab	ab	ab	ab	aa	aa	bb	ab	ab	aa	bb	bb	ab	ab	ab	ab	ab	ab	ab	ab	ab	ab	ab
Sten	AX-147218852	Aradu.A04	841579	Aradu.A04_841579_Sten	A04_841579_Sten	CCCACAAACCCTTCTTCTCCTTCTCCTCCTTCTTC[C/T]TCTTCTCTTTCACAGGTTCTGCGAACTTCTCCATC	A04	23.199	Aradu.A04	841579	A04_841579_Sten	bb	bb	aa	aa	ab	ab	aa	aa	bb	aa	aa	bb	ab	ab	ab	ab	bb	ab	ab	aa	aa	bb	ab	NoCall	aa	bb	ab	ab	bb	ab	bb	ab	ab	ab	ab	ab	ab	ab
Sten	AX-147218905	Aradu.A04	1330996	Aradu.A04_1330996_Sten	A04_1330996_Sten	AAGAGATAAGATTGCCACCTATAAAAACAAAATAG[C/T]GAGGTTGGAAGTCTATCTATTGGATCCGACTATCT	A04	25.073	Aradu.A04	1330996	A04_1330996_Sten	bb	bb	aa	aa	ab	ab	aa	aa	NoCall	ab	aa	bb	ab	ab	ab	ab	bb	ab	ab	aa	aa	bb	ab	ab	aa	bb	bb	ab	bb	ab	bb	ab	ab	ab	ab	ab	ab	ab
Sten	AX-147218916	Aradu.A04	1428407	Aradu.A04_1428407_Sten	A04_1428407_Sten	TTTAATGTTAGTATGAACCATATTCAGGCTATGTC[C/T]ATTTTGATCTCCACTTTTCACCATGCCATGGACCC	A04	25.871	Aradu.A04	1428407	A04_1428407_Sten	bb	bb	aa	aa	ab	ab	aa	aa	bb	ab	aa	bb	ab	ab	ab	ab	bb	ab	ab	aa	aa	bb	ab	ab	aa	bb	bb	ab	bb	ab	bb	ab	ab	ab	ab	ab	ab	ab
Sten	AX-147218960	Aradu.A04	1903375	Aradu.A04_1903375_Sten	A04_1903375_Sten	CTGATTCACTTCACAGTTCAGAGCTTTTGCCGTAC[A/G]AAGAAGAAAACAACTAGAACCGTTCACATGGAGTA	A04	30.16	Aradu.A04	1903375	A04_1903375_Sten	bb	bb	aa	aa	ab	ab	aa	aa	bb	ab	aa	bb	ab	ab	ab	ab	bb	ab	ab	aa	aa	bb	bb	ab	aa	bb	NoCall	ab	bb	ab	bb	ab	ab	ab	ab	ab	aa	ab
Sten	AX-147218990	Aradu.A04	2341583	Aradu.A04_2341583_Sten	A04_2341583_Sten	ACTATTTGTAATAACCGAGTTGCAAGTCAATAATG[A/G]AAAACTGATTGTGTCCGAATCTACTATTAGTTTCC	A04	32.802	Aradu.A04	2341583	A04_2341583_Sten	bb	bb	aa	aa	ab	ab	aa	aa	bb	ab	aa	bb	ab	ab	ab	ab	bb	ab	ab	aa	aa	NoCall	ab	ab	aa	NoCall	bb	ab	bb	ab	bb	ab	ab	ab	ab	ab	aa	ab
Sten	AX-147219034	Aradu.A04	2736798	Aradu.A04_2736798_Sten	A04_2736798_Sten	CTAGTTGTGAAGCTTGGTTTGCTAAAATTAGTTAG[C/T]GGAATATCTGGTTTGAAACAAGATGATCTACCGGA	A04	35.419	Aradu.A04	2736798	A04_2736798_Sten	bb	bb	aa	aa	ab	ab	aa	ab	NoCall	ab	aa	bb	ab	ab	aa	ab	NoCall	ab	ab	aa	aa	bb	ab	ab	aa	NoCall	bb	ab	bb	ab	bb	NoCall	ab	ab	ab	ab	aa	ab
Sten	AX-147219040	Aradu.A04	2755924	Aradu.A04_2755924_Sten	A04_2755924_Sten	CCTGAAAAGATTATCGGAGTATCATGCAAGACACC[A/G]GAGCAGGCCGAACAAGCATGGATCAATGGTGCTGA	A04	36.912	Aradu.A04	2755924	A04_2755924_Sten	bb	bb	aa	aa	ab	ab	aa	aa	bb	ab	aa	bb	ab	ab	aa	ab	bb	ab	ab	aa	aa	bb	ab	ab	aa	bb	bb	ab	bb	ab	bb	aa	ab	ab	ab	ab	aa	ab
Sten	AX-147219035	Aradu.A04	2737129	Aradu.A04_2737129_Sten	A04_2737129_Sten	ACTAAATGTGCTGAAAGACTTGTTGACCTCGTCGA[C/T]AGCGTTGAGGATGCTGATGTTAAAGATCTTGTAGA	A04	37.295	Aradu.A04	2737129	A04_2737129_Sten	bb	bb	aa	aa	ab	ab	aa	aa	bb	ab	aa	bb	ab	ab	aa	ab	bb	ab	ab	aa	aa	bb	ab	ab	aa	bb	bb	ab	bb	ab	bb	aa	ab	ab	ab	ab	aa	ab
Sten	AX-147219075	Aradu.A04	3019208	Aradu.A04_3019208_Sten	A04_3019208_Sten	CCGATGGCTCAAGGAGCTCAGAGACCACGCCGATG[C/T]TAACATAGTCACCACCTTGATCGGCAACAAAACTG	A04	41.105	Aradu.A04	3019208	A04_3019208_Sten	bb	bb	aa	aa	ab	ab	aa	aa	bb	ab	aa	bb	ab	ab	aa	ab	bb	ab	ab	aa	aa	bb	ab	ab	aa	bb	bb	ab	bb	ab	bb	aa	ab	ab	ab	ab	aa	ab
Sten	AX-147219071	Aradu.A04	2986913	Aradu.A04_2986913_Sten	A04_2986913_Sten	TGCAGAAAACAGAATTTGAGTTGAAATGTAAGTTT[G/T]CTTGGGCTGGATGTGTTTCTTATCTTTATCTGGGT	A04	43.122	Aradu.A04	2986913	A04_2986913_Sten	bb	bb	aa	aa	ab	ab	aa	aa	bb	ab	aa	bb	ab	ab	aa	ab	NoCall	ab	ab	aa	aa	bb	ab	bb	aa	bb	bb	ab	ab	ab	NoCall	aa	ab	ab	ab	ab	aa	ab
Sten	AX-147219138	Aradu.A04	3712941	Aradu.A04_3712941_Sten	A04_3712941_Sten	CGCATTACTGAACCAACAACTTTTCCAGGCCTTGC[C/T]GCAGCACCTGAAGAGAGGATAAGAAACATTAAACC	A04	48	Aradu.A04	3712941	A04_3712941_Sten	bb	bb	aa	aa	ab	aa	aa	aa	bb	ab	aa	bb	ab	ab	aa	ab	bb	ab	ab	aa	aa	bb	ab	ab	aa	bb	bb	ab	bb	ab	bb	aa	ab	ab	ab	ab	aa	ab
Sten	AX-147219127	Aradu.A04	3517899	Aradu.A04_3517899_Sten	A04_3517899_Sten	CCTAAGGCTAATTCAATCAAACCCTTATCAGTCAA[G/T]CCTTCACAGAAACGAAGATTCAAATCCTCAAGCTG	A04	48.57	Aradu.A04	3517899	A04_3517899_Sten	bb	bb	aa	aa	ab	aa	aa	aa	bb	ab	aa	bb	ab	ab	aa	ab	bb	ab	ab	aa	aa	bb	ab	ab	aa	NoCall	bb	ab	bb	ab	bb	aa	bb	ab	ab	ab	aa	ab
Sten	AX-147219161	Aradu.A04	4216107	Aradu.A04_4216107_Sten	A04_4216107_Sten	GAACAGAAGAGGGAGATCCAATAATTCATATGCAA[A/G]ATTTCAAAAGCACTCTCAATTAGATACAACAAGAA	A04	52.52	Aradu.A04	4216107	A04_4216107_Sten	bb	bb	aa	aa	ab	aa	aa	aa	bb	ab	aa	bb	ab	ab	aa	ab	bb	ab	ab	aa	aa	bb	ab	ab	aa	bb	ab	ab	bb	ab	bb	aa	bb	ab	aa	ab	aa	ab
Sten	AX-147219220	Aradu.A04	5325024	Aradu.A04_5325024_Sten	A04_5325024_Sten	AATTATTCATTGCCTCGTATAATTTCCTTTCATGA[A/G]TGAGTTATGTATTTAGTGTGTTTGTGCCGTGTATT	A04	58.194	Aradu.A04	5325024	A04_5325024_Sten	bb	bb	aa	aa	ab	aa	aa	aa	NoCall	NoCall	aa	bb	ab	ab	aa	ab	bb	ab	ab	ab	aa	bb	ab	ab	aa	ab	ab	ab	bb	ab	ab	aa	bb	ab	aa	ab	aa	ab
Sten	AX-147219235	Aradu.A04	5659551	Aradu.A04_5659551_Sten	A04_5659551_Sten	TATGGTACCTTATCCTTTTCAAGCTGCTCCTTTAA[A/C]GTGCACTGAGGACCCAATTCAATCTTCTTATCATG	A04	58.836	Aradu.A04	5659551	A04_5659551_Sten	bb	bb	aa	aa	ab	aa	aa	aa	bb	ab	aa	bb	ab	ab	aa	ab	bb	ab	ab	ab	aa	bb	ab	ab	aa	ab	ab	ab	bb	ab	ab	aa	NoCall	ab	aa	ab	aa	ab
Sten	AX-147219256	Aradu.A04	6528613	Aradu.A04_6528613_Sten	A04_6528613_Sten	GGAGAATGAGTAGTATCATACTGCTGCTGAATAGC[G/T]GCTGTGTGCTTTGCAAGACCATTCTGAAATGAGGC	A04	63.466	Aradu.A04	6528613	A04_6528613_Sten	bb	bb	aa	aa	ab	NoCall	aa	aa	bb	ab	aa	bb	ab	ab	aa	ab	bb	ab	ab	ab	aa	bb	ab	ab	aa	ab	ab	ab	bb	ab	ab	aa	NoCall	ab	aa	ab	aa	ab
Sten	AX-147219264	Aradu.A04	6680088	Aradu.A04_6680088_Sten	A04_6680088_Sten	GCCTCAAGCTTCCCTACAAAGTTACCCTTCTCGAT[C/T]GATTCGTTCATTTGGAGGAACTTAGCTGCACAGAA	A04	64.132	Aradu.A04	6680088	A04_6680088_Sten	bb	bb	aa	aa	ab	aa	aa	aa	bb	ab	aa	bb	ab	ab	aa	ab	bb	ab	ab	ab	aa	NoCall	ab	ab	aa	ab	ab	ab	bb	ab	ab	aa	ab	ab	aa	ab	aa	ab
Sten	AX-147219321	Aradu.A04	7370876	Aradu.A04_7370876_Sten	A04_7370876_Sten	TGGAGCAAAAGAGAAAAACTGAAGCTATTGATGAT[C/T]TCAAGTCGCGAGATTCTAGTCCTTCACTGAGAACA	A04	67.275	Aradu.A04	7370876	A04_7370876_Sten	bb	bb	aa	aa	ab	aa	aa	aa	bb	ab	aa	ab	ab	ab	aa	ab	bb	ab	ab	ab	aa	bb	ab	ab	aa	ab	ab	ab	bb	ab	ab	aa	NoCall	ab	NoCall	ab	aa	ab
Sten	AX-147219351	Aradu.A04	7879190	Aradu.A04_7879190_Sten	A04_7879190_Sten	TCAGTATTGAAAACTTTTCAGCACAATCACTAGTT[A/G]AATTCATGTAAACGATACTCTCTTGTAGCTAAGAA	A04	70.517	Aradu.A04	7879190	A04_7879190_Sten	bb	bb	aa	aa	ab	aa	aa	aa	bb	ab	aa	ab	ab	ab	aa	ab	bb	ab	ab	ab	aa	bb	ab	ab	aa	NoCall	ab	ab	bb	ab	ab	aa	ab	ab	aa	ab	aa	ab
Sten	AX-147219466	Aradu.A04	10403187	Aradu.A04_10403187_Sten	A04_10403187_Sten	AATTTTGTAGCTTCTAGATCCAAGCATGTACTTAT[G/T]GCCATTATCCCCTTTCTTAAAAAGCTCGTGCAGTA	A04	76.251	Aradu.A04	10403187	A04_10403187_Sten	bb	bb	aa	aa	ab	aa	aa	aa	bb	ab	aa	aa	ab	ab	aa	ab	NoCall	ab	ab	ab	aa	bb	ab	ab	aa	ab	ab	ab	ab	ab	ab	aa	bb	ab	aa	ab	aa	ab
Sten	AX-147219517	Aradu.A04	12779729	Aradu.A04_12779729_Sten	A04_12779729_Sten	GCCTGGAGCTGAATGGCATGTCGTCTCTGCATTTC[C/T]CTGAGCCTTTCCACAAGTTCCTGGAATGTTGGTCG	A04	79.89	Aradu.A04	12779729	A04_12779729_Sten	bb	bb	aa	aa	ab	aa	aa	aa	NoCall	ab	aa	aa	ab	bb	aa	ab	bb	ab	ab	ab	aa	bb	ab	NoCall	aa	ab	ab	ab	ab	ab	ab	aa	ab	ab	aa	ab	aa	ab
Sten	AX-147219503	Aradu.A04	12230276	Aradu.A04_12230276_Sten	A04_12230276_Sten	ATAGTAATCCCATATAAAGTGAGTGTGACTGAGTT[C/T]ACAAATCGCATCTCAAACCTTAGAAACAAATTAGG	A04	80.901	Aradu.A04	12230276	A04_12230276_Sten	bb	bb	aa	aa	ab	aa	aa	aa	bb	ab	aa	aa	ab	bb	aa	ab	bb	ab	ab	ab	aa	bb	ab	ab	aa	ab	ab	ab	ab	ab	ab	aa	bb	ab	aa	ab	aa	ab
Sten	AX-147219646	Aradu.A04	18406467	Aradu.A04_18406467_Sten	A04_18406467_Sten	GTCCGCAGGTGCAGGTGCACCCGCGGAACCATGAT[C/T]CACGCTAACATCACCCTGACCTTTCTTTTTCTTCT	A04	83.98	Aradu.A04	18406467	A04_18406467_Sten	bb	bb	aa	aa	ab	aa	aa	aa	bb	ab	aa	aa	bb	bb	aa	ab	bb	ab	ab	ab	aa	bb	ab	ab	aa	ab	ab	ab	ab	ab	ab	aa	bb	ab	aa	ab	aa	ab
Sten	AX-147219658	Aradu.A04	19952930	Aradu.A04_19952930_Sten	A04_19952930_Sten	ATAGCTCATTGGCTTCCTTGTCATAACAATGGACA[A/C]ACTTATCCAGGAACTCCAATTCATTATACCGAAAT	A04	83.982	Aradu.A04	19952930	A04_19952930_Sten	bb	bb	aa	aa	ab	aa	aa	aa	bb	ab	aa	aa	bb	bb	aa	ab	bb	ab	ab	ab	aa	bb	ab	ab	aa	ab	ab	ab	ab	ab	ab	aa	NoCall	ab	aa	ab	aa	ab
Sten	AX-147219745	Aradu.A04	23589754	Aradu.A04_23589754_Sten	A04_23589754_Sten	ACTGGAGACATTGACCATGACTACAAATGGTATCA[C/T]CCTAGCAAGAAAACTTCCAAGGCTGAAAGGATGTG	A04	86.085	Aradu.A04	23589754	A04_23589754_Sten	bb	bb	aa	aa	ab	aa	aa	aa	NoCall	bb	aa	aa	bb	NoCall	aa	ab	bb	ab	ab	ab	aa	NoCall	ab	ab	aa	ab	ab	ab	ab	ab	ab	aa	bb	ab	aa	ab	NoCall	ab
Sten	AX-147219833	Aradu.A04	31201580	Aradu.A04_31201580_Sten	A04_31201580_Sten	CAGAGGAAGAGAATGCAAATCAGTCTCAGAATCAA[A/C]AGGGGATAAAGAGTCTTGTTCGGCTGTGGTATATT	A04	88.319	Aradu.A04	31201580	A04_31201580_Sten	bb	bb	aa	aa	aa	aa	aa	aa	bb	bb	aa	aa	bb	bb	aa	ab	bb	ab	ab	ab	aa	bb	ab	ab	aa	ab	ab	ab	ab	ab	ab	aa	bb	ab	aa	ab	aa	ab
Sten	AX-147219761	Aradu.A04	26018057	Aradu.A04_26018057_Sten	A04_26018057_Sten	CATAAGGTCTCCTCCAGGTCCCAGAGCTATCCTTA[G/T]ACGATACTCAAAACTATATGCAAGCAGAAAGGAAT	A04	90.557	Aradu.A04	26018057	A04_26018057_Sten	bb	bb	aa	aa	aa	aa	aa	aa	bb	bb	aa	aa	bb	bb	aa	ab	bb	ab	ab	ab	aa	bb	ab	ab	aa	ab	ab	ab	ab	ab	ab	aa	bb	ab	aa	ab	aa	ab
Sten	AX-147219969	Aradu.A04	43910476	Aradu.A04_43910476_Sten	A04_43910476_Sten	TATTGGCTTCCGTAGTCTCATGTGTCTTCTTGATA[C/T]CTAACATGCTTCCTGGGTTTTGTTAACACAAGGAC	A04	96.275	Aradu.A04	43910476	A04_43910476_Sten	bb	bb	aa	aa	aa	aa	NoCall	aa	ab	ab	aa	aa	ab	bb	aa	ab	bb	ab	ab	NoCall	aa	bb	NoCall	ab	aa	ab	ab	NoCall	ab	ab	NoCall	aa	bb	ab	aa	ab	aa	bb
Sten	AX-147220250	Aradu.A04	85249177	Aradu.A04_85249177_Sten	A04_85249177_Sten	GATTTGCCACCACCACAACACCAATGCTCATTTGC[A/C]CAGTCAGTTATTAATGGTTATGATCATTCATTCTT	A04	104.567	Aradu.A04	85249177	A04_85249177_Sten	bb	bb	aa	aa	aa	aa	aa	aa	bb	bb	aa	aa	bb	bb	aa	ab	bb	ab	ab	ab	aa	bb	ab	NoCall	aa	ab	ab	ab	ab	ab	ab	aa	NoCall	ab	aa	NoCall	aa	bb
Sten	AX-147220074	Aradu.A04	62753825	Aradu.A04_62753825_Sten	A04_62753825_Sten	TGTTGTTGGATATAAAGGTTGAGTTACTGTAAGTA[C/T]CCACAACAGAGGTATGTTTAGACATGGAATTCCTT	A04	107.036	Aradu.A04	62753825	A04_62753825_Sten	bb	bb	aa	aa	aa	aa	aa	aa	bb	bb	aa	aa	bb	bb	aa	bb	bb	ab	ab	ab	aa	bb	ab	ab	aa	ab	ab	ab	ab	ab	ab	aa	bb	ab	aa	ab	aa	ab
Sten	AX-147220067	Aradu.A04	61632456	Aradu.A04_61632456_Sten	A04_61632456_Sten	ACCTAGTGAACCCGCCACACATACACACAGGTTGA[A/G]AGCGAAACTACTGGCTCAATTTTGAGCCTGAAAGT	A04	108.67	Aradu.A04	61632456	A04_61632456_Sten	bb	bb	aa	aa	aa	aa	aa	aa	bb	bb	aa	aa	bb	bb	aa	ab	bb	ab	ab	ab	aa	bb	ab	ab	aa	ab	ab	ab	ab	ab	ab	aa	NoCall	ab	aa	ab	aa	ab
Sten	AX-147220154	Aradu.A04	76565873	Aradu.A04_76565873_Sten	A04_76565873_Sten	TACCGCAACACCTCCACTTACGAGTGCACCTTCCA[A/G]AGCATCCAAAAAATTAGTGTCATACCAGTCACCTA	A04	109.698	Aradu.A04	76565873	A04_76565873_Sten	bb	bb	aa	aa	aa	aa	aa	aa	bb	bb	aa	aa	bb	bb	aa	ab	bb	ab	ab	ab	aa	bb	ab	ab	aa	ab	ab	ab	ab	ab	ab	aa	bb	ab	aa	ab	aa	ab
Sten	AX-147220290	Aradu.A04	89924581	Aradu.A04_89924581_Sten	A04_89924581_Sten	ATAGAAGTGTGGTGTTTTTGGGTTGCGGCTCTTTA[A/G]CTTGTATTCAAAGATTGTTTGGGTCATTTGTTTAG	A04	113.168	Aradu.A04	89924581	A04_89924581_Sten	bb	bb	aa	aa	aa	aa	aa	aa	bb	ab	aa	aa	bb	ab	aa	bb	bb	ab	ab	ab	aa	bb	ab	ab	aa	ab	ab	ab	ab	ab	ab	aa	NoCall	ab	aa	NoCall	aa	ab
Sten	AX-147220040	Aradu.A04	53185121	Aradu.A04_53185121_Sten	A04_53185121_Sten	TTGTATGTACATAAATAATCTCTTCAAATTCTCTT[C/T]GGTGATTGAAGCCAAATCATCAATTTCACTCTTGT	A04	114.891	Aradu.A04	53185121	A04_53185121_Sten	bb	bb	aa	aa	aa	aa	aa	aa	bb	bb	aa	aa	bb	NoCall	aa	bb	bb	ab	ab	ab	aa	bb	ab	ab	aa	NoCall	ab	ab	ab	ab	ab	aa	ab	ab	aa	ab	NoCall	ab
Sten	AX-147220329	Aradu.A04	92696031	Aradu.A04_92696031_Sten	A04_92696031_Sten	GACTGAAACATAGACACAAAGTTGTATTTCGTTGT[A/G]GAGACATGGAAATAGATACTAAAATTTGTGTACCT	A04	117.962	Aradu.A04	92696031	A04_92696031_Sten	bb	bb	aa	aa	aa	aa	aa	aa	bb	bb	aa	aa	NoCall	bb	aa	bb	ab	ab	ab	ab	aa	bb	ab	ab	aa	ab	ab	ab	ab	ab	ab	aa	ab	ab	aa	ab	ab	ab
Sten	AX-147220327	Aradu.A04	92635030	Aradu.A04_92635030_Sten	A04_92635030_Sten	GGAATCAAGAGGGTTTGCAATTCTGGCTTTCAAAG[C/T]TGAATGTGGGACTTAATATTTATATGAAGGTGAAG	A04	120.624	Aradu.A04	92635030	A04_92635030_Sten	bb	bb	aa	aa	aa	aa	aa	aa	bb	bb	aa	aa	NoCall	bb	aa	NoCall	bb	ab	ab	ab	aa	bb	ab	ab	aa	ab	ab	ab	ab	ab	ab	aa	ab	ab	aa	ab	ab	ab
Sten	AX-147220404	Aradu.A04	98758169	Aradu.A04_98758169_Sten	A04_98758169_Sten	CTCACTAGTTGGGGTCAGTTACATGGACCAGACAA[C/T]GCCATTGCACCCTATCACAAAGGTATTGAGGTTTG	A04	122.299	Aradu.A04	98758169	A04_98758169_Sten	bb	bb	aa	aa	aa	aa	aa	aa	bb	bb	aa	aa	bb	bb	aa	bb	bb	ab	ab	ab	aa	bb	ab	ab	aa	ab	ab	ab	ab	ab	ab	aa	ab	ab	aa	ab	ab	ab
Sten	AX-147220481	Aradu.A04	103964432	Aradu.A04_103964432_Sten	A04_103964432_Sten	GAAGTAGAAGGAGACTTAGAGAGCACAATAGCATA[A/G]CCATCATCCATGTTATCAGTTCCTTCAGGAAACAC	A04	124.854	Aradu.A04	103964432	A04_103964432_Sten	bb	bb	aa	aa	aa	aa	aa	aa	bb	bb	aa	aa	bb	bb	aa	bb	bb	ab	ab	ab	aa	bb	ab	ab	aa	ab	ab	ab	ab	ab	ab	aa	ab	ab	aa	ab	ab	ab
Sten	AX-147220500	Aradu.A04	104172441	Aradu.A04_104172441_Sten	A04_104172441_Sten	GAATGCAAATTTGTAGAAATATGAGGCCTAGAACT[C/T]GGTGTTGATGGCCTTGAGCTTTGTGTTGATGTTCT	A04	125.974	Aradu.A04	104172441	A04_104172441_Sten	bb	bb	aa	aa	aa	aa	aa	aa	bb	bb	aa	aa	bb	bb	aa	bb	bb	ab	ab	ab	aa	bb	ab	ab	aa	ab	bb	ab	ab	ab	ab	aa	ab	ab	aa	ab	ab	ab
Sten	AX-147220589	Aradu.A04	107025289	Aradu.A04_107025289_Sten	A04_107025289_Sten	ATGAAAATTATCTCTGGGTCCCTTATATGGAGAAA[C/T]TCAGTTTACTATGTTAGAAGTCCTATTGTCATTTA	A04	131.606	Aradu.A04	107025289	A04_107025289_Sten	bb	bb	aa	aa	aa	aa	aa	aa	bb	bb	ab	aa	bb	bb	aa	bb	NoCall	ab	bb	ab	aa	bb	NoCall	ab	aa	ab	bb	ab	ab	ab	ab	aa	ab	ab	aa	NoCall	ab	ab
Sten	AX-147220633	Aradu.A04	108230713	Aradu.A04_108230713_Sten	A04_108230713_Sten	AATTGACCATGCGCATAATAAAAGTCTCCAAAATC[A/G]TTGTACCCCATTCTTATGCTTTCTTTAATCAAGTT	A04	137.218	Aradu.A04	108230713	A04_108230713_Sten	bb	bb	aa	aa	aa	aa	aa	aa	bb	bb	ab	aa	bb	bb	aa	bb	bb	ab	aa	ab	aa	bb	ab	ab	aa	ab	bb	ab	ab	ab	ab	aa	ab	aa	aa	bb	ab	ab
Sten	AX-147220708	Aradu.A04	110684871	Aradu.A04_110684871_Sten	A04_110684871_Sten	GACCAAGTGTTTTGGGGCTCTGCCTACCTGAAATG[C/T]TTGTGTTCTCATCTCCACTGTCTAGCATCTCACAC	A04	139.595	Aradu.A04	110684871	A04_110684871_Sten	bb	bb	aa	aa	aa	aa	aa	aa	bb	bb	ab	aa	bb	NoCall	aa	bb	bb	ab	aa	ab	aa	bb	NoCall	ab	aa	ab	bb	ab	ab	ab	ab	aa	ab	aa	aa	bb	ab	ab
Sten	AX-147220775	Aradu.A04	112403290	Aradu.A04_112403290_Sten	A04_112403290_Sten	ACAACTTCATTTGAGTACAATGCAATAAACTGCAG[A/G]GCACACACTGCATCATTGACGGATTTTGGTGGTGT	A04	142.529	Aradu.A04	112403290	A04_112403290_Sten	bb	bb	aa	aa	aa	aa	ab	aa	bb	bb	ab	NoCall	bb	bb	aa	bb	bb	ab	aa	ab	aa	bb	NoCall	ab	aa	aa	bb	ab	ab	ab	ab	aa	ab	ab	aa	bb	ab	ab
Sten	AX-147220802	Aradu.A04	112877017	Aradu.A04_112877017_Sten	A04_112877017_Sten	TCCGCCGGCGGCGGCGGCGGCAACAGCAGGATTGG[G/T]GAGTGTGTTGTTGGATTCCTCCGCCATTGAGCTCG	A04	144.364	Aradu.A04	112877017	A04_112877017_Sten	bb	bb	aa	aa	aa	aa	ab	aa	bb	bb	ab	aa	bb	bb	aa	bb	bb	ab	aa	ab	aa	ab	ab	ab	aa	aa	bb	ab	ab	ab	ab	aa	ab	ab	aa	bb	ab	ab
Sten	AX-147220842	Aradu.A04	113654774	Aradu.A04_113654774_Sten	A04_113654774_Sten	AAGTTGGGTTATTTGTGGCACTTGCCAGTATGGTA[C/T]TGGTTCATATTTTCATCTATTTCAATCTATTCAAC	A04	146.632	Aradu.A04	113654774	A04_113654774_Sten	bb	bb	aa	aa	aa	aa	ab	aa	bb	bb	ab	aa	bb	NoCall	aa	bb	ab	ab	aa	ab	aa	bb	NoCall	ab	aa	aa	bb	ab	ab	ab	ab	aa	ab	ab	aa	bb	ab	ab
Sten	AX-147220883	Aradu.A04	114359220	Aradu.A04_114359220_Sten	A04_114359220_Sten	TTTCATTAGTGTCTTTTGTTGCTGAATATTGAGAG[A/G]GGAAAAAAAATAGTTCCGGGAGGTAACTTGGGTAA	A04	148.339	Aradu.A04	114359220	A04_114359220_Sten	bb	bb	aa	aa	aa	aa	ab	aa	bb	NoCall	ab	ab	bb	bb	aa	bb	ab	ab	aa	ab	aa	bb	ab	ab	aa	aa	bb	ab	ab	ab	ab	aa	ab	ab	aa	bb	ab	ab
Sten	AX-147220733	Aradu.A04	111013470	Aradu.A04_111013470_Sten	A04_111013470_Sten	TTGATACAGTTATATCTTGGCAATTGACGTACTTT[C/T]ATTATTATTTGATAGAAATTGAGATTCAATTGGAA	A04	160.598	Aradu.A04	111013470	A04_111013470_Sten	bb	bb	aa	aa	aa	aa	aa	aa	bb	bb	ab	aa	bb	bb	aa	bb	ab	ab	aa	NoCall	aa	bb	NoCall	ab	aa	ab	bb	ab	ab	ab	ab	aa	ab	aa	aa	ab	ab	ab
Sten	AX-147220913	Aradu.A04	115413497	Aradu.A04_115413497_Sten	A04_115413497_Sten	AAGAACATTCTGTTGGACTCAGATTATTATGAAGC[C/T]CATGTCTCTGACTTTGGAACTGCTAAGTTTTTGAA	A04	170.762	Aradu.A04	115413497	A04_115413497_Sten	bb	bb	aa	aa	ab	aa	ab	aa	bb	bb	ab	ab	bb	ab	aa	bb	aa	ab	aa	ab	aa	bb	bb	ab	aa	aa	bb	aa	ab	ab	ab	aa	ab	ab	aa	ab	ab	aa
Sten	AX-147220911	Aradu.A04	115264231	Aradu.A04_115264231_Sten	A04_115264231_Sten	CCATTCTGACTCACACTTCTTGCCTTCACAATTAC[C/T]TGGAACCTCTTCTTCTCACCAACTCTCTTGAACGT	A04	180.675	Aradu.A04	115264231	A04_115264231_Sten	bb	bb	aa	aa	ab	aa	ab	aa	bb	bb	ab	bb	bb	bb	aa	bb	ab	ab	aa	ab	aa	NoCall	ab	ab	aa	aa	bb	aa	ab	ab	ab	aa	ab	ab	aa	bb	ab	aa
Sten	AX-147248592	Araip.B04	128089363	Araip.B04_128089363_Sten	B04_128089363_Sten	GATAACCCAGAAACAAACATATTCTTTCATTGACA[C/T]AAATGAAATATGATGACAAACCTGTGATTCACTGA	A04	194.796	Aradu.A04	118109971	A04_118109971_Sten	bb	bb	aa	aa	ab	aa	bb	ab	bb	bb	NoCall	NoCall	bb	bb	NoCall	bb	aa	NoCall	ab	NoCall	aa	NoCall	bb	NoCall	ab	aa	NoCall	aa	ab	ab	NoCall	NoCall	ab	ab	aa	bb	ab	aa
Sten	AX-147221103	Aradu.A04	118778510	Aradu.A04_118778510_Sten	A04_118778510_Sten	TTCTTGATTGCATTAAGGACTCTCTTGTGGTTGAA[A/G]TCAGAGTTGACAAAGGTAACTTTGCAGCCATGTTG	A04	200.144	Aradu.A04	118778510	A04_118778510_Sten	bb	bb	aa	aa	ab	aa	NoCall	ab	NoCall	bb	ab	bb	bb	bb	NoCall	NoCall	aa	bb	aa	ab	NoCall	aa	ab	ab	NoCall	aa	aa	aa	ab	ab	ab	aa	ab	ab	NoCall	bb	NoCall	aa
Sten	AX-147221095	Aradu.A04	118561572	Aradu.A04_118561572_Sten	A04_118561572_Sten	AAGGATTCAAACAAGGAAAGAATACAAGTGAACAG[A/C]TTGACACGTGGAGAAAAACATTTGAAAAGTGCAGA	A04	203.145	Aradu.A04	118561572	A04_118561572_Sten	bb	bb	aa	aa	ab	aa	bb	aa	bb	bb	ab	NoCall	NoCall	ab	aa	NoCall	aa	NoCall	aa	ab	aa	aa	ab	ab	ab	aa	aa	aa	ab	ab	ab	aa	ab	ab	aa	bb	ab	aa
Sten	AX-147221205	Aradu.A04	119691567	Aradu.A04_119691567_Sten	A04_119691567_Sten	TCGAGCTTCTTGGAAAATTTTTTGAGGTTCCAAAC[A/G]TCAGATCCAGGTATGATTGCTATTTGAATATTTTT	A04	208.742	Aradu.A04	119691567	A04_119691567_Sten	bb	bb	aa	aa	ab	aa	bb	aa	bb	bb	ab	bb	bb	bb	aa	NoCall	aa	bb	aa	ab	aa	aa	ab	ab	ab	aa	aa	aa	ab	bb	ab	aa	ab	ab	aa	bb	NoCall	aa
Sten	AX-147221220	Aradu.A04	119895249	Aradu.A04_119895249_Sten	A04_119895249_Sten	ACACCAACAACAATGTCTCTCTCCATTAAGTTACA[C/T]GTAACAACTTCCCATCTAAATTACCTCAACCACCA	A04	211.871	Aradu.A04	119895249	A04_119895249_Sten	bb	bb	aa	aa	ab	aa	bb	aa	bb	bb	ab	bb	bb	bb	aa	bb	aa	bb	NoCall	NoCall	aa	aa	ab	NoCall	ab	aa	aa	aa	NoCall	bb	aa	aa	ab	ab	aa	NoCall	ab	aa
Sten	AX-147221314	Aradu.A04	120929244	Aradu.A04_120929244_Sten	A04_120929244_Sten	TCTCCAAACCCTCCAAGTTGTCACTCTTGAAGAAG[G/T]ATTGACAGTATCCTCCATTGTTAATGGGAGATTCC	A04	219.327	Aradu.A04	120929244	A04_120929244_Sten	bb	bb	aa	aa	ab	aa	bb	aa	bb	NoCall	ab	NoCall	NoCall	ab	aa	bb	aa	bb	aa	ab	aa	aa	NoCall	ab	ab	aa	ab	aa	NoCall	bb	ab	ab	ab	ab	aa	NoCall	ab	NoCall
Sten	AX-147248820	Araip.B04	131096856	Araip.B04_131096856_Sten	B04_131096856_Sten	AGCCATAATTTACTAGAGAACAAATTAAAACCAAC[A/C]GCGTTAACAGCATGATTAAAAAAAAAGTGTATATT	A04	225.213	Aradu.A04	120938084	A04_120938084_Sten	bb	bb	aa	aa	ab	aa	bb	aa	bb	bb	ab	bb	bb	ab	aa	bb	aa	bb	aa	NoCall	aa	aa	bb	NoCall	ab	aa	ab	NoCall	ab	NoCall	ab	aa	ab	NoCall	aa	bb	NoCall	NoCall
Sten	AX-147248848	Araip.B04	131447709	Araip.B04_131447709_Sten	B04_131447709_Sten	AATGCCATACTTGTCCCTGTTGCTGTATATCTCAG[A/C]AATGGATCTCTTGATATTCTCAATCTCAGCATCCA	A04	231.802	Aradu.A04	121169134	A04_121169134_Sten	bb	bb	aa	aa	ab	aa	bb	aa	bb	bb	ab	bb	bb	ab	aa	bb	aa	bb	aa	NoCall	aa	aa	bb	ab	ab	aa	NoCall	aa	ab	bb	ab	aa	ab	ab	ab	bb	ab	ab
Sten	AX-147221372	Aradu.A04	121229546	Aradu.A04_121229546_Sten	A04_121229546_Sten	ACAGATGTCAATTCCAAAACATGTCGCATACTCGC[A/G]TTTCCTTAACTATATGATATAAAAGCTTGGAAATA	A04	232.849	Aradu.A04	121229546	A04_121229546_Sten	bb	bb	aa	aa	ab	aa	bb	aa	bb	bb	ab	bb	bb	ab	aa	bb	ab	bb	aa	bb	aa	aa	bb	ab	ab	aa	bb	aa	ab	bb	ab	aa	ab	ab	ab	bb	ab	ab
Sten	AX-147221404	Aradu.A04	122091248	Aradu.A04_122091248_Sten	A04_122091248_Sten	TAATTGAGGTTCCACAAATTAACAGTGTTACACTC[A/G]CACAATGTTAAGCTATCCATCTTAATTACCCGAAG	A04	238.074	Aradu.A04	122091248	A04_122091248_Sten	bb	bb	aa	aa	ab	aa	bb	aa	bb	bb	ab	bb	bb	ab	aa	bb	ab	bb	aa	bb	aa	aa	bb	ab	ab	aa	ab	aa	ab	bb	ab	aa	ab	ab	ab	bb	ab	aa
Sten	AX-147221418	Aradu.A04	122745923	Aradu.A04_122745923_Sten	A04_122745923_Sten	TTCCTCGCCAAGATCTCGCCAACAAGAGAGGATAC[C/T]CAAAATTCGCAGCAATTTGAAGCAAAGTGGTGACT	A04	241.248	Aradu.A04	122745923	A04_122745923_Sten	bb	bb	aa	aa	ab	aa	bb	aa	bb	bb	ab	bb	bb	ab	aa	bb	ab	bb	aa	bb	aa	aa	ab	ab	ab	ab	ab	aa	ab	bb	ab	aa	ab	ab	ab	bb	bb	aa
Sten	AX-147221431	Aradu.A04	123417094	Aradu.A04_123417094_Sten	A04_123417094_Sten	CAGCCTTGGTTGATCTATATGCAAAATGTGGGTGC[A/G]TTGATTTTGCGTATAGGTTGTTCTTGAGTATGCAA	A04	245.498	Aradu.A04	123417094	A04_123417094_Sten	bb	bb	aa	aa	ab	aa	ab	aa	ab	bb	ab	bb	bb	ab	aa	NoCall	bb	bb	aa	bb	aa	aa	bb	ab	ab	ab	ab	aa	ab	ab	ab	aa	ab	ab	ab	bb	bb	aa
Sten	AX-147221410	Aradu.A04	122540803	Aradu.A04_122540803_Sten	A04_122540803_Sten	CTTATGATGACTGATGTTCATCAATGTCTCTTCTT[C/T]AACTCTTCAATTAAAATTCTTTTAGCTAATATACA	A04	248.869	Aradu.A04	122540803	A04_122540803_Sten	bb	bb	aa	aa	ab	aa	bb	aa	NoCall	bb	ab	bb	bb	ab	aa	bb	ab	bb	aa	bb	aa	aa	bb	ab	ab	ab	ab	aa	ab	bb	ab	aa	ab	ab	ab	NoCall	ab	aa
Sten	AX-147249566	Araip.B05	20700172	Araip.B05_20700172_Sten	B05_20700172_Sten	AGTTATGTCAGACAATAAGGAGTTTTTAGGAATGT[A/C]GAAGATTAGGTTGTCCGGCCAATCATCACCATTTC	A05	0	Aradu.A05	20650154	A05_20650154_Sten	bb	bb	aa	aa	NoCall	ab	aa	bb	bb	aa	NoCall	aa	ab	aa	aa	aa	ab	bb	aa	aa	ab	bb	bb	ab	aa	ab	bb	ab	ab	ab	aa	bb	NoCall	ab	ab	ab	ab	bb
Sten	AX-147249322	Araip.B05	14930419	Araip.B05_14930419_Sten	B05_14930419_Sten	GAGAAAGGAGATGCAGAAACATGGGCACTGTTATC[G/T]GGTGCAGGAGAGCCAGAAGGAATATAGGGTCCACG	A05	5.625	Aradu.A05	14070271	A05_14070271_Sten	bb	bb	aa	aa	bb	ab	aa	bb	bb	aa	ab	aa	ab	aa	aa	aa	bb	bb	aa	aa	ab	bb	NoCall	ab	aa	ab	ab	ab	ab	aa	aa	bb	ab	ab	aa	ab	ab	NoCall
Sten	AX-147221919	Aradu.A05	14263497	Aradu.A05_14263497_Sten	A05_14263497_Sten	GTTAAGTTGGCGTGACGATATTTAATAGTAAAATT[C/T]GAAATGAAGCACCTTTCAATAAAAAATCCTTCATT	A05	12.503	Aradu.A05	14263497	A05_14263497_Sten	bb	bb	aa	aa	bb	ab	aa	bb	NoCall	aa	ab	aa	bb	aa	aa	aa	bb	ab	aa	aa	ab	bb	ab	ab	aa	ab	ab	ab	ab	aa	aa	NoCall	ab	ab	aa	ab	ab	ab
Sten	AX-147221869	Aradu.A05	12865599	Aradu.A05_12865599_Sten	A05_12865599_Sten	GTGCAAGTGCTCACTGATTTGAACCTTTCAATTAA[A/G]AAGGCCTATATTTCCTCCGATGGAAAGTGGTTCAT	A05	17.934	Aradu.A05	12865599	A05_12865599_Sten	bb	bb	aa	aa	bb	ab	aa	bb	ab	aa	ab	aa	ab	aa	NoCall	aa	bb	bb	aa	aa	ab	bb	bb	ab	aa	ab	bb	ab	ab	aa	aa	bb	bb	ab	aa	ab	NoCall	ab
Sten	AX-147221702	Aradu.A05	8422937	Aradu.A05_8422937_Sten	A05_8422937_Sten	AGGATCTTTGTTTTTGACCCTGCTGAGGTAATTTC[C/T]AGTTTCTAAACTTGCTCGTTTATTCATTTATTTAA	A05	23.494	Aradu.A05	8422937	A05_8422937_Sten	bb	bb	aa	aa	bb	ab	aa	NoCall	NoCall	aa	ab	aa	ab	aa	aa	aa	bb	NoCall	aa	aa	ab	NoCall	bb	NoCall	aa	NoCall	bb	ab	ab	aa	aa	bb	NoCall	ab	aa	ab	aa	NoCall
Sten	AX-147221713	Aradu.A05	8621849	Aradu.A05_8621849_Sten	A05_8621849_Sten	CAGGATGTAACTTCAACTGACCAGGGTCCAGCAGT[A/G]GATGATGGTTAGTGAATTGTTTCTAGTGTAAATTG	A05	25.917	Aradu.A05	8621849	A05_8621849_Sten	bb	bb	aa	aa	bb	ab	aa	bb	ab	aa	ab	aa	ab	aa	aa	aa	bb	bb	aa	aa	ab	bb	bb	aa	aa	bb	ab	ab	ab	aa	aa	bb	ab	ab	aa	ab	aa	ab
Sten	AX-147221691	Aradu.A05	8040921	Aradu.A05_8040921_Sten	A05_8040921_Sten	AGCAACAAAGATGGAAAGATATCAGTCCAAGAGTA[C/T]AAAGCTGCTGCAAAGGCCTTGGATAGAGGAATGAG	A05	27.276	Aradu.A05	8040921	A05_8040921_Sten	bb	bb	aa	aa	bb	ab	aa	bb	ab	aa	ab	aa	bb	aa	aa	aa	bb	bb	aa	aa	ab	bb	bb	aa	aa	bb	ab	ab	ab	aa	aa	bb	ab	ab	aa	ab	aa	ab
Sten	AX-147221684	Aradu.A05	7919003	Aradu.A05_7919003_Sten	A05_7919003_Sten	GCAGAACAAGAACTACAACCATGCATCAGCAGCCC[A/C]GGAGGAACAAGAAATTGAGGCCTGTCAAAGCCACG	A05	28.571	Aradu.A05	7919003	A05_7919003_Sten	bb	bb	aa	aa	bb	ab	aa	bb	ab	aa	ab	aa	ab	aa	bb	aa	bb	bb	aa	aa	ab	bb	bb	aa	aa	bb	ab	ab	ab	aa	aa	bb	ab	ab	aa	ab	aa	ab
Sten	AX-147221688	Aradu.A05	7958564	Aradu.A05_7958564_Sten	A05_7958564_Sten	TGTGAGTATTGTTGTGAAGGTGATAATCCGCAGAC[A/G]GTGAAGACAAGGCTAAGGCAGTGGGCTCAGGTTGT	A05	29.347	Aradu.A05	7958564	A05_7958564_Sten	bb	bb	aa	aa	bb	ab	aa	bb	ab	aa	ab	aa	ab	aa	aa	aa	bb	bb	aa	aa	ab	bb	bb	aa	aa	bb	ab	ab	ab	aa	aa	bb	ab	ab	aa	ab	aa	ab
Sten	AX-147221745	Aradu.A05	9401169	Aradu.A05_9401169_Sten	A05_9401169_Sten	CCTCAATTGTAATTCTCCTGATGTTATTATTATAC[A/G]CGTCATTTGTTGTAATATTTCATCTGCCCTGAAGC	A05	30.645	Aradu.A05	9401169	A05_9401169_Sten	bb	bb	aa	aa	bb	ab	aa	bb	ab	aa	ab	aa	ab	aa	aa	aa	bb	bb	aa	aa	ab	bb	bb	aa	aa	bb	ab	ab	ab	aa	aa	bb	ab	ab	aa	ab	aa	ab
Sten	AX-147221776	Aradu.A05	10183605	Aradu.A05_10183605_Sten	A05_10183605_Sten	GAAGCATTTTATGGTACAAAACCAGAGCTTCTTCC[A/G]GGTCATCACTGTTCGAGTATGCCCTGATCATGGTG	A05	31.681	Aradu.A05	10183605	A05_10183605_Sten	bb	bb	aa	aa	bb	ab	aa	bb	NoCall	aa	ab	aa	ab	aa	aa	aa	bb	bb	aa	aa	ab	bb	bb	aa	aa	bb	ab	ab	ab	aa	aa	bb	ab	ab	aa	ab	ab	ab
Sten	AX-147221803	Aradu.A05	10961901	Aradu.A05_10961901_Sten	A05_10961901_Sten	CCGACATGTATGCACTGTTACCATATTTGTCATCA[A/G]GTATATGCAGGTGTGTGATTTTTGTATGTTGTAGC	A05	32.452	Aradu.A05	10961901	A05_10961901_Sten	bb	bb	aa	aa	bb	ab	aa	bb	ab	aa	ab	aa	ab	aa	aa	aa	bb	bb	aa	aa	ab	bb	bb	aa	aa	bb	ab	ab	ab	aa	aa	bb	ab	ab	aa	ab	NoCall	ab
Sten	AX-147221836	Aradu.A05	11851959	Aradu.A05_11851959_Sten	A05_11851959_Sten	CAAATGTGGAGCATGTTGTAGAAAGGATTAAGGGG[A/G]TAGCCCCACAGAACTACTCTGAAGAGGTGAGCAAC	A05	34.007	Aradu.A05	11851959	A05_11851959_Sten	bb	bb	aa	aa	bb	ab	aa	bb	ab	aa	ab	aa	ab	aa	aa	aa	bb	bb	aa	aa	ab	bb	bb	aa	aa	ab	ab	ab	ab	NoCall	aa	bb	ab	ab	aa	ab	ab	ab
Sten	AX-147221874	Aradu.A05	13259270	Aradu.A05_13259270_Sten	A05_13259270_Sten	ACAATGCTGGAGTGTCATCTTCACGTGCAAATAAT[A/G]TTGGATGGCAGTGGTTTAAGGATCCTAGATTGGTC	A05	35.562	Aradu.A05	13259270	A05_13259270_Sten	bb	bb	aa	aa	bb	ab	aa	bb	ab	aa	ab	aa	ab	aa	aa	aa	bb	bb	aa	aa	ab	bb	bb	ab	aa	ab	ab	ab	ab	aa	aa	bb	ab	ab	aa	ab	ab	ab
Sten	AX-147221885	Aradu.A05	13475911	Aradu.A05_13475911_Sten	A05_13475911_Sten	TTCCTCCTGGGTTCTGTGTTTCTCTTCATTTCACA[G/T]ACAACTTTAAAAGCTCCCTTTGGATGGAAATAAGA	A05	37.234	Aradu.A05	13475911	A05_13475911_Sten	bb	bb	aa	aa	bb	ab	NoCall	bb	ab	aa	ab	aa	ab	aa	aa	aa	bb	bb	aa	aa	NoCall	bb	bb	ab	aa	ab	ab	bb	ab	aa	aa	bb	ab	ab	aa	ab	ab	ab
Sten	AX-147222142	Aradu.A05	20099592	Aradu.A05_20099592_Sten	A05_20099592_Sten	GAGCCCCTGGGATTAATTCCTTTTACACTTCCTTT[C/T]TTTGCGCGTAATGTATGTGCACCCACTTCGTATGC	A05	40.551	Aradu.A05	20099592	A05_20099592_Sten	bb	bb	aa	aa	bb	ab	aa	bb	ab	aa	ab	aa	ab	aa	aa	aa	ab	bb	aa	aa	ab	bb	ab	ab	aa	ab	ab	ab	ab	ab	aa	bb	ab	ab	ab	ab	ab	ab
Sten	AX-147222100	Aradu.A05	18621181	Aradu.A05_18621181_Sten	A05_18621181_Sten	GAATGAGTGTGCAAGATTTGAAGAAGAAACCAGTG[A/G]CAAAGAAGAGGAGCAAGAAGCTAAATGAAGTTGAA	A05	40.836	Aradu.A05	18621181	A05_18621181_Sten	bb	bb	aa	aa	bb	ab	aa	bb	NoCall	aa	ab	aa	ab	aa	aa	aa	ab	bb	aa	aa	ab	bb	bb	ab	aa	ab	ab	ab	ab	ab	aa	bb	ab	ab	ab	ab	ab	ab
Sten	AX-147222046	Aradu.A05	17231044	Aradu.A05_17231044_Sten	A05_17231044_Sten	TGAGAAATTATATTACTAACAGTGATGAGAACACC[A/G]CCACCAGGCTTTTGGCCCAAGGTGAGACCGAGTGG	A05	41.609	Aradu.A05	17231044	A05_17231044_Sten	bb	bb	aa	aa	bb	ab	aa	bb	ab	aa	ab	aa	ab	aa	aa	aa	ab	bb	aa	aa	NoCall	bb	bb	ab	aa	ab	ab	ab	ab	ab	aa	bb	ab	ab	ab	ab	NoCall	ab
Sten	AX-147222047	Aradu.A05	17232224	Aradu.A05_17232224_Sten	A05_17232224_Sten	AAGGTGTCAAGAGCGACATCGTTGGTTCTCATCCT[C/T]TCCAATCTGCCCAGGAATCCGTAATCACTTTCTCT	A05	42.381	Aradu.A05	17232224	A05_17232224_Sten	bb	bb	aa	aa	bb	ab	aa	bb	ab	aa	ab	aa	ab	aa	aa	aa	ab	bb	aa	aa	ab	bb	bb	ab	aa	ab	ab	ab	ab	ab	aa	bb	ab	ab	ab	ab	ab	ab
Sten	AX-147222128	Aradu.A05	19474520	Aradu.A05_19474520_Sten	A05_19474520_Sten	CCGCACCGCGAACACCTCTATTTCCAACTACATGG[G/T]AGACCTTGACTTGTTTGTTCTGGGTGAGTTATTTA	A05	48.853	Aradu.A05	19474520	A05_19474520_Sten	bb	bb	aa	aa	bb	bb	aa	bb	ab	aa	ab	aa	bb	aa	aa	aa	NoCall	bb	NoCall	aa	NoCall	bb	bb	bb	aa	NoCall	ab	ab	ab	ab	aa	NoCall	ab	ab	ab	ab	NoCall	ab
Sten	AX-147222497	Aradu.A05	50577511	Aradu.A05_50577511_Sten	A05_50577511_Sten	ATACACACATAAATAAAGAGAAATGGATGAAACTC[A/G]TGAAACATGACAGAGAGCTACAAATATCATTTAGC	A05	55.844	Aradu.A05	50577511	A05_50577511_Sten	bb	bb	aa	aa	bb	ab	aa	bb	NoCall	aa	ab	aa	NoCall	aa	aa	aa	ab	bb	aa	aa	ab	bb	bb	ab	aa	ab	ab	ab	ab	ab	aa	bb	ab	ab	ab	ab	ab	ab
Sten	AX-147222237	Aradu.A05	23757186	Aradu.A05_23757186_Sten	A05_23757186_Sten	AACATACAGGTTTCTGAAGTTCAACTCCCTATTGT[G/T]ATTGACCAATTCTATTGTGACAAAAGAACATGCAC	A05	56.446	Aradu.A05	23757186	A05_23757186_Sten	bb	bb	aa	aa	bb	ab	aa	bb	ab	aa	NoCall	aa	ab	aa	aa	aa	ab	bb	aa	aa	ab	bb	bb	ab	aa	ab	ab	ab	ab	ab	aa	bb	ab	ab	ab	ab	ab	ab
Sten	AX-147222358	Aradu.A05	32342436	Aradu.A05_32342436_Sten	A05_32342436_Sten	TCATGATTACTTAGTCCCAAGCTCATGGACATGTG[A/C]AGGGATTTGTTAGCAACTTTTCTGCTCTGGCCACT	A05	56.966	Aradu.A05	32342436	A05_32342436_Sten	bb	bb	aa	aa	NoCall	ab	aa	bb	ab	aa	ab	aa	ab	aa	aa	aa	ab	bb	aa	aa	ab	bb	bb	ab	aa	ab	ab	ab	ab	ab	aa	bb	ab	ab	ab	ab	ab	ab
Sten	AX-147222496	Aradu.A05	50529881	Aradu.A05_50529881_Sten	A05_50529881_Sten	ATGATGTTTCTTTTATCCCTCTTTTTTGTCGTCTT[A/G]CTATTTTCTTCTTTTACCTCTAGAATTTGTTAGTT	A05	58.647	Aradu.A05	50529881	A05_50529881_Sten	bb	bb	aa	aa	bb	ab	aa	bb	bb	aa	ab	aa	ab	aa	aa	aa	ab	bb	aa	aa	ab	bb	NoCall	ab	aa	ab	ab	ab	ab	ab	aa	bb	ab	ab	ab	ab	ab	ab
Sten	AX-147222936	Aradu.A05	86654618	Aradu.A05_86654618_Sten	A05_86654618_Sten	CCAAGGAACATTTGGGTATTGAAAGTGATAATAAT[A/G]TAGCGGAAACTACTTCAAAATCTGTTTCTCAAAGT	A05	65.928	Aradu.A05	86654618	A05_86654618_Sten	bb	bb	aa	aa	bb	ab	aa	ab	ab	aa	ab	ab	ab	aa	aa	aa	ab	bb	aa	aa	ab	bb	bb	ab	aa	ab	ab	ab	NoCall	ab	aa	bb	ab	ab	bb	ab	ab	ab
Sten	AX-147222944	Aradu.A05	86735502	Aradu.A05_86735502_Sten	A05_86735502_Sten	ATGGGACCACCAGAAATGGCTCTTGAGGCTGCATG[A/G]AAAGCAGCACAAGGGTGTGTAGATTGGAACATGTC	A05	66.184	Aradu.A05	86735502	A05_86735502_Sten	bb	bb	aa	aa	bb	ab	aa	ab	ab	aa	ab	ab	ab	aa	aa	aa	ab	bb	aa	aa	ab	NoCall	bb	ab	aa	ab	ab	ab	ab	ab	aa	bb	ab	ab	bb	ab	ab	NoCall
Sten	AX-147222918	Aradu.A05	86460333	Aradu.A05_86460333_Sten	A05_86460333_Sten	TAAAACTGAAAAATAAAAACAGTTCGCAGAAAATA[G/T]AAGTGTGCGGGACAAATTTTCTTTCCTCCCAAAGA	A05	66.439	Aradu.A05	86460333	A05_86460333_Sten	bb	bb	aa	aa	bb	ab	aa	ab	ab	aa	ab	ab	ab	aa	aa	aa	ab	bb	aa	aa	ab	bb	bb	ab	aa	ab	ab	ab	ab	ab	aa	bb	ab	ab	bb	ab	ab	ab
Sten	AX-147223052	Aradu.A05	88665268	Aradu.A05_88665268_Sten	A05_88665268_Sten	GTAAACCTAAACAGGAAACCAATGCTTTAACCACT[C/T]TGGATAAGTTAAACGAGGTAATTCACTCATCATTA	A05	67.733	Aradu.A05	88665268	A05_88665268_Sten	bb	bb	aa	aa	bb	ab	aa	ab	ab	aa	ab	ab	ab	ab	aa	aa	ab	bb	aa	aa	ab	bb	bb	ab	aa	ab	ab	ab	ab	ab	aa	bb	ab	ab	bb	ab	ab	ab
Sten	AX-147223345	Aradu.A05	95829469	Aradu.A05_95829469_Sten	A05_95829469_Sten	CCTTGCTTCTTCCACCGTTTCAATTTCGTCATTCC[G/T]CAGCCATGAATGTTATGATGCCTTCACTGGCTGCT	A05	70.863	Aradu.A05	95829469	A05_95829469_Sten	bb	bb	aa	aa	bb	ab	aa	ab	ab	aa	ab	ab	ab	ab	aa	aa	ab	bb	aa	aa	ab	bb	bb	ab	aa	ab	bb	ab	ab	ab	aa	bb	ab	ab	bb	bb	ab	ab
Sten	AX-147223371	Aradu.A05	96432005	Aradu.A05_96432005_Sten	A05_96432005_Sten	CTGAGCTCTGAAACGGTTTTGAGAAGCCCAAGAGA[C/T]TCCAGGCGAGCTTGGTTCTCTAACATGCGAGCGTT	A05	72.256	Aradu.A05	96432005	A05_96432005_Sten	bb	bb	aa	aa	bb	ab	aa	ab	ab	aa	aa	ab	ab	NoCall	aa	aa	ab	bb	aa	aa	ab	bb	bb	ab	aa	bb	bb	ab	ab	ab	aa	bb	ab	ab	bb	bb	ab	ab
Sten	AX-147223413	Aradu.A05	97253985	Aradu.A05_97253985_Sten	A05_97253985_Sten	ATTCCAAGTATGTAGCACTTGCAACATAGTAGCTA[C/T]TCATCATCATCCTCCGGATCAAAATCCTTAACCTT	A05	74.706	Aradu.A05	97253985	A05_97253985_Sten	bb	bb	aa	aa	ab	ab	ab	ab	ab	aa	aa	ab	ab	ab	aa	aa	ab	bb	aa	aa	ab	NoCall	bb	ab	ab	bb	NoCall	ab	ab	ab	aa	bb	ab	ab	bb	bb	ab	ab
Sten	AX-147223430	Aradu.A05	97732172	Aradu.A05_97732172_Sten	A05_97732172_Sten	CAACATCTAAAAGAACATCATCAGGGAGAAATAGA[C/T]GTAGAAGAAAACATTTCACATGAGTAATTCCCGTG	A05	79.865	Aradu.A05	97732172	A05_97732172_Sten	bb	bb	aa	aa	NoCall	ab	ab	ab	ab	aa	aa	ab	ab	ab	aa	aa	ab	ab	aa	aa	NoCall	NoCall	bb	ab	ab	bb	bb	NoCall	NoCall	ab	aa	bb	bb	ab	bb	bb	ab	ab
Sten	AX-147250318	Araip.B05	122956001	Araip.B05_122956001_Sten	B05_122956001_Sten	GATTCTAGGAGTTCCACTGCTGTGTCAATGAGTGC[G/T]AGCAAAATACCTGGTGGTACATCTCGAACTCGGAA	A05	87.904	Aradu.A05	100502781	A05_100502781_Sten	bb	bb	aa	aa	ab	ab	ab	ab	ab	aa	ab	ab	ab	ab	aa	aa	ab	ab	ab	aa	ab	bb	bb	ab	ab	bb	bb	ab	ab	ab	aa	bb	ab	ab	bb	bb	ab	ab
Sten	AX-147223510	Aradu.A05	100520681	Aradu.A05_100520681_Sten	A05_100520681_Sten	GAAACAGAGGCACTTGCTTCAGAAAATTTCACACA[A/G]CTTTCAACTAATGCATTCATAGGGCTTAAAGATGC	A05	88.738	Aradu.A05	100520681	A05_100520681_Sten	bb	bb	aa	aa	ab	ab	ab	ab	ab	aa	ab	ab	ab	NoCall	NoCall	aa	ab	ab	ab	aa	ab	NoCall	bb	ab	ab	bb	bb	ab	ab	ab	NoCall	bb	ab	ab	bb	bb	ab	ab
Sten	AX-147223533	Aradu.A05	101084410	Aradu.A05_101084410_Sten	A05_101084410_Sten	GACCTCTTTTCACCATCAAGTTCGGCGCTACAAAG[A/G]CCATAGTACTCAGCAACTGGGAAATGGCCAAAGAG	A05	91.066	Aradu.A05	101084410	A05_101084410_Sten	bb	bb	aa	aa	ab	ab	ab	ab	ab	aa	ab	ab	ab	ab	aa	aa	ab	ab	ab	aa	aa	bb	bb	ab	ab	bb	bb	ab	ab	ab	ab	bb	ab	ab	bb	bb	NoCall	ab
Sten	AX-147223564	Aradu.A05	101784559	Aradu.A05_101784559_Sten	A05_101784559_Sten	AAGAACACAGCACCATAGATACCAAACTGTTTTGC[A/C]ACATCAAGTGCCCAAGTAAGCATAGAGTCATATAC	A05	93.718	Aradu.A05	101784559	A05_101784559_Sten	bb	bb	aa	aa	ab	bb	ab	ab	ab	aa	ab	ab	ab	ab	aa	aa	ab	ab	ab	aa	aa	bb	bb	ab	ab	bb	bb	ab	ab	ab	ab	bb	ab	ab	bb	bb	NoCall	ab
Sten	AX-147223581	Aradu.A05	102045942	Aradu.A05_102045942_Sten	A05_102045942_Sten	GAATCCTCCTTTCTCCACTCTCTTCTTTTGATCAA[A/C]GATTTGAAGCGGTTTCGCAGTTCTTCAATCCCAAC	A05	94.804	Aradu.A05	102045942	A05_102045942_Sten	bb	bb	aa	aa	bb	NoCall	ab	ab	ab	aa	ab	NoCall	ab	ab	aa	aa	ab	ab	NoCall	aa	aa	bb	bb	ab	ab	ab	NoCall	ab	ab	ab	ab	bb	ab	ab	bb	bb	ab	ab
Sten	AX-147223696	Aradu.A05	104206477	Aradu.A05_104206477_Sten	A05_104206477_Sten	AGGAGATGTTCGAATTCTGGTAAAATATCATCTTC[A/G]AAGTCGTTAGCTCTGTTAATTATGCTGCTGATTCG	A05	100.689	Aradu.A05	104206477	A05_104206477_Sten	bb	bb	aa	aa	bb	ab	ab	ab	ab	aa	ab	ab	ab	ab	aa	aa	ab	ab	ab	aa	aa	bb	bb	ab	ab	ab	bb	ab	ab	ab	ab	bb	ab	ab	bb	bb	ab	ab
Sten	AX-147224108	Aradu.A06	517702	Aradu.A06_517702_Sten	A06_517702_Sten	CTACGTGCAATGCATCAAAGGGCAACTCCACCACT[A/G]AAAAAAGAAGAGTCTTGGCACTGCCCCTCCACGTT	A06	0	Aradu.A06	517702	A06_517702_Sten	bb	bb	aa	aa	aa	aa	ab	ab	NoCall	ab	ab	bb	NoCall	ab	bb	ab	NoCall	ab	bb	ab	ab	aa	bb	NoCall	NoCall	ab	ab	ab	ab	aa	aa	aa	ab	bb	aa	ab	aa	aa
Sten	AX-147224165	Aradu.A06	1222129	Aradu.A06_1222129_Sten	A06_1222129_Sten	TTCAATTTCTTCTTTTGTTGAATTTGTTGGTGTTG[C/T]TGCTTCTTTGTTAGGGTTCCCTAGCCATGGTGATG	A06	11.509	Aradu.A06	1222129	A06_1222129_Sten	bb	bb	aa	aa	aa	aa	bb	ab	aa	ab	ab	bb	ab	ab	ab	ab	ab	ab	ab	ab	ab	aa	bb	bb	ab	bb	ab	bb	aa	aa	aa	aa	ab	bb	aa	bb	aa	aa
Sten	AX-147224216	Aradu.A06	1684615	Aradu.A06_1684615_Sten	A06_1684615_Sten	ATCCTGGTTTCCTTGGCATCTACTGAACATCTTTT[A/G]TAAGGTTTAAACCCTGTTCGACGAGTCTTGAGCTT	A06	20.114	Aradu.A06	1684615	A06_1684615_Sten	bb	bb	aa	aa	aa	aa	ab	ab	aa	ab	ab	bb	NoCall	ab	NoCall	ab	NoCall	ab	ab	ab	ab	aa	bb	ab	ab	ab	ab	ab	aa	aa	ab	aa	ab	bb	aa	ab	aa	aa
Sten	AX-147224248	Aradu.A06	2371320	Aradu.A06_2371320_Sten	A06_2371320_Sten	GAACCTGTTGTTGTGAGAAACATTCTAGATAAGAC[A/G]TCGGGTCTTAGCTGGGAGCCAATGGTTATGTGGAG	A06	25.187	Aradu.A06	2371320	A06_2371320_Sten	bb	bb	aa	aa	aa	aa	ab	ab	aa	ab	ab	bb	ab	ab	bb	ab	bb	ab	ab	ab	ab	aa	bb	ab	ab	aa	ab	ab	aa	aa	ab	aa	ab	bb	aa	ab	aa	aa
Sten	AX-147224251	Aradu.A06	2375139	Aradu.A06_2375139_Sten	A06_2375139_Sten	CTTGAAGAGGAGAATGACTCCGATTTGGAAGATGA[G/T]GGACACAGAGGAGGAACAACCTCCACGAATCAGTC	A06	26.579	Aradu.A06	2375139	A06_2375139_Sten	bb	bb	aa	aa	aa	aa	ab	ab	aa	ab	ab	bb	ab	ab	bb	ab	NoCall	ab	ab	ab	ab	aa	bb	ab	NoCall	aa	ab	ab	aa	aa	ab	aa	NoCall	bb	aa	ab	aa	aa
Sten	AX-147224280	Aradu.A06	2863952	Aradu.A06_2863952_Sten	A06_2863952_Sten	CTGGTGTCTGGAAGAGAAATCCATCTCCAGTACCT[A/G]GGTGAATCTCCCCATACAATAGAGAGAGACCTAGC	A06	31.894	Aradu.A06	2863952	A06_2863952_Sten	bb	bb	aa	aa	aa	aa	ab	ab	aa	ab	ab	bb	aa	ab	bb	ab	ab	ab	ab	ab	ab	aa	ab	ab	aa	aa	ab	ab	aa	aa	ab	aa	ab	bb	aa	ab	aa	aa
Sten	AX-147224270	Aradu.A06	2747003	Aradu.A06_2747003_Sten	A06_2747003_Sten	ATTGGACTTATGATAACGTGACAAAGATGTACTAT[C/T]ACAAGAATTTTGTGAATTCGCAGTATTTATTCTAT	A06	34.776	Aradu.A06	2747003	A06_2747003_Sten	bb	bb	aa	aa	aa	aa	ab	ab	aa	ab	ab	bb	aa	ab	NoCall	ab	bb	ab	ab	bb	ab	aa	NoCall	ab	ab	aa	ab	NoCall	aa	aa	ab	aa	ab	bb	aa	ab	aa	aa
Sten	AX-147224321	Aradu.A06	3586786	Aradu.A06_3586786_Sten	A06_3586786_Sten	AAATGGACTTTAAAGTAAGTATCGGAATATTGTAT[C/T]TCCTGCAGAATCAAGGGTCTTCATTTTGTAGAAGC	A06	45.109	Aradu.A06	3586786	A06_3586786_Sten	bb	bb	aa	aa	aa	aa	ab	NoCall	aa	NoCall	NoCall	NoCall	aa	bb	bb	ab	bb	ab	ab	NoCall	ab	aa	bb	ab	aa	aa	ab	ab	aa	aa	NoCall	aa	ab	ab	aa	ab	aa	aa
Sten	AX-147224316	Aradu.A06	3474367	Aradu.A06_3474367_Sten	A06_3474367_Sten	ACAGAGGCTGAATCTCTTGCCGCTGAGCTTCGAGC[G/T]GATGAGGTCTCTGCAGTTATTGATCGACGTGATGT	A06	50.983	Aradu.A06	3474367	A06_3474367_Sten	bb	bb	aa	aa	aa	aa	ab	ab	aa	ab	ab	bb	aa	ab	ab	ab	bb	ab	ab	ab	ab	aa	ab	ab	aa	aa	ab	ab	aa	aa	ab	aa	ab	NoCall	aa	ab	aa	aa
Sten	AX-147224359	Aradu.A06	4110906	Aradu.A06_4110906_Sten	A06_4110906_Sten	TGAATGCTGATTTTTGTGTAGCACTTAGTTTTATC[C/T]ACAATCCCATCATTTTGTGGAAGCCACATAAAATT	A06	53.57	Aradu.A06	4110906	A06_4110906_Sten	bb	bb	aa	aa	aa	aa	ab	ab	aa	NoCall	ab	bb	aa	ab	ab	ab	bb	ab	ab	ab	ab	aa	ab	ab	aa	aa	ab	ab	aa	aa	ab	aa	ab	bb	ab	ab	aa	aa
Sten	AX-147224370	Aradu.A06	4261015	Aradu.A06_4261015_Sten	A06_4261015_Sten	CCGATTCCGGCCATATATCCTCTGCAATGGCAGCA[C/T]TGTGGAATATCTGGTTTCTCCCCTGAAGTGGCGCT	A06	55.631	Aradu.A06	4261015	A06_4261015_Sten	bb	bb	aa	aa	aa	aa	ab	ab	aa	aa	ab	bb	aa	ab	ab	ab	ab	ab	ab	ab	aa	aa	ab	ab	aa	aa	ab	ab	aa	aa	ab	aa	ab	bb	ab	ab	aa	aa
Sten	AX-147224372	Aradu.A06	4280783	Aradu.A06_4280783_Sten	A06_4280783_Sten	GCCACCGATTATGGTGTGGGTATAGACCTATGGAG[C/T]GCCGGATGCATTTTAGGAGAGTTATTGGCTGGAAA	A06	56.257	Aradu.A06	4280783	A06_4280783_Sten	bb	bb	aa	aa	aa	aa	ab	ab	aa	aa	ab	bb	aa	ab	ab	ab	ab	bb	ab	ab	aa	aa	ab	ab	aa	aa	ab	ab	aa	aa	ab	aa	ab	bb	ab	ab	aa	aa
Sten	AX-147252314	Araip.B06	14176970	Araip.B06_14176970_Sten	B06_14176970_Sten	AGATATTCTTTAATTTTTATTCCATTCGTGTACTT[G/T]ATTCTTTCATGTCTTGTAGGCATTTCCTTTTGTGC	A06	57.188	Aradu.A06	4386492	A06_4386492_Sten	bb	bb	aa	aa	aa	aa	ab	ab	NoCall	aa	ab	bb	aa	ab	ab	ab	bb	bb	ab	NoCall	aa	aa	ab	ab	aa	aa	ab	ab	aa	aa	ab	aa	ab	bb	ab	ab	aa	aa
Sten	AX-147260196	Araip.B09	10172086	Araip.B09_10172086_Sten	B09_10172086_Sten	TTTTTTTTAATCTATTTGCAGCATCTTTATAATTA[A/G]AGTTCTTTATGTGATATTGGGATATGGAGAGGGT	A06	66.72	Aradu.A09	8267219	A09_8267219_Sten	bb	bb	aa	aa	aa	aa	ab	ab	aa	aa	NoCall	NoCall	aa	ab	ab	ab	NoCall	ab	ab	ab	aa	aa	NoCall	ab	aa	aa	ab	ab	aa	ab	ab	aa	ab	ab	NoCall	ab	aa	NoCall
Sten	AX-147224487	Aradu.A06	5411401	Aradu.A06_5411401_Sten	A06_5411401_Sten	TATTCGTCCGGACAATCGGACACTTCTTCATCTTC[A/G]TCTGAAACCACATAATCTTCATCGGAATCATCGGA	A06	76.765	Aradu.A06	5411401	A06_5411401_Sten	bb	bb	aa	aa	aa	aa	ab	ab	aa	aa	ab	bb	aa	ab	bb	ab	NoCall	bb	aa	ab	aa	aa	ab	ab	aa	aa	ab	ab	aa	ab	ab	aa	ab	ab	ab	ab	aa	aa
Sten	AX-147224485	Aradu.A06	5405523	Aradu.A06_5405523_Sten	A06_5405523_Sten	TCTTGGGTTTTGACGAGAATGATGGGGATGATGAT[A/G]TAAGGGAGGAGTTTCTATGCCCATTCTGTTCTGAG	A06	77.381	Aradu.A06	5405523	A06_5405523_Sten	bb	bb	aa	aa	aa	aa	ab	ab	aa	aa	ab	bb	aa	ab	ab	ab	NoCall	bb	aa	ab	aa	aa	ab	ab	aa	aa	ab	ab	aa	ab	ab	aa	ab	ab	ab	ab	aa	aa
Sten	AX-147224507	Aradu.A06	5789236	Aradu.A06_5789236_Sten	A06_5789236_Sten	CTTTGGCTTAGGATAAATTGATCTTTTCTCAACAG[C/T]ATGGAAGAAATATTGGAAAGATAACCATTTATGTA	A06	80.827	Aradu.A06	5789236	A06_5789236_Sten	bb	bb	aa	aa	aa	aa	ab	ab	aa	aa	ab	NoCall	aa	ab	ab	ab	NoCall	bb	aa	ab	aa	aa	ab	ab	aa	aa	ab	ab	aa	ab	ab	aa	ab	aa	ab	ab	aa	aa
Sten	AX-147224542	Aradu.A06	6374094	Aradu.A06_6374094_Sten	A06_6374094_Sten	TGTATTCATGATAAGGTTCAAATATAGGACTTATA[C/T]TGGTCATCTAAGTCATCATATTACATGTCATGGGT	A06	84.548	Aradu.A06	6374094	A06_6374094_Sten	bb	bb	aa	aa	aa	aa	ab	ab	aa	aa	aa	bb	aa	aa	ab	ab	NoCall	bb	aa	ab	aa	aa	ab	ab	aa	aa	ab	ab	aa	ab	ab	aa	ab	aa	ab	ab	aa	aa
Sten	AX-147224569	Aradu.A06	6596410	Aradu.A06_6596410_Sten	A06_6596410_Sten	CCTTCAAAATCCTTCAGCGATGTGGTAACCCTGAC[C/T]CTGCAGAACACAGAGATAGAATCCTTGAATCAAAA	A06	86.334	Aradu.A06	6596410	A06_6596410_Sten	bb	bb	aa	aa	aa	aa	ab	ab	aa	aa	aa	bb	aa	aa	bb	ab	ab	bb	aa	ab	aa	aa	ab	ab	aa	aa	ab	ab	aa	ab	ab	aa	ab	aa	ab	ab	aa	aa
Sten	AX-147224620	Aradu.A06	7334057	Aradu.A06_7334057_Sten	A06_7334057_Sten	AAGAAGGAGAGTGCGGATTCTGCTTGTTCATGAAA[A/G]GTGGCGGTTGCAGGGAATCGTTCATCGAGTGGGAG	A06	89.66	Aradu.A06	7334057	A06_7334057_Sten	bb	bb	aa	aa	aa	aa	ab	ab	aa	ab	aa	bb	aa	aa	NoCall	ab	ab	bb	aa	ab	aa	aa	ab	ab	aa	aa	ab	ab	aa	ab	ab	aa	ab	aa	ab	ab	aa	aa
Sten	AX-147224636	Aradu.A06	7672324	Aradu.A06_7672324_Sten	A06_7672324_Sten	ATCTTGTTTGGAAGTTCCAACCCAGGAGGTAAGCT[A/G]CCTATGACATGGTACCCACAAGAGTACCTTAGAAA	A06	90.743	Aradu.A06	7672324	A06_7672324_Sten	bb	bb	aa	aa	aa	aa	ab	ab	NoCall	ab	aa	bb	aa	aa	ab	ab	ab	bb	aa	ab	aa	aa	ab	aa	aa	aa	ab	ab	aa	ab	ab	aa	ab	aa	ab	ab	aa	aa
Sten	AX-147224664	Aradu.A06	8149649	Aradu.A06_8149649_Sten	A06_8149649_Sten	GTACAAATCCACCATCAAGGGAGTGATCTCGAAAG[A/G]TAGGTTGGCGAAGCTGAAGGGTGTGAGTGTCAAGG	A06	92.32	Aradu.A06	8149649	A06_8149649_Sten	bb	bb	aa	aa	aa	aa	NoCall	ab	NoCall	ab	aa	bb	aa	aa	NoCall	ab	ab	bb	aa	ab	aa	aa	bb	aa	aa	aa	ab	ab	aa	ab	ab	aa	ab	aa	ab	ab	aa	aa
Sten	AX-147224808	Aradu.A06	10688288	Aradu.A06_10688288_Sten	A06_10688288_Sten	GGTGGTTCTGATAATGAGCAGTTCTCATCACATTT[C/T]GGAAGTTTTCCTGTAGGTGATTTTCATTCTTCTGG	A06	98.723	Aradu.A06	10688288	A06_10688288_Sten	bb	bb	aa	aa	aa	aa	aa	ab	aa	ab	aa	bb	aa	ab	bb	ab	ab	bb	aa	ab	aa	aa	bb	aa	aa	aa	ab	ab	aa	ab	ab	ab	ab	aa	ab	ab	aa	aa
Sten	AX-147224776	Aradu.A06	10151879	Aradu.A06_10151879_Sten	A06_10151879_Sten	AGAATGACTAGAATGAGTATTTTGCGGATGCAGGT[A/G]GCTCAGAGGATTGGAGTGCAGGTCTGAAAAGTAAT	A06	100.893	Aradu.A06	10151879	A06_10151879_Sten	bb	bb	aa	aa	aa	aa	aa	ab	aa	ab	aa	bb	aa	ab	ab	ab	ab	bb	aa	ab	aa	aa	NoCall	aa	aa	aa	ab	ab	aa	ab	ab	ab	ab	aa	ab	NoCall	aa	aa
Sten	AX-147224758	Aradu.A06	9904751	Aradu.A06_9904751_Sten	A06_9904751_Sten	CCAGACATAAGAAATGGATAATTTGGTTTAAATCT[G/T]TGTGGTCTGGGAGCATTTTCTACATTTTGAGTAAA	A06	102.703	Aradu.A06	9904751	A06_9904751_Sten	bb	bb	aa	aa	aa	aa	ab	ab	aa	ab	aa	bb	aa	ab	ab	ab	ab	bb	aa	ab	aa	aa	ab	aa	aa	aa	ab	ab	aa	ab	ab	aa	ab	aa	ab	ab	aa	aa
Sten	AX-147224744	Aradu.A06	9678686	Aradu.A06_9678686_Sten	A06_9678686_Sten	CAGTGACTAGGCGTCGAAAACGCTTGTGATCCTCA[C/T]TTGACACTTCATATAAGATCGTTTTAACCACTGTT	A06	104.865	Aradu.A06	9678686	A06_9678686_Sten	bb	bb	aa	aa	aa	aa	ab	ab	aa	ab	NoCall	bb	aa	ab	bb	ab	ab	bb	aa	ab	aa	aa	bb	aa	aa	aa	ab	ab	aa	ab	ab	aa	ab	aa	ab	ab	aa	aa
Sten	AX-147224737	Aradu.A06	9574526	Aradu.A06_9574526_Sten	A06_9574526_Sten	GAACTGGGAGTGGAAGCATTAAGGACAATGAAGAA[A/G]ATAAAACAAGTGTTAGATCCCAACAATATCATGAA	A06	108.044	Aradu.A06	9574526	A06_9574526_Sten	bb	bb	aa	aa	aa	aa	ab	ab	aa	ab	aa	bb	aa	ab	ab	ab	ab	bb	aa	ab	aa	aa	NoCall	aa	aa	aa	ab	bb	aa	ab	ab	aa	ab	aa	ab	NoCall	aa	aa
Sten	AX-147224695	Aradu.A06	8443941	Aradu.A06_8443941_Sten	A06_8443941_Sten	TTCCCAACAGTAGAAGGATAATCACAGTTAATCGA[A/C]GAACCCATAAATCTCTCTCCAGCACTTATAACTTT	A06	112.93	Aradu.A06	8443941	A06_8443941_Sten	bb	bb	aa	aa	aa	aa	ab	ab	aa	ab	aa	bb	aa	aa	ab	ab	ab	bb	aa	ab	aa	aa	NoCall	aa	aa	aa	ab	bb	aa	ab	ab	aa	ab	aa	ab	bb	aa	aa
Sten	AX-147224956	Aradu.A06	13231485	Aradu.A06_13231485_Sten	A06_13231485_Sten	CATCACTAAAAGAGACCTGCCAAAGTAAGATTTTC[A/G]TTATCTAATATGCACTGTTACCTATCTGCTTTTAG	A06	121.099	Aradu.A06	13231485	A06_13231485_Sten	bb	bb	aa	aa	aa	aa	aa	bb	aa	ab	aa	bb	aa	ab	ab	ab	ab	bb	aa	ab	aa	aa	bb	NoCall	aa	aa	ab	bb	aa	bb	ab	ab	ab	ab	ab	bb	aa	aa
Sten	AX-147224945	Aradu.A06	12964569	Aradu.A06_12964569_Sten	A06_12964569_Sten	TTTCCACCAGCAACCTTCTTAGGCAACAAATTCTG[A/G]TGAATATTCGGCAGAACTCCACCACTCGCAATGGT	A06	128.581	Aradu.A06	12964569	A06_12964569_Sten	bb	bb	aa	aa	aa	aa	NoCall	bb	aa	ab	aa	bb	aa	ab	bb	ab	ab	bb	aa	ab	aa	aa	bb	aa	aa	aa	ab	ab	aa	bb	ab	ab	ab	ab	ab	ab	aa	aa
Sten	AX-147225078	Aradu.A06	15715130	Aradu.A06_15715130_Sten	A06_15715130_Sten	CTGATACAGTGAAACCCAATAAATCGCGTAGAGTT[A/C]GGCGTAGAAAGGAACCCCCTTTTGGGGAATCAGGC	A06	134.13	Aradu.A06	15715130	A06_15715130_Sten	bb	bb	aa	aa	aa	aa	aa	bb	aa	ab	aa	bb	aa	ab	bb	ab	ab	bb	aa	ab	aa	aa	bb	aa	aa	ab	aa	ab	aa	bb	ab	ab	ab	ab	ab	ab	aa	aa
Sten	AX-147225104	Aradu.A06	16428344	Aradu.A06_16428344_Sten	A06_16428344_Sten	TCTTTTGGTGAAGAATTCTGTAGACTCTTCAATTC[C/T]GAATCATTCATTTCCAATTCCTCCGGTTTTCTCGT	A06	135.386	Aradu.A06	16428344	A06_16428344_Sten	bb	bb	aa	aa	aa	aa	aa	bb	aa	ab	aa	bb	aa	ab	bb	ab	NoCall	bb	aa	ab	aa	aa	bb	aa	aa	ab	aa	ab	aa	bb	ab	ab	ab	ab	ab	ab	aa	aa
Sten	AX-147225232	Aradu.A06	20970182	Aradu.A06_20970182_Sten	A06_20970182_Sten	TCATCTATCTTTGTGAATTGGCAAGAGGGCTTAGT[G/T]AGTGTGTGAGCGTCGTCCCTGTGTTTTGCTGAAAG	A06	138.786	Aradu.A06	20970182	A06_20970182_Sten	bb	bb	aa	aa	aa	aa	aa	bb	aa	ab	ab	bb	aa	ab	NoCall	ab	ab	bb	aa	ab	aa	aa	bb	aa	aa	ab	aa	ab	aa	bb	ab	ab	ab	ab	ab	ab	ab	aa
Sten	AX-147225443	Aradu.A06	66423228	Aradu.A06_66423228_Sten	A06_66423228_Sten	CTCCTGCAGGTTTAGTCAATAGCTGCCAAGTGAAA[C/T]AAAACTTAAAAGCACATATATACATAAGCATAACA	A06	139.567	Aradu.A06	66423228	A06_66423228_Sten	bb	bb	aa	aa	aa	aa	aa	bb	aa	ab	ab	bb	aa	ab	ab	ab	ab	bb	aa	ab	aa	aa	bb	aa	aa	ab	aa	ab	aa	bb	ab	ab	ab	ab	ab	ab	ab	aa
Sten	AX-147225334	Aradu.A06	34826404	Aradu.A06_34826404_Sten	A06_34826404_Sten	CGTAGTTTTGTTCCCAAGTTTAGCAAACACAAGTT[C/T]CTTATCTTGATCATGACTATCACCCCTTTTTGTCA	A06	139.671	Aradu.A06	34826404	A06_34826404_Sten	bb	bb	aa	aa	aa	aa	aa	bb	aa	ab	ab	bb	aa	ab	NoCall	ab	ab	bb	aa	ab	aa	aa	bb	aa	aa	ab	aa	ab	aa	bb	ab	ab	ab	ab	ab	ab	ab	aa
Sten	AX-147225325	Aradu.A06	32572657	Aradu.A06_32572657_Sten	A06_32572657_Sten	CCAACAACAAAACCAGACACAAATGTGGCCATGTA[A/G]TGAATGAAGTTTCCCAACTGCACAAGAAAATTGAA	A06	140.265	Aradu.A06	32572657	A06_32572657_Sten	bb	bb	aa	aa	aa	aa	aa	bb	aa	ab	ab	bb	aa	ab	NoCall	ab	ab	bb	aa	ab	aa	aa	bb	aa	aa	ab	aa	ab	aa	bb	ab	ab	ab	ab	ab	ab	ab	aa
Sten	AX-147225385	Aradu.A06	56118772	Aradu.A06_56118772_Sten	A06_56118772_Sten	CAAACATTGTCTGGGGATGACACCAACCTCACTGT[A/G]CACCCCTTCGTATACAGTTCCTTGCCGTTGACATA	A06	144.246	Aradu.A06	56118772	A06_56118772_Sten	bb	bb	aa	aa	aa	aa	aa	bb	aa	ab	ab	bb	aa	NoCall	bb	ab	ab	bb	aa	ab	aa	aa	bb	aa	aa	ab	aa	ab	aa	NoCall	ab	ab	ab	ab	NoCall	ab	ab	aa
Sten	AX-147225464	Aradu.A06	69465627	Aradu.A06_69465627_Sten	A06_69465627_Sten	TTGTTGGACCATCTTTTAGCTATTTTGAGGTTTAT[C/T]ATTCATGGAATTTGAATTGAACATCATGAGCTGGA	A06	148.83	Aradu.A06	69465627	A06_69465627_Sten	bb	bb	aa	aa	ab	aa	aa	bb	aa	ab	ab	bb	aa	ab	bb	ab	ab	bb	aa	ab	aa	aa	bb	aa	aa	ab	aa	ab	aa	bb	aa	ab	ab	ab	ab	ab	ab	aa
Sten	AX-147225594	Aradu.A06	79851479	Aradu.A06_79851479_Sten	A06_79851479_Sten	TGTGAAGAAGTGGCTTCAGCAAGTGCAGGCAAAGA[C/T]CAGGCTCTTGCATCCGCTTTGGCTGAAATCACAAA	A06	153.242	Aradu.A06	79851479	A06_79851479_Sten	bb	bb	aa	aa	aa	aa	aa	bb	aa	ab	ab	bb	aa	ab	ab	ab	ab	bb	aa	ab	aa	aa	bb	aa	aa	ab	aa	ab	aa	NoCall	aa	ab	ab	aa	ab	ab	ab	aa
Sten	AX-147225519	Aradu.A06	74923760	Aradu.A06_74923760_Sten	A06_74923760_Sten	ATATAGCAATATATTCATCATTTCTGGTGAGACTT[A/G]TACGAAAGCAATAATCTCGGAATAAAAAACTTCTC	A06	156.954	Aradu.A06	74923760	A06_74923760_Sten	bb	bb	aa	aa	aa	aa	aa	bb	aa	ab	ab	NoCall	aa	ab	ab	ab	ab	bb	aa	ab	aa	aa	ab	aa	aa	ab	aa	ab	aa	NoCall	aa	ab	ab	ab	ab	ab	ab	aa
Sten	AX-147225368	Aradu.A06	52572560	Aradu.A06_52572560_Sten	A06_52572560_Sten	CCGGAGCTACCTTCACCTCCGCCCTCATCACCACA[A/G]ACTCCCCACACTACGCAGGTTCGTTGATCAGTTTT	A06	158.013	Aradu.A06	52572560	A06_52572560_Sten	bb	bb	aa	aa	aa	aa	aa	bb	NoCall	ab	ab	bb	aa	ab	ab	ab	ab	bb	aa	ab	aa	aa	ab	aa	aa	ab	aa	ab	aa	bb	ab	ab	ab	ab	ab	ab	ab	aa
Sten	AX-147225510	Aradu.A06	72841583	Aradu.A06_72841583_Sten	A06_72841583_Sten	GCTTGCCAGTTACTTCAACTATGTCTTCTTCTTCC[C/T]TAACAACAAAACTTTTGCATTGTAGTATATCATTT	A06	160.105	Aradu.A06	72841583	A06_72841583_Sten	bb	bb	aa	aa	aa	NoCall	aa	bb	aa	ab	ab	bb	aa	ab	ab	ab	ab	bb	aa	ab	aa	aa	NoCall	aa	aa	bb	aa	NoCall	aa	bb	aa	ab	NoCall	ab	ab	NoCall	ab	aa
Sten	AX-147225228	Aradu.A06	20449670	Aradu.A06_20449670_Sten	A06_20449670_Sten	GAGTGAAGCAGTGAACAAGAGCAACAAGCCTGTGG[A/C]TGAGGATGCCGATATCCAAGGTAAGAGGTGCATGG	A06	163.49	Aradu.A06	20449670	A06_20449670_Sten	bb	bb	aa	aa	aa	aa	aa	bb	aa	ab	ab	bb	aa	ab	ab	ab	ab	bb	aa	ab	aa	aa	ab	aa	aa	bb	aa	bb	aa	bb	ab	ab	ab	ab	ab	bb	ab	aa
Sten	AX-147225414	Aradu.A06	60165469	Aradu.A06_60165469_Sten	A06_60165469_Sten	TTGATGTTCTGCTACCTCAATTTCTCTCGTTTTTT[A/G]CAATGGCAGTTTTAGGTCTTTTAACAACAAATTCA	A06	166.063	Aradu.A06	60165469	A06_60165469_Sten	bb	bb	aa	aa	aa	aa	aa	bb	aa	ab	ab	bb	aa	ab	ab	ab	NoCall	bb	aa	ab	NoCall	aa	ab	aa	aa	bb	aa	bb	aa	bb	NoCall	ab	ab	ab	ab	bb	ab	aa
Sten	AX-147225689	Aradu.A06	84834368	Aradu.A06_84834368_Sten	A06_84834368_Sten	TGGCTCATAGACTTTTTACAATTCATTCCTGATGG[A/G]AAACTAATTTGGGAATGGTCTTAGGAGCTTTTCGA	A06	170.769	Aradu.A06	84834368	A06_84834368_Sten	bb	bb	aa	aa	aa	NoCall	aa	bb	aa	ab	ab	bb	aa	ab	ab	ab	NoCall	bb	aa	ab	aa	aa	NoCall	aa	aa	bb	aa	bb	aa	bb	aa	ab	ab	NoCall	ab	bb	ab	aa
Sten	AX-147225730	Aradu.A06	86839043	Aradu.A06_86839043_Sten	A06_86839043_Sten	TTCAGTTTTATGCATCTTATGGCGACGAGTGAATC[A/G]TTCTTCAGCTGACCTCTGTACATCTGAGACACAAA	A06	173.327	Aradu.A06	86839043	A06_86839043_Sten	bb	bb	aa	aa	aa	aa	aa	bb	aa	ab	ab	bb	aa	ab	ab	ab	NoCall	bb	aa	ab	aa	aa	ab	aa	aa	bb	aa	ab	aa	bb	aa	ab	ab	aa	ab	bb	NoCall	aa
Sten	AX-147225651	Aradu.A06	82779734	Aradu.A06_82779734_Sten	A06_82779734_Sten	TCATGACAACATTTGATAGCCTCATCTGAACCAAA[C/T]TGGCCTGTGTGTACCATCTCAGCTACTGTTTCGCC	A06	179.375	Aradu.A06	82779734	A06_82779734_Sten	bb	bb	aa	aa	aa	aa	aa	bb	aa	ab	ab	bb	aa	ab	bb	ab	ab	bb	aa	ab	aa	aa	bb	aa	aa	ab	aa	ab	aa	bb	aa	ab	ab	aa	ab	ab	ab	aa
Sten	AX-147225614	Aradu.A06	80755197	Aradu.A06_80755197_Sten	A06_80755197_Sten	AAGGAACTAGCTGCCTTTGCACTTGTATTCACTAT[C/T]GTCGTTAGGTTTGCCAATGGCATTCTGGTAAATAT	A06	179.695	Aradu.A06	80755197	A06_80755197_Sten	bb	bb	aa	aa	aa	aa	aa	bb	NoCall	ab	ab	bb	aa	ab	bb	ab	ab	bb	aa	ab	aa	aa	bb	aa	NoCall	ab	aa	ab	aa	bb	aa	ab	ab	aa	ab	ab	ab	aa
Sten	AX-147225660	Aradu.A06	83182983	Aradu.A06_83182983_Sten	A06_83182983_Sten	TTAAGGTGGAACCCGGATGCAATTGTATTCAACTC[C/T]TATCAGTTCTATGGAACTCCTAGCTACTGGGTGCA	A06	181.281	Aradu.A06	83182983	A06_83182983_Sten	bb	bb	aa	aa	aa	aa	aa	NoCall	aa	ab	ab	bb	aa	ab	bb	ab	ab	bb	aa	ab	aa	aa	bb	aa	aa	ab	aa	ab	aa	bb	aa	ab	ab	aa	ab	ab	ab	aa
Sten	AX-147225650	Aradu.A06	82779126	Aradu.A06_82779126_Sten	A06_82779126_Sten	GCACCAGAGAGTGTACCATTCCATGCTTTATTTGC[A/C]CCAGACAAGAAACACCTTTAAGATGGATGATCTAG	A06	182.331	Aradu.A06	82779126	A06_82779126_Sten	bb	bb	aa	aa	aa	aa	aa	bb	aa	ab	ab	bb	aa	ab	bb	ab	ab	bb	aa	ab	aa	aa	NoCall	aa	aa	ab	aa	ab	aa	bb	aa	ab	ab	aa	ab	ab	ab	aa
Sten	AX-147225805	Aradu.A06	91658393	Aradu.A06_91658393_Sten	A06_91658393_Sten	TTTATTTAAATGGACAATTATTTGAGACAAAAGAA[A/G]GTAAAACCCATCATTTGATCCTCGCTCATACATAT	A06	185.815	Aradu.A06	91658393	A06_91658393_Sten	bb	bb	aa	aa	aa	aa	aa	NoCall	aa	ab	NoCall	NoCall	NoCall	ab	ab	NoCall	ab	bb	NoCall	ab	aa	aa	NoCall	aa	aa	aa	aa	ab	aa	NoCall	aa	ab	ab	NoCall	NoCall	ab	ab	aa
Sten	AX-147225934	Aradu.A06	97902979	Aradu.A06_97902979_Sten	A06_97902979_Sten	GAACTAATACAGTTTACAGAGCCTGGAGTCATGTC[C/T]ACAAAGCCATTACTAAGAGATGTAGTGTTCCTTGA	A06	192.564	Aradu.A06	97902979	A06_97902979_Sten	bb	bb	aa	aa	aa	aa	aa	bb	aa	ab	ab	bb	aa	ab	bb	ab	ab	bb	aa	ab	aa	aa	bb	aa	aa	aa	aa	ab	aa	bb	aa	bb	ab	aa	ab	ab	ab	aa
Sten	AX-147226002	Aradu.A06	99493705	Aradu.A06_99493705_Sten	A06_99493705_Sten	GGGTTGGAGTTCTCCCATGATGAGCTTCTGATCCT[C/T]GAACAAATCTATAATGAATCAAGGGCACACACATC	A06	195.696	Aradu.A06	99493705	A06_99493705_Sten	bb	bb	aa	aa	aa	aa	aa	bb	aa	ab	ab	bb	aa	ab	bb	ab	ab	ab	aa	ab	aa	aa	bb	aa	aa	aa	aa	ab	aa	bb	aa	bb	ab	ab	aa	ab	ab	aa
Sten	AX-147226037	Aradu.A06	100317242	Aradu.A06_100317242_Sten	A06_100317242_Sten	CTTTTGATTGATTTGCTTCAAGAATCTTACCACCA[A/G]GTAGCTGGCTGAGAACAAGCAGATTTGTCGTCTAT	A06	197.068	Aradu.A06	100317242	A06_100317242_Sten	bb	bb	aa	aa	aa	aa	aa	bb	aa	ab	ab	bb	aa	ab	NoCall	ab	ab	ab	aa	ab	aa	aa	bb	aa	aa	aa	aa	ab	aa	bb	aa	bb	ab	NoCall	aa	ab	ab	aa
Sten	AX-147225979	Aradu.A06	98793849	Aradu.A06_98793849_Sten	A06_98793849_Sten	TTCAATGTCTTTAGGTGTTATTAGACCTTCGGAAA[C/T]CAATTTTTCTCCAACATGGCGACATTCCTTAAATA	A06	199.217	Aradu.A06	98793849	A06_98793849_Sten	bb	bb	aa	aa	aa	aa	aa	bb	aa	ab	ab	bb	aa	NoCall	NoCall	ab	ab	ab	aa	ab	aa	aa	bb	aa	aa	aa	aa	ab	aa	bb	aa	bb	ab	aa	ab	ab	ab	aa
Sten	AX-147225977	Aradu.A06	98751250	Aradu.A06_98751250_Sten	A06_98751250_Sten	CCCCCGCATATGAAGGAAAAACAAAATCCCAGCAT[A/C]AATGATGAAATGCAAACGTCATCATGCCTCTAAAA	A06	200.379	Aradu.A06	98751250	A06_98751250_Sten	bb	bb	aa	aa	aa	aa	aa	bb	aa	ab	ab	bb	aa	ab	NoCall	ab	ab	ab	aa	ab	aa	aa	bb	aa	aa	aa	ab	ab	aa	bb	aa	bb	ab	aa	ab	ab	NoCall	aa
Sten	AX-147225997	Aradu.A06	99250062	Aradu.A06_99250062_Sten	A06_99250062_Sten	ATTCAAAGGAGCCTCAAATGTTAAACACCTCAATT[C/T]CTTCCCTCTTATATTTTAGCTTTAGTGCTTCGTAC	A06	204.344	Aradu.A06	99250062	A06_99250062_Sten	bb	bb	aa	aa	aa	aa	aa	bb	aa	ab	ab	bb	aa	ab	ab	ab	ab	ab	aa	ab	aa	NoCall	ab	aa	aa	aa	aa	ab	aa	bb	aa	bb	ab	aa	ab	ab	ab	aa
Sten	AX-147226076	Aradu.A06	101146798	Aradu.A06_101146798_Sten	A06_101146798_Sten	AGATTACAACGCCGTTCAATGGGGACGGGAAACTC[A/G]CTCCTTGGTAAGAGCTTGCTTGACTGGAAAACACA	A06	209.738	Aradu.A06	101146798	A06_101146798_Sten	bb	bb	aa	aa	aa	aa	aa	bb	NoCall	ab	ab	bb	aa	ab	ab	ab	ab	ab	aa	ab	aa	aa	NoCall	aa	aa	aa	aa	ab	aa	bb	aa	bb	ab	ab	aa	NoCall	ab	aa
Sten	AX-147226086	Aradu.A06	101300979	Aradu.A06_101300979_Sten	A06_101300979_Sten	GACATTCACCCATTGGATTGTATTGTTTTGCCATC[G/T]TTGTGTTTTCAGCTTTTTTCTCTACAACCCCTAAA	A06	212.378	Aradu.A06	101300979	A06_101300979_Sten	bb	bb	aa	aa	aa	aa	aa	bb	aa	ab	ab	bb	aa	ab	ab	ab	ab	ab	aa	aa	aa	aa	ab	aa	aa	aa	aa	ab	aa	bb	aa	bb	ab	ab	aa	ab	ab	aa
Sten	AX-147226154	Aradu.A06	102679941	Aradu.A06_102679941_Sten	A06_102679941_Sten	TTGTGGATAGGATGTGCACCATCAGTGTTAAGGGC[A/G]ACGATTGCATGGCCACTCTCATGATAAGCAGTGAG	A06	214.176	Aradu.A06	102679941	A06_102679941_Sten	bb	bb	aa	aa	aa	aa	aa	bb	aa	ab	ab	bb	aa	ab	NoCall	ab	ab	ab	aa	aa	aa	aa	bb	aa	aa	aa	aa	ab	aa	bb	aa	bb	ab	ab	aa	ab	ab	aa
Sten	AX-147226145	Aradu.A06	102603564	Aradu.A06_102603564_Sten	A06_102603564_Sten	TCAATGATAAAGGTTTTTGACAAGCATACTTTATG[G/T]GGATAGGATTAGAAGCCCAGTATCTATATGGTGCA	A06	217.125	Aradu.A06	102603564	A06_102603564_Sten	bb	bb	aa	aa	aa	aa	aa	bb	aa	ab	ab	bb	aa	ab	ab	ab	ab	ab	aa	aa	aa	aa	NoCall	aa	aa	aa	aa	ab	aa	bb	aa	bb	ab	ab	aa	NoCall	ab	aa
Sten	AX-147226198	Aradu.A06	103446460	Aradu.A06_103446460_Sten	A06_103446460_Sten	TGCTCACTGAGAATTCTTCCATTATAAAAGTTGAG[C/T]TTGGCCATTGTTGCTTAGCTAATGTTTCAACAACA	A06	222.473	Aradu.A06	103446460	A06_103446460_Sten	bb	bb	aa	aa	aa	aa	aa	bb	NoCall	NoCall	ab	bb	NoCall	ab	ab	ab	ab	ab	aa	aa	aa	aa	ab	aa	aa	aa	aa	ab	aa	ab	aa	bb	ab	ab	aa	NoCall	ab	aa
Sten	AX-147226207	Aradu.A06	103559612	Aradu.A06_103559612_Sten	A06_103559612_Sten	TATTGCATTGAGACGAAGACAGATAGATCTGTGAT[A/G]CTAGAATTCACTGTCTCAATGTGCATCTCAAAAAG	A06	225.666	Aradu.A06	103559612	A06_103559612_Sten	bb	bb	aa	aa	aa	aa	aa	bb	aa	ab	ab	bb	aa	ab	ab	ab	ab	ab	aa	aa	aa	aa	ab	aa	aa	aa	aa	ab	aa	bb	aa	bb	ab	ab	aa	ab	ab	aa
Sten	AX-147226178	Aradu.A06	103181434	Aradu.A06_103181434_Sten	A06_103181434_Sten	TCCCATGTATCAACTCCCAATAACTGCGTTCTCTG[A/G]GCACCCGAAATATTGTGCTTCCGTTTGGTGTCCAG	A06	227.793	Aradu.A06	103181434	A06_103181434_Sten	bb	bb	aa	aa	aa	aa	aa	bb	aa	ab	ab	bb	aa	ab	bb	ab	NoCall	ab	NoCall	aa	aa	aa	bb	aa	aa	aa	aa	ab	aa	bb	aa	bb	ab	ab	aa	ab	ab	aa
Sten	AX-147226189	Aradu.A06	103342388	Aradu.A06_103342388_Sten	A06_103342388_Sten	AACATTACATATGGTTTGCAGCAGATGGGAACTTC[C/T]GAAAATGATTCCAGGTAAATTTATTATGTATCTTA	A06	229.193	Aradu.A06	103342388	A06_103342388_Sten	bb	bb	aa	aa	aa	aa	aa	bb	aa	ab	ab	bb	aa	ab	ab	ab	ab	ab	aa	aa	aa	aa	bb	aa	aa	aa	aa	ab	aa	bb	aa	bb	ab	ab	aa	ab	ab	aa
Sten	AX-147226211	Aradu.A06	103563486	Aradu.A06_103563486_Sten	A06_103563486_Sten	AGCTCAATCCACTTACCAATTAGAAATCATAATAT[G/T]TTTGACTACCCGAAACTCCTATATGAACTAGCACA	A06	231.105	Aradu.A06	103563486	A06_103563486_Sten	bb	bb	aa	aa	aa	aa	aa	bb	aa	ab	ab	bb	aa	ab	ab	ab	ab	ab	aa	aa	aa	aa	NoCall	aa	aa	aa	NoCall	ab	aa	bb	aa	bb	ab	ab	aa	ab	ab	aa
Sten	AX-147226332	Aradu.A06	105470812	Aradu.A06_105470812_Sten	A06_105470812_Sten	GGAGTAGTAGCCAAAAGCTGAAAGAAGGGGGATTG[C/T]CATCTATTAATTAGAAATATCAAAAAGCAACATAA	A06	235.958	Aradu.A06	105470812	A06_105470812_Sten	bb	bb	aa	aa	ab	aa	aa	bb	aa	ab	ab	bb	aa	ab	NoCall	ab	ab	ab	aa	aa	aa	aa	bb	aa	ab	aa	aa	ab	aa	NoCall	aa	bb	ab	ab	aa	ab	ab	aa
Sten	AX-147226288	Aradu.A06	105029082	Aradu.A06_105029082_Sten	A06_105029082_Sten	AACTCAGCCTTGGACCGACAAGTCCGAACGGCTTG[A/G]TAGCTGCTAGTGGCGTCGCATATCTTCCTAAAAAG	A06	237.825	Aradu.A06	105029082	A06_105029082_Sten	bb	bb	aa	aa	ab	aa	aa	bb	aa	ab	ab	bb	aa	ab	bb	ab	ab	ab	aa	aa	aa	aa	bb	aa	ab	aa	aa	ab	aa	bb	aa	bb	ab	ab	aa	ab	NoCall	aa
Sten	AX-147253944	Araip.B06	131651939	Araip.B06_131651939_Sten	B06_131651939_Sten	TCCTTCTTCTTGTGCTCGTTAAGTAGAGTACACTT[A/G]CAACTCTCATTTTGGTTGCCTAATCTTTTGGCTTA	A06	240.073	Aradu.A06	107413124	A06_107413124_Sten	bb	bb	aa	aa	ab	aa	aa	bb	aa	aa	ab	bb	aa	ab	bb	ab	ab	ab	aa	aa	aa	aa	bb	aa	ab	aa	aa	ab	aa	bb	aa	bb	ab	ab	aa	ab	ab	aa
Sten	AX-147226482	Aradu.A06	107870484	Aradu.A06_107870484_Sten	A06_107870484_Sten	GATGGAGAAAATGGTGGTGAATAGTAAATTAATTC[C/T]AGATCAGATTACATATGATACACTTATTCACACGC	A06	242.441	Aradu.A06	107870484	A06_107870484_Sten	bb	bb	aa	aa	ab	aa	aa	bb	aa	NoCall	ab	bb	aa	ab	bb	ab	ab	ab	aa	ab	aa	aa	bb	aa	ab	aa	aa	ab	aa	ab	aa	bb	ab	ab	aa	ab	ab	aa
Sten	AX-147226349	Aradu.A06	105827465	Aradu.A06_105827465_Sten	A06_105827465_Sten	TAGCGATGCTTTACTTTCATTGGTAGTTATGGAGG[C/T]GCACCCTTCTTCCGTATAATCCTCGTTAATTGATA	A06	250.206	Aradu.A06	105827465	A06_105827465_Sten	bb	bb	aa	aa	ab	aa	aa	bb	aa	bb	NoCall	bb	aa	NoCall	bb	NoCall	NoCall	ab	aa	aa	aa	aa	bb	aa	ab	aa	aa	ab	aa	bb	aa	NoCall	ab	ab	aa	ab	ab	aa
Sten	AX-147226350	Aradu.A06	105827913	Aradu.A06_105827913_Sten	A06_105827913_Sten	TGATATTACTTATTCATTTTGGGTTCATTCACTCC[C/T]ACTTAGGTGCCAATTAGTCACAAGATCTGAGAGCC	A06	253.938	Aradu.A06	105827913	A06_105827913_Sten	bb	bb	aa	aa	ab	aa	aa	bb	aa	bb	bb	NoCall	aa	bb	bb	bb	bb	ab	aa	aa	aa	aa	bb	aa	ab	aa	aa	ab	aa	bb	NoCall	NoCall	ab	ab	aa	ab	ab	aa
Sten	AX-147253814	Araip.B06	129350095	Araip.B06_129350095_Sten	B06_129350095_Sten	TTGAATGTGGAATAGTTATTTATGTTTATGCATGT[A/G]TTTGAGGAGTTTGTTTATGGTTTGGTAGTTCTCTT	A06	255.928	Aradu.A06	105027206	A06_105027206_Sten	bb	bb	aa	aa	ab	aa	aa	bb	ab	bb	bb	NoCall	aa	bb	bb	bb	bb	ab	NoCall	aa	aa	aa	bb	aa	ab	aa	aa	ab	aa	bb	NoCall	NoCall	ab	ab	aa	ab	ab	aa
Sten	AX-147254213	Araip.B06	135402668	Araip.B06_135402668_Sten	B06_135402668_Sten	ACAACACTCTGAGAAATATGGCAAGTGTTAAAAAG[A/C]CATTGAGCAGAGAGAGCTATCCTTTTAGATTCCAT	A06	285.407	Aradu.A06	110636050	A06_110636050_Sten	bb	bb	aa	aa	ab	aa	aa	ab	aa	ab	ab	bb	aa	ab	NoCall	ab	ab	ab	aa	ab	aa	aa	bb	aa	ab	aa	aa	bb	aa	ab	aa	bb	ab	aa	aa	bb	bb	bb
Sten	AX-147226697	Aradu.A06	110643977	Aradu.A06_110643977_Sten	A06_110643977_Sten	GCTGAAGGTGCAGAAGAAAATTCAATCGGTTCCTT[A/G]GAGTAGTGTTGTCAATGTGTGGTGGAGAGAGAGAG	A06	285.939	Aradu.A06	110643977	A06_110643977_Sten	bb	bb	aa	aa	ab	aa	aa	ab	NoCall	ab	ab	bb	aa	ab	bb	ab	ab	ab	aa	ab	aa	aa	bb	aa	ab	aa	aa	bb	aa	ab	aa	bb	ab	aa	aa	bb	bb	bb
Sten	AX-147226683	Aradu.A06	110523645	Aradu.A06_110523645_Sten	A06_110523645_Sten	AAAACATATTAGAGATTGATGGAAGGAAAAAGATG[C/T]ATAGCATCCTAATACAATCAAGTTAGGGATCAAAA	A06	286.937	Aradu.A06	110523645	A06_110523645_Sten	bb	bb	aa	aa	ab	aa	aa	ab	aa	ab	ab	NoCall	aa	ab	ab	ab	ab	ab	aa	ab	aa	aa	bb	aa	ab	aa	aa	bb	aa	ab	aa	bb	ab	NoCall	aa	bb	bb	bb
Sten	AX-147254209	Araip.B06	135301507	Araip.B06_135301507_Sten	B06_135301507_Sten	AAAAATATACAAAACGTTGGTTCACCTTGGATCAA[A/C]AGAAACAACAGTTCCCCATAAGCAGAGAAGGGAAG	A06	287.643	Aradu.A06	110534033	A06_110534033_Sten	bb	bb	aa	aa	ab	aa	aa	ab	aa	ab	ab	bb	aa	ab	ab	ab	ab	ab	NoCall	ab	aa	aa	NoCall	aa	ab	aa	aa	bb	NoCall	ab	aa	bb	ab	aa	aa	bb	bb	bb
Sten	AX-147254212	Araip.B06	135400950	Araip.B06_135400950_Sten	B06_135400950_Sten	CCTTGTGTCCAGAATTATTCATGTAGAAAAAAACA[A/G]ATGAATACTGAGCCACACCAAACGGCTGATCAAAG	A06	291.999	Aradu.A06	110634318	A06_110634318_Sten	bb	bb	aa	aa	ab	aa	aa	ab	aa	ab	ab	bb	aa	ab	NoCall	ab	NoCall	ab	aa	ab	aa	aa	ab	aa	ab	aa	NoCall	bb	aa	ab	NoCall	bb	NoCall	aa	aa	NoCall	bb	NoCall
Sten	AX-147226730	Aradu.A06	110905105	Aradu.A06_110905105_Sten	A06_110905105_Sten	GGTGGCAGCATCTTTGAAACAATCGAAATTCTCTG[C/T]AAGTCAGAGCCAAAACAAGTAAACTACATGATCAG	A06	297.482	Aradu.A06	110905105	A06_110905105_Sten	bb	bb	aa	aa	ab	aa	aa	ab	aa	ab	ab	bb	aa	ab	bb	ab	ab	ab	aa	ab	aa	aa	bb	aa	ab	aa	aa	bb	aa	ab	aa	bb	ab	aa	aa	bb	bb	ab
Sten	AX-147254245	Araip.B06	135785614	Araip.B06_135785614_Sten	B06_135785614_Sten	ATGTCTCGTTGGTTATCAATGTTGTCTTTGGCACT[A/G]CTGTTGCCTCTGATTGTGTGGTCCAAAGCTAATGA	A06	298.592	Aradu.A06	110930847	A06_110930847_Sten	bb	bb	aa	aa	ab	aa	aa	ab	aa	ab	ab	bb	aa	ab	bb	ab	ab	ab	aa	ab	NoCall	aa	bb	aa	ab	aa	aa	NoCall	aa	ab	aa	ab	ab	aa	aa	bb	bb	ab
Sten	AX-147226719	Aradu.A06	110816722	Aradu.A06_110816722_Sten	A06_110816722_Sten	TCTCTTCCTGGAGGGGGATTAAAAGTAACAAATAA[A/G]AGTAATCTGTTTCAAATCTGTCGAGTCTATTTCTC	A06	300.222	Aradu.A06	110816722	A06_110816722_Sten	bb	bb	aa	aa	ab	aa	aa	ab	aa	ab	ab	bb	aa	ab	ab	ab	ab	ab	aa	ab	aa	aa	bb	aa	ab	aa	aa	bb	aa	ab	aa	bb	ab	aa	aa	bb	bb	ab
Sten	AX-147226720	Aradu.A06	110820404	Aradu.A06_110820404_Sten	A06_110820404_Sten	TTCGAACTTTAATGGAGTTTGTTGCTGTGCCAATT[C/T]GGCTAGGTTACAGCCGCATCATAAACCTTGGCATA	A06	301.085	Aradu.A06	110820404	A06_110820404_Sten	bb	bb	aa	aa	ab	aa	aa	ab	aa	ab	ab	bb	aa	ab	bb	ab	ab	ab	aa	ab	aa	aa	bb	aa	ab	aa	aa	bb	aa	ab	aa	bb	ab	aa	aa	bb	NoCall	ab
Sten	AX-147226820	Aradu.A06	112447942	Aradu.A06_112447942_Sten	A06_112447942_Sten	TGTCATAATCAACTAACAGCAGCCATGTCACCTGT[C/T]ACTTGCAGCAGCTGGTGAGAGTTTTTCTGAAGATA	A06	312.155	Aradu.A06	112447942	A06_112447942_Sten	bb	bb	aa	aa	ab	aa	aa	ab	aa	bb	ab	bb	aa	ab	ab	bb	ab	ab	aa	ab	aa	aa	bb	aa	aa	ab	aa	bb	aa	ab	aa	NoCall	ab	aa	aa	NoCall	NoCall	ab
Sten	AX-147226816	Aradu.A06	112388824	Aradu.A06_112388824_Sten	A06_112388824_Sten	AACACTAACATCCCTCTGATTTGGAACATCCTCCA[A/G]GCAATTCCTAGCTAAACTAACATTACTAAGACTAA	A06	315.515	Aradu.A06	112388824	A06_112388824_Sten	bb	bb	aa	aa	ab	aa	aa	NoCall	aa	ab	ab	bb	aa	ab	ab	ab	ab	ab	aa	ab	aa	aa	ab	aa	aa	ab	aa	bb	aa	ab	aa	bb	ab	aa	aa	ab	ab	ab
Sten	AX-147227046	Aradu.A07	2243719	Aradu.A07_2243719_Sten	A07_2243719_Sten	TGAGGTGAAGCTTGATGATCTTGACATTAGGCCTG[A/G]TGAGTCCATTGCTGTGAATTTTGCCATGATGCTTC	A07	0	Aradu.A07	2243719	A07_2243719_Sten	bb	bb	aa	aa	ab	aa	ab	aa	ab	ab	ab	bb	aa	aa	bb	ab	ab	ab	ab	bb	ab	ab	ab	ab	bb	aa	bb	ab	bb	ab	ab	ab	ab	ab	ab	ab	bb	ab
Sten	AX-147227044	Aradu.A07	2235209	Aradu.A07_2235209_Sten	A07_2235209_Sten	CGAGTATTCCATGAAACGTCAATGCGCTGGACAAG[A/G]ATTTGTGGGCTTAGCTGAATGACCTTACCCAAGTC	A07	0.259	Aradu.A07	2235209	A07_2235209_Sten	bb	bb	aa	aa	ab	aa	ab	aa	ab	ab	ab	bb	aa	aa	bb	ab	ab	ab	ab	bb	ab	ab	ab	ab	bb	aa	bb	ab	bb	ab	ab	ab	ab	ab	ab	ab	ab	ab
Sten	AX-147227238	Aradu.A07	3807650	Aradu.A07_3807650_Sten	A07_3807650_Sten	AACCAGGCATGCATTGGAGTGTAAGTTTTCTTGTC[C/T]GTAACAATATGAAAAACCAATTTTTCAGGGCTGGC	A07	8.154	Aradu.A07	3807650	A07_3807650_Sten	bb	bb	aa	aa	ab	aa	ab	aa	ab	bb	aa	NoCall	aa	aa	bb	ab	ab	ab	ab	ab	ab	ab	ab	ab	bb	aa	bb	ab	bb	ab	ab	ab	ab	ab	NoCall	ab	NoCall	ab
Sten	AX-147227276	Aradu.A07	4359598	Aradu.A07_4359598_Sten	A07_4359598_Sten	ACACAGTTGACAGCTCCTGAATGTCCAGGCAATGC[C/T]TCTAGAAGCTCCCCTGAGCTTCTGTGCCATATGTA	A07	9.937	Aradu.A07	4359598	A07_4359598_Sten	bb	bb	aa	aa	ab	aa	ab	aa	ab	bb	aa	ab	aa	aa	bb	ab	ab	ab	ab	ab	ab	ab	ab	ab	bb	aa	bb	ab	bb	ab	ab	ab	ab	ab	bb	ab	ab	ab
Sten	AX-147227304	Aradu.A07	4510195	Aradu.A07_4510195_Sten	A07_4510195_Sten	ATTCGGCCAGGCGTGCCTACAGCAATATCAACACC[A/G]TAATCAAGCTGCCTCATCTGACGAGAGATGGGTGT	A07	12.433	Aradu.A07	4510195	A07_4510195_Sten	bb	bb	aa	aa	ab	aa	ab	ab	ab	ab	aa	ab	aa	aa	bb	ab	ab	ab	ab	ab	ab	ab	ab	ab	bb	aa	bb	ab	bb	ab	ab	ab	ab	ab	bb	ab	bb	ab
Sten	AX-147227318	Aradu.A07	4560066	Aradu.A07_4560066_Sten	A07_4560066_Sten	GCAGAGTTTCTTTGTTTTTCTACTTTCAGTTACTA[C/T]CCTCTTGTGAAGATGAGCCAATCAAAGTGTTTAGA	A07	14.848	Aradu.A07	4560066	A07_4560066_Sten	bb	bb	aa	aa	ab	aa	ab	ab	ab	bb	aa	ab	aa	aa	NoCall	ab	ab	ab	ab	ab	ab	ab	ab	ab	bb	aa	bb	ab	bb	ab	ab	ab	ab	NoCall	bb	ab	ab	ab
Sten	AX-147227391	Aradu.A07	5372319	Aradu.A07_5372319_Sten	A07_5372319_Sten	TCATCCCAAGGCTTAACATCAAGCAAAACGGATGA[C/T]TTTCCACCTACAAAAATGTCAAATTGACGAAAAGA	A07	18.22	Aradu.A07	5372319	A07_5372319_Sten	bb	bb	aa	aa	ab	aa	ab	ab	ab	bb	aa	ab	aa	aa	bb	ab	ab	ab	ab	ab	ab	ab	ab	ab	bb	aa	NoCall	ab	bb	ab	ab	NoCall	ab	ab	NoCall	ab	ab	ab
Sten	AX-147254713	Araip.B07	4849378	Araip.B07_4849378_Sten	B07_4849378_Sten	CCTTTAGAAGGTTCTGGATAACCCTCAAAGTACTT[C/T]TCTAATTCATGTAGCTCATAATCAGACAATTTAGC	A07	21.488	Aradu.A07	4876101	A07_4876101_Sten	bb	bb	aa	aa	ab	aa	ab	ab	ab	NoCall	aa	ab	aa	aa	bb	ab	ab	ab	ab	ab	ab	ab	ab	ab	bb	aa	NoCall	ab	NoCall	ab	ab	ab	ab	ab	NoCall	ab	NoCall	ab
Sten	AX-147227388	Aradu.A07	5344226	Aradu.A07_5344226_Sten	A07_5344226_Sten	GTGTAACACTTTTGGCATATGCTTGTTCAGAATGT[A/G]GTGCCTGTTGTTTGTACAAATCTTGAAGGAGACAT	A07	27.916	Aradu.A07	5344226	A07_5344226_Sten	bb	bb	aa	aa	NoCall	aa	ab	NoCall	NoCall	bb	aa	ab	aa	aa	NoCall	ab	ab	NoCall	ab	ab	bb	ab	ab	NoCall	bb	aa	bb	bb	bb	ab	bb	NoCall	ab	ab	NoCall	bb	bb	bb
Sten	AX-147227390	Aradu.A07	5364934	Aradu.A07_5364934_Sten	A07_5364934_Sten	ACGAACCCTCCATCACAGTAGGGACAAACAACATC[C/T]CTCCCTCCGAGCACGATTGGCTGCCTGCATTCGTA	A07	31.088	Aradu.A07	5364934	A07_5364934_Sten	bb	bb	aa	aa	ab	aa	ab	ab	ab	bb	aa	ab	aa	aa	NoCall	ab	ab	ab	ab	ab	NoCall	ab	ab	ab	bb	aa	bb	ab	ab	ab	NoCall	ab	ab	ab	NoCall	bb	NoCall	NoCall
Sten	AX-147227344	Aradu.A07	4886093	Aradu.A07_4886093_Sten	A07_4886093_Sten	TTCAATGCTTGGATGAAAACCATCTCTTAACATTT[G/T]TTGTAAGAGCAGATACGCAGGTCCAGGATTCTTGC	A07	34.747	Aradu.A07	4886093	A07_4886093_Sten	bb	bb	aa	aa	bb	aa	ab	ab	ab	bb	aa	ab	aa	aa	bb	ab	ab	ab	ab	ab	NoCall	ab	NoCall	ab	bb	aa	bb	ab	bb	ab	NoCall	ab	ab	ab	bb	NoCall	ab	ab
Sten	AX-147227409	Aradu.A07	5513063	Aradu.A07_5513063_Sten	A07_5513063_Sten	AACATTCACCATTTGTGGCCTATATTTTGGATCAG[C/T]ATTCAGGCACTGCAAGGCGAGTGCGGCCGCGGCTT	A07	36.824	Aradu.A07	5513063	A07_5513063_Sten	bb	bb	aa	aa	ab	aa	ab	ab	ab	bb	aa	ab	aa	aa	bb	ab	ab	ab	ab	ab	ab	ab	ab	ab	bb	aa	bb	ab	bb	ab	ab	ab	ab	ab	bb	ab	ab	ab
Sten	AX-147227491	Aradu.A07	6626371	Aradu.A07_6626371_Sten	A07_6626371_Sten	TTCCATGAAGGTTGTTCACTTGAAGATCCAAAATC[A/G]TGAGATCAGGAAATGCTCCCAAGCATTGTGGAATC	A07	41.396	Aradu.A07	6626371	A07_6626371_Sten	bb	bb	aa	aa	ab	aa	ab	NoCall	ab	NoCall	aa	bb	aa	aa	bb	bb	NoCall	bb	NoCall	ab	ab	ab	ab	ab	bb	aa	bb	NoCall	bb	ab	ab	ab	NoCall	ab	bb	ab	ab	ab
Sten	AX-147227584	Aradu.A07	8459460	Aradu.A07_8459460_Sten	A07_8459460_Sten	TGATCACCAACTTCTACAGTACCCTTCTCTAAAAA[C/T]TCCAAGTAGCCGTATGGAGTTTTAACATCCTCAGT	A07	51.795	Aradu.A07	8459460	A07_8459460_Sten	bb	bb	aa	aa	ab	aa	NoCall	bb	ab	bb	ab	ab	aa	aa	bb	bb	NoCall	ab	ab	bb	ab	ab	ab	ab	bb	NoCall	bb	ab	bb	ab	ab	ab	NoCall	NoCall	NoCall	ab	ab	ab
Sten	AX-147227580	Aradu.A07	8218053	Aradu.A07_8218053_Sten	A07_8218053_Sten	TTGAAACTTCAGATCTTAGTGTTTCGACCATTCTA[C/T]TGCTTTGATCAGCATCAGGTTTGAAACTCACCAAA	A07	56.379	Aradu.A07	8218053	A07_8218053_Sten	bb	bb	aa	aa	ab	aa	ab	bb	ab	bb	aa	ab	aa	aa	bb	ab	ab	ab	ab	ab	ab	ab	ab	ab	bb	ab	bb	ab	bb	ab	ab	ab	ab	ab	bb	ab	ab	ab
Sten	AX-147227649	Aradu.A07	9923042	Aradu.A07_9923042_Sten	A07_9923042_Sten	GTAGACTATATGTTGGTTTACATTATTTATGAACA[A/G]TTGGTTCAAGTCATTGAATTTCTCCCCCACAAATT	A07	60.847	Aradu.A07	9923042	A07_9923042_Sten	bb	bb	aa	aa	ab	aa	ab	bb	ab	bb	aa	NoCall	aa	aa	bb	ab	ab	ab	ab	ab	ab	ab	ab	ab	bb	ab	NoCall	ab	bb	ab	ab	ab	ab	ab	bb	NoCall	aa	ab
Sten	AX-147227676	Aradu.A07	10930537	Aradu.A07_10930537_Sten	A07_10930537_Sten	ATATGGGAATCCAGAAATTTACAGTTCAGTGGAGC[C/T]CTGTCTACATGCAAATAGAGGGCAATCTTCACATG	A07	63.562	Aradu.A07	10930537	A07_10930537_Sten	bb	bb	aa	aa	ab	aa	ab	bb	ab	bb	aa	ab	aa	aa	bb	ab	ab	ab	ab	ab	ab	aa	ab	ab	bb	bb	bb	ab	bb	ab	ab	ab	ab	ab	bb	ab	ab	ab
Sten	AX-147227821	Aradu.A07	14699755	Aradu.A07_14699755_Sten	A07_14699755_Sten	ATTACAATGGGAAGCCTTCCTTTGCACTACTAGCT[A/G]CATTGCGGCTGTGGGCGACCCCTCAAATCAAGAGG	A07	69.611	Aradu.A07	14699755	A07_14699755_Sten	bb	bb	aa	aa	ab	aa	ab	bb	ab	bb	aa	ab	aa	aa	bb	ab	ab	ab	ab	ab	ab	aa	ab	ab	ab	NoCall	bb	ab	bb	ab	ab	ab	ab	ab	bb	NoCall	ab	ab
Sten	AX-147227840	Aradu.A07	15199143	Aradu.A07_15199143_Sten	A07_15199143_Sten	ACTCAATTTAATGACTCCGTATGAGATACAGAATG[A/G]GAAGTTTGAACAGCAAATTAAAATCAGCATGAACA	A07	71.635	Aradu.A07	15199143	A07_15199143_Sten	bb	bb	aa	aa	ab	aa	ab	bb	ab	bb	aa	ab	aa	aa	bb	ab	ab	ab	aa	ab	ab	aa	ab	ab	ab	bb	bb	ab	bb	ab	ab	ab	aa	ab	bb	ab	ab	ab
Sten	AX-147227834	Aradu.A07	14860341	Aradu.A07_14860341_Sten	A07_14860341_Sten	GTTGGTGAGAAGCCATGGTGCATTGTCGAAGAATG[C/T]GCCTTTATTCCGAAAGACCTGAAAGAACCATGCAG	A07	72.931	Aradu.A07	14860341	A07_14860341_Sten	bb	bb	aa	aa	ab	aa	ab	bb	ab	bb	aa	ab	aa	aa	bb	ab	ab	ab	aa	ab	ab	aa	ab	ab	ab	bb	bb	ab	bb	ab	ab	ab	aa	ab	bb	ab	ab	ab
Sten	AX-147227833	Aradu.A07	14860287	Aradu.A07_14860287_Sten	A07_14860287_Sten	TATCCTTGCTCAAATCTTGCATTGCTTTTCACCTC[A/G]GGAGCAGGCCTCATTATTGTTGGTGAGAAGCCATG	A07	73.796	Aradu.A07	14860287	A07_14860287_Sten	bb	bb	aa	aa	ab	aa	ab	bb	ab	bb	aa	ab	aa	aa	bb	ab	ab	ab	aa	ab	ab	aa	ab	ab	ab	bb	bb	ab	bb	ab	ab	ab	aa	ab	bb	ab	ab	ab
Sten	AX-147227917	Aradu.A07	17133488	Aradu.A07_17133488_Sten	A07_17133488_Sten	GACAAAAAACCCAAAAAAGGCCATTGCAGATAAAA[C/T]TAATGAAGTAGAGAGTTCTAAGGATAACCTGCCAG	A07	75.695	Aradu.A07	17133488	A07_17133488_Sten	bb	bb	aa	aa	ab	aa	ab	NoCall	ab	bb	aa	ab	aa	aa	bb	ab	ab	NoCall	aa	bb	ab	aa	ab	ab	ab	bb	bb	ab	bb	ab	ab	ab	aa	ab	bb	ab	ab	ab
Sten	AX-147227930	Aradu.A07	17768688	Aradu.A07_17768688_Sten	A07_17768688_Sten	GAAGACAACGTCCTTTACATTGTCGAGAACATTAA[C/T]GTTGCTGGTAACTCCTAATAACATGCTTCTTCTTC	A07	77.553	Aradu.A07	17768688	A07_17768688_Sten	bb	bb	aa	aa	ab	aa	ab	bb	ab	bb	aa	ab	aa	aa	NoCall	ab	ab	ab	aa	ab	ab	aa	NoCall	ab	ab	bb	NoCall	ab	bb	ab	ab	ab	aa	NoCall	bb	ab	ab	ab
Sten	AX-147227919	Aradu.A07	17218154	Aradu.A07_17218154_Sten	A07_17218154_Sten	GCCGAGTTTCTTCAGATGACTGATGACTACTGCGA[C/T]GGCAACCTCGCCGGCAGGACAGAGGACTTCCTTAC	A07	78.627	Aradu.A07	17218154	A07_17218154_Sten	bb	bb	aa	aa	ab	aa	ab	bb	ab	bb	aa	ab	aa	aa	bb	ab	ab	ab	aa	ab	ab	aa	ab	ab	ab	bb	bb	ab	bb	ab	ab	ab	aa	ab	bb	ab	ab	ab
Sten	AX-147227920	Aradu.A07	17302902	Aradu.A07_17302902_Sten	A07_17302902_Sten	TCTTTCCTAGAGTAGCCACGATCCAAATTGCGCAG[A/C]ACATATTGGTTATAATCCTTGACAATCCTCATTAT	A07	80.253	Aradu.A07	17302902	A07_17302902_Sten	bb	bb	aa	aa	ab	aa	ab	bb	ab	bb	aa	ab	aa	aa	bb	ab	ab	ab	aa	ab	ab	aa	ab	ab	ab	bb	bb	ab	bb	ab	ab	ab	aa	ab	bb	ab	ab	ab
Sten	AX-147228073	Aradu.A07	23988146	Aradu.A07_23988146_Sten	A07_23988146_Sten	ACTATTCGTAAAACTTGAGGTCCTTCATGATGAGA[A/G]TCTAGTAAAGCAAATGCAAATGCAAGTTTTTCACT	A07	83.776	Aradu.A07	23988146	A07_23988146_Sten	bb	bb	aa	aa	ab	aa	ab	bb	bb	bb	aa	ab	aa	aa	bb	ab	ab	ab	aa	ab	ab	aa	ab	ab	NoCall	bb	bb	NoCall	bb	ab	ab	ab	aa	ab	bb	ab	ab	ab
Sten	AX-147228077	Aradu.A07	24003666	Aradu.A07_24003666_Sten	A07_24003666_Sten	CAATTCCAAAATTTAAAGTGAAAAAAAGGGCACAT[A/G]TAATAAGCCAATCATATCCAAATCACATGTCTATA	A07	89.479	Aradu.A07	24003666	A07_24003666_Sten	bb	bb	aa	aa	ab	aa	ab	ab	ab	NoCall	aa	ab	aa	aa	ab	ab	ab	ab	aa	ab	ab	aa	ab	ab	ab	bb	NoCall	ab	NoCall	ab	ab	ab	aa	ab	bb	ab	ab	ab
Sten	AX-147228164	Aradu.A07	29140489	Aradu.A07_29140489_Sten	A07_29140489_Sten	TGTCCACAATCCCAGGATAACAATTCCCACAACAA[C/T]TCATGGCAAAATTCAAAAAACACATAAGCATTACA	A07	95.457	Aradu.A07	29140489	A07_29140489_Sten	bb	bb	aa	aa	ab	aa	ab	bb	ab	bb	aa	ab	aa	aa	bb	ab	ab	ab	aa	ab	ab	aa	ab	ab	ab	bb	bb	ab	NoCall	ab	ab	ab	aa	ab	NoCall	ab	ab	ab
Sten	AX-147228146	Aradu.A07	28320911	Aradu.A07_28320911_Sten	A07_28320911_Sten	CTGATTGGTTTCTACTTTGTCAGCAAGCACAGAAG[A/G]AACGCTGCCAAATCAAAAAGTCCAATGGATGTAGA	A07	96.021	Aradu.A07	28320911	A07_28320911_Sten	bb	bb	aa	aa	ab	ab	ab	bb	ab	bb	aa	ab	aa	aa	bb	ab	bb	ab	aa	ab	ab	aa	ab	ab	ab	bb	bb	ab	ab	ab	ab	ab	aa	ab	bb	ab	ab	ab
Sten	AX-147228139	Aradu.A07	28119195	Aradu.A07_28119195_Sten	A07_28119195_Sten	CCCTTTGTCTGCTTTAACATAGTTGAGTTCTATCA[A/G]GCCGACTGGGTGAAGCGTCAGTTCAATGGCGAACA	A07	96.591	Aradu.A07	28119195	A07_28119195_Sten	bb	bb	aa	aa	ab	ab	ab	bb	ab	bb	aa	ab	aa	aa	bb	ab	bb	ab	aa	ab	ab	aa	ab	ab	ab	bb	bb	ab	ab	ab	ab	ab	aa	ab	bb	ab	ab	ab
Sten	AX-147228270	Aradu.A07	38770197	Aradu.A07_38770197_Sten	A07_38770197_Sten	TTTTCTTAGTCCTTCAAGTGTTTTAAAGATTTATG[A/G]TCAGAATGCACCTCAAATTCCTTAGAAAGCAGATA	A07	98.771	Aradu.A07	38770197	A07_38770197_Sten	bb	bb	aa	aa	ab	ab	ab	bb	bb	bb	aa	NoCall	NoCall	aa	bb	ab	ab	ab	aa	ab	ab	aa	ab	ab	ab	bb	bb	ab	ab	ab	ab	ab	aa	ab	bb	ab	ab	ab
Sten	AX-147228382	Aradu.A07	49949867	Aradu.A07_49949867_Sten	A07_49949867_Sten	GCAAGCCGGGCAGGTTGTAATGTCACTTGAGGTAG[A/G]TAGACAGCGAAACAGGCTCCAAGCAGCTGAGGCAA	A07	100.747	Aradu.A07	49949867	A07_49949867_Sten	bb	bb	aa	aa	ab	ab	ab	bb	bb	bb	aa	ab	aa	aa	bb	ab	ab	ab	aa	ab	ab	aa	ab	ab	ab	bb	bb	ab	ab	ab	ab	ab	aa	ab	bb	ab	ab	ab
Sten	AX-147228470	Aradu.A07	55443394	Aradu.A07_55443394_Sten	A07_55443394_Sten	CTGTGGAACCTGGATCTCCACGAATGCCTCTGATG[C/T]CACCATCCTCGATTGATCTGAAATGGTTACTATTG	A07	106.035	Aradu.A07	55443394	A07_55443394_Sten	bb	bb	aa	aa	NoCall	ab	ab	bb	bb	bb	aa	ab	aa	aa	bb	ab	bb	ab	aa	ab	ab	aa	ab	ab	ab	bb	bb	ab	ab	ab	ab	ab	aa	ab	bb	ab	ab	ab
Sten	AX-147228528	Aradu.A07	58426772	Aradu.A07_58426772_Sten	A07_58426772_Sten	TGACATGTTCAAGAGCCTTGAAGCAAGAAAGCAGC[A/G]TGAAACTATCAAGTCAGACCCTAGTCCTATGGATG	A07	108.288	Aradu.A07	58426772	A07_58426772_Sten	bb	bb	aa	aa	bb	ab	ab	bb	bb	bb	aa	ab	aa	aa	bb	ab	ab	ab	aa	ab	ab	aa	ab	ab	ab	bb	bb	ab	ab	ab	ab	ab	aa	ab	bb	ab	ab	ab
Sten	AX-147228550	Aradu.A07	60064185	Aradu.A07_60064185_Sten	A07_60064185_Sten	TTGGTGAAGTTGTTGAAACAGGTATGGGAAGTTTC[C/T]GTTAATAGCTTACAAGCATGAGATGGTTAATTCTA	A07	108.806	Aradu.A07	60064185	A07_60064185_Sten	bb	bb	aa	aa	bb	ab	ab	bb	bb	bb	aa	ab	aa	aa	bb	ab	ab	ab	aa	ab	ab	aa	ab	ab	ab	bb	bb	ab	ab	ab	ab	ab	aa	ab	bb	ab	ab	ab
Sten	AX-147228566	Aradu.A07	61354243	Aradu.A07_61354243_Sten	A07_61354243_Sten	TTCTTGAAGTGAGGCAAGCATGTCTTCCTAGTGGA[C/T]TCGCAGAGGGAAGGAATATCCTGCGTCGCATCCAC	A07	109.811	Aradu.A07	61354243	A07_61354243_Sten	bb	bb	aa	aa	NoCall	ab	ab	bb	bb	bb	aa	ab	aa	aa	ab	ab	ab	ab	aa	ab	NoCall	aa	ab	ab	ab	bb	bb	ab	ab	ab	ab	ab	aa	ab	bb	ab	ab	ab
Sten	AX-147228576	Aradu.A07	62398239	Aradu.A07_62398239_Sten	A07_62398239_Sten	CCATTTGTATGAACTAGAAGGTATCCTCTTGACTC[A/G]GCAGGAGCTGGATAAATAGTTCTAACTTTAAGCAA	A07	111.159	Aradu.A07	62398239	A07_62398239_Sten	bb	bb	aa	aa	bb	ab	ab	bb	bb	bb	aa	ab	aa	aa	bb	ab	ab	ab	aa	ab	ab	aa	ab	ab	ab	bb	bb	ab	ab	ab	ab	ab	aa	ab	bb	ab	ab	ab
Sten	AX-147228634	Aradu.A07	65957786	Aradu.A07_65957786_Sten	A07_65957786_Sten	TAATCTTTGATAACACGAGCAATTCTTTGTAAAAG[C/T]TCCAAGACATAGGAAGGTGATGTATTAACTCTTGT	A07	112.043	Aradu.A07	65957786	A07_65957786_Sten	bb	bb	aa	aa	bb	ab	ab	bb	bb	bb	aa	ab	aa	aa	bb	ab	NoCall	ab	aa	ab	ab	aa	ab	ab	ab	bb	bb	ab	ab	ab	ab	ab	aa	ab	bb	ab	ab	ab
Sten	AX-147228633	Aradu.A07	65957130	Aradu.A07_65957130_Sten	A07_65957130_Sten	TTAATAAGTTCCTCATGTATAACATATTAAACAGC[A/G]TACCGCAAAAAGTGTAGCAGGTCCAAGAGGTGGCA	A07	113.231	Aradu.A07	65957130	A07_65957130_Sten	bb	bb	aa	aa	NoCall	ab	ab	bb	bb	NoCall	aa	ab	aa	aa	NoCall	NoCall	ab	ab	aa	ab	ab	aa	ab	ab	ab	bb	bb	ab	ab	ab	ab	bb	aa	ab	bb	ab	ab	ab
Sten	AX-147228658	Aradu.A07	67162381	Aradu.A07_67162381_Sten	A07_67162381_Sten	GGATGTAACCTTCCAGGAACTTTCATAAGTGGAGC[A/G]CCATTAAAATATCCCTGAAACTTTTCAGCTTCAAG	A07	115.093	Aradu.A07	67162381	A07_67162381_Sten	bb	bb	aa	aa	bb	ab	ab	bb	bb	bb	aa	ab	aa	aa	bb	ab	ab	ab	aa	ab	ab	aa	ab	ab	ab	bb	bb	ab	ab	ab	ab	ab	aa	ab	bb	ab	ab	ab
Sten	AX-147228759	Aradu.A07	70123570	Aradu.A07_70123570_Sten	A07_70123570_Sten	GCAACGGCCGAGCAAAGTACATGGCTAGGTTTGTG[C/T]GATGTATCATCTTTGGATGACCCTGGACTCGGCAA	A07	116.666	Aradu.A07	70123570	A07_70123570_Sten	bb	bb	aa	aa	bb	ab	ab	bb	bb	bb	aa	ab	aa	ab	bb	ab	ab	ab	aa	ab	ab	aa	ab	ab	ab	bb	bb	ab	ab	ab	ab	ab	aa	ab	bb	ab	ab	ab
Sten	AX-147228738	Aradu.A07	69596041	Aradu.A07_69596041_Sten	A07_69596041_Sten	TCATATTGGTTGTAGCAGCTGACTTGAACTCTGAC[A/G]AACAAGCACTCCTTGATTTTTCTTCTAATGTTCCC	A07	117.638	Aradu.A07	69596041	A07_69596041_Sten	bb	bb	aa	aa	bb	ab	ab	bb	bb	bb	aa	ab	aa	ab	NoCall	ab	NoCall	ab	aa	ab	ab	aa	ab	NoCall	ab	NoCall	NoCall	ab	ab	ab	ab	ab	aa	ab	bb	ab	ab	ab
Sten	AX-147228199	Aradu.A07	34519088	Aradu.A07_34519088_Sten	A07_34519088_Sten	TTGTGTGCCTCACAGACGGTGGGACAAAATGATAA[A/G]ATGAGAAGCATACTAAAATAATTCATTCCTGAAGT	A07	119.556	Aradu.A07	34519088	A07_34519088_Sten	bb	bb	aa	aa	bb	ab	ab	bb	bb	bb	aa	ab	aa	ab	bb	ab	bb	ab	aa	ab	ab	aa	ab	ab	ab	bb	bb	ab	ab	ab	ab	ab	aa	ab	bb	ab	ab	ab
Sten	AX-147228204	Aradu.A07	34529379	Aradu.A07_34529379_Sten	A07_34529379_Sten	TAGTAGCACGACACTCCAATGCATCAGTGCCCAAT[C/T]GTGTTCGTGCACAATCTAAATGATAAAGAAGCAGT	A07	119.871	Aradu.A07	34529379	A07_34529379_Sten	bb	bb	aa	aa	bb	ab	ab	bb	bb	bb	aa	ab	aa	ab	bb	ab	NoCall	ab	aa	ab	ab	aa	ab	ab	ab	bb	bb	ab	ab	ab	ab	ab	aa	ab	bb	ab	ab	ab
Sten	AX-147229124	Aradu.A07	78927561	Aradu.A07_78927561_Sten	A07_78927561_Sten	TTGTGCCTGAGGAAGCTAGTAAAGGAGATCCTCAA[A/G]GAGATAGTCAAGCTGTGGTGTCTCAATCTACCCCA	A07	120.938	Aradu.A07	78927561	A07_78927561_Sten	bb	bb	aa	aa	bb	ab	ab	bb	bb	bb	aa	ab	aa	ab	bb	ab	ab	ab	aa	ab	ab	aa	ab	ab	ab	bb	NoCall	ab	ab	ab	ab	ab	aa	ab	bb	ab	ab	ab
Sten	AX-147229092	Aradu.A07	77911387	Aradu.A07_77911387_Sten	A07_77911387_Sten	TTTCATAGTGATTCTTTAAAAGCGGTTACTTCCAT[A/G]AAGACATCTTTGTGTGAAGATGGTATTACGAACCG	A07	122.68	Aradu.A07	77911387	A07_77911387_Sten	bb	bb	aa	aa	bb	ab	ab	bb	bb	bb	aa	ab	aa	ab	bb	ab	bb	ab	aa	ab	ab	aa	aa	ab	bb	bb	ab	ab	ab	ab	ab	ab	aa	ab	bb	ab	ab	ab
Sten	AX-147229051	Aradu.A07	76344679	Aradu.A07_76344679_Sten	A07_76344679_Sten	TCCAATCACTCGCCAACAAGTTGTTTCAAGAATAA[A/G]GGAGGCATCTGAGACATGGGGTTTCTTCCAAGTGC	A07	126.477	Aradu.A07	76344679	A07_76344679_Sten	bb	bb	aa	aa	bb	ab	ab	bb	bb	bb	aa	ab	aa	ab	bb	ab	bb	ab	ab	ab	ab	aa	aa	ab	bb	bb	bb	NoCall	ab	ab	ab	ab	aa	ab	bb	bb	ab	ab
Sten	AX-147229044	Aradu.A07	76243394	Aradu.A07_76243394_Sten	A07_76243394_Sten	TACTTTAACCGTTATAACTGACAATCACTTCAACT[G/T]CTAGCCCATGTGATAGTCATCGGTCCATGCTGGCA	A07	128.414	Aradu.A07	76243394	A07_76243394_Sten	bb	bb	aa	aa	bb	ab	ab	bb	bb	bb	aa	ab	aa	ab	bb	ab	ab	ab	ab	ab	ab	aa	aa	ab	bb	bb	bb	ab	ab	ab	ab	ab	aa	ab	bb	bb	ab	ab
Sten	AX-147229019	Aradu.A07	75747120	Aradu.A07_75747120_Sten	A07_75747120_Sten	TGCAATAGGTATAGGGATGCAATTGAGTTGTTTGA[A/G]ATTTTGGAGCTTGAAGGTGGTGGTAGATATGTTGG	A07	131.076	Aradu.A07	75747120	A07_75747120_Sten	bb	bb	aa	aa	bb	ab	ab	bb	bb	bb	aa	ab	aa	ab	bb	ab	ab	ab	ab	ab	ab	ab	aa	ab	bb	bb	bb	ab	ab	ab	ab	ab	aa	ab	bb	bb	ab	ab
Sten	AX-147228983	Aradu.A07	74520368	Aradu.A07_74520368_Sten	A07_74520368_Sten	GTACTGGCCACAATGACTAAGCCAGTAACACTTCT[C/T]GACATCACCACCCTCTCACTTCTAAGAAAAGATGG	A07	132.909	Aradu.A07	74520368	A07_74520368_Sten	bb	bb	aa	aa	bb	NoCall	ab	bb	NoCall	bb	aa	ab	aa	ab	bb	ab	ab	ab	ab	ab	ab	ab	aa	ab	bb	bb	bb	ab	ab	ab	ab	ab	aa	ab	bb	bb	ab	ab
Sten	AX-147228871	Aradu.A07	72384114	Aradu.A07_72384114_Sten	A07_72384114_Sten	ATGGCAAGAGGTATTATTTGGGGTCAAGGACAGTC[G/T]TGTCCTGGTTGATTGAGAATGGTGTGATATCTATA	A07	146.645	Aradu.A07	72384114	A07_72384114_Sten	bb	bb	aa	aa	ab	ab	aa	bb	bb	bb	aa	ab	aa	ab	bb	ab	NoCall	ab	ab	ab	bb	bb	aa	ab	bb	bb	bb	ab	ab	bb	aa	ab	aa	ab	ab	bb	ab	ab
Sten	AX-147228839	Aradu.A07	71921825	Aradu.A07_71921825_Sten	A07_71921825_Sten	CAACCGCAACATAATCGTAACATGGCCGTTGCAGC[C/T]ACGCCGAATTTATATTATTCCGGCATGAATCCTTC	A07	150.46	Aradu.A07	71921825	A07_71921825_Sten	bb	bb	aa	aa	ab	ab	aa	bb	ab	bb	aa	ab	aa	ab	bb	ab	ab	ab	ab	NoCall	bb	bb	aa	ab	bb	bb	bb	ab	ab	bb	aa	ab	aa	bb	ab	bb	ab	ab
Sten	AX-147256944	Araip.B08	520367	Araip.B08_520367_Sten	B08_520367_Sten	TGGGAAAACCTTCTGCTTTGTTTTCACCAAGAGGA[G/T]CAGGGAATGTTGTTGGAAAGCCTCCATTGGACCCC	A07	153.119	Aradu.A07	71736426	A07_71736426_Sten	bb	bb	aa	aa	ab	NoCall	aa	bb	bb	ab	aa	ab	aa	ab	bb	ab	ab	ab	ab	ab	bb	bb	aa	ab	bb	bb	bb	ab	ab	bb	aa	ab	aa	ab	ab	bb	ab	ab
Sten	AX-147228816	Aradu.A07	71618950	Aradu.A07_71618950_Sten	A07_71618950_Sten	ACAACATAGTCTTGGTTTCTTACCTCACCAGTTGC[A/G]ACAGTGATGTCTGAGAAGACAAGGTTAATGGGTGT	A07	154.268	Aradu.A07	71618950	A07_71618950_Sten	bb	bb	aa	aa	ab	ab	aa	bb	bb	ab	aa	ab	aa	ab	bb	ab	ab	ab	ab	ab	bb	bb	aa	ab	bb	bb	ab	ab	ab	bb	aa	ab	aa	ab	ab	bb	ab	ab
Sten	AX-147256931	Araip.B08	330039	Araip.B08_330039_Sten	B08_330039_Sten	ATGTGGCTAACATCTTTCGAGATCAAACCTCCGCG[C/T]CATGGGCACTCAGATCAGATTGGAAACACAGCAAC	A07	156.931	Aradu.A07	71469806	A07_71469806_Sten	bb	bb	aa	aa	ab	ab	aa	bb	bb	ab	aa	ab	aa	ab	bb	ab	ab	ab	ab	ab	ab	bb	aa	ab	bb	bb	NoCall	ab	ab	bb	aa	ab	aa	ab	ab	bb	NoCall	ab
Sten	AX-147228809	Aradu.A07	71535410	Aradu.A07_71535410_Sten	A07_71535410_Sten	ACCTTACTTTGCTTCTCCTCAAACAGCTTCCTTTG[A/G]ATATCCTCCTCCTTCTCCAAGTGGTGGTGATGCCC	A07	157.711	Aradu.A07	71535410	A07_71535410_Sten	bb	bb	aa	aa	ab	ab	aa	bb	bb	ab	aa	ab	aa	ab	bb	ab	NoCall	ab	ab	ab	ab	bb	aa	ab	bb	bb	bb	ab	ab	bb	aa	ab	aa	ab	ab	bb	ab	ab
Sten	AX-147228802	Aradu.A07	71474572	Aradu.A07_71474572_Sten	A07_71474572_Sten	CAGTTCTCTTTCAATTCCTGGAACAGTTCATTTGC[A/G]GCCTCATAGCGTTTTGCTTTTCCAAGGCTATTGAT	A07	158.431	Aradu.A07	71474572	A07_71474572_Sten	bb	bb	aa	aa	ab	ab	NoCall	bb	bb	ab	aa	ab	aa	ab	bb	ab	ab	ab	ab	ab	ab	bb	aa	ab	bb	bb	bb	ab	ab	bb	aa	ab	aa	NoCall	ab	bb	ab	ab
Sten	AX-147228791	Aradu.A07	71387264	Aradu.A07_71387264_Sten	A07_71387264_Sten	ACTTGATTCCCTTGGTGTCCAATGGGATGAAGAAG[A/G]CCTGTAACATTGTTCTCGACGATCTCCTTTGTTCC	A07	159.639	Aradu.A07	71387264	A07_71387264_Sten	bb	bb	aa	aa	NoCall	ab	aa	bb	bb	ab	aa	ab	aa	ab	bb	ab	ab	ab	ab	ab	ab	bb	aa	ab	bb	bb	bb	ab	ab	bb	aa	ab	aa	ab	ab	bb	ab	ab
Sten	AX-147228785	Aradu.A07	71124776	Aradu.A07_71124776_Sten	A07_71124776_Sten	CAAGCTAACGAATCTTTCAAGCCCAACCAAACCCT[C/T]CAGCAGCAACTTGTAAGAAATAAGAATATTCTCTT	A07	165.575	Aradu.A07	71124776	A07_71124776_Sten	bb	bb	aa	aa	ab	ab	aa	bb	NoCall	ab	aa	ab	aa	ab	bb	ab	aa	ab	ab	ab	ab	bb	aa	ab	bb	bb	ab	ab	ab	bb	aa	ab	aa	ab	ab	bb	ab	ab
Sten	AX-147228782	Aradu.A07	71054281	Aradu.A07_71054281_Sten	A07_71054281_Sten	ATGGGGATTTGCTGGGGAGAACTGTTTTCTCTGAC[C/T]ATTCAGATCCTGACTCATTTTGGGTTGCTATTTTG	A07	166.136	Aradu.A07	71054281	A07_71054281_Sten	bb	bb	aa	aa	ab	ab	aa	bb	ab	ab	aa	ab	aa	ab	bb	ab	aa	ab	ab	ab	ab	bb	aa	ab	bb	bb	ab	ab	ab	bb	aa	ab	aa	ab	ab	bb	ab	ab
Sten	AX-147228764	Aradu.A07	70619039	Aradu.A07_70619039_Sten	A07_70619039_Sten	TGCGGAAGAGGAATATACTATGTGACTGCAACTGC[A/G]ACTGCGTAGAGAGGCAGTGATGATGAGAATGAATT	A07	167.497	Aradu.A07	70619039	A07_70619039_Sten	bb	bb	aa	aa	ab	ab	aa	bb	ab	ab	aa	aa	ab	ab	bb	ab	aa	ab	ab	ab	ab	bb	aa	ab	bb	bb	ab	ab	ab	bb	aa	ab	aa	ab	ab	bb	ab	ab
Sten	AX-147229130	Aradu.A08	106295	Aradu.A08_106295_Sten	A08_106295_Sten	GAAGAGAGTCTACTTGGGGTCCTGTTCTGAAATTA[C/T]CATTATATTTCCATCTTAGAAACAAGAATAATTGA	A08	0	Aradu.A08	106295	A08_106295_Sten	bb	bb	aa	aa	bb	ab	ab	ab	ab	aa	ab	aa	ab	aa	NoCall	NoCall	ab	ab	NoCall	ab	bb	ab	ab	ab	aa	aa	ab	ab	ab	aa	ab	ab	NoCall	bb	bb	ab	aa	ab
Sten	AX-147229294	Aradu.A08	4139896	Aradu.A08_4139896_Sten	A08_4139896_Sten	TGAAGATGAATCTTATACACACAGTGAAGATGGCT[C/T]TGCAAGAAGCCCTCGTGGTAGTCCAGCTGGAAGGA	A08	9.676	Aradu.A08	4139896	A08_4139896_Sten	bb	bb	aa	aa	bb	ab	ab	ab	ab	aa	ab	aa	ab	aa	bb	bb	ab	bb	NoCall	ab	NoCall	ab	ab	ab	aa	aa	ab	NoCall	NoCall	ab	ab	ab	bb	bb	bb	ab	ab	ab
Sten	AX-147229345	Aradu.A08	4440505	Aradu.A08_4440505_Sten	A08_4440505_Sten	ATTCTATGTGTGTTTATTAGATTGGCAAGTAGGAA[C/T]AGGAGAGCCCGATGGGTTTAAATCGATTACCGCTT	A08	14.45	Aradu.A08	4440505	A08_4440505_Sten	bb	bb	aa	aa	bb	bb	ab	ab	ab	aa	ab	aa	bb	aa	bb	bb	ab	bb	NoCall	ab	bb	ab	aa	ab	aa	aa	ab	ab	ab	ab	ab	ab	bb	bb	bb	ab	ab	ab
Sten	AX-147229346	Aradu.A08	4440864	Aradu.A08_4440864_Sten	A08_4440864_Sten	ATATGAATTGAACAGATTGGTGGATTGGACAGAAG[C/T]TGGCAAAGACCACCGGGTGTGGCTGCCAAACTCAT	A08	15.509	Aradu.A08	4440864	A08_4440864_Sten	bb	bb	aa	aa	bb	bb	ab	ab	ab	aa	ab	NoCall	bb	aa	bb	bb	ab	bb	bb	ab	bb	ab	aa	ab	aa	aa	ab	ab	ab	ab	ab	ab	bb	bb	bb	ab	ab	ab
Sten	AX-147255729	Araip.B07	52594790	Araip.B07_52594790_Sten	B07_52594790_Sten	AAAAATATCTTACTAAACTCAGCTTCCAAAAGACC[A/C]TTGGATGGCTTCCATGAACAAAAACACAGGTAACC	A08	16.979	Araip.B07•	52594790	B07•_52594790_Sten	bb	bb	aa	aa	NoCall	bb	ab	ab	ab	aa	ab	aa	bb	aa	bb	bb	ab	bb	bb	ab	ab	ab	aa	ab	aa	aa	ab	ab	ab	bb	ab	ab	bb	bb	bb	ab	ab	ab
Sten	AX-147229479	Aradu.A08	5572280	Aradu.A08_5572280_Sten	A08_5572280_Sten	GCTCAGGAGATAAGATCAGCCGTGAAATCCAACGG[A/C]GGAGAGATAACGATAGCGACAATGGAAGAAATGCC	A08	17.842	Aradu.A08	5572280	A08_5572280_Sten	bb	bb	aa	aa	bb	bb	ab	ab	ab	aa	ab	aa	bb	aa	bb	bb	ab	bb	bb	ab	bb	ab	aa	ab	aa	aa	ab	ab	ab	bb	ab	ab	bb	bb	bb	ab	ab	ab
Sten	AX-147229410	Aradu.A08	4910322	Aradu.A08_4910322_Sten	A08_4910322_Sten	ACAATCATTAAGAAACTGGAAATCAAGTGTAATCT[A/G]AAGATAATATTACTAAACAACTTAATTAACAAAGA	A08	18.423	Aradu.A08	4910322	A08_4910322_Sten	bb	bb	aa	aa	bb	ab	ab	ab	ab	aa	ab	aa	bb	aa	bb	bb	ab	bb	bb	ab	bb	ab	aa	NoCall	aa	aa	ab	ab	ab	bb	ab	ab	bb	NoCall	bb	ab	ab	ab
Sten	AX-147229481	Aradu.A08	5572430	Aradu.A08_5572430_Sten	A08_5572430_Sten	ATGGTTATAGAGAACCATGAAAACTCTTTCCAAGT[A/G]AAGAAAGGGGAAATGCTGTTCGGGTTTCAACCGTT	A08	20.248	Aradu.A08	5572430	A08_5572430_Sten	bb	bb	aa	aa	bb	NoCall	ab	ab	NoCall	aa	ab	aa	bb	aa	bb	bb	ab	bb	NoCall	ab	bb	ab	aa	ab	aa	aa	ab	ab	ab	bb	ab	ab	bb	bb	NoCall	ab	ab	ab
Sten	AX-147229642	Aradu.A08	7337536	Aradu.A08_7337536_Sten	A08_7337536_Sten	TCATGGTTTGTGCTGGTCGTCTTGTACAGGAAGTT[A/C]TTGCCTTACCCAATTTGAAATTTCTTATTGTTTTC	A08	27.122	Aradu.A08	7337536	A08_7337536_Sten	bb	bb	aa	aa	bb	bb	ab	ab	ab	ab	bb	aa	bb	aa	bb	bb	ab	bb	ab	ab	bb	ab	aa	ab	aa	aa	ab	ab	ab	bb	ab	ab	bb	bb	bb	ab	ab	ab
Sten	AX-147229709	Aradu.A08	8571791	Aradu.A08_8571791_Sten	A08_8571791_Sten	ATTTTCAGTGGACTTGTAAGCAGTTGGTCAAGAAC[C/T]GTTAGTTGACTTGAGTACTATGGAACAACCTATTC	A08	32.761	Aradu.A08	8571791	A08_8571791_Sten	bb	bb	aa	aa	bb	bb	ab	ab	ab	ab	ab	aa	bb	ab	bb	bb	ab	bb	ab	ab	bb	ab	aa	ab	aa	aa	ab	ab	ab	bb	aa	ab	bb	bb	ab	ab	ab	ab
Sten	AX-147229729	Aradu.A08	8966026	Aradu.A08_8966026_Sten	A08_8966026_Sten	GTAAGACTCTTAGGATGCTGTGACAACGGACGAAC[C/T]CGGCTGCTCTTGTTTGATTACATATGCAATGGGAG	A08	36.86	Aradu.A08	8966026	A08_8966026_Sten	bb	bb	aa	aa	bb	bb	ab	ab	ab	ab	ab	aa	bb	ab	bb	bb	ab	bb	ab	ab	ab	aa	aa	ab	aa	aa	ab	ab	ab	bb	aa	ab	bb	aa	ab	ab	ab	ab
Sten	AX-147229740	Aradu.A08	9346039	Aradu.A08_9346039_Sten	A08_9346039_Sten	CAGCAGTTTCAACAGCAGAATATGCCCATAAGGTC[C/T]CCTGTGAAACCAGGATATGAACCCGGAATGTGTGC	A08	39.543	Aradu.A08	9346039	A08_9346039_Sten	bb	bb	aa	aa	bb	bb	ab	ab	ab	ab	ab	aa	bb	ab	bb	bb	ab	bb	ab	ab	bb	aa	aa	ab	aa	aa	ab	ab	ab	bb	aa	ab	bb	aa	ab	ab	ab	ab
Sten	AX-147229745	Aradu.A08	9360099	Aradu.A08_9360099_Sten	A08_9360099_Sten	CTCCTGAACTGGATCTGAACTGGTATGAAGAGGCA[C/T]CATCAATGTGAATTGGACTATAGATTCCAGAACTA	A08	42.367	Aradu.A08	9360099	A08_9360099_Sten	bb	bb	aa	aa	bb	bb	ab	ab	ab	ab	ab	aa	bb	ab	NoCall	bb	ab	ab	ab	ab	bb	aa	aa	ab	aa	aa	ab	ab	ab	NoCall	aa	ab	bb	aa	ab	ab	ab	ab
Sten	AX-147229763	Aradu.A08	10011940	Aradu.A08_10011940_Sten	A08_10011940_Sten	TGGCATGGTGGGTAATAGTTGCATCTCATTATGGA[A/G]CAACCTTCTTCAAATAACTCCTTGTAATGCAATCT	A08	47.185	Aradu.A08	10011940	A08_10011940_Sten	bb	bb	aa	aa	ab	ab	ab	ab	ab	ab	ab	aa	bb	NoCall	ab	bb	ab	bb	ab	ab	ab	aa	aa	ab	aa	aa	ab	ab	ab	bb	aa	ab	bb	aa	ab	ab	ab	ab
Sten	AX-147229769	Aradu.A08	10231063	Aradu.A08_10231063_Sten	A08_10231063_Sten	CCAGGTCATCGTCCTTCAATCGCTTAGTTATGTTT[C/T]GATTCTCCTCATCTGTATGATTCATGTCATCAGAG	A08	51.479	Aradu.A08	10231063	A08_10231063_Sten	bb	bb	aa	aa	bb	bb	ab	ab	ab	ab	ab	aa	bb	ab	bb	bb	ab	bb	ab	ab	bb	aa	aa	ab	aa	aa	ab	ab	ab	bb	aa	ab	bb	aa	ab	ab	ab	ab
Sten	AX-147229813	Aradu.A08	11067219	Aradu.A08_11067219_Sten	A08_11067219_Sten	GGTAATATCAGACGGATTATGGTTCCCTGCTTACA[A/G]AAACAATGACTGACTAATCAAAGCTTTCACATAAA	A08	52.251	Aradu.A08	11067219	A08_11067219_Sten	bb	bb	aa	aa	bb	bb	ab	ab	ab	ab	ab	aa	bb	ab	bb	bb	aa	bb	ab	ab	bb	aa	aa	ab	aa	aa	ab	ab	ab	bb	aa	ab	bb	aa	ab	ab	ab	ab
Sten	AX-147229820	Aradu.A08	11088210	Aradu.A08_11088210_Sten	A08_11088210_Sten	AGAAAAGCTTGATACATTATGGTGTGTTTGATGCT[C/T]AACATTTTTTGTTACTGCCACTAGAAAGCAGATCA	A08	52.506	Aradu.A08	11088210	A08_11088210_Sten	bb	bb	aa	aa	bb	bb	ab	ab	ab	ab	ab	aa	bb	ab	bb	bb	aa	bb	ab	ab	bb	aa	aa	aa	aa	aa	ab	ab	ab	bb	aa	ab	bb	aa	ab	ab	ab	ab
Sten	AX-147229845	Aradu.A08	11536813	Aradu.A08_11536813_Sten	A08_11536813_Sten	TGTTTTGATAAAATAATGACACTGTAAGTTCTTCT[G/T]AGAAACAATTAGAGGATACAGCCGGCAGATGAAAG	A08	55.63	Aradu.A08	11536813	A08_11536813_Sten	bb	bb	aa	aa	bb	bb	ab	ab	bb	ab	ab	aa	bb	ab	bb	bb	aa	bb	ab	bb	bb	aa	aa	aa	aa	aa	ab	ab	ab	bb	aa	ab	bb	aa	ab	ab	ab	ab
Sten	AX-147256525	Araip.B07	119715342	Araip.B07_119715342_Sten	B07_119715342_Sten	GATTTTTGTGATTTTACAATTCTGGAGTTGGGTTT[A/G]TAGATATTATCTTATTTGTGTCCTGATGTATGCTG	A08	56.175	Aradu.A08	11533407	A08_11533407_Sten	bb	bb	aa	aa	bb	bb	ab	NoCall	NoCall	ab	ab	aa	bb	ab	bb	NoCall	aa	NoCall	ab	bb	bb	aa	aa	aa	aa	aa	ab	NoCall	NoCall	NoCall	aa	ab	bb	aa	ab	ab	ab	NoCall
Sten	AX-147229862	Aradu.A08	11866350	Aradu.A08_11866350_Sten	A08_11866350_Sten	AAACAACTTTGTCATGACATACTTCTCAAGCCCCT[A/G]CATATGAGCAAAACCCAATGATCAATAGATCACCT	A08	58.628	Aradu.A08	11866350	A08_11866350_Sten	bb	bb	aa	aa	NoCall	bb	ab	ab	bb	ab	ab	aa	NoCall	ab	bb	bb	aa	bb	ab	bb	bb	aa	aa	aa	aa	aa	NoCall	ab	ab	bb	aa	ab	ab	aa	ab	ab	ab	ab
Sten	AX-147229882	Aradu.A08	12093185	Aradu.A08_12093185_Sten	A08_12093185_Sten	TGTCCTCTACCTTCAAATCTCTCAATAATTTCAAC[C/T]CATCATCACAATCTTTCTTGTCCTGACCCGAGCTG	A08	60.104	Aradu.A08	12093185	A08_12093185_Sten	bb	bb	aa	aa	bb	bb	ab	ab	bb	ab	ab	aa	bb	ab	bb	bb	aa	bb	ab	bb	bb	aa	aa	aa	aa	aa	ab	ab	ab	bb	aa	ab	ab	aa	ab	ab	ab	ab
Sten	AX-147229852	Aradu.A08	11713918	Aradu.A08_11713918_Sten	A08_11713918_Sten	GTCCACAAGTCAAAGCCAAAGTATCTTCGGATGCA[A/G]GAGGAAGATGCTCCCTCAAGATACTCTCCGTGATG	A08	61.054	Aradu.A08	11713918	A08_11713918_Sten	bb	bb	aa	aa	bb	bb	ab	ab	bb	NoCall	ab	aa	bb	ab	ab	bb	aa	NoCall	ab	bb	bb	aa	aa	aa	aa	aa	ab	ab	ab	NoCall	aa	ab	ab	aa	ab	ab	ab	ab
Sten	AX-147229917	Aradu.A08	12912372	Aradu.A08_12912372_Sten	A08_12912372_Sten	ACCCCACATAAATGGCGTCAATTCCTCGCTCTTCA[C/T]CATCATCAGGTATATATGTGTATATCCATTTATTC	A08	62.69	Aradu.A08	12912372	A08_12912372_Sten	bb	bb	aa	aa	bb	bb	ab	ab	bb	ab	ab	aa	bb	ab	bb	bb	aa	bb	ab	bb	bb	aa	aa	aa	aa	aa	ab	ab	ab	bb	aa	ab	ab	aa	aa	ab	ab	ab
Sten	AX-147229975	Aradu.A08	14011993	Aradu.A08_14011993_Sten	A08_14011993_Sten	ATGGAGGAAGAATGAGGAGACGAAGAAGCAAGCGT[C/T]AATGGGTACCGTCAAAGTAGAAACTCCAACCCACA	A08	63.462	Aradu.A08	14011993	A08_14011993_Sten	bb	bb	aa	aa	bb	ab	ab	ab	bb	ab	ab	aa	bb	ab	bb	NoCall	aa	bb	ab	bb	bb	aa	aa	aa	aa	aa	ab	ab	ab	bb	aa	ab	ab	aa	aa	ab	ab	ab
Sten	AX-147229992	Aradu.A08	14297495	Aradu.A08_14297495_Sten	A08_14297495_Sten	ACATGTGAATAATGGTAATCAATCTGCCACTAGTA[C/T]GTCGTCTGGGGGTGTTAGCTGTTCTGCAAATTCTA	A08	63.717	Aradu.A08	14297495	A08_14297495_Sten	bb	bb	aa	aa	bb	ab	ab	ab	bb	ab	ab	aa	bb	ab	bb	bb	aa	bb	ab	bb	bb	aa	aa	aa	aa	aa	ab	ab	ab	bb	aa	ab	ab	aa	aa	ab	ab	ab
Sten	AX-147230049	Aradu.A08	15036606	Aradu.A08_15036606_Sten	A08_15036606_Sten	GAGCATAGTAACAGAACAGCATGCATTGTATCTGA[A/G]GGAAGATGGTACTTCATACAGCTACAGGCAATCTC	A08	64.489	Aradu.A08	15036606	A08_15036606_Sten	bb	bb	aa	aa	bb	ab	ab	ab	bb	ab	ab	aa	bb	ab	bb	bb	aa	bb	ab	bb	bb	aa	aa	aa	aa	aa	ab	ab	ab	bb	aa	ab	ab	aa	aa	NoCall	ab	ab
Sten	AX-147230038	Aradu.A08	14955770	Aradu.A08_14955770_Sten	A08_14955770_Sten	CAGCAAGGAGATTCACAAACAAAGCATCACAAGAG[A/G]AGCACAAAGTTTAAGAAAAGCTGCACAAAGGCCCC	A08	65.26	Aradu.A08	14955770	A08_14955770_Sten	bb	bb	aa	aa	bb	ab	ab	ab	bb	ab	ab	aa	bb	ab	ab	bb	aa	bb	ab	bb	NoCall	aa	aa	aa	aa	aa	ab	ab	ab	bb	aa	ab	ab	aa	aa	ab	ab	ab
Sten	AX-147230108	Aradu.A08	15660388	Aradu.A08_15660388_Sten	A08_15660388_Sten	ATTTCATTCTAATTGCTGGTGTCACGCAGTAACTC[A/G]ATTGCCACTATTTGAGGTGGCTCCTCCCAAATTGA	A08	66.814	Aradu.A08	15660388	A08_15660388_Sten	bb	bb	aa	aa	bb	ab	ab	ab	bb	ab	ab	aa	bb	ab	bb	bb	aa	bb	ab	bb	bb	aa	aa	aa	aa	aa	ab	ab	ab	bb	aa	ab	ab	ab	aa	ab	ab	ab
Sten	AX-147230088	Aradu.A08	15258018	Aradu.A08_15258018_Sten	A08_15258018_Sten	ATACTTCTAGATAACAACTATTAATGTTTATGCAC[C/T]TAGATTTTGTTAGCCCCTTCATGTTAGCAAGCTAC	A08	67.268	Aradu.A08	15258018	A08_15258018_Sten	bb	bb	aa	aa	bb	ab	ab	ab	bb	ab	ab	aa	bb	ab	bb	bb	aa	bb	ab	bb	bb	aa	aa	aa	aa	aa	ab	ab	ab	bb	aa	ab	ab	aa	aa	ab	ab	ab
Sten	AX-147230087	Aradu.A08	15257443	Aradu.A08_15257443_Sten	A08_15257443_Sten	ACTTTACTCACAGCATTATGCAAAGATGGGAAGGT[A/G]GATGTTGCTGTCGAGATACTGAATCAACTTAGTCA	A08	67.365	Aradu.A08	15257443	A08_15257443_Sten	bb	bb	aa	aa	bb	ab	ab	ab	bb	ab	ab	aa	bb	ab	bb	bb	aa	bb	ab	bb	bb	aa	aa	aa	aa	aa	ab	ab	ab	bb	aa	ab	ab	aa	aa	ab	ab	ab
Sten	AX-147230121	Aradu.A08	15977007	Aradu.A08_15977007_Sten	A08_15977007_Sten	CACTCTGTGAACCTTCCACTATGTGGAACCTACAG[C/T]GTGAACTTGTTCAGAGTGGTGTGGAGAACCTTATA	A08	68.361	Aradu.A08	15977007	A08_15977007_Sten	bb	bb	aa	aa	NoCall	ab	ab	ab	bb	ab	ab	aa	bb	ab	bb	bb	aa	bb	ab	bb	bb	aa	aa	aa	aa	aa	ab	ab	ab	bb	aa	ab	ab	aa	aa	ab	ab	ab
Sten	AX-147230165	Aradu.A08	16474773	Aradu.A08_16474773_Sten	A08_16474773_Sten	ACCATAGCTCTACAATGTTGCACATCATATTGCCC[C/T]GTTTAAATATAGATTGCGAGAATTTCCCTGACTTA	A08	69.921	Aradu.A08	16474773	A08_16474773_Sten	bb	bb	aa	aa	bb	ab	ab	ab	bb	ab	ab	aa	NoCall	ab	NoCall	bb	aa	bb	ab	bb	bb	aa	aa	aa	aa	aa	ab	ab	ab	bb	aa	ab	ab	aa	aa	ab	ab	ab
Sten	AX-147230197	Aradu.A08	16894853	Aradu.A08_16894853_Sten	A08_16894853_Sten	GGGGTGAACCGTGCGGTGGAGGAGCAGGCGCGAGT[C/T]GGAACTTCGGAATCCGGCGTAGAAGACGGGATCGT	A08	72.155	Aradu.A08	16894853	A08_16894853_Sten	bb	bb	aa	aa	bb	ab	ab	ab	bb	ab	ab	aa	bb	ab	bb	bb	aa	bb	ab	bb	bb	aa	aa	aa	aa	aa	ab	ab	ab	bb	aa	ab	ab	aa	aa	ab	ab	ab
Sten	AX-147230223	Aradu.A08	17706521	Aradu.A08_17706521_Sten	A08_17706521_Sten	ACCGTTCCATCACCATCCCCATACAAAATTTCTGG[C/T]CCTTCATCAAAATCACCATTCCTGTAAAACAAAAT	A08	73.836	Aradu.A08	17706521	A08_17706521_Sten	bb	bb	aa	aa	bb	ab	ab	ab	bb	ab	ab	aa	bb	ab	bb	bb	aa	bb	ab	bb	bb	aa	aa	aa	aa	aa	ab	ab	bb	bb	aa	ab	ab	aa	aa	ab	NoCall	ab
Sten	AX-147230224	Aradu.A08	17707100	Aradu.A08_17707100_Sten	A08_17707100_Sten	AGGAACTTTGATCCCACTTCACATGGGTGCCCTTC[A/G]CCTGCAAGACCATAACGAAAATCATAGGGTGCTCC	A08	74.163	Aradu.A08	17707100	A08_17707100_Sten	bb	bb	aa	aa	bb	ab	ab	ab	bb	ab	ab	aa	bb	ab	bb	bb	aa	bb	ab	bb	bb	aa	aa	aa	aa	aa	ab	ab	bb	bb	aa	ab	ab	aa	aa	ab	ab	ab
Sten	AX-147230280	Aradu.A08	21517935	Aradu.A08_21517935_Sten	A08_21517935_Sten	GTAAGAGGATAAATTGTTTGAGATTTAGAAGATTA[G/T]AAATTCTATCGCTTGTTTAATTACTCGCCACGAAA	A08	76.443	Aradu.A08	21517935	A08_21517935_Sten	bb	bb	aa	aa	bb	ab	ab	ab	bb	ab	ab	aa	bb	ab	bb	bb	aa	bb	ab	bb	bb	aa	aa	aa	aa	aa	ab	ab	bb	bb	ab	ab	ab	aa	aa	ab	ab	bb
Sten	AX-147230319	Aradu.A08	23241307	Aradu.A08_23241307_Sten	A08_23241307_Sten	TGAGTTGGCAGATCATAGTTTATAACCAGAGACAC[C/T]TGCTGCACATCTATGCCTCTAGCCAATAAATCAGT	A08	77.569	Aradu.A08	23241307	A08_23241307_Sten	bb	bb	aa	aa	bb	ab	ab	ab	bb	ab	ab	aa	bb	ab	bb	bb	aa	bb	ab	bb	bb	aa	aa	aa	aa	aa	ab	ab	bb	bb	ab	ab	ab	aa	aa	ab	ab	bb
Sten	AX-147230409	Aradu.A08	24667510	Aradu.A08_24667510_Sten	A08_24667510_Sten	GCTTTCCAGTGTGCTTCACACCAAGTAACTTTGAC[A/C]GTTGATTAACCTTCTATATAGAAAGTTGACACCAA	A08	79.037	Aradu.A08	24667510	A08_24667510_Sten	bb	bb	aa	aa	bb	ab	ab	ab	bb	ab	ab	aa	bb	ab	bb	bb	aa	bb	ab	bb	bb	aa	aa	aa	aa	aa	ab	ab	bb	bb	ab	ab	ab	aa	aa	ab	ab	bb
Sten	AX-147230408	Aradu.A08	24665590	Aradu.A08_24665590_Sten	A08_24665590_Sten	CACTGGGAAGCCTCCTATGTAATTCAATTTGGAAC[C/T]CTTGTGTTTTCTTTTTGAGGGTAGTTCTGCATTGG	A08	79.037	Aradu.A08	24665590	A08_24665590_Sten	bb	bb	aa	aa	bb	ab	ab	ab	bb	ab	ab	aa	bb	ab	bb	bb	aa	bb	ab	bb	bb	aa	aa	aa	aa	aa	ab	ab	bb	bb	ab	ab	ab	aa	aa	ab	ab	bb
Sten	AX-147230422	Aradu.A08	25003355	Aradu.A08_25003355_Sten	A08_25003355_Sten	TTCCAGAACTGTGGGAAGCTGCTGAGAAATCTGAA[A/G]GGGTCAAGTATTCTAGGAAGGTTTCAATTGAAACA	A08	80.334	Aradu.A08	25003355	A08_25003355_Sten	bb	bb	aa	aa	bb	ab	ab	ab	bb	ab	ab	aa	bb	ab	bb	NoCall	aa	bb	ab	bb	bb	aa	aa	aa	aa	aa	ab	ab	bb	NoCall	ab	ab	ab	aa	aa	ab	ab	NoCall
Sten	AX-147230432	Aradu.A08	25082727	Aradu.A08_25082727_Sten	A08_25082727_Sten	TACTTGACAACTGACTTGGAACCATACCACCTAAG[C/T]TTCAACTGCATTGTTTCCATAAACTCAATTACTCA	A08	81.189	Aradu.A08	25082727	A08_25082727_Sten	bb	bb	aa	aa	bb	ab	ab	ab	bb	ab	ab	aa	bb	ab	bb	bb	aa	bb	ab	bb	bb	aa	aa	aa	aa	aa	ab	ab	bb	bb	ab	ab	ab	aa	aa	ab	ab	bb
Sten	AX-147230437	Aradu.A08	25180600	Aradu.A08_25180600_Sten	A08_25180600_Sten	GAGCGTTCCTGTATAAAGAAATGGTTGGAAGCAGG[A/G]CATGGTACATGCCCGAAAACACAGCAGACCTTATC	A08	83.106	Aradu.A08	25180600	A08_25180600_Sten	bb	bb	aa	aa	bb	ab	ab	ab	bb	ab	ab	aa	bb	ab	bb	bb	aa	bb	ab	bb	bb	aa	aa	aa	aa	NoCall	ab	ab	bb	bb	ab	ab	ab	aa	aa	ab	ab	bb
Sten	AX-147230473	Aradu.A08	25916804	Aradu.A08_25916804_Sten	A08_25916804_Sten	TCCTCTTCATCTAATTCACCTGCACCCTCTTCAAG[A/G]AGGCCTCAAGATCATCATGGATTCATCTCACCTAA	A08	84.788	Aradu.A08	25916804	A08_25916804_Sten	bb	bb	aa	aa	bb	ab	ab	ab	bb	ab	ab	aa	bb	ab	bb	bb	aa	bb	ab	bb	bb	aa	aa	aa	aa	ab	ab	ab	bb	bb	ab	ab	ab	aa	aa	ab	ab	bb
Sten	AX-147230500	Aradu.A08	26450062	Aradu.A08_26450062_Sten	A08_26450062_Sten	TTACCACTGGATCATTAGTTGCCCTTGTGTCATTG[C/T]CACCAAGCGATATGGTCATTGTCTTGTGCATACTG	A08	87.939	Aradu.A08	26450062	A08_26450062_Sten	bb	bb	aa	aa	bb	ab	ab	ab	bb	ab	ab	aa	bb	ab	bb	bb	aa	NoCall	ab	bb	bb	aa	aa	aa	aa	ab	ab	ab	NoCall	bb	ab	ab	ab	aa	aa	ab	ab	bb
Sten	AX-147230499	Aradu.A08	26344960	Aradu.A08_26344960_Sten	A08_26344960_Sten	TGTTAAACGCAACAATTGGTCGGGTTAATTAGCAC[C/T]AGCAGCCCAATATATGTGAAAATTTAAGAGCAGTT	A08	92.471	Aradu.A08	26344960	A08_26344960_Sten	bb	bb	aa	aa	NoCall	ab	ab	ab	NoCall	ab	ab	aa	bb	ab	ab	bb	aa	bb	ab	NoCall	ab	aa	aa	aa	aa	ab	ab	ab	NoCall	bb	ab	ab	ab	aa	aa	ab	ab	bb
Sten	AX-147230507	Aradu.A08	26553699	Aradu.A08_26553699_Sten	A08_26553699_Sten	CTTTTTGTTCTCTTCAGTGCAGAAATAAGAGTACA[A/G]TCCCATACCAAAAATGGCAACAAGTATTCCAACGA	A08	96.373	Aradu.A08	26553699	A08_26553699_Sten	bb	bb	aa	aa	bb	ab	ab	ab	bb	ab	ab	aa	bb	ab	bb	bb	aa	bb	ab	bb	bb	aa	aa	aa	aa	ab	ab	ab	bb	bb	ab	ab	ab	NoCall	aa	ab	ab	bb
Sten	AX-147230532	Aradu.A08	27221774	Aradu.A08_27221774_Sten	A08_27221774_Sten	CCTGATTTTCACAACCTTAAACTAAACCTAAACCA[A/G]TAAGGAGACACATGAATATAATTATGGCAGTAAAT	A08	97.298	Aradu.A08	27221774	A08_27221774_Sten	bb	bb	aa	aa	bb	ab	ab	ab	bb	ab	ab	aa	bb	ab	bb	bb	aa	bb	ab	bb	bb	aa	aa	aa	aa	ab	ab	ab	bb	bb	ab	ab	ab	aa	aa	ab	ab	bb
Sten	AX-147230546	Aradu.A08	27527932	Aradu.A08_27527932_Sten	A08_27527932_Sten	AGAATGTTAGCTGATCCTTCTTTTCTATTTAAACT[C/T]GGAACAGAGGTTTAATTTCCATTTCCATTTCCATT	A08	99.018	Aradu.A08	27527932	A08_27527932_Sten	bb	bb	aa	aa	bb	ab	ab	ab	bb	NoCall	ab	aa	bb	ab	bb	bb	aa	bb	ab	bb	bb	aa	aa	aa	aa	ab	ab	ab	bb	bb	ab	ab	ab	aa	aa	ab	ab	bb
Sten	AX-147230555	Aradu.A08	27581360	Aradu.A08_27581360_Sten	A08_27581360_Sten	CAATGGCTCCAACAGTTGAGAAAACAACAGCAATG[A/G]TAACATTGAGCCAGAAAATTGGGCTTCTCTTGGAT	A08	99.594	Aradu.A08	27581360	A08_27581360_Sten	bb	bb	aa	aa	bb	ab	ab	ab	bb	ab	ab	aa	bb	ab	bb	bb	aa	bb	ab	bb	bb	aa	aa	aa	aa	ab	ab	ab	bb	bb	ab	ab	ab	aa	aa	ab	ab	ab
Sten	AX-147230626	Aradu.A08	28956444	Aradu.A08_28956444_Sten	A08_28956444_Sten	CTGGGAAATGTTCAATTTCTGGACGCTTAAAAATT[A/G]GACATGTGATTATATAATAAAATTTCAGACAGTCA	A08	104.999	Aradu.A08	28956444	A08_28956444_Sten	bb	bb	aa	aa	bb	ab	ab	ab	bb	ab	ab	aa	bb	bb	bb	ab	aa	bb	ab	ab	bb	aa	aa	aa	aa	ab	ab	ab	ab	bb	ab	ab	ab	aa	aa	ab	ab	ab
Sten	AX-147230636	Aradu.A08	29019016	Aradu.A08_29019016_Sten	A08_29019016_Sten	GACGCACTTAAGGAAGGAATGGGTGGTGGTGGTGG[C/T]GGCCATGATCCATTTGATATCTTCCAGTCTTTCTT	A08	107.378	Aradu.A08	29019016	A08_29019016_Sten	bb	bb	aa	aa	bb	ab	ab	ab	bb	ab	ab	aa	bb	ab	bb	ab	aa	bb	ab	ab	bb	aa	aa	aa	aa	ab	ab	ab	ab	bb	ab	ab	ab	ab	aa	ab	ab	ab
Sten	AX-147230672	Aradu.A08	29666660	Aradu.A08_29666660_Sten	A08_29666660_Sten	GTGATGCTCTGCCTTGAGACTTGGTATTTCCAGAT[C/T]CTCGTCTTGCTTGCTGGCTTGCTCCCTCACCCTGA	A08	109.515	Aradu.A08	29666660	A08_29666660_Sten	bb	bb	aa	aa	NoCall	ab	ab	ab	bb	ab	ab	aa	bb	ab	bb	ab	aa	bb	ab	ab	bb	aa	aa	aa	aa	aa	ab	ab	ab	bb	ab	ab	ab	ab	aa	ab	ab	ab
Sten	AX-147230776	Aradu.A08	31537551	Aradu.A08_31537551_Sten	A08_31537551_Sten	AAGCGAGGCCAAACTGATACGCATGGATATGCTTG[C/T]GCTGAATGTGATGAAAACTCATAATAGCAGTAGGA	A08	118.641	Aradu.A08	31537551	A08_31537551_Sten	bb	bb	aa	aa	bb	ab	ab	bb	bb	ab	ab	aa	bb	ab	bb	ab	ab	bb	ab	ab	bb	aa	ab	ab	aa	ab	ab	ab	ab	ab	aa	ab	bb	ab	aa	ab	ab	ab
Sten	AX-147230795	Aradu.A08	32062722	Aradu.A08_32062722_Sten	A08_32062722_Sten	ATACATAAATTCAGATTAAGTTGATGTAGCATGAT[A/G]AATTTTTAGTACAAATCAAAGGTAGGATCCTATTA	A08	119.989	Aradu.A08	32062722	A08_32062722_Sten	bb	bb	aa	aa	bb	ab	ab	bb	bb	ab	ab	aa	bb	ab	NoCall	ab	ab	NoCall	ab	ab	bb	aa	ab	ab	aa	ab	ab	ab	ab	ab	aa	ab	bb	ab	aa	ab	ab	ab
Sten	AX-147240664	Araip.B02	7382882	Araip.B02_7382882_Sten	B02_7382882_Sten	TGTTCACAAGAAAATGCAGAGGGAAATTAAAGAAC[A/G]CGATGATGCAATACTTGAAAAGGAAGCACAGTTTA	A08	124.466	Aradu.A08	32922118	A08_32922118_Sten	bb	bb	aa	aa	bb	ab	ab	bb	bb	aa	ab	aa	bb	ab	bb	ab	ab	bb	ab	ab	bb	aa	ab	ab	ab	ab	ab	ab	ab	ab	aa	ab	bb	ab	aa	ab	ab	ab
Sten	AX-147230842	Aradu.A08	33033500	Aradu.A08_33033500_Sten	A08_33033500_Sten	CATGGAATAGCACGCAGTGATTCGATTCCTCCACT[C/T]GGCTTTCTCTTTGATGGACGACTTCCAATGTTCAT	A08	127.272	Aradu.A08	33033500	A08_33033500_Sten	bb	bb	aa	aa	bb	ab	ab	NoCall	bb	aa	ab	aa	bb	ab	bb	ab	ab	bb	ab	ab	NoCall	aa	ab	ab	ab	ab	ab	ab	ab	ab	aa	ab	NoCall	ab	aa	ab	ab	ab
Sten	AX-147231077	Aradu.A08	37475975	Aradu.A08_37475975_Sten	A08_37475975_Sten	TTATTACTGAAGAAAGAATTCTTGTCATCTATCCC[C/T]GAGAGAGACAGCGGTGTGAGGCTAATCTTGTAGCT	A08	140.071	Aradu.A08	37475975	A08_37475975_Sten	bb	bb	aa	aa	bb	ab	bb	bb	bb	ab	bb	aa	bb	ab	bb	ab	ab	bb	aa	ab	ab	aa	aa	ab	ab	ab	ab	ab	ab	ab	aa	ab	bb	ab	ab	ab	ab	bb
Sten	AX-147231118	Aradu.A08	38153059	Aradu.A08_38153059_Sten	A08_38153059_Sten	CAGGGGAAGATCACTTAGAAAAGAGAATGAGAAAC[A/G]GAGATTGGAGAAAGAGAGAATTGGGAGTGAAAAGA	A08	144.149	Aradu.A08	38153059	A08_38153059_Sten	bb	bb	aa	aa	bb	ab	bb	bb	NoCall	ab	bb	aa	bb	ab	ab	ab	ab	bb	aa	ab	ab	aa	aa	ab	ab	ab	ab	ab	ab	ab	aa	ab	bb	ab	ab	bb	ab	bb
Sten	AX-147231126	Aradu.A08	38180605	Aradu.A08_38180605_Sten	A08_38180605_Sten	GGATCTTATTTCAGCAATTAGAAAATGTCACATTG[A/G]AGACCTTAATGATTTTTCTAACAAAACCTTCAAAA	A08	146.589	Aradu.A08	38180605	A08_38180605_Sten	bb	bb	aa	aa	bb	ab	bb	bb	bb	ab	bb	aa	bb	ab	bb	ab	ab	bb	aa	ab	ab	aa	aa	ab	ab	ab	ab	ab	ab	ab	aa	ab	bb	ab	ab	bb	ab	bb
Sten	AX-147231135	Aradu.A08	38254290	Aradu.A08_38254290_Sten	A08_38254290_Sten	TGCATTCTGTTGTTTCTGTGATTCGGCCGAAGTAG[C/T]AACCCTGACAGCATGAACAGGTGCTGGATCGATGC	A08	147.362	Aradu.A08	38254290	A08_38254290_Sten	bb	bb	aa	aa	bb	ab	bb	bb	bb	ab	bb	aa	bb	ab	bb	ab	ab	bb	aa	ab	ab	aa	aa	ab	ab	ab	ab	ab	ab	ab	aa	ab	bb	ab	ab	bb	ab	bb
Sten	AX-147231148	Aradu.A08	38319070	Aradu.A08_38319070_Sten	A08_38319070_Sten	CCCTCTCTTGTCAAATGCTTGCTCTTTCGTCTCGA[C/T]GGTTTAATACCACATGGAAATGGTAAGTTGTTGTC	A08	147.64	Aradu.A08	38319070	A08_38319070_Sten	bb	bb	aa	aa	bb	ab	bb	bb	bb	ab	bb	aa	bb	ab	bb	ab	ab	bb	aa	ab	NoCall	aa	aa	ab	ab	ab	ab	ab	ab	ab	aa	ab	bb	ab	ab	bb	ab	bb
Sten	AX-147231204	Aradu.A08	39171433	Aradu.A08_39171433_Sten	A08_39171433_Sten	ATTCAGCCATCCAATTCATTTCAATTCCTCCAATA[A/G]TAGGCCAAAATGAGATGGTAACCACTTCTAGTGAA	A08	149.967	Aradu.A08	39171433	A08_39171433_Sten	bb	bb	aa	aa	bb	ab	bb	bb	bb	ab	bb	aa	bb	ab	bb	ab	bb	bb	aa	ab	ab	aa	aa	ab	ab	ab	aa	ab	ab	ab	aa	ab	bb	NoCall	ab	bb	ab	bb
Sten	AX-147231206	Aradu.A08	39208957	Aradu.A08_39208957_Sten	A08_39208957_Sten	GAGTTTACTCCACCTTCTCTTCCCACAATCACCAA[C/T]GAATACAATCCTTCTAATGATCTTAGAGTAGAAAA	A08	149.967	Aradu.A08	39208957	A08_39208957_Sten	bb	bb	aa	aa	bb	ab	bb	bb	bb	ab	bb	aa	bb	ab	bb	ab	bb	bb	aa	ab	ab	aa	aa	ab	ab	ab	aa	ab	ab	ab	aa	ab	bb	ab	ab	bb	ab	bb
Sten	AX-147258789	Araip.B08	110962412	Araip.B08_110962412_Sten	B08_110962412_Sten	TTCCACAACCCTGGAGTTCAGGAAGATCCGGCTTG[C/T]GGTCCGCTTTTGGATGCCATTGCTATCAGAGAGTT	A08	150.551	Aradu.A08	39271659	A08_39271659_Sten	bb	bb	aa	aa	bb	ab	bb	bb	bb	ab	bb	aa	bb	ab	bb	ab	bb	bb	aa	ab	ab	aa	aa	ab	ab	ab	aa	ab	ab	ab	aa	ab	bb	NoCall	ab	bb	ab	bb
Sten	AX-147231272	Aradu.A08	40053900	Aradu.A08_40053900_Sten	A08_40053900_Sten	ATGAGACATGGCAACCAACAGAAGAGAAAAATATT[C/T]CGACGCAGCCTAAAGAATATGTGATGTAACTTTAC	A08	152.248	Aradu.A08	40053900	A08_40053900_Sten	bb	bb	aa	aa	bb	ab	bb	bb	bb	ab	bb	aa	bb	ab	ab	ab	bb	bb	aa	ab	ab	aa	aa	ab	ab	ab	aa	ab	ab	ab	aa	ab	bb	NoCall	ab	NoCall	ab	bb
Sten	AX-147231307	Aradu.A08	40886460	Aradu.A08_40886460_Sten	A08_40886460_Sten	ACAGATTTAATAAAAGCAGCAGCACCTGTAACATG[G/T]GGGCATGCCATAGATGTACCTGACATTATGCCAAA	A08	155.715	Aradu.A08	40886460	A08_40886460_Sten	bb	bb	aa	aa	bb	ab	bb	bb	NoCall	ab	bb	aa	bb	bb	bb	ab	bb	bb	aa	NoCall	NoCall	aa	aa	NoCall	bb	ab	aa	ab	ab	ab	aa	ab	bb	ab	ab	bb	ab	bb
Sten	AX-147231337	Aradu.A08	41191914	Aradu.A08_41191914_Sten	A08_41191914_Sten	ACAGAAGAGTGCCCAATGAACTCTCTTCTCAAGCT[G/T]CTCTCCACTGCCATAGCTCTCCTCTCCATTCTTTC	A08	157.639	Aradu.A08	41191914	A08_41191914_Sten	bb	bb	aa	aa	bb	ab	NoCall	bb	bb	ab	bb	aa	bb	bb	bb	ab	bb	bb	aa	ab	ab	aa	aa	ab	ab	ab	aa	ab	ab	ab	aa	ab	bb	ab	ab	bb	ab	bb
Sten	AX-147231348	Aradu.A08	41309685	Aradu.A08_41309685_Sten	A08_41309685_Sten	AACAACTTTATTAAGGAAATGAGTTAATTTAACTT[A/G]AGCCTTATCAACAATCTGAAAAAGTTATGATAGTA	A08	160.421	Aradu.A08	41309685	A08_41309685_Sten	bb	bb	aa	aa	ab	NoCall	bb	bb	NoCall	ab	bb	NoCall	bb	bb	bb	ab	bb	bb	aa	aa	NoCall	aa	aa	ab	ab	ab	aa	ab	ab	ab	aa	ab	bb	ab	ab	bb	ab	bb
Sten	AX-147258971	Araip.B08	117246674	Araip.B08_117246674_Sten	B08_117246674_Sten	AGGTTACTTGTTTTGCTGAAGCTGGTGGCCAACAT[A/G]TTTCTGGAATGGCCAGAGCAATCAGCTTGCTTGGT	A08	163.225	Aradu.A08	41498936	A08_41498936_Sten	bb	bb	aa	aa	ab	ab	bb	bb	bb	ab	bb	aa	bb	bb	bb	ab	bb	bb	NoCall	ab	ab	aa	aa	ab	ab	ab	NoCall	ab	ab	ab	aa	NoCall	bb	bb	ab	bb	ab	bb
Sten	AX-147231410	Aradu.A08	42383674	Aradu.A08_42383674_Sten	A08_42383674_Sten	GAAGATTTATATTTAAGTTGTCATCATGTGAAATC[A/G]GTAAATATCCTGATATAAGTAACAAACAAAGTTCA	A08	164.066	Aradu.A08	42383674	A08_42383674_Sten	bb	bb	aa	aa	ab	ab	bb	bb	bb	ab	bb	aa	bb	NoCall	bb	ab	bb	bb	aa	ab	ab	aa	aa	ab	ab	ab	aa	ab	ab	ab	aa	ab	bb	ab	ab	bb	ab	bb
Sten	AX-147231491	Aradu.A08	43248093	Aradu.A08_43248093_Sten	A08_43248093_Sten	CACGGGATCTTGAAAGTGCTAACGTAGTAGAATAA[A/C]TGAAAACTCTTCCATTTTGGGATGGTGGAGGATGC	A08	166.107	Aradu.A08	43248093	A08_43248093_Sten	bb	bb	aa	aa	ab	ab	bb	bb	ab	ab	bb	aa	bb	bb	bb	ab	bb	bb	aa	ab	ab	aa	aa	ab	ab	ab	aa	ab	ab	ab	ab	ab	bb	NoCall	ab	bb	ab	bb
Sten	AX-147231500	Aradu.A08	43354782	Aradu.A08_43354782_Sten	A08_43354782_Sten	TCTTCTCGAAGATCAAGAGGACTTGAAACCTTGCA[C/T]AATTACAAACTCTTGCTGTGTCTCTAAATTGTTGC	A08	167.52	Aradu.A08	43354782	A08_43354782_Sten	bb	bb	aa	aa	ab	NoCall	bb	bb	ab	ab	bb	aa	bb	bb	ab	ab	NoCall	bb	aa	ab	ab	aa	aa	ab	ab	ab	aa	ab	ab	ab	ab	ab	NoCall	ab	ab	bb	ab	bb
Sten	AX-147231647	Aradu.A08	44987016	Aradu.A08_44987016_Sten	A08_44987016_Sten	CATCATTCTTTTCGTCGAATAGTTGGTGTCCCTTC[C/T]TACCCATCAACCAAAATAAGAACCTTACGTAATAA	A08	173.958	Aradu.A08	44987016	A08_44987016_Sten	bb	bb	aa	aa	ab	NoCall	bb	bb	ab	ab	bb	aa	bb	NoCall	bb	ab	bb	bb	aa	bb	ab	aa	aa	ab	ab	ab	aa	ab	ab	ab	ab	bb	bb	NoCall	bb	ab	ab	bb
Sten	AX-147231716	Aradu.A08	45750189	Aradu.A08_45750189_Sten	A08_45750189_Sten	AAATTCATTGATATTTTCTTTTTCTGAACAGCGGT[A/G]GTTACAGCACTTACTGAACTGGGCAATGGAAAACC	A08	175.828	Aradu.A08	45750189	A08_45750189_Sten	bb	bb	aa	aa	ab	NoCall	bb	bb	ab	ab	bb	aa	bb	bb	bb	ab	ab	bb	aa	bb	ab	aa	aa	ab	ab	ab	aa	ab	ab	ab	ab	bb	bb	ab	bb	ab	ab	bb
Sten	AX-147231795	Aradu.A08	46292805	Aradu.A08_46292805_Sten	A08_46292805_Sten	TCCAAACTGAAGCATACATCAAGCCCTGTTGATCC[A/C]GAATTATCCACTGGCAAATCCATTTGTGAAACAAA	A08	177.436	Aradu.A08	46292805	A08_46292805_Sten	bb	bb	aa	aa	ab	bb	bb	bb	ab	ab	bb	aa	bb	bb	bb	ab	ab	bb	aa	bb	ab	aa	aa	ab	ab	ab	aa	ab	ab	ab	ab	bb	bb	ab	bb	ab	ab	bb
Sten	AX-147231809	Aradu.A08	46433006	Aradu.A08_46433006_Sten	A08_46433006_Sten	TGGTGCCCACTCATCTCTTGCAACACCCTCATCAC[C/T]ATCACATCAAGCTTATTTTCTTGTTGGCTTTTACT	A08	180.389	Aradu.A08	46433006	A08_46433006_Sten	bb	bb	aa	aa	ab	ab	bb	bb	ab	ab	bb	aa	bb	bb	ab	ab	ab	bb	aa	bb	ab	aa	aa	ab	ab	ab	aa	ab	ab	ab	ab	bb	bb	ab	bb	ab	ab	bb
Sten	AX-147231877	Aradu.A08	47539275	Aradu.A08_47539275_Sten	A08_47539275_Sten	ATCGACATACTAGCAAGGACAAGATGTTCAAGTGC[C/T]GGCTCGTATTCTCCCTTCGCCTCGCATATGAGGGC	A08	186.344	Aradu.A08	47539275	A08_47539275_Sten	bb	bb	aa	aa	ab	bb	bb	ab	ab	ab	bb	aa	bb	ab	bb	ab	ab	NoCall	aa	bb	ab	aa	aa	ab	ab	ab	aa	ab	ab	ab	ab	bb	ab	ab	NoCall	ab	ab	NoCall
Sten	AX-147231933	Aradu.A08	48256544	Aradu.A08_48256544_Sten	A08_48256544_Sten	ATAATACATGTTAAAGATGTGAGTTTTCCTGATAC[G/T]TGAACTCCATGAATGAATTTTAATAATCGACACTC	A08	189.878	Aradu.A08	48256544	A08_48256544_Sten	bb	bb	aa	aa	ab	bb	bb	ab	ab	ab	bb	aa	bb	bb	bb	ab	ab	bb	aa	bb	ab	aa	aa	ab	ab	ab	aa	ab	ab	ab	ab	bb	bb	ab	bb	aa	ab	bb
Sten	AX-147216857	Aradu.A03	40531384	Aradu.A03_40531384_Sten	A03_40531384_Sten	ACCGGAGAAAATTCTTTTTCAATCTCTTGGTTTTT[C/T]GAACTTAAGATGAGCCTATAAATGGTTTCACCTTG	A08	196.191	Aradu.A03	40531384	A03_40531384_Sten	bb	bb	aa	aa	ab	bb	NoCall	ab	bb	ab	NoCall	aa	bb	bb	bb	ab	ab	bb	aa	NoCall	ab	aa	aa	NoCall	ab	NoCall	aa	ab	ab	ab	ab	bb	bb	ab	NoCall	aa	ab	bb
Sten	AX-147216850	Aradu.A03	40250685	Aradu.A03_40250685_Sten	A03_40250685_Sten	TGTATGAGCTCCCACAACACGATTGCGAAGCTATA[C/T]GCATCGACTTTATGATTGTAATGCTTCTTCTCACC	A08	201.291	Aradu.A03	40250685	A03_40250685_Sten	bb	bb	aa	aa	ab	bb	bb	ab	bb	ab	ab	aa	NoCall	bb	NoCall	ab	ab	bb	aa	bb	ab	aa	aa	ab	ab	ab	aa	NoCall	ab	ab	ab	bb	NoCall	ab	ab	aa	ab	bb
Sten	AX-147216800	Aradu.A03	39879307	Aradu.A03_39879307_Sten	A03_39879307_Sten	AGCCAGAACTCTCCAAACACTACTGAGAATGATGC[G/T]AGGGTTAGAACCACCTTTCCATGCCATGCATAACT	A08	203.994	Aradu.A03	39879307	A03_39879307_Sten	bb	bb	aa	aa	ab	bb	bb	ab	bb	ab	ab	aa	ab	bb	ab	ab	ab	NoCall	aa	bb	ab	aa	aa	NoCall	ab	ab	aa	ab	ab	ab	ab	bb	ab	ab	ab	aa	ab	NoCall
Sten	AX-147232070	Aradu.A09	367305	Aradu.A09_367305_Sten	A09_367305_Sten	GCAGGGTTGCAATACTTCCACTTTCCGCTACTCGT[A/C]ACTGATCTGCTAGCTCTCGCCATTCCCAACCACCC	A09	0	Aradu.A09	367305	A09_367305_Sten	bb	bb	aa	aa	ab	aa	aa	ab	ab	aa	aa	aa	NoCall	ab	aa	ab	aa	ab	aa	bb	aa	aa	ab	ab	aa	aa	ab	aa	aa	ab	ab	bb	aa	ab	aa	ab	ab	ab
Sten	AX-147234444	Aradu.A09	115268602	Aradu.A09_115268602_Sten	A09_115268602_Sten	ACAAGAACAGAGACCTTCATCCCATTGAAACATTG[G/T]CCATTGCCACAAATAAAGTAGTATCTCTTGGCCTT	A09	1.865	Aradu.A09	115268602	A09_115268602_Sten	bb	bb	aa	aa	ab	NoCall	aa	ab	bb	ab	aa	aa	bb	ab	aa	ab	ab	ab	aa	bb	aa	aa	ab	ab	aa	aa	ab	aa	aa	ab	ab	bb	aa	ab	aa	ab	ab	ab
Sten	AX-147232136	Aradu.A09	1111486	Aradu.A09_1111486_Sten	A09_1111486_Sten	AACGATGTATCCTTTGGAAAGGAGAAGCTTAACGA[G/T]CCAAGAAGCTACGAAACCACCGGCACCGGTCACGC	A09	4.256	Aradu.A09	1111486	A09_1111486_Sten	bb	bb	aa	aa	ab	aa	aa	ab	NoCall	ab	aa	aa	bb	ab	aa	ab	ab	ab	aa	bb	aa	aa	NoCall	ab	aa	aa	ab	aa	aa	ab	ab	bb	aa	ab	aa	ab	ab	ab
Sten	AX-147232201	Aradu.A09	1724870	Aradu.A09_1724870_Sten	A09_1724870_Sten	CAGCCGACGCCTTCCCTTAGGACTTGCAACCCGCT[C/T]ACATCGTTTTGGTATAGAATTGTGAGGAGAGTCGA	A09	15.363	Aradu.A09	1724870	A09_1724870_Sten	bb	bb	aa	aa	ab	ab	aa	ab	bb	ab	aa	aa	bb	ab	aa	bb	ab	ab	aa	bb	aa	aa	NoCall	ab	aa	ab	ab	aa	aa	ab	ab	bb	ab	ab	aa	ab	ab	bb
Sten	AX-147232213	Aradu.A09	2002461	Aradu.A09_2002461_Sten	A09_2002461_Sten	AAACTATAATCAAATTGCGGAACCAGATATATCTC[A/G]ATCATCTCAAGGATCTTCTTTAAGTAACCCTTCAG	A09	19.013	Aradu.A09	2002461	A09_2002461_Sten	bb	bb	aa	aa	ab	ab	aa	ab	bb	ab	aa	aa	bb	ab	aa	bb	ab	ab	aa	bb	aa	ab	ab	ab	aa	ab	ab	aa	aa	ab	ab	bb	ab	ab	aa	ab	ab	bb
Sten	AX-147232270	Aradu.A09	2745193	Aradu.A09_2745193_Sten	A09_2745193_Sten	GTATGCAATGGCTTGCTTGTGCTCATAATATGCAG[C/T]AGCCAATGTTGCTTCATTCTTTTTCTTTAATGGTT	A09	22.635	Aradu.A09	2745193	A09_2745193_Sten	bb	bb	aa	aa	ab	ab	aa	ab	bb	ab	aa	aa	bb	ab	aa	bb	ab	aa	aa	bb	aa	ab	ab	ab	aa	ab	ab	aa	aa	bb	aa	bb	ab	ab	ab	ab	ab	bb
Sten	AX-147232337	Aradu.A09	3427133	Aradu.A09_3427133_Sten	A09_3427133_Sten	ATAATTTGCTGCTGAAGCTGTTGCTGTTGCTGTTG[A/G]TACATATATTGCTGTGAATTCTGTGACTGCTGCTG	A09	28.317	Aradu.A09	3427133	A09_3427133_Sten	bb	bb	aa	aa	ab	ab	aa	bb	bb	ab	aa	ab	bb	ab	aa	bb	ab	aa	NoCall	bb	ab	ab	ab	ab	aa	ab	ab	aa	aa	bb	ab	bb	bb	NoCall	ab	ab	ab	bb
Sten	AX-147232384	Aradu.A09	4000229	Aradu.A09_4000229_Sten	A09_4000229_Sten	GGTTTGGAGGTGGGGCCAATTGGTAAGAACACTGA[C/T]GGAGCATCAAGAAAAACTAGTACTAAGAAGCCCAT	A09	33.072	Aradu.A09	4000229	A09_4000229_Sten	bb	bb	aa	aa	bb	ab	aa	ab	bb	ab	aa	ab	bb	ab	ab	bb	ab	aa	ab	bb	ab	ab	ab	ab	ab	ab	ab	aa	aa	bb	ab	bb	bb	ab	ab	ab	ab	bb
Sten	AX-147223242	Aradu.A05	92835506	Aradu.A05_92835506_Sten	A05_92835506_Sten	TGGACTTGATCATTAGATTGCAATGCTTGAGAGGC[A/G]AAAAACCTCACATCAACATCTGGATCCTCACTGAG	A09	43.731	Aradu.A05	92835506	A05_92835506_Sten	bb	bb	aa	aa	bb	ab	aa	ab	bb	ab	aa	ab	bb	NoCall	ab	NoCall	ab	aa	ab	bb	ab	ab	ab	ab	NoCall	ab	ab	aa	aa	NoCall	ab	ab	bb	ab	bb	bb	ab	bb
Sten	AX-147232596	Aradu.A09	7750844	Aradu.A09_7750844_Sten	A09_7750844_Sten	CAGCGACAACACACGTGCATAATGGATCAGCTGTG[G/T]CGAAAAGTAAGTGCCTGATTTATTTCTTTGTTATC	A09	44.4	Aradu.A09	7750844	A09_7750844_Sten	bb	bb	aa	aa	bb	ab	aa	ab	bb	ab	aa	ab	bb	ab	ab	bb	ab	aa	ab	bb	NoCall	ab	ab	ab	bb	ab	ab	aa	aa	bb	ab	ab	bb	ab	bb	bb	ab	bb
Sten	AX-147232700	Aradu.A09	9827232	Aradu.A09_9827232_Sten	A09_9827232_Sten	TGCCCGCTTCCGAATACACGGGCTCGATTTGAAGT[C/T]AACATGATCACAATGGATTTGCCTATGATATGTCA	A09	44.735	Aradu.A09	9827232	A09_9827232_Sten	bb	bb	aa	aa	bb	ab	aa	ab	bb	ab	aa	bb	bb	ab	ab	bb	ab	aa	ab	bb	ab	ab	ab	ab	bb	ab	ab	aa	aa	bb	ab	ab	bb	ab	bb	bb	ab	bb
Sten	AX-147232740	Aradu.A09	10442851	Aradu.A09_10442851_Sten	A09_10442851_Sten	GCCTTGTCGGGTAAATCAGCTTCGCCATAGACTCT[A/G]ATCAAGTAGGAGAACAGGGTAGGAGTGATTGGGTA	A09	47.285	Aradu.A09	10442851	A09_10442851_Sten	bb	bb	aa	aa	ab	ab	aa	ab	bb	ab	aa	bb	NoCall	ab	ab	bb	ab	aa	NoCall	NoCall	ab	ab	ab	ab	bb	ab	ab	aa	aa	bb	ab	ab	NoCall	ab	bb	bb	ab	bb
Sten	AX-147232597	Aradu.A09	7755946	Aradu.A09_7755946_Sten	A09_7755946_Sten	TGATGTTTTCTGAGCAGTGCTAGAGTTTAGGAGTT[A/G]TTCATATCATTATTCCATGTATTTCCTTGATATTT	A09	53.168	Aradu.A09	7755946	A09_7755946_Sten	bb	bb	aa	aa	bb	ab	aa	ab	bb	ab	aa	ab	ab	ab	NoCall	NoCall	ab	aa	ab	ab	ab	ab	ab	ab	NoCall	ab	ab	aa	aa	ab	ab	ab	bb	NoCall	ab	bb	NoCall	bb
Sten	AX-147232786	Aradu.A09	11420160	Aradu.A09_11420160_Sten	A09_11420160_Sten	CAGGTGCCAGGTCAGCTGAGTTCCCTACCCCGGCC[A/G]CCTACATTAGCTCCCACACCAACAGTTCCTGGAAG	A09	60.63	Aradu.A09	11420160	A09_11420160_Sten	bb	bb	aa	aa	bb	ab	aa	ab	bb	ab	aa	bb	bb	ab	ab	bb	ab	aa	ab	NoCall	ab	ab	ab	NoCall	bb	ab	ab	aa	aa	bb	ab	ab	bb	ab	NoCall	ab	ab	NoCall
Sten	AX-147232832	Aradu.A09	13120048	Aradu.A09_13120048_Sten	A09_13120048_Sten	GCAGCTACGCCAGGAATGTGTAATGGGTTGCGAAA[C/T]CATGCTGGTTATGCCAACCATTGTGATTACCTAAA	A09	64.991	Aradu.A09	13120048	A09_13120048_Sten	bb	bb	aa	aa	bb	ab	aa	ab	bb	ab	aa	bb	bb	ab	ab	bb	aa	aa	ab	bb	ab	ab	ab	ab	bb	ab	ab	aa	aa	bb	ab	ab	bb	ab	bb	bb	ab	bb
Sten	AX-147232806	Aradu.A09	12546411	Aradu.A09_12546411_Sten	A09_12546411_Sten	TTCTCTTTAATAGGATGATTACAATTGGAAAAATT[C/T]GACCTAATTCTTCTGTTTACTGAATTCCTGAGTTG	A09	64.991	Aradu.A09	12546411	A09_12546411_Sten	bb	bb	aa	aa	bb	ab	aa	ab	bb	ab	aa	bb	bb	ab	ab	bb	aa	aa	ab	bb	ab	ab	ab	ab	bb	ab	ab	aa	aa	bb	ab	ab	bb	ab	NoCall	bb	ab	bb
Bat	AX-147260576	Araip.B09	17135766	Araip.B09_17135766_Bat	B09_17135766_Bat	TATTAGCTTGAGCATTTTATTTAATTCTGATGTAT[C/T]AAAATATTATTAGTCCGCTGTTTATCTGTGAAACA	A09	72.188	Aradu.A09	13125825	A09_13125825_Bat	bb	bb	aa	aa	bb	ab	aa	aa	bb	ab	aa	bb	bb	ab	NoCall	bb	aa	aa	NoCall	bb	ab	ab	ab	ab	bb	NoCall	NoCall	NoCall	aa	bb	ab	ab	bb	ab	bb	bb	ab	bb
Sten	AX-147232876	Aradu.A09	13870085	Aradu.A09_13870085_Sten	A09_13870085_Sten	TGATGCAGATTATTGTTATACATGATTGCCAGTTT[A/G]GTAGAAATAAATATTGGAGATTCAAAACCAAACAA	A09	79.279	Aradu.A09	13870085	A09_13870085_Sten	bb	bb	aa	aa	bb	ab	NoCall	ab	bb	ab	NoCall	bb	bb	ab	ab	bb	aa	aa	ab	bb	ab	NoCall	ab	ab	bb	ab	ab	aa	aa	bb	NoCall	ab	bb	ab	bb	bb	ab	bb
Sten	AX-147232906	Aradu.A09	14385410	Aradu.A09_14385410_Sten	A09_14385410_Sten	AGAAGATTGGAGAATTTTGGAAGGATGTGGAATGA[A/C]GCATTAATAGGAAGATGAAAGTGAAGGGTTTTGAA	A09	80.381	Aradu.A09	14385410	A09_14385410_Sten	bb	bb	aa	aa	bb	ab	aa	ab	bb	ab	aa	bb	bb	ab	ab	bb	aa	aa	ab	bb	NoCall	ab	ab	ab	bb	ab	ab	aa	aa	bb	ab	NoCall	bb	ab	bb	bb	ab	bb
Sten	AX-147232927	Aradu.A09	15225814	Aradu.A09_15225814_Sten	A09_15225814_Sten	TGAAACTAAGGTTTTCTTGTCGACAAATTGAATCA[A/C]CTTATGGATAATCTAACACAGCTTCCGTACATATC	A09	81.73	Aradu.A09	15225814	A09_15225814_Sten	bb	bb	aa	aa	bb	ab	aa	ab	bb	ab	aa	bb	bb	ab	ab	ab	aa	aa	ab	bb	ab	NoCall	ab	ab	bb	ab	NoCall	aa	aa	bb	ab	NoCall	bb	ab	NoCall	NoCall	ab	bb
Sten	AX-147232952	Aradu.A09	16472775	Aradu.A09_16472775_Sten	A09_16472775_Sten	TTTTTTTTTTAATTTTATTTTATTTAGGTGCGTTT[A/G]ATGCATGGAGACATTGAAATTTCAGAGAAGGACGT	A09	82.837	Aradu.A09	16472775	A09_16472775_Sten	bb	bb	aa	aa	bb	ab	aa	ab	bb	ab	aa	bb	bb	ab	ab	ab	aa	aa	ab	bb	ab	ab	ab	ab	bb	ab	ab	aa	aa	bb	ab	ab	bb	ab	bb	bb	ab	bb
Sten	AX-147211618	Aradu.A01	87096975	Aradu.A01_87096975_Sten	A01_87096975_Sten	AAACCCTTCATTCTCCATCCTGTTGAAAAGCTTAA[C/T]AGCATTAGTCGGCTGGCCATGAATTCCATGACCTG	A09	83.184	Aradu.A01	87096975	A01_87096975_Sten	bb	bb	aa	aa	bb	ab	aa	ab	bb	ab	aa	bb	bb	ab	ab	ab	aa	aa	ab	bb	ab	ab	ab	ab	bb	ab	ab	aa	aa	bb	ab	ab	bb	ab	bb	bb	ab	bb
Sten	AX-147232987	Aradu.A09	17460939	Aradu.A09_17460939_Sten	A09_17460939_Sten	ATCCTTATTTAATGTTTGTTAAATTTATGAATTGT[C/T]TACCATCTTCGACTCGCATACAATAACTTTCCCAA	A09	85.069	Aradu.A09	17460939	A09_17460939_Sten	bb	bb	aa	aa	bb	ab	aa	ab	bb	ab	aa	ab	NoCall	ab	bb	ab	aa	aa	ab	bb	ab	ab	ab	ab	bb	ab	ab	aa	aa	bb	ab	ab	bb	ab	bb	bb	ab	bb
Sten	AX-147232981	Aradu.A09	17033486	Aradu.A09_17033486_Sten	A09_17033486_Sten	TCCCAGCAACTACCAATTTAGTAGGAGACAACAGC[A/G]CTAAACCGTCTCCGAAATATAGGGGTCCTCCGGCT	A09	86.936	Aradu.A09	17033486	A09_17033486_Sten	bb	bb	aa	aa	ab	ab	aa	ab	bb	ab	aa	NoCall	bb	ab	ab	ab	aa	aa	ab	bb	ab	ab	ab	ab	bb	ab	ab	aa	aa	bb	ab	ab	bb	ab	bb	ab	ab	bb
Sten	AX-147232963	Aradu.A09	16516448	Aradu.A09_16516448_Sten	A09_16516448_Sten	ACTTTTTGCTTGAATAGTTTCGCTAGATGTGTTTC[C/T]AAAAGCTGGCTCCTTGCCTTTTGAGTGTTTGATCT	A09	88.075	Aradu.A09	16516448	A09_16516448_Sten	bb	bb	aa	aa	bb	ab	aa	ab	bb	ab	aa	bb	bb	ab	ab	ab	aa	aa	ab	bb	ab	ab	ab	ab	bb	ab	ab	aa	aa	bb	ab	ab	bb	ab	bb	bb	ab	bb
Sten	AX-147233060	Aradu.A09	19793596	Aradu.A09_19793596_Sten	A09_19793596_Sten	TAGTGCGATAAACGTGACTTTATTCGGTCTAATTC[C/T]CGCAATCTTCATCTGATCATAAAATGCCAAACCCT	A09	89.556	Aradu.A09	19793596	A09_19793596_Sten	bb	bb	aa	aa	bb	ab	aa	ab	bb	ab	aa	bb	bb	ab	ab	ab	aa	aa	ab	bb	ab	ab	ab	ab	bb	ab	ab	aa	aa	bb	ab	ab	bb	ab	bb	bb	ab	bb
Sten	AX-147233083	Aradu.A09	20493842	Aradu.A09_20493842_Sten	A09_20493842_Sten	TGTAGCAATAAGAAAGGATGTGAATGTTATGTAAC[A/G]AAAAATACTAGCTAGGAATGAGGTTAAGATGATAT	A09	90.426	Aradu.A09	20493842	A09_20493842_Sten	bb	bb	aa	aa	bb	ab	aa	ab	bb	ab	aa	bb	bb	ab	ab	ab	aa	aa	ab	bb	ab	ab	ab	ab	bb	ab	ab	aa	aa	bb	ab	ab	bb	ab	bb	bb	ab	bb
Sten	AX-147233141	Aradu.A09	25028543	Aradu.A09_25028543_Sten	A09_25028543_Sten	GCTACGACACTTGGTAACAAATACTGTTTTGGCTT[A/C]ACCTTTTCTCTCTGCATTTTGTGGAAAACTTCCAT	A09	91.86	Aradu.A09	25028543	A09_25028543_Sten	bb	bb	aa	aa	bb	ab	aa	ab	NoCall	ab	aa	bb	NoCall	ab	ab	ab	aa	aa	ab	bb	ab	ab	ab	ab	bb	ab	ab	aa	aa	bb	ab	ab	bb	ab	NoCall	ab	ab	bb
Sten	AX-147233233	Aradu.A09	30827063	Aradu.A09_30827063_Sten	A09_30827063_Sten	TTTGGAATAGAAATCAATCTACCTCATTGTGGTAA[C/T]GGCCACTGTATCCTCCAAATGATACAAGTACATCT	A09	93.277	Aradu.A09	30827063	A09_30827063_Sten	bb	bb	aa	aa	bb	ab	aa	ab	bb	ab	aa	bb	bb	ab	ab	ab	aa	aa	ab	bb	ab	ab	ab	ab	bb	ab	ab	aa	aa	bb	ab	ab	bb	ab	bb	bb	ab	bb
Sten	AX-147233238	Aradu.A09	31075302	Aradu.A09_31075302_Sten	A09_31075302_Sten	CAATTCTATAGAAATCTGACTTAACTCTTGGCCAG[A/G]CTGATTCAGGTGCCTGAGCATTCAAAGTAAATAGC	A09	93.277	Aradu.A09	31075302	A09_31075302_Sten	bb	bb	aa	aa	bb	ab	aa	ab	bb	ab	aa	bb	bb	ab	ab	ab	aa	aa	ab	bb	ab	ab	ab	ab	NoCall	ab	ab	aa	aa	bb	ab	ab	bb	ab	bb	bb	ab	bb
Sten	AX-147233235	Aradu.A09	30830430	Aradu.A09_30830430_Sten	A09_30830430_Sten	ACCAGTGAATGACCAGCACAAGGGCTTAACATTGG[C/T]GTAGATGACGAGTTTGTAGACTCAACTTCTGCCTT	A09	93.533	Aradu.A09	30830430	A09_30830430_Sten	bb	bb	aa	aa	bb	ab	aa	ab	bb	ab	aa	bb	bb	ab	ab	ab	aa	aa	ab	bb	ab	ab	ab	ab	bb	ab	ab	aa	aa	bb	ab	ab	bb	ab	bb	bb	ab	bb
Sten	AX-147233243	Aradu.A09	31780076	Aradu.A09_31780076_Sten	A09_31780076_Sten	GAAGCCTGAAGATGGTGAAATAATTGCAACTGCAG[A/G]GCACAAGGAGCAACTGCAACTGCAAAAGCAAAATG	A09	95.584	Aradu.A09	31780076	A09_31780076_Sten	bb	bb	aa	aa	bb	ab	aa	ab	bb	ab	aa	bb	bb	NoCall	bb	ab	aa	aa	ab	bb	bb	NoCall	ab	ab	bb	ab	ab	aa	aa	bb	ab	ab	bb	ab	bb	bb	NoCall	bb
Sten	AX-147233338	Aradu.A09	47364912	Aradu.A09_47364912_Sten	A09_47364912_Sten	TCCAAGACGTGGTTGAAGCCACTGAAAATTTCCAC[C/T]CCAAGTATATCATTGGGAAAGGTGGCACTGGTACT	A09	106.429	Aradu.A09	47364912	A09_47364912_Sten	bb	bb	aa	aa	bb	ab	aa	ab	bb	ab	aa	bb	bb	aa	ab	ab	aa	aa	ab	bb	ab	ab	ab	ab	bb	ab	ab	aa	aa	bb	ab	bb	bb	ab	bb	bb	ab	bb
Sten	AX-147261423	Araip.B09	113165653	Araip.B09_113165653_Sten	B09_113165653_Sten	AAGCAAATACTGCCTGTTATAGGTGCATGTTCTTT[C/T]ACTCGTGTTAGATCTTAATAGATTTTTCTCTCTTT	A09	109.439	Aradu.A09	91819732	A09_91819732_Sten	bb	bb	aa	aa	ab	ab	aa	NoCall	bb	ab	aa	NoCall	bb	aa	ab	ab	aa	aa	ab	NoCall	ab	ab	ab	ab	bb	NoCall	ab	aa	aa	bb	ab	bb	bb	ab	bb	bb	ab	bb
Sten	AX-147233498	Aradu.A09	74776697	Aradu.A09_74776697_Sten	A09_74776697_Sten	GCTAAAATTTCTTCACAAATTCAAATGTAGCCCTA[C/T]TAGCAAATTATGAAAACAAAAATACCACTATCAAA	A09	119.592	Aradu.A09	74776697	A09_74776697_Sten	bb	bb	aa	aa	NoCall	ab	aa	ab	bb	ab	aa	bb	bb	aa	ab	bb	aa	aa	NoCall	bb	ab	NoCall	ab	ab	bb	ab	ab	aa	aa	bb	ab	NoCall	NoCall	ab	NoCall	bb	ab	bb
Sten	AX-147233523	Aradu.A09	79391871	Aradu.A09_79391871_Sten	A09_79391871_Sten	GCTGCTTCAACCATGAGTTTGCAGCATTGTATAAA[C/T]ATGTTACTCTTTCATTCACATGTGATGATGGAGTT	A09	121.845	Aradu.A09	79391871	A09_79391871_Sten	bb	bb	aa	aa	bb	ab	aa	ab	bb	ab	aa	bb	NoCall	aa	ab	ab	aa	aa	ab	bb	ab	ab	ab	NoCall	bb	ab	ab	aa	aa	ab	ab	ab	bb	ab	NoCall	bb	ab	bb
Sten	AX-147233267	Aradu.A09	35915325	Aradu.A09_35915325_Sten	A09_35915325_Sten	CCGCCGGCGGCGCTATTAGCCACCCGTGGTGACTT[A/C]ATTGACGACGCCCTAACGAGAAACGGTGGCGCCAT	A09	122.413	Aradu.A09	35915325	A09_35915325_Sten	bb	bb	aa	aa	bb	ab	aa	ab	bb	ab	aa	bb	bb	ab	ab	ab	aa	aa	ab	bb	ab	ab	ab	ab	bb	ab	ab	aa	aa	bb	ab	ab	bb	ab	bb	bb	ab	bb
Sten	AX-147233557	Aradu.A09	83181734	Aradu.A09_83181734_Sten	A09_83181734_Sten	GCAGAAAAACCACGTTGCCCAAAAGCCTTAATCAA[C/T]TCAGAGGCATTGAAGGTTGGGAATGGAAGATTTAT	A09	124.94	Aradu.A09	83181734	A09_83181734_Sten	bb	bb	aa	aa	NoCall	NoCall	aa	ab	bb	ab	aa	bb	bb	aa	ab	ab	aa	aa	NoCall	bb	ab	ab	ab	ab	bb	ab	ab	aa	aa	bb	ab	ab	bb	ab	bb	ab	ab	bb
Sten	AX-147233587	Aradu.A09	86433578	Aradu.A09_86433578_Sten	A09_86433578_Sten	AAGTTATGAATGTTCCTTAAGAACTCCGAAACAAC[A/G]CTTCTCTCAACATTTCCTGTTTATATTTCTATGTC	A09	126.915	Aradu.A09	86433578	A09_86433578_Sten	bb	bb	aa	aa	bb	ab	aa	ab	bb	ab	aa	bb	bb	aa	ab	ab	aa	aa	ab	bb	ab	ab	ab	ab	bb	ab	ab	aa	aa	bb	ab	ab	bb	ab	bb	bb	ab	bb
Sten	AX-147233608	Aradu.A09	89947250	Aradu.A09_89947250_Sten	A09_89947250_Sten	CCATATCTCCACTTTGGAGAATTGAGTGTAAGAAA[A/G]GTATTTCAGTTAGCACGCAGGAAACAGATATTATG	A09	129.021	Aradu.A09	89947250	A09_89947250_Sten	bb	bb	aa	aa	bb	ab	aa	ab	bb	ab	aa	bb	bb	aa	ab	ab	aa	aa	ab	bb	ab	ab	ab	ab	bb	ab	ab	aa	aa	bb	ab	ab	bb	ab	bb	bb	ab	bb
Sten	AX-147233622	Aradu.A09	91146782	Aradu.A09_91146782_Sten	A09_91146782_Sten	AGGCAAAAGATCTTATTAGTCGTCTTCTATGTAAT[A/G]TGGAACAGAGGCTTGGAACCAAAGGAGCCTATGAA	A09	129.795	Aradu.A09	91146782	A09_91146782_Sten	bb	bb	aa	aa	bb	ab	aa	ab	bb	ab	aa	bb	bb	aa	ab	ab	aa	aa	ab	bb	ab	ab	ab	ab	bb	ab	ab	aa	aa	bb	ab	ab	bb	ab	bb	bb	ab	bb
Sten	AX-147233670	Aradu.A09	94328792	Aradu.A09_94328792_Sten	A09_94328792_Sten	TAGTTACTACTATCAACATTGACAATTGAGCAAGG[C/T]TGACGATCAGCTATTTCCTTCACCTTAACATCATA	A09	130.837	Aradu.A09	94328792	A09_94328792_Sten	bb	bb	aa	aa	bb	ab	aa	ab	bb	ab	aa	bb	bb	aa	ab	ab	aa	aa	ab	bb	ab	ab	NoCall	ab	bb	ab	ab	aa	aa	bb	ab	ab	bb	ab	bb	bb	ab	bb
Sten	AX-147233869	Aradu.A09	104268800	Aradu.A09_104268800_Sten	A09_104268800_Sten	CTCATTGCTATAACTCCACGAACCCATGATGGTCC[A/G]GTATTAAGAAAGCGTACTCGTTGCTTCAAACATCA	A09	132.663	Aradu.A09	104268800	A09_104268800_Sten	bb	bb	aa	aa	bb	ab	aa	ab	bb	ab	aa	bb	bb	aa	ab	ab	aa	aa	ab	bb	ab	ab	ab	ab	bb	ab	bb	aa	aa	bb	ab	ab	bb	ab	bb	bb	ab	bb
Sten	AX-147233882	Aradu.A09	104646292	Aradu.A09_104646292_Sten	A09_104646292_Sten	ACAGAAGCTGCAGCGGCGGCAGCGGCTGGTGATTG[A/G]AAAATCTTAGGACGCAGGGAATCCCTTGGCTTGGG	A09	133.221	Aradu.A09	104646292	A09_104646292_Sten	bb	bb	aa	aa	bb	ab	aa	ab	bb	ab	aa	bb	bb	aa	ab	ab	aa	aa	ab	bb	ab	ab	ab	ab	bb	ab	bb	aa	aa	bb	ab	ab	bb	ab	bb	bb	ab	bb
Sten	AX-147233992	Aradu.A09	109699138	Aradu.A09_109699138_Sten	A09_109699138_Sten	TGTATACTTGTATTAACAGTCAATAATTAGTGAGC[A/G]AAGTTGTAACTTTGCACAACTATAAATTTTCATGA	A09	135.279	Aradu.A09	109699138	A09_109699138_Sten	bb	bb	aa	aa	bb	ab	aa	ab	bb	ab	aa	bb	bb	aa	ab	ab	aa	aa	ab	bb	ab	ab	ab	aa	bb	ab	bb	aa	aa	bb	ab	ab	bb	ab	bb	bb	ab	bb
Sten	AX-147233948	Aradu.A09	108443942	Aradu.A09_108443942_Sten	A09_108443942_Sten	TAAGCTTCATATTAGATGCTACAGCTGCAATATTT[C/T]TTTTAGGCCCATTCCTTAAATTATAAGTAATTGTT	A09	138.293	Aradu.A09	108443942	A09_108443942_Sten	bb	bb	aa	aa	bb	ab	aa	ab	bb	ab	aa	bb	bb	aa	ab	ab	aa	aa	NoCall	bb	ab	NoCall	NoCall	ab	bb	ab	bb	aa	aa	NoCall	ab	ab	bb	ab	bb	bb	ab	NoCall
Sten	AX-147234195	Aradu.A09	112245541	Aradu.A09_112245541_Sten	A09_112245541_Sten	TTGCCATAATCAACTGACAGGCGCTCAAGAAGAAG[A/G]GATCCAAGCCCGGATCCAGTGCCACCACCAACTGC	A09	146.506	Aradu.A09	112245541	A09_112245541_Sten	bb	bb	aa	aa	NoCall	ab	ab	ab	bb	bb	aa	bb	bb	aa	ab	ab	aa	aa	ab	bb	ab	aa	ab	aa	ab	ab	ab	aa	aa	ab	ab	ab	bb	ab	bb	NoCall	NoCall	bb
Sten	AX-147234154	Aradu.A09	111832126	Aradu.A09_111832126_Sten	A09_111832126_Sten	GCAGCTATGTCAAATCCATTACCTATTACACAGTT[G/T]CCTTTACCAGTCCAAGGTATTGCAAATAATTCCTT	A09	149.63	Aradu.A09	111832126	A09_111832126_Sten	bb	bb	aa	aa	bb	ab	ab	NoCall	bb	bb	aa	bb	bb	aa	ab	ab	aa	aa	ab	bb	ab	aa	ab	aa	bb	ab	bb	aa	aa	bb	ab	ab	bb	ab	bb	bb	ab	bb
Sten	AX-147234159	Aradu.A09	111972500	Aradu.A09_111972500_Sten	A09_111972500_Sten	AAAGCTTATATGTTATTTAAGAAAGAATGCTTCTT[A/G]ATCTACCACGATGAAAGTTGAACAGTCTTAGTAGG	A09	150.31	Aradu.A09	111972500	A09_111972500_Sten	bb	bb	aa	aa	bb	ab	ab	ab	bb	bb	aa	bb	bb	aa	ab	ab	aa	aa	ab	bb	ab	aa	ab	aa	bb	ab	bb	aa	aa	bb	ab	ab	bb	ab	bb	bb	ab	bb
Sten	AX-147234200	Aradu.A09	112309231	Aradu.A09_112309231_Sten	A09_112309231_Sten	TCAGAATATCTCAAGAAATCAGAGGAAAACAAGGA[C/T]AAAAATGACAAAGAGGTAAGCTAAATTTCCTCCTC	A09	152.441	Aradu.A09	112309231	A09_112309231_Sten	bb	bb	aa	aa	bb	NoCall	ab	ab	bb	bb	aa	bb	NoCall	aa	ab	ab	aa	aa	ab	bb	ab	aa	ab	aa	ab	ab	bb	aa	aa	bb	ab	ab	bb	ab	bb	bb	ab	bb
Bat	AX-147262507	Araip.B09	144843316	Araip.B09_144843316_Bat	B09_144843316_Bat	CAATCTCTATATGGCCTCAGTCCTTCACAAATGGA[C/T]ATGTTTATGACTGAAGATAATCCTATCCGCCAGCA	A09	158.828	Aradu.A09	112403373	A09_112403373_Bat	bb	bb	aa	aa	bb	ab	ab	NoCall	bb	bb	aa	bb	bb	ab	ab	ab	aa	NoCall	ab	bb	ab	aa	ab	ab	ab	ab	bb	aa	aa	bb	ab	ab	bb	ab	bb	bb	ab	bb
Sten	AX-147234221	Aradu.A09	112542186	Aradu.A09_112542186_Sten	A09_112542186_Sten	GCTGTGTGAGCACCGAGCCAAGGTGTGTGCCTCCA[A/G]ACAAGCTTGCCATTGCAACCGGCATGAACCTTGCT	A09	163.904	Aradu.A09	112542186	A09_112542186_Sten	bb	bb	aa	aa	bb	ab	ab	ab	ab	bb	aa	bb	bb	ab	ab	ab	aa	aa	ab	bb	ab	aa	ab	aa	ab	ab	ab	ab	aa	bb	ab	ab	bb	ab	bb	bb	ab	bb
Sten	AX-147234232	Aradu.A09	112601285	Aradu.A09_112601285_Sten	A09_112601285_Sten	GTTCTCTTATTGATGACCAAGCTTCTGAGAAAATG[A/G]CCAAGAGTTCTGAGTGTTTGGACAACAAGCAGAGC	A09	164.172	Aradu.A09	112601285	A09_112601285_Sten	bb	bb	aa	aa	bb	ab	ab	ab	ab	bb	aa	bb	bb	ab	ab	ab	aa	aa	ab	bb	ab	aa	ab	aa	ab	ab	ab	ab	aa	bb	ab	ab	bb	ab	bb	bb	ab	bb
Sten	AX-147234310	Aradu.A09	113470052	Aradu.A09_113470052_Sten	A09_113470052_Sten	CACAAGGAAGACAATGGCATGGCCTCATCTCTTGA[A/G]AAAGCATAAGCCATCCTTCATTAACAGCTAAAGAT	A09	168.12	Aradu.A09	113470052	A09_113470052_Sten	bb	bb	aa	aa	bb	ab	ab	ab	ab	bb	aa	bb	bb	ab	ab	NoCall	ab	aa	ab	bb	ab	aa	ab	aa	ab	aa	ab	ab	aa	bb	bb	ab	bb	bb	bb	NoCall	ab	bb
Sten	AX-147234350	Aradu.A09	113753149	Aradu.A09_113753149_Sten	A09_113753149_Sten	ATCAAAGCGAGTGTGTGAGCTGCCATGTGAATGGG[A/G]AAGTAGAGAAGAGTGAATTTTGAAGGTTACGGAGT	A09	171.121	Aradu.A09	113753149	A09_113753149_Sten	bb	bb	aa	aa	bb	ab	ab	ab	ab	bb	aa	bb	bb	ab	ab	ab	ab	aa	ab	bb	ab	aa	ab	aa	ab	aa	ab	ab	aa	bb	bb	ab	bb	bb	bb	bb	ab	bb
Sten	AX-147234334	Aradu.A09	113662975	Aradu.A09_113662975_Sten	A09_113662975_Sten	TGTCAACTTGACACCCAAGGCAAATTCTATTGTGC[A/C]AAAAGTAAGCATTTACCAATATACACCGTTGAAAA	A09	171.636	Aradu.A09	113662975	A09_113662975_Sten	bb	bb	aa	aa	bb	ab	ab	ab	ab	bb	aa	bb	bb	ab	ab	ab	ab	aa	ab	bb	ab	aa	ab	NoCall	ab	aa	ab	ab	aa	bb	bb	ab	bb	bb	bb	bb	ab	bb
Sten	AX-147262337	Araip.B09	143545797	Araip.B09_143545797_Sten	B09_143545797_Sten	TCCTCTCGGTTTGGAACATCCTCATACACACACAC[A/C]CCCCAAAGCTAAAGCTGCAATTTCTGACTTCCAAA	A09	172.867	Aradu.A09	113825251	A09_113825251_Sten	bb	bb	aa	aa	bb	ab	ab	ab	ab	bb	aa	bb	bb	ab	ab	NoCall	ab	aa	ab	bb	ab	aa	ab	aa	ab	aa	ab	ab	aa	bb	bb	ab	bb	NoCall	bb	bb	ab	NoCall
Sten	AX-147234385	Aradu.A09	114515959	Aradu.A09_114515959_Sten	A09_114515959_Sten	TCTAATCAAAATTCCAACTGGGGCAAGAATAACTC[A/G]AACAGTTCATCTTGGAGTGCTGGCAATGCAACCAA	A09	178.361	Aradu.A09	114515959	A09_114515959_Sten	bb	bb	aa	aa	bb	ab	ab	ab	ab	bb	aa	bb	bb	ab	ab	bb	ab	aa	ab	bb	ab	aa	ab	aa	ab	aa	ab	ab	ab	bb	bb	ab	bb	bb	bb	bb	ab	bb
Sten	AX-147234393	Aradu.A09	114681560	Aradu.A09_114681560_Sten	A09_114681560_Sten	TGATTTGATTCAGGTTGGACTAAATTAGAGGCCAT[C/T]GATTCCTTGATACGCAAAGCCGGCTACAATGGTGT	A09	179.405	Aradu.A09	114681560	A09_114681560_Sten	bb	bb	aa	aa	bb	ab	ab	ab	ab	bb	aa	bb	bb	ab	bb	bb	ab	aa	ab	bb	ab	aa	ab	aa	ab	aa	ab	ab	ab	bb	bb	ab	bb	bb	bb	bb	ab	bb
Sten	AX-147234525	Aradu.A09	115832113	Aradu.A09_115832113_Sten	A09_115832113_Sten	GTTACCACTTCTAATTGATGTCATGTTCTTATCAA[C/T]CATATTGAGAGCTCGTAGCTCAGATCCAAAGAGAC	A09	184.488	Aradu.A09	115832113	A09_115832113_Sten	bb	bb	aa	aa	bb	bb	ab	ab	aa	bb	aa	bb	bb	ab	NoCall	bb	ab	aa	ab	NoCall	bb	aa	ab	aa	ab	aa	ab	ab	ab	bb	bb	ab	bb	ab	bb	bb	ab	bb
Sten	AX-147234476	Aradu.A09	115515772	Aradu.A09_115515772_Sten	A09_115515772_Sten	TATGAATTCCTTGACTATTTCAGGATTCCTGATGG[A/G]CCTATCTTTTTGATAATATGCGGTGAAGGTCCCTG	A09	185.009	Aradu.A09	115515772	A09_115515772_Sten	bb	bb	aa	aa	bb	bb	ab	ab	aa	bb	aa	bb	bb	ab	bb	bb	ab	aa	ab	bb	bb	aa	ab	aa	ab	aa	ab	ab	ab	bb	bb	ab	bb	ab	bb	bb	ab	bb
Sten	AX-147234477	Aradu.A09	115518672	Aradu.A09_115518672_Sten	A09_115518672_Sten	CACAATTGTGGCCATTGCACTGACATGCGAGGTTG[C/T]CCACAGTCTCCTTTGGTCATTGAAGGTATGCATCA	A09	185.009	Aradu.A09	115518672	A09_115518672_Sten	bb	bb	aa	aa	bb	bb	ab	ab	aa	bb	aa	bb	bb	ab	NoCall	bb	ab	aa	ab	bb	bb	aa	ab	aa	ab	aa	ab	ab	ab	bb	bb	ab	bb	ab	bb	bb	ab	bb
Sten	AX-147234551	Aradu.A09	116159545	Aradu.A09_116159545_Sten	A09_116159545_Sten	TCGGTTTTGGGCTGTCCGAATGTCAAATTTGAAGC[A/G]ATTCGAGGATTTGTTGGAATCTGCAATTTACTTAC	A09	188.45	Aradu.A09	116159545	A09_116159545_Sten	bb	bb	aa	aa	bb	bb	ab	bb	aa	bb	aa	bb	ab	ab	bb	bb	ab	ab	ab	bb	bb	aa	ab	ab	ab	aa	ab	ab	ab	bb	bb	ab	bb	ab	bb	bb	ab	bb
Sten	AX-147234569	Aradu.A09	116335836	Aradu.A09_116335836_Sten	A09_116335836_Sten	GAAGATACTTCATCCTCCCTACTTCCTTCAATGTC[C/T]TCTCCACCTCGCCGTAGTATTCTTTGCATCCACAC	A09	189.277	Aradu.A09	116335836	A09_116335836_Sten	bb	bb	aa	aa	bb	bb	ab	bb	aa	bb	aa	bb	ab	ab	bb	bb	ab	ab	ab	bb	bb	aa	ab	ab	ab	aa	ab	ab	ab	bb	bb	ab	bb	ab	bb	bb	aa	bb
Sten	AX-147234599	Aradu.A09	116627090	Aradu.A09_116627090_Sten	A09_116627090_Sten	CAATTAGAGACGGAAACGACGTCGTTAACTTCGGA[A/G]AAGCCGGTGAGAGAAGCTCTGCCAGTAGACCTGCC	A09	192.487	Aradu.A09	116627090	A09_116627090_Sten	bb	bb	aa	aa	bb	bb	ab	bb	aa	bb	aa	bb	ab	NoCall	bb	ab	ab	ab	ab	ab	bb	aa	ab	ab	ab	aa	ab	ab	ab	bb	bb	aa	bb	ab	bb	bb	aa	bb
Sten	AX-147234614	Aradu.A09	116748829	Aradu.A09_116748829_Sten	A09_116748829_Sten	GCGTTGCTGGAGCTGGCAAAGCTTGATTTCAACAT[A/G]GTGCAATCGGTGATGAAGAAAGAGTTGCAAGAACT	A09	193.264	Aradu.A09	116748829	A09_116748829_Sten	bb	bb	aa	aa	NoCall	NoCall	ab	bb	aa	bb	aa	bb	ab	ab	bb	ab	ab	ab	ab	ab	NoCall	aa	ab	ab	ab	aa	ab	ab	ab	bb	bb	aa	bb	ab	NoCall	bb	aa	bb
Sten	AX-147234602	Aradu.A09	116642419	Aradu.A09_116642419_Sten	A09_116642419_Sten	GTGATCTGAGCCCGACCATCTTTGACTAAAAATGA[C/T]AGGCTAAACAAGTTTTCCACGGTCTGAGCAAATGA	A09	194.035	Aradu.A09	116642419	A09_116642419_Sten	bb	bb	aa	aa	bb	bb	ab	bb	aa	bb	aa	bb	ab	ab	bb	ab	ab	ab	ab	ab	bb	aa	ab	ab	ab	aa	ab	ab	ab	bb	bb	aa	bb	ab	bb	bb	aa	bb
Sten	AX-147234663	Aradu.A09	117642646	Aradu.A09_117642646_Sten	A09_117642646_Sten	TTCGTAACATCTTCAGACTTGAGTCATCTTCGTCA[C/T]CGCAACCACAGCACTTCGACCCAATACCTACGCTA	A09	202.996	Aradu.A09	117642646	A09_117642646_Sten	bb	bb	aa	aa	bb	bb	ab	bb	aa	bb	aa	ab	ab	bb	bb	ab	ab	ab	ab	ab	bb	aa	ab	ab	ab	aa	ab	ab	ab	bb	bb	aa	NoCall	ab	bb	bb	aa	bb
Sten	AX-147234740	Aradu.A09	118577665	Aradu.A09_118577665_Sten	A09_118577665_Sten	CAAATGTAGGTGTACAATGCTCTTGGTGTCAGCTA[C/T]GTCCGTGATGGGAAGGTTGACAAAGGAATTGCTCA	A09	212.961	Aradu.A09	118577665	A09_118577665_Sten	bb	bb	aa	aa	ab	bb	ab	bb	aa	bb	aa	ab	ab	bb	bb	ab	ab	ab	bb	ab	bb	bb	ab	ab	ab	aa	ab	ab	ab	ab	bb	aa	bb	aa	bb	bb	ab	ab
Sten	AX-147234752	Aradu.A09	118682014	Aradu.A09_118682014_Sten	A09_118682014_Sten	AAGATCATCTTCTTGGACCTGCTAAAAAAGACAAG[A/G]CGATAGATAAATAGTACAAAGAAAAAAAAGAATAG	A09	214.038	Aradu.A09	118682014	A09_118682014_Sten	bb	bb	aa	aa	ab	bb	ab	bb	aa	bb	aa	ab	ab	bb	bb	ab	ab	ab	bb	ab	bb	bb	ab	ab	ab	aa	ab	ab	ab	ab	bb	aa	bb	aa	bb	NoCall	ab	ab
Sten	AX-147234803	Aradu.A09	119755761	Aradu.A09_119755761_Sten	A09_119755761_Sten	AGAGTCTTATTGCAAAAATTGCTATCAAGTTTGGA[A/G]TTCCAAATACCGACAATGAATTGATGGCCAATGAA	A09	222.49	Aradu.A09	119755761	A09_119755761_Sten	bb	bb	aa	aa	ab	bb	ab	bb	aa	bb	ab	ab	ab	bb	bb	ab	ab	bb	bb	aa	bb	ab	ab	ab	ab	ab	ab	ab	bb	ab	bb	aa	ab	aa	bb	bb	ab	ab
Sten	AX-147235111	Aradu.A10	3689273	Aradu.A10_3689273_Sten	A10_3689273_Sten	TTGTTGAACTGGTGATTGAGAAGGGAGTGATCAAG[C/T]TTTGCTTGTAAAGTCACGTATTTCTTTAATTGCTG	A10	0	Aradu.A10	3689273	A10_3689273_Sten	bb	bb	aa	aa	aa	ab	bb	bb	ab	aa	aa	aa	ab	bb	aa	ab	ab	ab	ab	bb	aa	ab	aa	bb	aa	bb	ab	bb	ab	ab	ab	bb	ab	ab	ab	ab	ab	ab
Sten	AX-147235177	Aradu.A10	4700993	Aradu.A10_4700993_Sten	A10_4700993_Sten	CTCGGTATCCTCTTCTTGATATAGACTGGATACCA[C/T]GGAACAAGATTCAGGGCCGACATGCAAAACCTTGT	A10	1.733	Aradu.A10	4700993	A10_4700993_Sten	bb	bb	aa	aa	aa	ab	bb	bb	ab	aa	aa	aa	ab	NoCall	aa	ab	ab	ab	ab	bb	aa	ab	aa	NoCall	aa	bb	ab	bb	ab	NoCall	ab	bb	ab	ab	ab	ab	NoCall	ab
Sten	AX-147235165	Aradu.A10	4293421	Aradu.A10_4293421_Sten	A10_4293421_Sten	CAAGATCAAAGCAATCTTGCAATATATTGAACCAT[A/C]GGCTGCTATCCATTGGAGGCGTTCTATGCTTCATC	A10	3.983	Aradu.A10	4293421	A10_4293421_Sten	bb	bb	aa	aa	aa	ab	bb	bb	ab	aa	aa	aa	ab	bb	aa	ab	ab	ab	ab	bb	aa	ab	aa	bb	aa	NoCall	ab	bb	ab	ab	ab	bb	ab	ab	ab	ab	ab	ab
Sten	AX-147235204	Aradu.A10	4951877	Aradu.A10_4951877_Sten	A10_4951877_Sten	TTCTCAATCTCATCTTCTGAGAGCCCACCAGATGA[C/T]CGGATTGTGATTTGTTGTTCTTTACCGGTTGCCTT	A10	6.717	Aradu.A10	4951877	A10_4951877_Sten	bb	bb	aa	aa	aa	ab	bb	bb	ab	aa	aa	aa	ab	bb	aa	ab	ab	ab	ab	bb	aa	ab	aa	bb	aa	bb	aa	bb	ab	ab	ab	bb	ab	ab	ab	ab	ab	ab
Sten	AX-147235274	Aradu.A10	5845928	Aradu.A10_5845928_Sten	A10_5845928_Sten	TGTGAGGATAACACAAGATTGATTCCGTCCCTTCC[A/G]GACGAGATATCACTTCAGATTCTAGCTAGAGTTCC	A10	9.951	Aradu.A10	5845928	A10_5845928_Sten	bb	bb	aa	aa	aa	ab	bb	bb	ab	aa	aa	aa	ab	ab	aa	ab	ab	ab	ab	bb	aa	ab	aa	bb	aa	bb	aa	bb	ab	ab	ab	bb	ab	ab	ab	ab	ab	ab
Sten	AX-147235299	Aradu.A10	6103331	Aradu.A10_6103331_Sten	A10_6103331_Sten	TATGTTGCAATTCAGGCTGTCCTGTCTTTGTATGC[C/T]AGTGGACGTACTACAGGTTTGTTTCAATAGTTGAT	A10	11.015	Aradu.A10	6103331	A10_6103331_Sten	bb	bb	aa	aa	aa	ab	bb	bb	ab	aa	aa	aa	ab	ab	aa	ab	ab	ab	ab	bb	aa	ab	aa	bb	aa	bb	aa	bb	ab	ab	ab	bb	ab	ab	ab	ab	ab	ab
Sten	AX-147235364	Aradu.A10	6784617	Aradu.A10_6784617_Sten	A10_6784617_Sten	TTGGATCCTGACATTGGAGACTCAGAAGGGAAAAC[A/C]CCATTGGTAAGTCCATGTCTTTTCATATTTATAAC	A10	13.195	Aradu.A10	6784617	A10_6784617_Sten	bb	bb	aa	aa	aa	ab	bb	bb	ab	aa	aa	aa	ab	ab	aa	ab	ab	ab	ab	bb	NoCall	ab	aa	bb	aa	bb	aa	bb	ab	ab	ab	bb	ab	ab	ab	ab	ab	NoCall
Sten	AX-147235363	Aradu.A10	6782100	Aradu.A10_6782100_Sten	A10_6782100_Sten	TGGGCAAATATGGGCCAGATCAAAAGGGTAGTTAT[A/G]TGACAAAGTTTAATACGGGTCAGCCCAATTTGAAT	A10	19.054	Aradu.A10	6782100	A10_6782100_Sten	bb	bb	aa	aa	aa	ab	bb	bb	ab	aa	aa	aa	ab	ab	aa	ab	ab	ab	ab	ab	aa	bb	aa	bb	aa	ab	aa	bb	NoCall	ab	ab	bb	ab	ab	ab	ab	ab	ab
Sten	AX-147235479	Aradu.A10	9648153	Aradu.A10_9648153_Sten	A10_9648153_Sten	GAGTTTGAGTCACCGAAGTTGTAAACAGCTGAAAA[A/G]GCACACTTAGCTGAGTTTGCAGGCTCCACACCCTT	A10	24.249	Aradu.A10	9648153	A10_9648153_Sten	bb	bb	aa	aa	aa	ab	bb	bb	ab	aa	NoCall	ab	ab	ab	aa	ab	ab	bb	ab	ab	aa	bb	aa	bb	aa	ab	aa	NoCall	bb	ab	ab	bb	bb	ab	ab	ab	ab	NoCall
Sten	AX-147235513	Aradu.A10	10641881	Aradu.A10_10641881_Sten	A10_10641881_Sten	GGCTCTAAAACCTTTTGTTGATAGGCTGGGGTAGG[C/T]TGTGGATGATTTATATGCTAGACACCACTATTTTA	A10	33.799	Aradu.A10	10641881	A10_10641881_Sten	bb	bb	aa	aa	aa	ab	bb	bb	ab	aa	aa	ab	ab	ab	aa	ab	ab	aa	ab	bb	aa	bb	ab	bb	aa	bb	aa	bb	ab	ab	ab	bb	ab	ab	ab	ab	ab	ab
Sten	AX-147235551	Aradu.A10	12170279	Aradu.A10_12170279_Sten	A10_12170279_Sten	TGCCATTGAGTTGTCTGGTGGAAGATGATACGATC[A/G]ATGAGGTCATCAGTGTCTTTGTAGAACAAAAAATT	A10	35.403	Aradu.A10	12170279	A10_12170279_Sten	bb	bb	aa	aa	aa	ab	bb	bb	ab	aa	aa	ab	ab	ab	aa	ab	ab	aa	ab	bb	aa	bb	aa	bb	aa	bb	aa	bb	ab	ab	ab	bb	ab	ab	ab	ab	ab	ab
Sten	AX-147235613	Aradu.A10	17705090	Aradu.A10_17705090_Sten	A10_17705090_Sten	CACAAAAAATCAGCAACAGGAACTTCTCCCTCTCC[A/G]CGAATGAACTGTCTTTCAGGGTCAAGCAATATTAC	A10	39.694	Aradu.A10	17705090	A10_17705090_Sten	bb	bb	aa	aa	aa	ab	bb	bb	ab	ab	aa	ab	aa	ab	ab	ab	ab	aa	ab	bb	aa	bb	aa	bb	aa	bb	ab	bb	ab	ab	ab	bb	ab	ab	ab	aa	ab	ab
Sten	AX-147235614	Aradu.A10	17705336	Aradu.A10_17705336_Sten	A10_17705336_Sten	TGTGCAGAAAGATATGAGCTTGGACCAAAAGGAAC[G/T]GATGGATTTAGAATACTATCAACTGATGATTTACG	A10	39.694	Aradu.A10	17705336	A10_17705336_Sten	bb	bb	aa	aa	aa	ab	bb	bb	ab	ab	aa	ab	aa	ab	ab	ab	ab	aa	ab	bb	aa	bb	aa	bb	aa	bb	ab	bb	ab	ab	ab	bb	ab	ab	ab	aa	ab	ab
Sten	AX-147235670	Aradu.A10	20471486	Aradu.A10_20471486_Sten	A10_20471486_Sten	GACGGAAAGAACCATCAATTCAGAAGCTACAATGT[C/T]TATTTGGTGAAATCGTCAAAACAAGAAGGTACAAG	A10	40.508	Aradu.A10	20471486	A10_20471486_Sten	bb	bb	aa	aa	aa	ab	bb	bb	ab	ab	aa	ab	aa	ab	ab	ab	ab	aa	NoCall	NoCall	aa	bb	aa	bb	aa	bb	ab	bb	ab	ab	ab	bb	ab	ab	ab	aa	ab	ab
Sten	AX-147235681	Aradu.A10	22017028	Aradu.A10_22017028_Sten	A10_22017028_Sten	ATCTTTGCTTGGTTCACAAAGGCCACCAAAATTTA[C/T]TGTATCCAAGAACCTCATTTCCACTCCTATATCAA	A10	41.923	Aradu.A10	22017028	A10_22017028_Sten	bb	bb	aa	aa	aa	ab	bb	bb	ab	ab	aa	ab	aa	ab	ab	ab	ab	aa	ab	bb	aa	bb	aa	NoCall	aa	NoCall	ab	bb	ab	NoCall	ab	bb	ab	ab	bb	aa	ab	ab
Sten	AX-147235983	Aradu.A10	62593623	Aradu.A10_62593623_Sten	A10_62593623_Sten	GGATCCTTTTCCGGATGGATTTTCGGGTCGGTTAG[C/T]CCTCCGTAAGAAGGGTAAAGAAATTCTGTGAGTTC	A10	45.104	Aradu.A10	62593623	A10_62593623_Sten	bb	bb	aa	aa	aa	ab	bb	bb	ab	bb	aa	ab	aa	ab	ab	ab	ab	aa	ab	bb	aa	bb	aa	bb	aa	bb	ab	bb	ab	ab	ab	bb	ab	ab	ab	aa	ab	ab
Sten	AX-147235779	Aradu.A10	30388204	Aradu.A10_30388204_Sten	A10_30388204_Sten	GGCCGTGATGACAACCTGTTCGAAAACTATTCTGC[C/T]GTCGCTCAGCGCATCGGAGTCTACACTGCCAAGGA	A10	45.471	Aradu.A10	30388204	A10_30388204_Sten	bb	bb	aa	aa	aa	ab	bb	bb	ab	bb	aa	ab	aa	ab	ab	ab	ab	aa	ab	bb	aa	bb	aa	bb	aa	bb	ab	bb	ab	ab	ab	bb	ab	ab	ab	aa	ab	ab
Sten	AX-147264133	Araip.B10	93522698	Araip.B10_93522698_Sten	B10_93522698_Sten	TTTTCACCCTTTAGTAAGGCAAATGCATCATTCTC[A/G]GTCAGTGAAGCTCTACGCAGCAGATACTGAAAGTG	A10	46.567	Aradu.A10	66220794	A10_66220794_Sten	bb	bb	aa	aa	aa	ab	bb	bb	ab	bb	aa	ab	aa	ab	ab	ab	ab	aa	ab	bb	aa	bb	aa	bb	aa	bb	ab	bb	ab	ab	ab	bb	ab	ab	ab	aa	ab	ab
Sten	AX-147236045	Aradu.A10	67383026	Aradu.A10_67383026_Sten	A10_67383026_Sten	TGTTGATGTTATTTCAAGGGTCAAATCTTAACTGC[A/G]GTTGAGTACGTGTTGCTGTTGTATCGTGCCTTGCT	A10	47.069	Aradu.A10	67383026	A10_67383026_Sten	bb	bb	aa	aa	aa	ab	bb	bb	ab	bb	aa	ab	aa	ab	ab	ab	ab	aa	ab	bb	aa	bb	aa	bb	aa	bb	ab	bb	ab	ab	ab	bb	ab	ab	ab	aa	ab	ab
Sten	AX-147235833	Aradu.A10	34514348	Aradu.A10_34514348_Sten	A10_34514348_Sten	GACAGGAGATTGAAGGAGCTCTAAAAATCAATGGC[A/G]GTGTCCTGTGTATCATGTGAGTTATCTCTCCTTTG	A10	47.725	Aradu.A10	34514348	A10_34514348_Sten	bb	bb	aa	aa	aa	ab	bb	bb	ab	bb	aa	ab	aa	ab	ab	ab	ab	aa	ab	NoCall	aa	bb	aa	bb	aa	bb	ab	bb	ab	ab	ab	bb	ab	ab	ab	aa	ab	ab
Sten	AX-147235962	Aradu.A10	57722566	Aradu.A10_57722566_Sten	A10_57722566_Sten	TCATCCAGATCTTGTAACCGTTTGAACACCAAGCC[A/G]ATGCTCTTCTCGGGTACTTTGGTAGAGTTTCTAAT	A10	49.189	Aradu.A10	57722566	A10_57722566_Sten	bb	bb	aa	aa	aa	ab	bb	bb	ab	bb	aa	ab	aa	ab	ab	ab	ab	aa	ab	bb	aa	bb	aa	bb	aa	NoCall	ab	bb	ab	ab	ab	bb	ab	ab	ab	aa	ab	ab
Sten	AX-147236089	Aradu.A10	71082128	Aradu.A10_71082128_Sten	A10_71082128_Sten	ATTAAATTGTTATGGTTCAGTTCCAGGCAACCAGA[A/C]TAAGAAAAAAACATCATTATCCCAAGGTAACTGAT	A10	50.815	Aradu.A10	71082128	A10_71082128_Sten	bb	bb	aa	aa	aa	ab	bb	bb	ab	bb	aa	ab	aa	ab	ab	ab	ab	aa	ab	bb	ab	bb	aa	bb	aa	NoCall	ab	bb	ab	ab	ab	bb	ab	ab	ab	aa	ab	ab
Sten	AX-147236198	Aradu.A10	83313579	Aradu.A10_83313579_Sten	A10_83313579_Sten	TTCTCTTCTTCCTCTTCAGTCCAAGGAACAGCCTC[A/G]AGGTACTTCAAACAGGATAATACACCCCTTGTGAA	A10	52.911	Aradu.A10	83313579	A10_83313579_Sten	bb	bb	aa	aa	aa	ab	bb	bb	ab	bb	aa	ab	aa	ab	ab	ab	aa	aa	ab	bb	ab	bb	aa	bb	aa	bb	ab	bb	ab	ab	ab	NoCall	ab	ab	ab	aa	ab	ab
Sten	AX-147236225	Aradu.A10	84240906	Aradu.A10_84240906_Sten	A10_84240906_Sten	GATTCCAAAAATCAGAAATCAAATGAGGTATACCC[A/G]TCTGGGGCTCAGTCAGAACTTCTAAATGAAAATAA	A10	53.528	Aradu.A10	84240906	A10_84240906_Sten	bb	bb	aa	aa	aa	ab	bb	bb	ab	NoCall	aa	ab	aa	ab	ab	ab	aa	aa	ab	ab	ab	bb	aa	bb	aa	bb	ab	bb	ab	ab	ab	bb	ab	ab	ab	aa	ab	ab
Sten	AX-147236291	Aradu.A10	88475620	Aradu.A10_88475620_Sten	A10_88475620_Sten	AATAATGTCTGAAAGGCGTGTGTATGTAACCATAG[A/G]TGTTTCTTTCCGATTTCTTTAGTTTCAGCATTCAT	A10	55.304	Aradu.A10	88475620	A10_88475620_Sten	bb	bb	aa	aa	aa	ab	bb	bb	ab	bb	aa	ab	ab	ab	ab	ab	aa	ab	ab	ab	aa	bb	aa	NoCall	aa	bb	ab	bb	ab	ab	ab	bb	ab	ab	ab	aa	ab	ab
Sten	AX-147236270	Aradu.A10	87705205	Aradu.A10_87705205_Sten	A10_87705205_Sten	AAGATCATCGTCATGTTGTCGCATCCCTCGCCACC[A/G]GCGGTTGATGGAGCCAAACACCGATCGAGTACTCT	A10	55.957	Aradu.A10	87705205	A10_87705205_Sten	bb	bb	aa	aa	aa	ab	bb	bb	ab	bb	aa	ab	ab	ab	ab	ab	aa	ab	ab	ab	aa	bb	aa	bb	aa	bb	ab	bb	ab	ab	ab	bb	ab	ab	ab	aa	ab	ab
Sten	AX-147236380	Aradu.A10	92558727	Aradu.A10_92558727_Sten	A10_92558727_Sten	AAAGATCACACACAAAACACTATTCCATTCACCAT[A/C]TGCACATCAAAGTTGGAGGTCATTGCTTGTTGCTT	A10	57.712	Aradu.A10	92558727	A10_92558727_Sten	bb	bb	aa	aa	aa	ab	bb	bb	ab	bb	aa	ab	ab	ab	ab	ab	aa	ab	ab	ab	aa	bb	aa	bb	aa	bb	ab	bb	ab	ab	ab	bb	ab	ab	ab	aa	ab	ab
Sten	AX-147236445	Aradu.A10	95633309	Aradu.A10_95633309_Sten	A10_95633309_Sten	GCAAAAGGTGACTGCTGCGAGGTTGTTTTAATCTC[A/G]ACGGATAGAGACCTGAAGGAGTTCAATGTCAACAG	A10	60.333	Aradu.A10	95633309	A10_95633309_Sten	bb	bb	aa	aa	aa	ab	bb	bb	ab	bb	aa	ab	ab	ab	ab	ab	aa	ab	bb	bb	aa	bb	aa	bb	aa	bb	ab	bb	ab	ab	NoCall	NoCall	ab	ab	ab	aa	ab	ab
Sten	AX-147236541	Aradu.A10	98540142	Aradu.A10_98540142_Sten	A10_98540142_Sten	GTCGATGGTGGTTTAGGGCCTTCGACCATAGAGAT[A/G]GCTGCGTCTGCCGGGGCAAACTGCATTGTCGCAGG	A10	63.576	Aradu.A10	98540142	A10_98540142_Sten	bb	bb	aa	aa	aa	ab	bb	bb	ab	bb	aa	ab	ab	ab	ab	ab	aa	ab	bb	bb	aa	ab	aa	bb	aa	bb	ab	bb	ab	ab	bb	bb	ab	ab	ab	aa	ab	ab
Sten	AX-147236571	Aradu.A10	99172713	Aradu.A10_99172713_Sten	A10_99172713_Sten	TAAAATGCCATGGGGTTCCTTTTTAGAAGGAAGGA[C/T]GGAGAGAAAATCATTGTGAAGGTAAAAAGAAAAAT	A10	64.945	Aradu.A10	99172713	A10_99172713_Sten	bb	bb	aa	aa	aa	ab	bb	bb	ab	bb	aa	ab	ab	ab	ab	ab	aa	ab	bb	bb	aa	ab	aa	bb	aa	bb	ab	bb	ab	ab	ab	NoCall	ab	ab	ab	aa	ab	ab
Sten	AX-147236627	Aradu.A10	100516425	Aradu.A10_100516425_Sten	A10_100516425_Sten	AGAAGGCGAAATTTGCATTTGGAAAGAGTTCCTTC[C/T]TGGCTAGATGGATGGAAATCTCCTTGGCAAGGAAG	A10	66.699	Aradu.A10	100516425	A10_100516425_Sten	bb	bb	aa	aa	aa	bb	bb	bb	ab	bb	aa	ab	ab	ab	ab	ab	aa	ab	bb	bb	aa	ab	aa	bb	aa	bb	ab	bb	NoCall	ab	ab	NoCall	ab	ab	ab	aa	ab	ab
Sten	AX-147236642	Aradu.A10	100698734	Aradu.A10_100698734_Sten	A10_100698734_Sten	ATAAATGTAAATATTACATCTTGAGGATCCTTGTA[A/G]CATGGAATTTGCTGCAGTTTGAAAAGGCAAGAGGT	A10	69.663	Aradu.A10	100698734	A10_100698734_Sten	bb	bb	aa	aa	aa	ab	NoCall	bb	ab	bb	aa	ab	ab	ab	ab	ab	aa	ab	bb	bb	aa	ab	aa	bb	aa	ab	ab	NoCall	bb	ab	ab	bb	ab	ab	ab	aa	ab	ab
Sten	AX-147236662	Aradu.A10	101052227	Aradu.A10_101052227_Sten	A10_101052227_Sten	ACAGGAACAACGCCAGCTTTATACTGAGCAATTTG[C/T]TGAAAAACAGGCTGAGAGAGATCAAAATGGTGATT	A10	71.998	Aradu.A10	101052227	A10_101052227_Sten	bb	bb	aa	aa	aa	ab	NoCall	bb	ab	NoCall	aa	ab	ab	ab	ab	ab	aa	ab	bb	bb	aa	ab	aa	bb	aa	bb	ab	bb	bb	ab	ab	bb	ab	ab	ab	aa	ab	ab
Sten	AX-147236674	Aradu.A10	101233597	Aradu.A10_101233597_Sten	A10_101233597_Sten	ACTTCTTCCTCATCAAACAACAAACCATCATCAGA[C/T]GTAGTATCAGCAGCACTCCCACCAACTATACCCTC	A10	75.139	Aradu.A10	101233597	A10_101233597_Sten	bb	bb	aa	aa	aa	ab	bb	bb	ab	bb	aa	ab	ab	ab	aa	ab	aa	ab	NoCall	bb	aa	ab	aa	bb	aa	bb	ab	bb	bb	ab	bb	NoCall	aa	ab	ab	aa	ab	ab
Sten	AX-147236751	Aradu.A10	102629772	Aradu.A10_102629772_Sten	A10_102629772_Sten	TTGGGACGGTAGGACTTTTAGTTAGTGCCTCTGGA[A/G]GTAGTTGAACTTGAAGCTTTACTGAGGATCCAGAA	A10	78.542	Aradu.A10	102629772	A10_102629772_Sten	bb	bb	aa	aa	aa	ab	bb	bb	ab	bb	aa	ab	ab	ab	aa	ab	aa	ab	ab	bb	aa	ab	aa	bb	aa	NoCall	ab	bb	bb	ab	NoCall	bb	aa	ab	ab	aa	ab	aa
Sten	AX-147236821	Aradu.A10	104138451	Aradu.A10_104138451_Sten	A10_104138451_Sten	AACCACTGTTGCATTTTACCATCACTTGCAGAGGA[C/T]TTCATGTGGTCCTTTAAAGTTTTGGTTGAACCAGA	A10	83.71	Aradu.A10	104138451	A10_104138451_Sten	bb	bb	aa	aa	aa	ab	bb	bb	ab	bb	aa	ab	ab	ab	aa	ab	aa	ab	bb	bb	aa	ab	aa	bb	aa	bb	ab	bb	bb	ab	bb	bb	ab	ab	bb	aa	ab	aa
Sten	AX-147236829	Aradu.A10	104321878	Aradu.A10_104321878_Sten	A10_104321878_Sten	CCAAGAGCAGGAAAGGGTGATAATAAGTTAAGGAA[C/T]TCATTGCCTGAAGATTCAACCATGGCTTTGTATCT	A10	85.341	Aradu.A10	104321878	A10_104321878_Sten	bb	bb	aa	aa	aa	aa	bb	bb	ab	bb	aa	ab	ab	ab	aa	ab	aa	ab	bb	bb	aa	ab	aa	bb	aa	bb	ab	bb	bb	NoCall	ab	bb	ab	ab	bb	aa	ab	aa
Sten	AX-147236836	Aradu.A10	104350153	Aradu.A10_104350153_Sten	A10_104350153_Sten	TTCAACAGCCTCTTTACAAAATCTATTGCATCAGC[A/G]GATAAAGAAGGCCAAGGAGCTTCATCAAAACTTGG	A10	86.056	Aradu.A10	104350153	A10_104350153_Sten	bb	bb	aa	aa	aa	aa	bb	NoCall	ab	bb	aa	ab	ab	ab	aa	ab	aa	ab	bb	NoCall	aa	ab	aa	bb	aa	bb	ab	NoCall	bb	ab	NoCall	NoCall	ab	ab	bb	NoCall	ab	aa
Sten	AX-147236852	Aradu.A10	104660224	Aradu.A10_104660224_Sten	A10_104660224_Sten	TTGTTCAGTCCATTCAGAAGCCTAGGGTCATAATA[A/G]TGCTGGTTAAGGCCGGTGCACCCGTGGACCAAACC	A10	87.215	Aradu.A10	104660224	A10_104660224_Sten	bb	bb	aa	aa	aa	aa	bb	bb	ab	bb	aa	ab	NoCall	ab	aa	ab	aa	ab	bb	bb	aa	ab	aa	NoCall	aa	bb	ab	bb	bb	ab	bb	bb	ab	ab	bb	aa	ab	aa
Sten	AX-147236916	Aradu.A10	105362018	Aradu.A10_105362018_Sten	A10_105362018_Sten	TACTTGAACAGCACTTCATTGTGTGTTTACATTCT[C/T]GGTGTCTTGGAATCTGATGTTCCAATCGATGATAG	A10	91.764	Aradu.A10	105362018	A10_105362018_Sten	bb	bb	aa	aa	aa	NoCall	ab	bb	ab	bb	aa	ab	ab	ab	aa	ab	aa	ab	bb	ab	aa	ab	NoCall	bb	aa	bb	ab	bb	bb	ab	bb	bb	ab	ab	bb	aa	ab	aa
Sten	AX-147236928	Aradu.A10	105535554	Aradu.A10_105535554_Sten	A10_105535554_Sten	ATGGGTGCTGGTTACCACACCATTCACCATACCAC[A/G]TATCGCCATAACTACGGCCACTACACCATATGGAT	A10	95.082	Aradu.A10	105535554	A10_105535554_Sten	bb	bb	aa	aa	aa	aa	ab	ab	ab	bb	aa	ab	bb	ab	aa	ab	aa	ab	ab	ab	aa	ab	aa	NoCall	aa	bb	ab	bb	bb	ab	bb	bb	ab	ab	bb	aa	ab	aa
Sten	AX-147236910	Aradu.A10	105330547	Aradu.A10_105330547_Sten	A10_105330547_Sten	CACACAATAATTGCCAAGTAGTCATCTCTCCTAGC[A/G]TCGTATCCGAAACCAAACATAAATGAATCTAATAT	A10	100.97	Aradu.A10	105330547	A10_105330547_Sten	bb	bb	aa	aa	aa	aa	ab	bb	ab	bb	aa	bb	bb	ab	aa	ab	aa	bb	bb	ab	aa	ab	aa	bb	aa	NoCall	ab	bb	bb	ab	bb	bb	ab	ab	bb	aa	ab	aa
Sten	AX-147237012	Aradu.A10	106407069	Aradu.A10_106407069_Sten	A10_106407069_Sten	AGAAAAATTGAAGTTTTAACCTGTGAATTACAGAA[C/T]CATTTACGACAACACTTTCAGCTGCAACTCGTTTA	A10	108.684	Aradu.A10	106407069	A10_106407069_Sten	bb	bb	aa	aa	aa	aa	ab	bb	bb	NoCall	aa	NoCall	bb	ab	aa	ab	aa	bb	NoCall	ab	ab	ab	aa	NoCall	ab	ab	ab	bb	bb	ab	bb	bb	ab	NoCall	bb	NoCall	ab	aa
Sten	AX-147237072	Aradu.A10	106969537	Aradu.A10_106969537_Sten	A10_106969537_Sten	TATACTGTATTCCTGAGAGAGCTGCATTCAGAGTA[C/T]TTGGTCCAAGAAACCTTGCAAATTATATGCAACAA	A10	115.635	Aradu.A10	106969537	A10_106969537_Sten	bb	bb	aa	aa	aa	aa	ab	bb	ab	bb	aa	ab	bb	ab	aa	ab	aa	ab	bb	ab	aa	ab	aa	bb	ab	bb	ab	bb	bb	ab	bb	bb	ab	aa	bb	aa	ab	aa
Sten	AX-147237116	Aradu.A10	107338680	Aradu.A10_107338680_Sten	A10_107338680_Sten	TGCAACCCTTTCTTCATTGCATCTTAACCTTCAAA[G/T]CCCAAATGAAACTAAAGACAACAAAGATTTCCTCG	A10	119.872	Aradu.A10	107338680	A10_107338680_Sten	bb	bb	aa	aa	aa	ab	ab	bb	ab	bb	aa	ab	NoCall	ab	aa	ab	aa	ab	ab	ab	aa	ab	aa	bb	bb	bb	NoCall	bb	bb	ab	bb	bb	ab	NoCall	bb	aa	bb	aa
Sten	AX-147237141	Aradu.A10	107485112	Aradu.A10_107485112_Sten	A10_107485112_Sten	TTGTATAAACTAGGAAAATTTTCATTCATCTAAAA[A/G]TTTCTCAGCAGTCCACGTCATTTCACGAATCTAAT	A10	123.739	Aradu.A10	107485112	A10_107485112_Sten	bb	bb	aa	aa	aa	ab	ab	bb	ab	bb	aa	ab	bb	ab	aa	ab	aa	ab	bb	NoCall	ab	ab	aa	bb	bb	bb	ab	bb	bb	ab	bb	bb	bb	aa	bb	aa	bb	aa
Sten	AX-147237165	Aradu.A10	107670856	Aradu.A10_107670856_Sten	A10_107670856_Sten	TCAAGAGCCAACTCTACAAAATCGCCCAAGACACA[A/G]ACGCAGTGCAAGAACAAGATCGAGTCCATGAAGAA	A10	125.61	Aradu.A10	107670856	A10_107670856_Sten	bb	bb	aa	aa	aa	ab	ab	bb	ab	bb	aa	ab	NoCall	ab	aa	ab	aa	ab	bb	bb	ab	ab	aa	bb	bb	bb	ab	bb	bb	ab	bb	bb	NoCall	aa	bb	aa	NoCall	aa
Sten	AX-147237211	Aradu.A10	107915486	Aradu.A10_107915486_Sten	A10_107915486_Sten	TTCATGGAGAACTTAATGTCGTACATCCAGTTATT[C/T]ATATTTCGACGATTCACGCCATTTTTATTTTGTTT	A10	132.057	Aradu.A10	107915486	A10_107915486_Sten	bb	bb	aa	aa	ab	ab	ab	bb	ab	bb	aa	bb	bb	ab	aa	ab	aa	bb	bb	bb	ab	ab	aa	bb	bb	ab	ab	bb	bb	ab	bb	bb	NoCall	aa	bb	aa	NoCall	aa
Sten	AX-147237210	Aradu.A10	107885754	Aradu.A10_107885754_Sten	A10_107885754_Sten	ATTGGCATACCAGCATATGTATTAGTAAGGTTCCC[A/G]TACACAGGTGATGCAACATATGGATTCATCATGTT	A10	136.301	Aradu.A10	107885754	A10_107885754_Sten	bb	bb	aa	aa	ab	ab	ab	bb	ab	bb	aa	ab	bb	ab	aa	ab	aa	ab	bb	bb	ab	ab	aa	bb	bb	bb	ab	bb	bb	ab	bb	bb	bb	aa	bb	aa	bb	aa
Sten	AX-147237245	Aradu.A10	108153415	Aradu.A10_108153415_Sten	A10_108153415_Sten	CTCCAACCTCAAAGCACCATTTGAACATGTATGGT[G/T]CCCAACTCATGATCACTGTGGAGAAAACTGCAAGT	A10	139.277	Aradu.A10	108153415	A10_108153415_Sten	bb	bb	aa	aa	ab	ab	ab	bb	ab	bb	aa	ab	bb	ab	aa	ab	aa	ab	bb	bb	ab	ab	aa	bb	bb	bb	ab	bb	bb	bb	bb	ab	bb	aa	bb	aa	bb	aa
Sten	AX-147237298	Aradu.A10	108838533	Aradu.A10_108838533_Sten	A10_108838533_Sten	GACCCTAAGCGCCACCGCTCCGTGACACGTGTCGG[A/C]TGCAAAGCTCAGATCACCGTCAAGAAGAAGGGCCC	A10	143.449	Aradu.A10	108838533	A10_108838533_Sten	bb	bb	aa	aa	ab	ab	ab	bb	ab	bb	aa	ab	bb	ab	aa	ab	ab	ab	ab	bb	ab	ab	ab	bb	bb	bb	ab	bb	bb	ab	bb	ab	bb	aa	bb	ab	bb	aa
Sten	AX-147237303	Aradu.A10	108861274	Aradu.A10_108861274_Sten	A10_108861274_Sten	TACAACGGCGATACATATCACTTGATTGTCAAGAA[C/T]TGCAACCATTTCTGTGAGGATATTTGTTACAAGCT	A10	143.991	Aradu.A10	108861274	A10_108861274_Sten	bb	bb	aa	aa	ab	ab	ab	bb	ab	bb	aa	ab	NoCall	ab	aa	ab	ab	ab	ab	bb	ab	ab	ab	bb	bb	bb	ab	bb	bb	ab	ab	ab	bb	aa	bb	ab	bb	aa
Bat	AX-147262806	Araip.B10	482556	Araip.B10_482556_Bat	B10_482556_Bat	TTGAGGCACGTGAATGGTATAAAATGGTGTAACTT[A/G]GCTTAAAACGCATGGCAAAACTGTACAATTGTTTC	B01	0	Araip.B10	482556	B10_482556_Bat	bb	bb	aa	aa	ab	ab	aa	bb	aa	aa	bb	ab	ab	bb	ab	bb	ab	ab	ab	bb	NoCall	ab	ab	NoCall	bb	bb	ab	ab	ab	bb	aa	bb	ab	NoCall	ab	aa	bb	bb
Bat	AX-147262784	Araip.B10	289704	Araip.B10_289704_Bat	B10_289704_Bat	AGCTTGATATTAAGAAATGTTCTTCTGCTCAGCTC[A/G]GTGTAATGCAAGGTGAACATACATAAGAATTGTGA	B01	9.564	Araip.B10	289704	B10_289704_Bat	bb	bb	aa	aa	ab	ab	aa	bb	aa	aa	bb	ab	ab	bb	ab	NoCall	ab	NoCall	ab	NoCall	bb	ab	ab	NoCall	NoCall	ab	ab	ab	ab	ab	aa	ab	ab	bb	ab	aa	bb	bb
Bat	AX-147209355	Aradu.A01	8942047	Aradu.A01_8942047_Bat	A01_8942047_Bat	GCACCCATTATAAGTGTGACGGTTGGAATGGCTGC[A/G]TCACTGAAAATTGAAAATGAGATGTATTCTTTAGA	B01	11.156	Araip.B10	468068	B10_468068_Bat	bb	bb	aa	aa	ab	ab	aa	bb	aa	aa	bb	ab	ab	bb	ab	ab	ab	NoCall	ab	ab	ab	NoCall	ab	bb	ab	ab	ab	ab	ab	ab	aa	ab	ab	bb	ab	aa	bb	bb
Bat	AX-147209669	Aradu.A01	10079576	Aradu.A01_10079576_Bat	A01_10079576_Bat	TTAATCTCCCCTTCAACATTCCAATTCATTTTCTT[G/T]ATTTCTGATTTCTCTTGGTTAGCTGATAAACTCAT	B01	14.454	Araip.B01	1441943	B01_1441943_Bat	bb	bb	aa	aa	ab	ab	aa	bb	ab	aa	bb	ab	ab	bb	ab	ab	ab	bb	ab	ab	NoCall	ab	aa	bb	ab	ab	NoCall	ab	ab	ab	aa	ab	ab	bb	ab	aa	ab	bb
Bat	AX-147237531	Araip.B01	1456707	Araip.B01_1456707_Bat	B01_1456707_Bat	AACAAAGCAATCCTATGGTTTGAAGTTGATGACAC[C/T]GGCTGTGGTAAGAACCTTGCTAAACTTGTCTTAAA	B01	16.235	Araip.B01	1456707	B01_1456707_Bat	bb	bb	aa	aa	ab	ab	aa	bb	aa	aa	bb	ab	ab	bb	ab	ab	ab	bb	ab	ab	bb	ab	ab	bb	ab	ab	ab	ab	ab	ab	aa	ab	ab	bb	ab	aa	bb	bb
Bat	AX-147237499	Araip.B01	1242964	Araip.B01_1242964_Bat	B01_1242964_Bat	CGTGATGATTATGCATATGATGACTATGGCTACAA[A/G]TCCCGTGCTTCTCATCATCGTAGGGAGGATAGCCA	B01	16.795	Araip.B01	1242964	B01_1242964_Bat	bb	bb	aa	aa	ab	ab	aa	bb	aa	aa	bb	ab	ab	bb	ab	ab	ab	bb	ab	ab	NoCall	ab	ab	bb	ab	ab	ab	ab	ab	ab	aa	ab	ab	bb	ab	aa	bb	bb
Bat	AX-147209912	Aradu.A01	11121418	Aradu.A01_11121418_Bat	A01_11121418_Bat	CATCCTCCTATAAGTGAAAAAGATGAATGTGAAAC[A/G]TCATCAGTTCAGGTTTGTGCACTACTTGATTCAAA	B01	18.746	Araip.B01	673594	B01_673594_Bat	bb	bb	aa	aa	ab	ab	aa	bb	aa	aa	bb	ab	ab	NoCall	ab	ab	ab	bb	ab	ab	bb	ab	ab	bb	ab	ab	ab	ab	ab	ab	aa	NoCall	ab	bb	ab	aa	bb	bb
Bat	AX-147209918	Aradu.A01	11183612	Aradu.A01_11183612_Bat	A01_11183612_Bat	CAGTTTTTGTCAATGAAACTTGCCACGGTAAATCC[G/T]CGGATGGATTTTAATATTGAGGGATTGCTTGCTAA	B01	21.753	Araip.B01	637604	B01_637604_Bat	bb	bb	aa	aa	ab	ab	aa	bb	aa	aa	bb	ab	ab	bb	ab	ab	ab	NoCall	ab	ab	bb	ab	ab	bb	ab	ab	ab	ab	ab	ab	aa	ab	ab	bb	ab	aa	bb	ab
Bat	AX-147209994	Aradu.A01	11756006	Aradu.A01_11756006_Bat	A01_11756006_Bat	GGACCGGAACATAGCTTTTTGAAAGATATCGGGCG[A/C]GCTGAATATTATAGCATCACTGATGAAGAAGCACT	B01	25.909	Araip.B01	259246	B01_259246_Bat	bb	bb	aa	aa	ab	ab	aa	bb	aa	aa	bb	ab	ab	bb	ab	ab	ab	bb	ab	ab	bb	ab	ab	bb	ab	ab	ab	ab	ab	ab	aa	ab	ab	bb	ab	aa	bb	bb
Bat	AX-147237408	Araip.B01	241648	Araip.B01_241648_Bat	B01_241648_Bat	CTACAGATGCATTATACCTGCATTACCAACACACA[A/G]TTGCACTTGCACAAGCATGTTCCTGTTTTATTATT	B01	26.897	Araip.B01	241648	B01_241648_Bat	bb	bb	aa	aa	ab	ab	aa	bb	aa	aa	bb	ab	ab	bb	ab	ab	ab	bb	ab	ab	bb	NoCall	ab	bb	ab	ab	ab	ab	ab	ab	aa	ab	ab	bb	ab	aa	ab	bb
Bat	AX-147209161	Aradu.A01	7802538	Aradu.A01_7802538_Bat	A01_7802538_Bat	TTCCGCGGATTTGTTCGGTGATCAGAATCGGAATC[A/G]CTAGGATTCAAAAGACGGATTCTGTCGGTGGAGAG	B01	30.391	Araip.B01	2325984	B01_2325984_Bat	bb	bb	aa	aa	ab	ab	aa	bb	aa	aa	bb	ab	ab	bb	ab	ab	ab	bb	ab	ab	bb	aa	ab	bb	ab	ab	ab	ab	bb	ab	aa	ab	bb	bb	ab	aa	bb	bb
Bat	AX-147237610	Araip.B01	2453789	Araip.B01_2453789_Bat	B01_2453789_Bat	GTTGTGGTGGTTGAGTTTCTGAGGTGTGGAGGCAC[A/G]TACGACATCGTTTCGAGGTTCCTCGCGTTGAGAAA	B01	31.35	Araip.B01	2453789	B01_2453789_Bat	bb	bb	aa	aa	ab	ab	aa	bb	aa	aa	bb	ab	ab	bb	ab	ab	ab	bb	ab	ab	bb	aa	ab	bb	ab	ab	ab	ab	bb	ab	aa	ab	bb	bb	ab	aa	bb	bb
Bat	AX-147237628	Araip.B01	2808780	Araip.B01_2808780_Bat	B01_2808780_Bat	CCCATTTTTGCAATGGCTAAATTGGCATTAGTAGC[G/T]ACAATTATGGCTTGCATGGTGATAGTTGGTTCTCA	B01	32.25	Araip.B01	2808780	B01_2808780_Bat	bb	bb	aa	aa	ab	ab	aa	bb	aa	aa	bb	ab	ab	bb	ab	ab	ab	bb	ab	ab	bb	aa	ab	bb	ab	ab	ab	ab	bb	ab	aa	ab	bb	bb	ab	aa	bb	bb
Bat	AX-147209027	Aradu.A01	6898616	Aradu.A01_6898616_Bat	A01_6898616_Bat	TCTTGTTCTTTTGTCACCAAAGTGTTGATTGAATC[C/T]GTGATATAGTTTCTAGTAAAAGCAACTTTCTTGAT	B01	32.834	Araip.B01	3004021	B01_3004021_Bat	bb	bb	aa	aa	ab	ab	aa	bb	NoCall	aa	bb	ab	ab	bb	ab	ab	ab	bb	ab	ab	bb	aa	ab	bb	ab	ab	ab	ab	bb	ab	aa	ab	bb	ab	ab	aa	bb	bb
Bat	AX-147237665	Araip.B01	3546478	Araip.B01_3546478_Bat	B01_3546478_Bat	TAAATATTTCCATGATAAATCCTTATGTCCATTTT[C/T]CGAGTGAATCACCAACATTTAGTGATCACAGTATA	B01	34.341	Araip.B01	3546478	B01_3546478_Bat	bb	bb	aa	aa	ab	ab	aa	bb	aa	aa	bb	ab	ab	bb	ab	ab	ab	bb	bb	ab	bb	aa	ab	bb	ab	ab	ab	ab	bb	ab	aa	ab	bb	ab	ab	NoCall	bb	bb
Bat	AX-147209012	Aradu.A01	6820669	Aradu.A01_6820669_Bat	A01_6820669_Bat	TAAGTGTACCCGCCCTGCGCCAAATGAAAAATTGA[A/G]AACTCTTGAATTGCTCTAAACCATTCCTTTTTGCC	B01	36.059	Araip.B01	3289536	B01_3289536_Bat	bb	bb	aa	aa	ab	ab	aa	bb	aa	aa	bb	ab	ab	bb	ab	ab	ab	bb	ab	ab	bb	aa	ab	bb	ab	ab	ab	ab	bb	ab	aa	ab	bb	ab	NoCall	aa	bb	bb
Bat	AX-147209041	Aradu.A01	6933639	Aradu.A01_6933639_Bat	A01_6933639_Bat	CTTGGCCTCATTGGTTATGGTGTTCAATATCTCTT[C/T]CTAACTAACCATATCTCAAATCTCTCTTATTGGCA	B01	37.315	Araip.B01	3182980	B01_3182980_Bat	bb	bb	aa	aa	ab	ab	aa	bb	aa	aa	bb	ab	ab	bb	ab	ab	ab	bb	ab	ab	bb	aa	ab	bb	ab	ab	ab	ab	bb	ab	aa	ab	bb	ab	bb	aa	bb	bb
Bat	AX-147208994	Aradu.A01	6714083	Aradu.A01_6714083_Bat	A01_6714083_Bat	TTCGACACAATGCGTGAACTAATTCCTGAATTCGC[A/G]TCGCTCTTCTCTGATTCACAATGTGAGACGGAAGC	B01	38.781	Araip.B01	3439059	B01_3439059_Bat	bb	bb	aa	aa	ab	ab	aa	bb	aa	aa	bb	ab	ab	bb	aa	ab	ab	bb	ab	ab	bb	aa	ab	bb	ab	ab	ab	ab	bb	ab	aa	ab	bb	ab	ab	aa	bb	bb
Bat	AX-147237689	Araip.B01	3853031	Araip.B01_3853031_Bat	B01_3853031_Bat	TTTCTGATGTTTATTGCGGCGGCGCTCATCGAAAT[C/T]ATCCCATCCTTCAAACTGCAAGAAAATCCCAGCAT	B01	40.081	Araip.B01	3853031	B01_3853031_Bat	bb	bb	aa	aa	ab	ab	aa	bb	aa	aa	bb	ab	ab	bb	aa	ab	ab	bb	ab	aa	bb	aa	ab	bb	ab	ab	ab	ab	bb	ab	aa	ab	bb	ab	ab	aa	bb	bb
Bat	AX-147237688	Araip.B01	3850724	Araip.B01_3850724_Bat	B01_3850724_Bat	TGAGCAGACTCTTCCAAAGTTTTGGGTGGTGCTGT[C/T]TCATTTTACAGGGAAAGAATTTGGACAACTAAAAT	B01	40.083	Araip.B01	3850724	B01_3850724_Bat	bb	bb	aa	aa	ab	ab	aa	bb	aa	aa	bb	ab	ab	bb	aa	ab	ab	bb	ab	aa	bb	aa	ab	bb	ab	ab	ab	ab	bb	ab	aa	ab	bb	ab	ab	aa	bb	bb
Bat	AX-147237708	Araip.B01	4229707	Araip.B01_4229707_Bat	B01_4229707_Bat	TCACCTATTTCCATAGCTGCAATTTGCAATCTGTG[C/T]GCAGGAGATGGTAATGTTTCTATGCCCAATCACTT	B01	41.504	Araip.B01	4229707	B01_4229707_Bat	bb	bb	aa	aa	ab	ab	aa	bb	aa	aa	bb	NoCall	ab	bb	aa	ab	ab	bb	ab	aa	bb	ab	aa	NoCall	ab	ab	ab	ab	bb	ab	aa	ab	bb	ab	ab	aa	bb	bb
Bat	AX-147208810	Aradu.A01	5598002	Aradu.A01_5598002_Bat	A01_5598002_Bat	GAGAAAAGTAGTACCGCTTCAACTAAATGGTAATG[A/G]GGAATTTGAGGGAAAAGATGATGGATGACATGGGT	B01	43.842	Araip.B01	4817802	B01_4817802_Bat	bb	bb	aa	aa	ab	NoCall	aa	bb	aa	aa	ab	ab	ab	bb	aa	ab	ab	bb	ab	aa	bb	ab	aa	NoCall	ab	ab	ab	ab	bb	ab	aa	ab	bb	ab	ab	aa	bb	bb
Bat	AX-147208775	Aradu.A01	5459030	Aradu.A01_5459030_Bat	A01_5459030_Bat	CCGAAGAAGCTCGACGAGAAGAAGAAGGAACCTCT[C/T]CAATCCGAAGAAGAGGAACAGCCACAACAACCAGA	B01	45.437	Araip.B01	4992265	B01_4992265_Bat	bb	bb	aa	aa	ab	ab	aa	NoCall	aa	aa	ab	ab	ab	bb	aa	ab	ab	ab	ab	aa	bb	ab	aa	bb	ab	ab	ab	ab	bb	ab	aa	ab	bb	ab	ab	NoCall	NoCall	bb
Bat	AX-147237811	Araip.B01	6113343	Araip.B01_6113343_Bat	B01_6113343_Bat	GACATGTTAGAGAAAATTTCAAATAGACGCCTAAT[C/T]CAATGACATGACATGTTTTTAACTGAGAAACTTGG	B01	48.938	Araip.B01	6113343	B01_6113343_Bat	bb	bb	aa	aa	ab	ab	aa	bb	aa	aa	ab	ab	aa	bb	aa	ab	ab	bb	ab	aa	bb	ab	aa	bb	ab	ab	ab	ab	bb	ab	aa	ab	bb	ab	ab	ab	bb	bb
Bat	AX-147208540	Aradu.A01	4181926	Aradu.A01_4181926_Bat	A01_4181926_Bat	TCATGTCATCACTGTATGGTTTGTCAAATGAACAC[A/G]CTCCAATCGGATGTGGCTACCTGAACAATGTTGAT	B01	50.347	Araip.B01	6915822	B01_6915822_Bat	bb	bb	aa	aa	ab	ab	ab	bb	aa	aa	ab	ab	aa	bb	aa	ab	ab	NoCall	ab	aa	bb	ab	aa	bb	ab	ab	ab	ab	ab	ab	aa	ab	bb	ab	ab	ab	NoCall	NoCall
Bat	AX-147208504	Aradu.A01	4050068	Aradu.A01_4050068_Bat	A01_4050068_Bat	TTGAACAGATGATTGTGGGTTTAAAGGAGGTTCTT[A/G]TTGGCATGAGATCTAATGGTATGTTTTAAGATCTT	B01	51.587	Araip.B01	7171289	B01_7171289_Bat	bb	bb	aa	aa	ab	ab	ab	NoCall	NoCall	aa	ab	ab	aa	NoCall	aa	ab	ab	bb	ab	aa	NoCall	ab	aa	bb	ab	ab	ab	ab	bb	ab	aa	NoCall	bb	ab	ab	ab	bb	bb
Bat	AX-147208381	Aradu.A01	3505719	Aradu.A01_3505719_Bat	A01_3505719_Bat	AGGGAGGCATGTACAAGCTCAACGGAAGAGGATAT[A/G]GGAACTACTTGTTTATGCTGCAATTCTGTGAAAAA	B01	52.457	Araip.B01	8251559	B01_8251559_Bat	bb	bb	aa	aa	ab	ab	ab	bb	aa	aa	ab	ab	aa	bb	aa	ab	ab	bb	ab	aa	bb	ab	aa	bb	ab	ab	ab	ab	bb	ab	aa	ab	bb	NoCall	ab	NoCall	bb	NoCall
Bat	AX-147208407	Aradu.A01	3594354	Aradu.A01_3594354_Bat	A01_3594354_Bat	TGGAATTGTGACTGAGAAGCAACTCCATTGCCACT[C/T]CTTTTGACTGTCATAGACCCTGCAACAGGAACATA	B01	52.977	Araip.B01	8072025	B01_8072025_Bat	bb	bb	aa	aa	ab	ab	ab	bb	aa	aa	ab	ab	aa	bb	aa	ab	ab	bb	ab	aa	bb	ab	aa	bb	ab	ab	ab	ab	bb	ab	aa	ab	bb	ab	ab	ab	bb	bb
Bat	AX-147237900	Araip.B01	8117561	Araip.B01_8117561_Bat	B01_8117561_Bat	GATACTCGAGCTGATAACAATGAGATTGAGATGAA[C/T]AACATTGGTAATGAAGATAATGGTGATGATTCTAA	B01	53.348	Araip.B01	8117561	B01_8117561_Bat	bb	bb	aa	aa	ab	ab	ab	bb	aa	aa	ab	ab	aa	bb	aa	ab	ab	bb	ab	aa	bb	ab	aa	bb	ab	ab	ab	ab	bb	ab	aa	ab	bb	ab	ab	ab	bb	bb
Bat	AX-147265772	Aradu.A01	3547634	Aradu.A01_3547634_Bat	A01_3547634_Bat	TTCATCATGAACACGATCGTCAACATCAACCTTAG[C/G]CTCAGACTCTTCAATAACCGTGCGTGTATGCAGGG	B01	53.75	Araip.B01	8177052	B01_8177052_Bat	bb	bb	aa	aa	ab	ab	ab	bb	aa	aa	ab	ab	aa	bb	aa	ab	ab	bb	ab	aa	bb	ab	aa	bb	ab	ab	ab	ab	bb	ab	aa	ab	bb	ab	ab	ab	NoCall	bb
Bat	AX-147237897	Araip.B01	8053505	Araip.B01_8053505_Bat	B01_8053505_Bat	GCTTCTTCCAGATTTGTTACCTCCCGAGCAACATG[C/T]GTTTACACTTGTTCTGGATCTCAATGAGACATTGA	B01	54.8	Araip.B01	8053505	B01_8053505_Bat	bb	bb	aa	aa	ab	ab	ab	bb	aa	aa	ab	ab	aa	bb	aa	ab	ab	bb	ab	aa	bb	ab	aa	bb	ab	ab	ab	ab	bb	ab	aa	ab	bb	ab	ab	ab	bb	bb
Bat	AX-147208326	Aradu.A01	3380267	Aradu.A01_3380267_Bat	A01_3380267_Bat	TTCCAATTGCTAAAGCAGCATAGACAGCCATAAGC[A/G]TAACACTTCCAACAGCAGCTTCTGCAGTTGCAGAA	B01	56.796	Araip.B01	8720233	B01_8720233_Bat	bb	bb	aa	aa	ab	ab	ab	bb	NoCall	aa	ab	ab	ab	bb	aa	ab	ab	bb	ab	aa	bb	ab	aa	bb	ab	ab	ab	ab	bb	ab	aa	ab	bb	ab	ab	NoCall	bb	bb
Bat	AX-147237927	Araip.B01	9319416	Araip.B01_9319416_Bat	B01_9319416_Bat	CTTGACACTGGGAACTACTCTTGGGGTAGTGAAGC[C/T]GTGACTCGCAAAACGAGGATTCTCGATGTGGTGTA	B01	59.889	Araip.B01	9319416	B01_9319416_Bat	bb	bb	aa	aa	ab	ab	ab	bb	aa	aa	ab	ab	aa	bb	aa	ab	ab	NoCall	ab	aa	bb	ab	aa	bb	ab	ab	ab	ab	ab	ab	aa	ab	NoCall	ab	ab	ab	bb	NoCall
Bat	AX-147208185	Aradu.A01	2900186	Aradu.A01_2900186_Bat	A01_2900186_Bat	TTCACCTTTGTTGGAAGTAAATCATAGTTCTTATA[C/T]GAGCATCTCTTCCCAGTTTCTTCAAGCTTTTTTTT	B01	61.428	Araip.B01	9940985	B01_9940985_Bat	bb	bb	aa	aa	ab	ab	ab	bb	aa	aa	ab	ab	aa	bb	aa	ab	ab	bb	ab	aa	bb	ab	aa	bb	ab	ab	ab	ab	bb	ab	aa	ab	bb	ab	ab	ab	bb	bb
Bat	AX-147237943	Araip.B01	9657890	Araip.B01_9657890_Bat	B01_9657890_Bat	TAAGCGTGAAACACGGATCTCAGAAAATGCATGTG[A/G]TATGTGACCGACTAGTGAATGAGCAACAATGTGAG	B01	62.576	Araip.B01	9657890	B01_9657890_Bat	bb	bb	aa	aa	ab	ab	ab	bb	aa	aa	ab	ab	aa	bb	aa	ab	ab	bb	ab	aa	bb	ab	aa	bb	ab	ab	ab	ab	NoCall	ab	NoCall	ab	bb	ab	ab	ab	bb	bb
Bat	AX-147237957	Araip.B01	10280566	Araip.B01_10280566_Bat	B01_10280566_Bat	TTGGGACTTCCTAAATCTACTATTGCGAGTGCATC[A/C]CAGGATGGAAAAGTGATTATGTGGACTGTGGGCAA	B01	63.238	Araip.B01	10280566	B01_10280566_Bat	bb	bb	aa	aa	ab	ab	ab	bb	aa	aa	ab	ab	aa	bb	aa	ab	ab	bb	ab	aa	bb	ab	aa	bb	ab	ab	ab	ab	NoCall	ab	aa	ab	bb	ab	ab	ab	bb	bb
Bat	AX-147238003	Araip.B01	11619714	Araip.B01_11619714_Bat	B01_11619714_Bat	TGATTGGGAACTTCAATGTTGCTGACGATATTACT[C/T]CAATCAAAATCGACAACTTTGATAACTGAGCGCAG	B01	64.591	Araip.B01	11619714	B01_11619714_Bat	bb	bb	aa	aa	ab	ab	ab	bb	aa	aa	ab	ab	aa	bb	aa	ab	ab	bb	ab	aa	bb	ab	aa	NoCall	bb	ab	ab	ab	bb	ab	aa	ab	bb	ab	ab	ab	bb	bb
Bat	AX-147237982	Araip.B01	10953325	Araip.B01_10953325_Bat	B01_10953325_Bat	ACTCAAAATTACCATACCATACAAAAGAAGTAACA[A/G]AATCCTGAGGATGATAGTGATAAATTACACAGTAG	B01	65.741	Araip.B01	10953325	B01_10953325_Bat	bb	bb	aa	aa	NoCall	ab	ab	bb	aa	aa	ab	ab	aa	bb	aa	ab	ab	bb	ab	aa	bb	ab	aa	bb	bb	ab	ab	ab	bb	ab	aa	ab	bb	ab	ab	bb	bb	bb
Bat	AX-147265687	Aradu.A01	1873370	Aradu.A01_1873370_Bat	A01_1873370_Bat	TGTAAAACTAGCCAGAGGAACTAGAGTAGCATTAG[C/G]ACCTGCTGTTTTAGCTAGCATTTATAGGGACTTGA	B01	67.844	Araip.B01	11980261	B01_11980261_Bat	bb	bb	aa	aa	ab	ab	ab	bb	aa	aa	ab	ab	aa	bb	aa	ab	NoCall	bb	ab	aa	ab	ab	aa	bb	bb	ab	ab	ab	bb	ab	aa	ab	bb	ab	ab	ab	bb	bb
Bat	AX-147238059	Araip.B01	13141248	Araip.B01_13141248_Bat	B01_13141248_Bat	CTGGTTATTTTTGAGGAGCTCGGAGGCGATCCTTC[A/G]AGAATCTCTCTTGTGAAGAGGTCAGTGAGCAGCGT	B01	68.774	Araip.B01	13141248	B01_13141248_Bat	bb	bb	aa	aa	NoCall	ab	ab	bb	aa	aa	ab	ab	aa	bb	aa	ab	ab	NoCall	ab	aa	bb	NoCall	aa	bb	NoCall	ab	NoCall	ab	NoCall	ab	aa	ab	NoCall	NoCall	ab	ab	bb	bb
Bat	AX-147207944	Aradu.A01	1705883	Aradu.A01_1705883_Bat	A01_1705883_Bat	CTTGAAGTAAGCCAATCTTGAATTGCAGTGCTCAC[A/G]GCAATCAGATTCTTGGACTCCCACTGCAGTGCATA	B01	70.419	Araip.B01	12517753	B01_12517753_Bat	bb	bb	aa	aa	NoCall	ab	ab	bb	aa	aa	NoCall	ab	aa	bb	aa	ab	ab	bb	ab	aa	bb	NoCall	aa	bb	bb	ab	ab	ab	bb	ab	aa	ab	bb	ab	ab	NoCall	bb	ab
Bat	AX-147238115	Araip.B01	15402215	Araip.B01_15402215_Bat	B01_15402215_Bat	TTGTTATTGTTACTAAGAAACTGCTTCTGAAGAGG[A/C]AGTTCATTTCTCTTGTATGCTGGCATTCATGTTCA	B01	75.439	Araip.B01	15402215	B01_15402215_Bat	bb	bb	aa	aa	bb	ab	ab	bb	aa	aa	ab	ab	aa	NoCall	aa	ab	ab	bb	bb	aa	bb	ab	aa	NoCall	bb	ab	ab	ab	bb	ab	aa	ab	bb	ab	ab	ab	bb	bb
Bat	AX-147207670	Aradu.A01	427357	Aradu.A01_427357_Bat	A01_427357_Bat	GACAGGGATTCTTTGATCTTCGGGGAATAACCCTA[A/G]GTCCATGAAACACTCCTTTATGAAGGGCTTATTCT	B01	77.974	Araip.B01	16277023	B01_16277023_Bat	bb	bb	aa	aa	ab	ab	ab	bb	aa	aa	ab	ab	aa	bb	aa	ab	ab	bb	bb	aa	ab	ab	aa	ab	bb	ab	ab	ab	bb	ab	aa	ab	NoCall	bb	ab	ab	bb	bb
Bat	AX-147210109	Aradu.A01	12474323	Aradu.A01_12474323_Bat	A01_12474323_Bat	GTGTTTTAAGACATATGCGTGCATCTCTTTTCCAC[A/G]TCTCAAGTCACACGCAAGCAATAGAGTAGATACAG	B01	79.019	Araip.B01	17327320	B01_17327320_Bat	bb	bb	aa	aa	ab	ab	ab	bb	aa	aa	ab	ab	aa	bb	aa	ab	ab	bb	bb	aa	bb	ab	aa	ab	bb	ab	ab	ab	bb	ab	aa	ab	bb	bb	ab	ab	bb	bb
Bat	AX-147238154	Araip.B01	16883698	Araip.B01_16883698_Bat	B01_16883698_Bat	AACATAACTACCTGCCTTACATCTCGTTCAGCAAT[A/G]TCTTCTTTAAGTTCCTGCAAAAGATTCACCACCAC	B01	79.541	Araip.B01	16883698	B01_16883698_Bat	bb	bb	aa	aa	ab	ab	ab	bb	aa	aa	ab	ab	aa	bb	aa	ab	ab	NoCall	bb	aa	bb	ab	aa	ab	bb	ab	ab	ab	bb	ab	aa	ab	bb	bb	ab	ab	bb	bb
Bat	AX-147238184	Araip.B01	17903230	Araip.B01_17903230_Bat	B01_17903230_Bat	CCAATCAGCTGCTTCAGCACCCATGCTGTTGCTGA[C/T]TGAACCACTCAAGTCATTATGATTTTGACCCTTTT	B01	80.313	Araip.B01	17903230	B01_17903230_Bat	bb	bb	aa	aa	ab	ab	ab	bb	aa	aa	ab	ab	aa	bb	aa	ab	ab	bb	bb	aa	bb	ab	aa	ab	bb	ab	ab	ab	bb	ab	aa	ab	bb	bb	ab	ab	bb	bb
Bat	AX-147238182	Araip.B01	17877473	Araip.B01_17877473_Bat	B01_17877473_Bat	CTGCAATACCAGTATAACATGTATAGCCAGAGTAA[A/G]CAGCTTCTTTTGGCCCAAATAATTGCTTCCTCACC	B01	81.219	Araip.B01	17877473	B01_17877473_Bat	bb	bb	aa	aa	ab	ab	ab	bb	aa	aa	ab	ab	aa	bb	aa	ab	ab	bb	bb	aa	ab	ab	aa	ab	bb	ab	ab	ab	bb	ab	aa	ab	bb	bb	ab	ab	NoCall	bb
Bat	AX-147210268	Aradu.A01	16516550	Aradu.A01_16516550_Bat	A01_16516550_Bat	CTTCTGCTGGAATTCTTCTCGCACGAAGTGAATGG[C/T]GCAATAGTCGGCACTGTAGTGTGCGTGCTAACAGC	B01	82.696	Araip.B01	22133745	B01_22133745_Bat	bb	bb	aa	aa	ab	ab	ab	bb	aa	aa	ab	ab	aa	bb	aa	ab	ab	bb	bb	aa	bb	ab	aa	ab	bb	ab	ab	ab	bb	ab	aa	ab	bb	bb	ab	ab	ab	bb
Bat	AX-147238256	Araip.B01	24261786	Araip.B01_24261786_Bat	B01_24261786_Bat	AACTGGACGGCAAGGGAATAGTTGGTGGCAATATT[A/G]AGGATACCCCTCTCTATGAAGAAGCTTGAATTCAA	B01	83.214	Araip.B01	24261786	B01_24261786_Bat	bb	bb	aa	aa	ab	ab	ab	bb	aa	aa	ab	ab	aa	bb	aa	ab	ab	bb	bb	aa	bb	ab	aa	ab	bb	ab	ab	ab	bb	ab	aa	ab	bb	bb	ab	ab	ab	bb
Bat	AX-147238408	Araip.B01	40165748	Araip.B01_40165748_Bat	B01_40165748_Bat	CTTCCTGCTCCTTCTCTGTCTTCGAACTCCACCAG[A/C]GTTGCCGCCGATATCGTTATTCCGTTCGACCTCTC	B01	83.729	Araip.B01	40165748	B01_40165748_Bat	bb	bb	aa	aa	ab	ab	ab	bb	aa	aa	ab	ab	aa	bb	aa	ab	ab	bb	bb	aa	bb	ab	aa	ab	bb	ab	ab	ab	bb	ab	aa	ab	bb	bb	ab	ab	ab	bb
Bat	AX-147238632	Araip.B01	89739349	Araip.B01_89739349_Bat	B01_89739349_Bat	TTCGTTTCATTGGGTTGGCTATGATTTTTCTGATA[C/T]GTGGCGTCAAATGCAGAGCAAGAATTGCAGGTATA	B01	83.752	Araip.B01	89739349	B01_89739349_Bat	bb	bb	aa	aa	ab	ab	ab	bb	aa	aa	ab	ab	aa	bb	aa	ab	ab	bb	bb	aa	bb	ab	aa	ab	bb	ab	ab	ab	bb	ab	aa	ab	bb	bb	ab	ab	ab	bb
Bat	AX-147238573	Araip.B01	66268396	Araip.B01_66268396_Bat	B01_66268396_Bat	AAATCCACACCTAGGACTGTTATGAATTGGCATCC[A/G]GCTTTTGCCATTTTGACCGCTGTATCTGCCATTAC	B01	84.775	Araip.B01	66268396	B01_66268396_Bat	bb	bb	aa	aa	ab	ab	ab	bb	aa	aa	ab	ab	aa	bb	aa	ab	ab	bb	bb	aa	bb	ab	aa	ab	bb	ab	ab	ab	bb	ab	aa	ab	bb	bb	ab	ab	ab	bb
Bat	AX-147238498	Araip.B01	50849117	Araip.B01_50849117_Bat	B01_50849117_Bat	ACCGTCTAAATGATTCCTGTGCTTTGTTGTCTCTG[C/T]AATCTGCTTCATGATCTCGCTCTTCTTTTCTGGTT	B01	85.068	Araip.B01	50849117	B01_50849117_Bat	bb	bb	aa	aa	ab	ab	ab	bb	aa	aa	ab	ab	aa	bb	aa	ab	ab	bb	bb	aa	bb	ab	aa	ab	bb	ab	ab	ab	bb	ab	aa	ab	bb	bb	ab	ab	ab	bb
Bat	AX-147238659	Araip.B01	96631845	Araip.B01_96631845_Bat	B01_96631845_Bat	ATGTGAGACCCAATCTGCATTACGAAAACAGTTAG[C/T]GCCCGCAAAAGTCAGCAAAAATAAAAACCCCGCCC	B01	86.302	Araip.B01	96631845	B01_96631845_Bat	bb	bb	aa	aa	ab	ab	ab	bb	aa	aa	ab	ab	aa	bb	aa	ab	ab	bb	bb	aa	bb	ab	aa	ab	bb	ab	ab	ab	bb	ab	aa	ab	bb	bb	ab	ab	ab	bb
Bat	AX-147238650	Araip.B01	94991606	Araip.B01_94991606_Bat	B01_94991606_Bat	GAAGGACCTCTCCCTCCTTCACTTCTTGCTCTCAA[A/G]AACCTCAAAATCATAAATTTTTCCCACAACAGGT	B01	88.346	Araip.B01	94991606	B01_94991606_Bat	bb	bb	aa	aa	ab	bb	ab	bb	aa	aa	ab	ab	aa	bb	aa	ab	ab	bb	bb	aa	bb	NoCall	aa	ab	bb	ab	ab	ab	bb	ab	aa	ab	bb	bb	ab	ab	ab	bb
Bat	AX-147238665	Araip.B01	99636371	Araip.B01_99636371_Bat	B01_99636371_Bat	CTAGGGACATGCAAGAGAAAAGAATCTCTTTCCAT[A/C]TCTTCTATTTCTGCTGGTAGGCGAATATATTCATC	B01	89.481	Araip.B01	99636371	B01_99636371_Bat	bb	bb	aa	aa	ab	ab	ab	bb	aa	aa	ab	ab	aa	bb	aa	ab	ab	NoCall	bb	aa	bb	ab	aa	ab	NoCall	ab	ab	ab	NoCall	ab	aa	ab	bb	bb	ab	ab	ab	NoCall
Bat	AX-147253179	Araip.B06	111178303	Araip.B06_111178303_Bat	B06_111178303_Bat	CGCACTGGGAGATGTTGCTTAGTAACAGTCGCTGC[A/G]TGCTTCTCAACTTGTACACTTTTTCTCCTGCGACT	B01	91.251	Araip.B06	111178303	B06_111178303_Bat	bb	bb	aa	aa	ab	ab	ab	bb	aa	aa	ab	ab	aa	bb	aa	ab	ab	bb	bb	ab	ab	ab	aa	ab	bb	ab	ab	ab	bb	ab	aa	ab	bb	bb	ab	ab	ab	bb
Bat	AX-147238715	Araip.B01	106456209	Araip.B01_106456209_Bat	B01_106456209_Bat	GAGACTCGTGTTCATGGCCTTGAGTTGGCATTGGA[C/T]GAGATCTCCTATGATCTGGCTATATCAAGTGGGAG	B01	91.887	Araip.B01	106456209	B01_106456209_Bat	bb	bb	aa	aa	ab	ab	ab	bb	aa	aa	ab	ab	aa	bb	aa	ab	ab	bb	bb	ab	ab	ab	aa	ab	bb	ab	ab	ab	bb	ab	aa	ab	bb	bb	ab	ab	ab	bb
Bat	AX-147238689	Araip.B01	101897043	Araip.B01_101897043_Bat	B01_101897043_Bat	ATTTTTTCGCCTTGTTTAATTGCAGAAATGACCAA[C/T]TCTTGAGCATCAGCCTGATAATGAAATGCATCTAA	B01	92.565	Araip.B01	101897043	B01_101897043_Bat	bb	bb	aa	aa	ab	ab	ab	bb	aa	aa	ab	ab	aa	bb	aa	ab	ab	bb	bb	ab	bb	ab	aa	ab	bb	ab	ab	ab	bb	ab	aa	ab	bb	bb	ab	ab	ab	bb
Bat	AX-147238414	Araip.B01	40723567	Araip.B01_40723567_Bat	B01_40723567_Bat	CACAAAGATTGCAGCCAAATCAGTAAACAGAGTCA[C/T]GGCATGCTTCACATAATCTAGATCACCAAAGTGTG	B01	93.907	Araip.B01	40723567	B01_40723567_Bat	bb	bb	aa	aa	ab	ab	ab	bb	aa	aa	ab	ab	aa	bb	aa	ab	ab	bb	bb	aa	bb	ab	aa	ab	bb	ab	ab	ab	bb	ab	aa	ab	bb	bb	ab	ab	ab	bb
Bat	AX-147238361	Araip.B01	34693121	Araip.B01_34693121_Bat	B01_34693121_Bat	AGGACATACCAAACATCATCAGCATTATCTGAATC[A/G]CATAAGTTGGGAGACTTTCTTAGGCAGGATTTAGC	B01	94.54	Araip.B01	34693121	B01_34693121_Bat	bb	bb	aa	aa	ab	ab	ab	NoCall	aa	NoCall	ab	ab	aa	NoCall	aa	ab	ab	bb	NoCall	aa	NoCall	ab	aa	ab	bb	ab	ab	ab	bb	ab	aa	ab	bb	NoCall	ab	ab	aa	NoCall
Bat	AX-147238472	Araip.B01	45958898	Araip.B01_45958898_Bat	B01_45958898_Bat	TGAAATGGCAGGTACACCCTAAATATATGGGATGT[C/T]GGGGGACAGAAAACAATACGATCTTATTGGAGAAA	B01	95.204	Araip.B01	45958898	B01_45958898_Bat	bb	bb	aa	aa	ab	ab	ab	bb	aa	aa	ab	ab	aa	bb	aa	ab	ab	bb	bb	aa	bb	ab	aa	ab	bb	ab	ab	ab	bb	ab	aa	ab	bb	bb	ab	ab	ab	bb
Bat	AX-147238594	Araip.B01	72191807	Araip.B01_72191807_Bat	B01_72191807_Bat	TCTTGAATTATAACTTTATTTAACCTTACTCATAA[A/C]TTAAATTTCTGCTTGGCAAATATGCAAGAACTTCG	B01	98.042	Araip.B01	72191807	B01_72191807_Bat	bb	bb	aa	aa	ab	ab	ab	bb	aa	aa	ab	ab	aa	bb	aa	NoCall	ab	ab	bb	aa	bb	ab	aa	ab	NoCall	ab	ab	NoCall	NoCall	ab	aa	ab	NoCall	ab	ab	ab	ab	bb
Bat	AX-147238146	Araip.B01	16703027	Araip.B01_16703027_Bat	B01_16703027_Bat	TTAGTAAAACTATGTCAAATTATTGAGTCACCAAT[A/G]GTATTTTTCTTGTACATACTACATGGAAGCCACAA	B01	108.165	Araip.B01	16703027	B01_16703027_Bat	bb	bb	aa	aa	ab	ab	NoCall	bb	NoCall	aa	ab	ab	NoCall	bb	aa	ab	ab	bb	bb	aa	ab	ab	aa	ab	ab	ab	ab	ab	ab	ab	aa	ab	ab	ab	ab	ab	ab	NoCall
Bat	AX-147239221	Araip.B01	129111959	Araip.B01_129111959_Bat	B01_129111959_Bat	CACCCAAATGCTATCCCCGACACTAATAGCCTCCA[C/T]GCGGGATGCCCTGTACTTGAAGGTGAGAAATGGTC	B01	119.541	Araip.B01	129111959	B01_129111959_Bat	bb	bb	aa	aa	ab	ab	aa	bb	aa	aa	ab	ab	aa	ab	aa	ab	ab	ab	ab	ab	ab	NoCall	aa	ab	ab	ab	ab	ab	ab	ab	aa	ab	ab	ab	ab	ab	ab	ab
Bat	AX-147238827	Araip.B01	116163196	Araip.B01_116163196_Bat	B01_116163196_Bat	CCAAATAGGGGAAGGTGGCGGAAGGACTTCCAAAG[C/T]GAAATCCTCCCTAGCCTTGCTTCTTTGACAAGGTA	B01	133.121	Araip.B01	116163196	B01_116163196_Bat	bb	bb	aa	aa	ab	ab	ab	bb	aa	aa	ab	ab	aa	bb	aa	ab	ab	bb	bb	ab	ab	ab	aa	ab	bb	ab	ab	ab	ab	ab	aa	ab	bb	bb	ab	ab	ab	bb
Bat	AX-147238793	Araip.B01	114525495	Araip.B01_114525495_Bat	B01_114525495_Bat	GAGTGAAAAGATCTCGACCTTATTACCACAGATTG[A/G]TTTTTCTGAGTTTGTAGTTTTGTACTTTTCAGACA	B01	135.866	Araip.B01	114525495	B01_114525495_Bat	bb	bb	aa	aa	ab	ab	NoCall	bb	NoCall	aa	ab	ab	aa	bb	aa	ab	ab	bb	bb	ab	ab	ab	aa	ab	bb	ab	ab	ab	bb	ab	aa	ab	NoCall	bb	ab	ab	ab	bb
Bat	AX-147238921	Araip.B01	121349467	Araip.B01_121349467_Bat	B01_121349467_Bat	GTCAAACTCTTGCTTTGATAAGCACACTCAGAAAC[C/T]CAAGTTTTGATCACCTAGCAACTCATTAAAGAGTG	B01	137.302	Araip.B01	121349467	B01_121349467_Bat	bb	bb	aa	aa	ab	ab	aa	bb	aa	aa	ab	ab	aa	bb	aa	ab	ab	bb	bb	ab	ab	ab	aa	ab	ab	ab	ab	ab	bb	ab	aa	ab	bb	bb	ab	ab	ab	bb
Bat	AX-147238901	Araip.B01	120201499	Araip.B01_120201499_Bat	B01_120201499_Bat	GGTGGTGCTCAACAGAAGGTGGCGGTTGTGGTGCT[A/G]CAGGTGGTAGCTTTTGAACCGTCGATGATGTCTCG	B01	138.552	Araip.B01	120201499	B01_120201499_Bat	bb	bb	aa	aa	ab	ab	aa	bb	aa	aa	ab	ab	aa	NoCall	aa	ab	ab	bb	bb	ab	ab	ab	NoCall	ab	ab	ab	ab	ab	bb	ab	aa	ab	bb	bb	ab	ab	ab	bb
Bat	AX-147239097	Araip.B01	126275267	Araip.B01_126275267_Bat	B01_126275267_Bat	CTTGGAGCTTGGTGCACAAGCTTAGGCATACCACA[A/G]TGCTTCTGTCTTGATGATGGTAGCTCTCGATGTGT	B01	142.941	Araip.B01	126275267	B01_126275267_Bat	bb	bb	aa	aa	ab	ab	aa	NoCall	aa	aa	ab	ab	aa	bb	aa	ab	ab	bb	bb	ab	ab	ab	aa	ab	ab	ab	ab	ab	bb	ab	aa	ab	bb	bb	ab	ab	ab	bb
Bat	AX-147239096	Araip.B01	126275217	Araip.B01_126275217_Bat	B01_126275217_Bat	CCTGTTCAATTCACTGGCCCCGGATCTGATGCCAT[C/T]AGTCGCACTCTACTCTTGGAGCTTGGTGCACAAGC	B01	143.232	Araip.B01	126275217	B01_126275217_Bat	bb	bb	aa	aa	ab	ab	aa	bb	aa	aa	ab	ab	aa	bb	aa	ab	ab	bb	bb	ab	ab	ab	aa	ab	ab	ab	ab	ab	bb	ab	aa	ab	bb	bb	ab	ab	ab	bb
Bat	AX-147239160	Araip.B01	127306329	Araip.B01_127306329_Bat	B01_127306329_Bat	CCATTGAATGTTTGTAGTATTCTCTCAGCAGCAGC[A/G]CGGCTTGTAAACTCAATAAACCCATAACCCTCGGA	B01	143.743	Araip.B01	127306329	B01_127306329_Bat	bb	bb	aa	aa	ab	ab	aa	bb	aa	aa	ab	ab	aa	bb	aa	ab	ab	bb	bb	ab	ab	ab	aa	ab	ab	ab	ab	ab	bb	ab	aa	ab	bb	bb	ab	ab	ab	bb
Bat	AX-147239135	Araip.B01	127109670	Araip.B01_127109670_Bat	B01_127109670_Bat	CCTGGTGATTGCAGCATCTACTGTTGCATAATTTC[C/T]CTCTGCTTCTTCATCATAGACTTCAGCATGAATTT	B01	144.259	Araip.B01	127109670	B01_127109670_Bat	bb	bb	aa	aa	ab	ab	aa	bb	aa	aa	ab	ab	aa	bb	aa	ab	ab	bb	bb	NoCall	ab	ab	aa	ab	ab	ab	NoCall	ab	bb	ab	aa	ab	bb	bb	ab	ab	ab	bb
Bat	AX-147239238	Araip.B01	129368257	Araip.B01_129368257_Bat	B01_129368257_Bat	ATCCGAAGATTTTAATGCATCTTGATACTGTTCAG[A/C]TTTATCAACTTTGGGGCTAACACAACATGCCATTT	B01	146.237	Araip.B01	129368257	B01_129368257_Bat	bb	bb	aa	aa	ab	ab	aa	bb	NoCall	aa	ab	ab	aa	bb	aa	ab	ab	bb	bb	ab	ab	ab	aa	ab	ab	ab	ab	ab	bb	ab	aa	ab	bb	ab	ab	ab	ab	bb
Bat	AX-147239234	Araip.B01	129346758	Araip.B01_129346758_Bat	B01_129346758_Bat	GGCACTGGCATGAATCTCTTCCTTCGTCGATTCCC[A/G]ACAAGATGCTTTGATGTGGGGATAGCAGAACAGCA	B01	146.665	Araip.B01	129346758	B01_129346758_Bat	bb	bb	aa	aa	ab	ab	aa	bb	aa	aa	ab	ab	aa	bb	aa	ab	ab	bb	bb	ab	ab	ab	aa	ab	ab	ab	ab	ab	bb	ab	aa	ab	bb	ab	ab	ab	ab	bb
Bat	AX-147239229	Araip.B01	129329429	Araip.B01_129329429_Bat	B01_129329429_Bat	CAGTTAGAAATCTTTGAGTAAATATACAAAAATTG[A/G]TATGTATGAACATTATGCCACTTACCACTACAGAT	B01	147.488	Araip.B01	129329429	B01_129329429_Bat	bb	bb	aa	aa	ab	ab	aa	bb	aa	aa	ab	ab	aa	bb	aa	ab	ab	bb	bb	ab	ab	ab	aa	ab	ab	ab	ab	ab	bb	ab	aa	ab	bb	ab	ab	ab	ab	bb
Bat	AX-147239255	Araip.B01	129515457	Araip.B01_129515457_Bat	B01_129515457_Bat	CAACAGTACAACAATAATAACCACCTAAAATGCCA[A/G]ACTTCCCTGCTTTCTTGGACCACAAGATTCTGGTC	B01	147.627	Araip.B01	129515457	B01_129515457_Bat	bb	bb	aa	aa	ab	ab	aa	bb	NoCall	aa	ab	ab	aa	bb	aa	ab	ab	bb	bb	ab	NoCall	ab	aa	ab	ab	ab	NoCall	ab	bb	ab	aa	ab	bb	ab	ab	ab	ab	NoCall
Bat	AX-147239209	Araip.B01	129000178	Araip.B01_129000178_Bat	B01_129000178_Bat	GCTCCTGATCTCATCTCTAGATCGACCAATACTTC[A/G]TATTCAGTACATGCAGCAAATACTCTACCTGCATT	B01	148.158	Araip.B01	129000178	B01_129000178_Bat	bb	bb	aa	aa	ab	ab	aa	bb	aa	aa	ab	ab	aa	bb	aa	ab	ab	bb	bb	ab	ab	ab	aa	ab	ab	ab	ab	ab	bb	ab	aa	ab	bb	ab	ab	ab	ab	bb
Bat	AX-147239260	Araip.B01	129586363	Araip.B01_129586363_Bat	B01_129586363_Bat	ATTCGAGCTCGACAAAGAATACAATACAGATGTCA[A/G]GATTGACAAGAACTCTGATCAAGGTTCTTTCCCTC	B01	148.938	Araip.B01	129586363	B01_129586363_Bat	bb	bb	aa	aa	ab	ab	aa	bb	aa	aa	ab	ab	aa	bb	aa	ab	ab	bb	bb	ab	ab	ab	aa	ab	ab	ab	ab	ab	bb	ab	aa	ab	bb	ab	ab	ab	ab	bb
Bat	AX-147239259	Araip.B01	129586068	Araip.B01_129586068_Bat	B01_129586068_Bat	TTCTTAATTTAACAGGTGGAAGTGCTGATAATGGA[A/C]AAGAATGAATTGGCGCAGGGAAGACGATCAAGTCT	B01	148.951	Araip.B01	129586068	B01_129586068_Bat	bb	bb	aa	aa	ab	ab	aa	bb	aa	aa	ab	ab	aa	bb	aa	ab	ab	bb	bb	ab	ab	ab	aa	ab	ab	ab	ab	ab	bb	ab	aa	ab	bb	ab	ab	ab	ab	bb
Bat	AX-147239286	Araip.B01	130022943	Araip.B01_130022943_Bat	B01_130022943_Bat	TTGCAGAGGTTTGTGTTGGCGAGTGTAGCGTTTGC[A/G]CTTAAGGCCGCACCTGACAAGCATGAGAAACTGCT	B01	151.29	Araip.B01	130022943	B01_130022943_Bat	bb	bb	aa	aa	ab	ab	aa	bb	aa	aa	ab	ab	aa	bb	aa	ab	ab	bb	bb	ab	bb	ab	aa	ab	ab	ab	ab	ab	NoCall	ab	aa	ab	bb	ab	ab	ab	ab	bb
Bat	AX-147239322	Araip.B01	130935077	Araip.B01_130935077_Bat	B01_130935077_Bat	CTAGTACAATAAGAGTATGTTCAGGAGAAGGGAGC[A/G]CAGGGAAGAGTTTGAAGAGTAATTATGAGTTCATT	B01	155.303	Araip.B01	130935077	B01_130935077_Bat	bb	bb	aa	aa	ab	ab	aa	bb	aa	aa	ab	aa	aa	bb	aa	ab	ab	bb	bb	bb	ab	ab	aa	ab	ab	ab	ab	ab	bb	ab	aa	ab	NoCall	ab	ab	ab	bb	bb
Bat	AX-147239364	Araip.B01	131611913	Araip.B01_131611913_Bat	B01_131611913_Bat	AAGTCTTCAGTACATTGTGCAGCCAAAACTCCTAC[A/C]TCAAAGGAGAAGCATAAGAAGTCCTGTAACAAAAA	B01	156.96	Araip.B01	131611913	B01_131611913_Bat	bb	bb	aa	aa	ab	ab	aa	bb	aa	aa	ab	aa	aa	bb	aa	ab	ab	bb	bb	bb	ab	ab	aa	ab	ab	ab	ab	ab	bb	ab	aa	ab	bb	ab	ab	ab	bb	bb
Bat	AX-147239403	Araip.B01	133360557	Araip.B01_133360557_Bat	B01_133360557_Bat	ATCATTGGCACTTCTGATTTCAGCCACTTTGGTCC[A/G]TGAAGACAAAGGATAAAGAGTGGATAGAATAGTAG	B01	158.803	Araip.B01	133360557	B01_133360557_Bat	bb	bb	aa	aa	ab	ab	aa	bb	aa	ab	ab	aa	aa	bb	aa	aa	ab	bb	bb	bb	ab	ab	ab	ab	ab	ab	ab	ab	bb	ab	aa	ab	bb	ab	ab	ab	bb	bb
Bat	AX-147239438	Araip.B01	134013035	Araip.B01_134013035_Bat	B01_134013035_Bat	AACAAATCTTTGAAGCTTTGGGAAACATTCTTTTC[C/T]GCACTTGAAGAGAATGACCTACAGAGATGATATCA	B01	165.535	Araip.B01	134013035	B01_134013035_Bat	bb	bb	aa	aa	ab	ab	aa	bb	aa	ab	bb	aa	aa	ab	aa	aa	ab	bb	bb	bb	ab	ab	ab	ab	ab	ab	ab	ab	ab	ab	aa	ab	bb	ab	ab	ab	bb	ab
Bat	AX-147239515	Araip.B01	134770291	Araip.B01_134770291_Bat	B01_134770291_Bat	ACAGTTCATGTGCTCAATGAGAATTGGATTGATGG[C/T]AAGAGGAACTATATTGAAGGAATTGCATACAAGGC	B01	171.489	Araip.B01	134770291	B01_134770291_Bat	bb	bb	aa	aa	ab	ab	aa	ab	aa	ab	bb	aa	aa	ab	aa	aa	ab	ab	NoCall	ab	ab	ab	ab	ab	ab	ab	aa	bb	ab	ab	aa	ab	NoCall	ab	ab	ab	bb	ab
Bat	AX-147239545	Araip.B01	135109109	Araip.B01_135109109_Bat	B01_135109109_Bat	ACACAAAAGGTCAAAATGCAAGCTCCAGTTATCCC[C/T]AAGGGAAGGAATTACAATAGGAAGGAATCCACTTC	B01	175.211	Araip.B01	135109109	B01_135109109_Bat	bb	bb	aa	aa	ab	ab	ab	ab	aa	ab	bb	aa	aa	ab	aa	aa	ab	bb	bb	bb	ab	ab	ab	ab	ab	bb	aa	bb	ab	ab	aa	ab	bb	bb	ab	ab	bb	ab
Bat	AX-147239556	Araip.B01	135222846	Araip.B01_135222846_Bat	B01_135222846_Bat	AGAAGTATATTACTCGGCTTAAGATCGCAGTGCGC[A/G]ATTTTCACTGGTGAGTAATGGTGGAGATAGGACAT	B01	177.012	Araip.B01	135222846	B01_135222846_Bat	bb	bb	aa	aa	ab	ab	ab	ab	aa	ab	bb	aa	aa	ab	aa	aa	ab	bb	bb	bb	ab	ab	ab	aa	ab	bb	aa	bb	ab	ab	aa	ab	bb	bb	ab	ab	bb	ab
Bat	AX-147239577	Araip.B01	135464853	Araip.B01_135464853_Bat	B01_135464853_Bat	GATCCTGACTGTGATGCTTGGAATAATGATCCAAG[C/T]GTTTTGTGCTTCAATTGCAATTCATGTAAAGCTGG	B01	179.368	Araip.B01	135464853	B01_135464853_Bat	bb	bb	aa	aa	ab	ab	ab	ab	aa	ab	bb	aa	aa	ab	aa	aa	ab	ab	bb	bb	ab	ab	ab	aa	ab	bb	aa	bb	ab	ab	aa	ab	bb	bb	ab	NoCall	bb	ab
Bat	AX-147239589	Araip.B01	135696566	Araip.B01_135696566_Bat	B01_135696566_Bat	GGGCAAGAGAGATTACAATTGGATTGGAGGAAGAT[A/C]CCAGCTCGGAAAGTGCTGCTGCCATCTTCTTCTTG	B01	183.777	Araip.B01	135696566	B01_135696566_Bat	bb	bb	aa	aa	ab	ab	ab	ab	aa	ab	bb	aa	aa	aa	aa	aa	ab	ab	bb	bb	bb	ab	ab	aa	ab	bb	aa	bb	ab	ab	aa	ab	bb	bb	aa	ab	bb	ab
Bat	AX-147239595	Araip.B01	135756765	Araip.B01_135756765_Bat	B01_135756765_Bat	TAATCTTCCATTTTTGTCAGATTCTTTAGCCTTGA[C/T]CTATCGAACTTGAATTTGTCAACCAGAACCTCAGA	B01	185.091	Araip.B01	135756765	B01_135756765_Bat	bb	bb	aa	aa	ab	ab	ab	ab	aa	ab	bb	aa	aa	aa	aa	aa	ab	ab	bb	bb	bb	ab	ab	aa	ab	bb	aa	bb	ab	ab	aa	ab	bb	bb	aa	ab	bb	ab
Bat	AX-147239631	Araip.B01	136286145	Araip.B01_136286145_Bat	B01_136286145_Bat	GGAGGGTATGCAGAGGTATACAAGGGAACACTGAA[A/G]GATGGAGAGAAGATTGCAGTGAAGAGGCTCACAAG	B01	191.363	Araip.B01	136286145	B01_136286145_Bat	bb	bb	aa	aa	ab	ab	ab	ab	aa	ab	bb	aa	aa	aa	aa	aa	bb	aa	bb	bb	bb	ab	ab	aa	ab	bb	aa	bb	ab	ab	aa	ab	bb	bb	aa	aa	bb	aa
Bat	AX-147212137	Aradu.A02	127168	Aradu.A02_127168_Bat	A02_127168_Bat	TCTTGTGGCTGCAGGATAGGAAGATTTCCACCTGT[C/T]GTTAGGACAGCAGTACCCGTTGATGGGAGGTTTGA	B02	0	Araip.B02	380930	B02_380930_Bat	bb	bb	aa	aa	ab	ab	ab	ab	ab	ab	aa	ab	ab	ab	aa	ab	ab	bb	ab	bb	bb	ab	ab	aa	aa	bb	ab	ab	ab	ab	aa	bb	aa	bb	ab	ab	ab	aa
Bat	AX-147212132	Aradu.A02	121585	Aradu.A02_121585_Bat	A02_121585_Bat	TCCTCGAATTTACCATAGTGTTTGACAACCACGAG[C/T]TGAGATATCTTCCTGACTGAAGAGCGAGGAAGCCT	B02	0.93	Araip.B02	369365	B02_369365_Bat	bb	bb	aa	aa	ab	ab	ab	ab	ab	ab	aa	ab	NoCall	NoCall	aa	ab	NoCall	bb	ab	NoCall	bb	ab	ab	aa	aa	ab	ab	ab	ab	ab	aa	ab	aa	bb	ab	ab	NoCall	aa
Bat	AX-147239830	Araip.B02	467026	Araip.B02_467026_Bat	B02_467026_Bat	CATGAATTCTTACTAGGTTGATATTCGGAGTAACC[A/G]GGGCTGATTTCATCCTCTATGAATGGTGTATCAAG	B02	1.678	Araip.B02	467026	B02_467026_Bat	bb	bb	aa	aa	ab	ab	ab	ab	ab	ab	aa	ab	ab	ab	aa	ab	ab	bb	ab	ab	bb	ab	ab	aa	aa	ab	ab	ab	ab	ab	aa	ab	aa	bb	ab	ab	ab	aa
Bat	AX-147239821	Araip.B02	432989	Araip.B02_432989_Bat	B02_432989_Bat	ACAGTCCCAAACCACTTCAGTGATAACCGTAAGCA[A/C]GGGCTAACTCTACCAACCCAACTTTCCGATACAGT	B02	2.881	Araip.B02	432989	B02_432989_Bat	bb	bb	aa	aa	ab	ab	ab	ab	ab	ab	aa	ab	ab	ab	aa	ab	ab	bb	ab	bb	bb	ab	ab	aa	aa	ab	ab	ab	ab	ab	aa	ab	aa	bb	ab	ab	ab	aa
Bat	AX-147239960	Araip.B02	851634	Araip.B02_851634_Bat	B02_851634_Bat	CCTTGACCATGGCACATAGTTCCTGGAATCGATAA[C/T]CTTCCTACGAACCACAATGAAGATGCTCAACAAAA	B02	5.743	Araip.B02	851634	B02_851634_Bat	bb	bb	aa	aa	ab	ab	ab	ab	ab	ab	aa	ab	ab	ab	aa	ab	ab	bb	ab	bb	bb	ab	ab	aa	aa	ab	ab	ab	ab	NoCall	aa	ab	aa	bb	ab	ab	NoCall	aa
Bat	AX-147239986	Araip.B02	1296859	Araip.B02_1296859_Bat	B02_1296859_Bat	AAGTTATGCAATCTTTTTTCAGTTCAACTCATTCG[A/G]CAATCACAACGCATCATAATCTGTAAAATATATCT	B02	7.424	Araip.B02	1296859	B02_1296859_Bat	bb	bb	aa	aa	ab	NoCall	ab	ab	ab	ab	aa	NoCall	ab	ab	aa	ab	ab	bb	ab	bb	bb	ab	ab	aa	aa	ab	ab	ab	ab	ab	aa	ab	aa	ab	ab	ab	ab	aa
Bat	AX-147212551	Aradu.A02	1889840	Aradu.A02_1889840_Bat	A02_1889840_Bat	GGCACTATGACTGGAAACTTCTCAGTACTCAGCAA[C/T]GATGTTGTAGTAAGGCCCATTTCCACCACTTGACC	B02	8.044	Araip.B02	1296372	B02_1296372_Bat	bb	bb	aa	aa	ab	ab	ab	ab	ab	ab	aa	ab	ab	ab	aa	ab	ab	bb	ab	bb	bb	ab	ab	aa	aa	ab	ab	ab	ab	ab	aa	ab	aa	ab	ab	ab	ab	aa
Bat	AX-147240011	Araip.B02	1433630	Araip.B02_1433630_Bat	B02_1433630_Bat	AATATTAGTGGTGTGGTTTCACCATGATCAACGGA[C/T]ACTAGTCTCTGTGGAAAGAAATTATATAAAACCAA	B02	10.428	Araip.B02	1433630	B02_1433630_Bat	bb	bb	aa	aa	NoCall	ab	ab	ab	ab	ab	aa	NoCall	ab	ab	aa	ab	ab	NoCall	ab	ab	bb	ab	bb	aa	aa	ab	bb	ab	NoCall	ab	aa	ab	aa	ab	ab	ab	ab	aa
Bat	AX-147240121	Araip.B02	1813739	Araip.B02_1813739_Bat	B02_1813739_Bat	AGGGAGGAAAGCAGAGTGTTGTAAGTGACCGTATC[A/G]GGCTTAACTCCAACTTTTTCTATTTCTTCAAGCAT	B02	12.806	Araip.B02	1813739	B02_1813739_Bat	bb	bb	aa	aa	ab	ab	ab	ab	ab	ab	aa	ab	ab	ab	aa	ab	ab	bb	ab	NoCall	bb	ab	ab	aa	aa	ab	ab	ab	ab	ab	aa	ab	aa	ab	ab	ab	ab	aa
Bat	AX-147240163	Araip.B02	1955541	Araip.B02_1955541_Bat	B02_1955541_Bat	TTGAAAATGGTTAGAAACCAAACTGAAAATAGTTG[C/T]GTAAATTATCAAAACAACTATCTCAGCTCAAAACA	B02	14.867	Araip.B02	1955541	B02_1955541_Bat	bb	bb	aa	aa	ab	ab	ab	ab	ab	ab	aa	ab	ab	ab	aa	ab	ab	bb	ab	ab	bb	ab	ab	aa	aa	ab	ab	ab	ab	NoCall	aa	ab	aa	ab	ab	ab	bb	aa
Bat	AX-147212784	Aradu.A02	3023963	Aradu.A02_3023963_Bat	A02_3023963_Bat	GCAGATTAAATAGTAGGAATACCTTCACCAAACTT[A/G]AGAGATGTCAATCAAACTTGATAAATATTAGAAAT	B02	18.763	Araip.B02	2290531	B02_2290531_Bat	bb	bb	aa	aa	ab	ab	ab	ab	ab	ab	aa	ab	ab	ab	aa	ab	ab	bb	ab	bb	bb	ab	ab	aa	aa	ab	ab	ab	ab	NoCall	aa	ab	aa	NoCall	ab	ab	bb	ab
Bat	AX-147212783	Aradu.A02	3023669	Aradu.A02_3023669_Bat	A02_3023669_Bat	ACTTCGGTTTCTAAAATCTTGCAATCACTTTTTCT[C/T]TCTCTTTTAATTTTCTAGTATCATTAAATATAAAA	B02	22.589	Araip.B02	2290242	B02_2290242_Bat	bb	bb	aa	aa	NoCall	ab	ab	ab	NoCall	NoCall	aa	ab	ab	ab	aa	ab	ab	NoCall	ab	bb	bb	ab	ab	aa	aa	ab	ab	ab	bb	NoCall	ab	ab	aa	bb	ab	ab	bb	ab
Bat	AX-147240274	Araip.B02	2288084	Araip.B02_2288084_Bat	B02_2288084_Bat	TCTTTAGATTTTTGAGTATAGGAATTGATATTATG[A/G]AATTCAGTAGCAAAGAATCTCTGGACTGTACTTGG	B02	27.243	Araip.B02	2288084	B02_2288084_Bat	bb	bb	aa	aa	ab	ab	ab	ab	ab	ab	aa	ab	ab	ab	aa	ab	NoCall	bb	ab	bb	NoCall	ab	ab	aa	aa	NoCall	ab	bb	ab	ab	aa	NoCall	aa	bb	ab	ab	ab	ab
Bat	AX-147212781	Aradu.A02	3022973	Aradu.A02_3022973_Bat	A02_3022973_Bat	TTCCAACATAACGTTTGTGGTAGATCAATATATGC[C/T]GAGGGTACCGTTGATGCTGTACTGTTTCTTGCTAA	B02	29.828	Araip.B02	2289569	B02_2289569_Bat	bb	bb	aa	aa	ab	ab	ab	ab	ab	ab	aa	bb	ab	ab	aa	ab	ab	bb	ab	bb	bb	ab	ab	aa	aa	bb	ab	ab	ab	ab	aa	ab	aa	ab	ab	ab	ab	ab
Bat	AX-147212793	Aradu.A02	3089814	Aradu.A02_3089814_Bat	A02_3089814_Bat	AAATGGGATCCGAATCAAAACCCGGACCCGGTTCC[A/C]GAGAGCAACAGGAGCGTGAGAAGCTCTACGATCAG	B02	32.604	Araip.B02	2363097	B02_2363097_Bat	bb	bb	aa	aa	ab	ab	ab	ab	ab	ab	aa	ab	ab	ab	aa	ab	ab	bb	ab	NoCall	bb	ab	ab	aa	aa	ab	ab	ab	ab	NoCall	aa	ab	aa	ab	ab	ab	ab	ab
Bat	AX-147212814	Aradu.A02	3311274	Aradu.A02_3311274_Bat	A02_3311274_Bat	TTCTTGAGAACTTCTGCTCCCAAACCACCATCATC[A/G]TTCTCCTGAAGAGGACCACTTGCATTCTTATGCTT	B02	34.229	Araip.B02	2613354	B02_2613354_Bat	bb	bb	aa	aa	ab	ab	ab	ab	NoCall	ab	aa	ab	ab	ab	aa	ab	ab	bb	ab	NoCall	bb	ab	ab	aa	aa	ab	ab	ab	ab	NoCall	NoCall	ab	aa	ab	ab	ab	ab	ab
Bat	AX-147240299	Araip.B02	2423971	Araip.B02_2423971_Bat	B02_2423971_Bat	TCAATATCGAATCCTAACTTGTCAACAATTGAATT[C/T]CTCTCCATGAGATCATTGCTGGATTCAGATAGCTT	B02	35.398	Araip.B02	2423971	B02_2423971_Bat	bb	bb	aa	aa	ab	ab	ab	ab	ab	ab	aa	ab	ab	ab	aa	ab	ab	bb	ab	bb	bb	ab	ab	aa	aa	ab	ab	ab	ab	ab	aa	ab	aa	ab	ab	ab	ab	ab
Bat	AX-147240328	Araip.B02	2612944	Araip.B02_2612944_Bat	B02_2612944_Bat	AGTACCTCTACGGAAAAGGTCGAGACCCTCAGATA[A/G]ATATGGAGGCCGAATCCGAGCAAAAGAGAGAAAAG	B02	35.798	Araip.B02	2612944	B02_2612944_Bat	bb	bb	aa	aa	ab	ab	ab	ab	ab	ab	aa	ab	ab	ab	aa	ab	ab	bb	ab	bb	bb	ab	ab	aa	aa	ab	NoCall	ab	ab	ab	aa	ab	aa	ab	ab	ab	ab	ab
Bat	AX-147240427	Araip.B02	4527067	Araip.B02_4527067_Bat	B02_4527067_Bat	AAGGAAGTAGCCTTGGCTCCCCCGGGAACAATTTC[C/T]AAGTTCCAAGTCTATAATCCTCAAAGCGAGATTCC	B02	38.435	Araip.B02	4527067	B02_4527067_Bat	bb	bb	aa	aa	ab	ab	ab	ab	ab	ab	aa	ab	ab	ab	aa	ab	ab	NoCall	ab	NoCall	bb	ab	aa	aa	aa	ab	ab	ab	ab	ab	aa	ab	aa	ab	ab	ab	ab	ab
Bat	AX-147240499	Araip.B02	5409445	Araip.B02_5409445_Bat	B02_5409445_Bat	TCGAATTCGGTTAATTTCTGAGTATATCACTTTCA[A/G]TTTTCTGGATTTTTACTTTCATGTTTGAAATACTA	B02	44.944	Araip.B02	5409445	B02_5409445_Bat	bb	bb	aa	aa	NoCall	ab	aa	ab	ab	ab	aa	ab	ab	aa	aa	ab	ab	NoCall	bb	NoCall	bb	ab	aa	aa	aa	ab	ab	ab	bb	ab	aa	ab	aa	ab	ab	ab	aa	ab
Bat	AX-147212897	Aradu.A02	4275846	Aradu.A02_4275846_Bat	A02_4275846_Bat	CGGTTACCCTCTCTCTCAAAGTGCTCAAAAGCATT[G/T]GAAGCAATATCTTCCCACTTTTCAAGTGATTCCAA	B02	48.002	Araip.B02	5452399	B02_5452399_Bat	bb	bb	aa	aa	ab	ab	aa	ab	ab	ab	aa	ab	ab	aa	aa	ab	ab	bb	bb	NoCall	bb	ab	aa	aa	aa	NoCall	ab	ab	ab	ab	aa	ab	aa	ab	ab	ab	aa	ab
Bat	AX-147240646	Araip.B02	6797838	Araip.B02_6797838_Bat	B02_6797838_Bat	AATGCTGTAATGAGACCAACTGCTAGAAAGAATGC[A/G]GCTCAGGAAGCAGATCTATCTGTGAATGTGGGTAT	B02	52.208	Araip.B02	6797838	B02_6797838_Bat	bb	bb	aa	aa	ab	ab	aa	ab	ab	ab	aa	ab	ab	aa	aa	ab	ab	bb	bb	NoCall	bb	ab	aa	aa	aa	ab	ab	ab	ab	ab	aa	ab	aa	ab	ab	ab	aa	ab
Bat	AX-147257681	Araip.B08	11987546	Araip.B08_11987546_Bat	B08_11987546_Bat	TTGCTTATTGTCCCTCGCTTGTGTATCGATTCCAG[A/G]GATTCGATTGCTTCGGCTATAAGCCTTCTACTTTC	B02	54.433	Araip.B08	11987546	B08_11987546_Bat	bb	bb	aa	aa	ab	ab	aa	ab	ab	ab	aa	NoCall	ab	aa	aa	ab	ab	bb	bb	NoCall	ab	ab	aa	aa	NoCall	ab	ab	ab	ab	ab	aa	ab	aa	ab	ab	ab	aa	ab
Bat	AX-147240678	Araip.B02	7677246	Araip.B02_7677246_Bat	B02_7677246_Bat	GTTGATTATGCTAAACAGGCAGGTCCATCGGCTGC[C/T]GATGAGGAGATTGCGGATTGGCTTCGTAGAAACTA	B02	55.775	Araip.B02	7677246	B02_7677246_Bat	bb	bb	aa	aa	ab	ab	aa	ab	ab	ab	aa	ab	ab	aa	aa	ab	ab	bb	bb	bb	bb	ab	aa	aa	ab	NoCall	ab	ab	ab	ab	aa	ab	aa	NoCall	ab	ab	aa	ab
Bat	AX-147240734	Araip.B02	8612660	Araip.B02_8612660_Bat	B02_8612660_Bat	GTTAGATTCTCACAACATCTTTTCAAGTATTCACA[A/G]TCAACTTCAGTTTGCTTCAATTTGGTCCTGCATTA	B02	58.317	Araip.B02	8612660	B02_8612660_Bat	bb	bb	aa	aa	bb	ab	aa	ab	ab	ab	aa	ab	ab	aa	aa	ab	ab	bb	bb	bb	bb	ab	aa	aa	ab	ab	ab	ab	ab	NoCall	aa	ab	aa	NoCall	ab	ab	aa	ab
Bat	AX-147240898	Araip.B02	13237081	Araip.B02_13237081_Bat	B02_13237081_Bat	TTGAAGAAAGCCGAGACTAATCAAGCTTCGTTTCG[C/T]GCAGCTAATGGTGTGACTACCATCCTGCCTTTCCT	B02	66.273	Araip.B02	13237081	B02_13237081_Bat	bb	bb	aa	aa	bb	ab	aa	ab	bb	ab	aa	bb	ab	aa	aa	ab	NoCall	bb	bb	NoCall	NoCall	ab	aa	aa	aa	bb	ab	bb	aa	ab	aa	ab	aa	ab	ab	ab	aa	ab
Bat	AX-147240917	Araip.B02	13624546	Araip.B02_13624546_Bat	B02_13624546_Bat	GCAGTTTACACCAGATGTGAGGATATTATGGATCA[A/G]CTTCAAGTTCTTAGGCTTCCTTCTATGGCAAAATT	B02	70.56	Araip.B02	13624546	B02_13624546_Bat	bb	bb	aa	aa	bb	ab	aa	ab	bb	ab	aa	bb	ab	aa	aa	ab	NoCall	ab	bb	NoCall	bb	ab	aa	aa	ab	ab	ab	NoCall	aa	ab	NoCall	ab	aa	ab	ab	ab	aa	ab
Bat	AX-147240859	Araip.B02	12274032	Araip.B02_12274032_Bat	B02_12274032_Bat	GATTAGATGGGAAGAAAAAACAAAAGGGCCTATAA[G/T]GCCATAATTACCCTGTAAAGCATGAATTCCACATA	B02	75.608	Araip.B02	12274032	B02_12274032_Bat	bb	bb	aa	aa	bb	ab	aa	ab	bb	ab	aa	ab	ab	aa	aa	ab	ab	ab	bb	ab	bb	ab	aa	aa	ab	ab	ab	ab	aa	bb	aa	ab	aa	ab	ab	bb	aa	ab
Bat	AX-147241134	Araip.B02	23818799	Araip.B02_23818799_Bat	B02_23818799_Bat	TAACTCCTTTTTCTTTTCAGTGTCCTAACAAAACT[A/G]AAACTATGTGCCACAGACACAGTCATCTGTTTAGA	B02	80.616	Araip.B02	23818799	B02_23818799_Bat	bb	bb	aa	aa	bb	ab	NoCall	ab	bb	ab	aa	bb	ab	aa	aa	ab	NoCall	NoCall	bb	ab	bb	ab	aa	NoCall	ab	ab	ab	ab	aa	bb	aa	ab	aa	NoCall	ab	ab	aa	ab
Bat	AX-147241114	Araip.B02	23173130	Araip.B02_23173130_Bat	B02_23173130_Bat	GATGTGGTTGGTGGTGGCTGCTAGCTCAATATTGC[A/C]GTTTGCAATTTAGAACACTACTAATTAAATAAGCC	B02	83.648	Araip.B02	23173130	B02_23173130_Bat	bb	bb	aa	aa	bb	ab	aa	ab	bb	ab	aa	bb	ab	aa	aa	ab	ab	ab	bb	bb	bb	ab	aa	aa	ab	ab	ab	ab	aa	NoCall	aa	ab	aa	ab	ab	ab	aa	ab
Bat	AX-147213489	Aradu.A02	16287488	Aradu.A02_16287488_Bat	A02_16287488_Bat	TTGAAAGTTTACGTAAAAGGCTTTTGTGATTTATA[A/C]GCTGCACTTTTGTTTTGGCACAGGCTGGCAAAACT	B02	84.288	Aradu.A02•	16287488	A02•_16287488_Bat	bb	bb	aa	aa	NoCall	ab	aa	ab	NoCall	ab	aa	bb	ab	aa	aa	ab	ab	NoCall	bb	bb	NoCall	ab	aa	aa	ab	NoCall	ab	NoCall	aa	ab	aa	ab	aa	ab	ab	ab	aa	ab
Bat	AX-147241102	Araip.B02	22565019	Araip.B02_22565019_Bat	B02_22565019_Bat	ATGTAAGAATGACCACTCACCACTAACTTGTCAAC[C/T]AAGCTTGTAGACGAACTGGATTGCCTACTTTCCAT	B02	85.874	Araip.B02	22565019	B02_22565019_Bat	bb	bb	aa	aa	bb	ab	aa	ab	bb	ab	aa	bb	ab	aa	aa	ab	ab	ab	bb	bb	NoCall	ab	aa	aa	ab	NoCall	ab	bb	aa	bb	NoCall	ab	aa	ab	ab	ab	aa	ab
Bat	AX-147240979	Araip.B02	16257675	Araip.B02_16257675_Bat	B02_16257675_Bat	AATGACTTTTGTGACGATCGAGCCACTTCTCATCT[C/T]GGGGCTTCCACTTCAGCTCCCATCTTTAAGGAAAG	B02	87.292	Araip.B02	16257675	B02_16257675_Bat	bb	bb	aa	aa	bb	ab	aa	ab	bb	ab	aa	bb	ab	aa	aa	ab	ab	ab	bb	bb	bb	ab	aa	aa	ab	ab	ab	NoCall	aa	ab	ab	ab	aa	ab	ab	NoCall	aa	ab
Bat	AX-147263523	Araip.B10	12255664	Araip.B10_12255664_Bat	B10_12255664_Bat	TTGACATCAAATAATTAGCTGCTTCAACTGCCAAC[A/G]ATTCTTGGGATTCTATATTAACCCTTCTGTCTTGC	B02	90.827	Araip.B10	12255664	B10_12255664_Bat	bb	bb	aa	aa	bb	NoCall	aa	ab	bb	ab	aa	bb	ab	aa	aa	ab	NoCall	ab	bb	bb	bb	ab	aa	aa	ab	NoCall	ab	ab	aa	ab	NoCall	NoCall	aa	ab	ab	NoCall	aa	ab
Bat	AX-147241162	Araip.B02	26043108	Araip.B02_26043108_Bat	B02_26043108_Bat	TCCAGTACAACACAAGAAGAAATTGCGGAGCTACT[A/G]GGGTCCTTATCACTCCGAAAAGTGCTATTGATATT	B02	94.008	Araip.B02	26043108	B02_26043108_Bat	bb	bb	aa	aa	NoCall	ab	aa	ab	bb	ab	aa	bb	ab	aa	aa	ab	ab	ab	bb	NoCall	bb	ab	aa	aa	NoCall	ab	ab	NoCall	aa	NoCall	aa	aa	aa	ab	ab	ab	aa	ab
Bat	AX-147241278	Araip.B02	37246048	Araip.B02_37246048_Bat	B02_37246048_Bat	AGAGATCTTATATGTAAAAACCTCTCCCAACAAAT[A/C]ACTGCCCCTTGAGGCTGTTGCTGTGGCACATGCTG	B02	94.62	Araip.B02	37246048	B02_37246048_Bat	bb	bb	aa	aa	bb	ab	aa	ab	bb	ab	aa	bb	ab	aa	aa	ab	ab	ab	bb	ab	ab	ab	aa	aa	NoCall	NoCall	ab	bb	aa	ab	aa	aa	aa	ab	ab	ab	aa	ab
Bat	AX-147241373	Araip.B02	55254819	Araip.B02_55254819_Bat	B02_55254819_Bat	GATTCCAACTCTGACGATGGCAACGAAGTAATTCT[C/T]GTTATCCAAAAGAAATTATGGTTGACAACTGGGAG	B02	95.852	Araip.B02	55254819	B02_55254819_Bat	bb	bb	aa	aa	NoCall	ab	aa	ab	bb	ab	aa	bb	ab	aa	aa	ab	ab	ab	bb	NoCall	ab	ab	aa	aa	NoCall	ab	NoCall	NoCall	aa	bb	aa	aa	aa	ab	ab	ab	NoCall	ab
Bat	AX-147241249	Araip.B02	34021648	Araip.B02_34021648_Bat	B02_34021648_Bat	ATGACATTCAGGTTCTTCAGAGGGTTCTTCTTCAA[C/T]GTAGCCCTCTTAACCTCCTTCTTGATCGGCCTTAC	B02	96.768	Araip.B02	34021648	B02_34021648_Bat	bb	bb	aa	aa	bb	ab	aa	ab	bb	ab	aa	bb	ab	aa	aa	ab	ab	ab	bb	bb	ab	ab	aa	aa	ab	ab	bb	bb	aa	NoCall	aa	aa	aa	ab	ab	ab	aa	ab
Bat	AX-147241669	Araip.B02	82900418	Araip.B02_82900418_Bat	B02_82900418_Bat	GACCGGGATCATTATGATGTACATGATACAAAGAA[A/G]CAGTGCTTAAAGTTGAAATTTCATTAAAACAGGCA	B02	97.475	Araip.B02	82900418	B02_82900418_Bat	bb	bb	aa	aa	bb	ab	aa	ab	bb	ab	aa	bb	ab	aa	aa	ab	ab	ab	bb	bb	ab	ab	aa	aa	ab	ab	bb	NoCall	aa	NoCall	aa	aa	aa	ab	ab	ab	aa	ab
Bat	AX-147241624	Araip.B02	80567001	Araip.B02_80567001_Bat	B02_80567001_Bat	AAATAAAGAATTAAAAATTGAGAAACTAAATAGAT[A/C]ATCTACACACTACCAAACAACCAAACCAAGAGCAA	B02	97.926	Araip.B02	80567001	B02_80567001_Bat	bb	bb	aa	aa	bb	ab	aa	ab	bb	ab	aa	bb	ab	aa	aa	ab	ab	NoCall	bb	bb	ab	ab	aa	aa	ab	bb	bb	bb	aa	NoCall	aa	aa	aa	ab	ab	ab	aa	ab
Bat	AX-147241558	Araip.B02	76871620	Araip.B02_76871620_Bat	B02_76871620_Bat	GAGACAGTGTCTTCTCCAAATGGTCTTAACACAGC[A/G]GCCAGTTCATCAAGTTTCCCTTGTTTAAGCAGCTG	B02	99.505	Araip.B02	76871620	B02_76871620_Bat	bb	bb	aa	aa	bb	ab	aa	ab	bb	ab	aa	bb	ab	aa	aa	ab	ab	ab	bb	bb	ab	ab	aa	aa	aa	ab	bb	NoCall	aa	ab	aa	aa	aa	ab	ab	ab	aa	ab
Bat	AX-147241610	Araip.B02	79696490	Araip.B02_79696490_Bat	B02_79696490_Bat	ATACCTGAAAGAATCTGATCTTGACATCTCCCCGG[G/T]ATTCTTTTGCAAACTCAAATTTTCTCGCTCCCCTA	B02	99.514	Araip.B02	79696490	B02_79696490_Bat	bb	bb	aa	aa	bb	ab	aa	ab	bb	ab	aa	bb	ab	aa	aa	ab	ab	ab	bb	NoCall	ab	ab	aa	aa	aa	ab	NoCall	bb	aa	ab	aa	aa	aa	ab	ab	ab	aa	ab
Bat	AX-147241380	Araip.B02	56926800	Araip.B02_56926800_Bat	B02_56926800_Bat	TTGCAATGTACAATCACAAATCCCAGTTGGTCGGT[A/G]TACAAACCTTGTTGCCAGGGCCAATTTGAACAACC	B02	99.706	Araip.B02	56926800	B02_56926800_Bat	bb	bb	aa	aa	bb	ab	aa	ab	bb	ab	aa	bb	ab	aa	aa	ab	ab	ab	bb	NoCall	ab	ab	aa	aa	NoCall	ab	bb	bb	aa	ab	aa	aa	aa	ab	ab	ab	aa	ab
Bat	AX-147241572	Araip.B02	77666718	Araip.B02_77666718_Bat	B02_77666718_Bat	GATGCTGGTGGCTTGATATCAATTGCTGAGTATGG[C/T]CAGGAATATGGCAAGGAGAATCCAATTAGAGTTCT	B02	99.784	Araip.B02	77666718	B02_77666718_Bat	bb	bb	aa	aa	bb	ab	aa	ab	bb	ab	aa	bb	ab	aa	aa	ab	ab	ab	bb	bb	ab	ab	aa	aa	ab	NoCall	bb	bb	aa	NoCall	aa	aa	aa	ab	ab	ab	aa	ab
Bat	AX-147241519	Araip.B02	74232008	Araip.B02_74232008_Bat	B02_74232008_Bat	TTCGGCTGCACCATCAGCGGCGCTGGCCCCACTGC[C/T]GTTGCGGTCATTGACGACGAGCGCAAAGGAATGGA	B02	100.312	Araip.B02	74232008	B02_74232008_Bat	bb	bb	aa	aa	bb	ab	aa	ab	bb	ab	aa	bb	ab	aa	aa	ab	ab	ab	bb	NoCall	ab	ab	aa	aa	ab	ab	bb	bb	aa	ab	aa	aa	aa	ab	ab	ab	aa	ab
Bat	AX-147258245	Araip.B08	41794491	Araip.B08_41794491_Bat	B08_41794491_Bat	GCTATCAGAGGGATTGTTGTTTGAAATTTATGAAC[G/T]CTGGCAATAAGAAAAGCCTTTCAACAAAAGGTGAA	B02	103.385	Araip.B08	41794491	B08_41794491_Bat	bb	bb	aa	aa	bb	NoCall	aa	ab	bb	ab	aa	NoCall	ab	aa	aa	ab	ab	ab	bb	bb	ab	ab	aa	aa	ab	ab	bb	NoCall	aa	ab	aa	aa	aa	ab	ab	ab	aa	ab
Bat	AX-147241485	Araip.B02	70551064	Araip.B02_70551064_Bat	B02_70551064_Bat	TAGCGTCGGAGCTGGCGCCTGGGGAAGTGTCTTCG[C/T]GGCATTGCTTCAAGATTCGTACGGACAATTCCGGG	B02	104.989	Araip.B02	70551064	B02_70551064_Bat	bb	bb	aa	aa	bb	ab	aa	ab	bb	ab	aa	NoCall	ab	aa	aa	ab	ab	ab	bb	ab	ab	ab	aa	aa	ab	ab	bb	ab	aa	ab	aa	aa	aa	ab	ab	ab	aa	ab
Bat	AX-147241655	Araip.B02	82435371	Araip.B02_82435371_Bat	B02_82435371_Bat	ATAACACAAGAACATGCCAGCAGCGACACAAAAAC[C/T]TCTTTTTTGTACATTTGGTTTCTAGGAACAAGAGA	B02	109.311	Araip.B02	82435371	B02_82435371_Bat	bb	bb	aa	aa	NoCall	ab	aa	ab	bb	ab	aa	bb	ab	aa	NoCall	ab	ab	ab	bb	ab	ab	ab	aa	aa	ab	ab	bb	ab	aa	bb	ab	aa	aa	ab	ab	ab	NoCall	ab
Bat	AX-147241731	Araip.B02	86140024	Araip.B02_86140024_Bat	B02_86140024_Bat	CTTCTTTTGTTAAAAGGGGCTAATATTATTTGTGC[C/T]GAATTCTGCATTATAATGCATAGTGTGGTAGATTC	B02	113.816	Araip.B02	86140024	B02_86140024_Bat	bb	bb	aa	aa	bb	ab	aa	ab	bb	ab	aa	bb	ab	aa	aa	ab	ab	ab	bb	bb	ab	ab	aa	aa	ab	ab	bb	bb	aa	bb	ab	aa	aa	ab	ab	ab	ab	ab
Bat	AX-147241341	Araip.B02	52914231	Araip.B02_52914231_Bat	B02_52914231_Bat	CCTTAGCTGTTACATCACTTTCACACTGTTCTAGA[C/T]ATGATTTATCATCAAAAGCATCATCATTTAAACCA	B02	114.811	Araip.B02	52914231	B02_52914231_Bat	bb	bb	aa	aa	bb	ab	aa	ab	bb	ab	aa	bb	ab	aa	aa	ab	ab	ab	bb	NoCall	ab	ab	aa	aa	ab	ab	bb	bb	aa	bb	ab	aa	aa	ab	ab	ab	ab	ab
Bat	AX-147241356	Araip.B02	53978710	Araip.B02_53978710_Bat	B02_53978710_Bat	ATAGGTAGAAGCTATCATGCTCAGCCTCCTAGTTG[C/T]CAACCTGTGTATAAGAAGAGGTCTACTCGGAAAGC	B02	115.7	Araip.B02	53978710	B02_53978710_Bat	bb	bb	aa	aa	bb	ab	aa	ab	bb	ab	aa	bb	ab	aa	aa	ab	ab	ab	bb	ab	ab	ab	aa	aa	ab	NoCall	bb	NoCall	aa	bb	ab	aa	aa	ab	ab	ab	ab	ab
Bat	AX-147241798	Araip.B02	88434777	Araip.B02_88434777_Bat	B02_88434777_Bat	GTTGCTTCATTCGGCTTAACACCATAAGCTCCCAT[C/T]TTATAGAAAATCTCCAAGGCTTGTCTTCCTTTCCC	B02	116.102	Araip.B02	88434777	B02_88434777_Bat	bb	bb	aa	aa	bb	ab	aa	ab	bb	ab	aa	bb	ab	aa	aa	ab	ab	ab	bb	ab	ab	ab	aa	aa	ab	ab	bb	NoCall	aa	bb	ab	aa	aa	ab	ab	ab	ab	ab
Bat	AX-147241937	Araip.B02	92694482	Araip.B02_92694482_Bat	B02_92694482_Bat	AAACGTGTTATCAATTTACCTTCTAGCGTTGATTA[A/G]ACTTAACCATCATGAAGTGCCAAAGAGCCAGACTG	B02	118.052	Araip.B02	92694482	B02_92694482_Bat	bb	bb	aa	aa	bb	ab	aa	ab	bb	ab	aa	bb	ab	aa	aa	ab	ab	ab	bb	ab	ab	ab	aa	aa	ab	ab	bb	ab	aa	bb	ab	aa	aa	ab	ab	ab	ab	ab
Bat	AX-147241839	Araip.B02	90229347	Araip.B02_90229347_Bat	B02_90229347_Bat	GAAACAATGAAATGAGGATTCAGAAAGCAACAACA[A/C]CAAACACTTTGATGTGTATAAATGGATGATAGAGA	B02	119.615	Araip.B02	90229347	B02_90229347_Bat	bb	bb	aa	aa	bb	ab	aa	ab	bb	NoCall	aa	bb	ab	NoCall	aa	ab	ab	ab	bb	NoCall	ab	ab	aa	aa	ab	NoCall	bb	bb	aa	bb	ab	aa	aa	ab	ab	ab	ab	ab
Bat	AX-147241969	Araip.B02	93074755	Araip.B02_93074755_Bat	B02_93074755_Bat	TCCAAACATGCTTCGGAATATATTCGACAGGATTC[A/G]TTTGTCCTTCCTAAATCCCCCAGTTGTTTACTGGT	B02	120.652	Araip.B02	93074755	B02_93074755_Bat	bb	bb	aa	aa	bb	ab	aa	ab	bb	ab	aa	bb	ab	aa	aa	ab	ab	ab	bb	NoCall	ab	ab	aa	aa	ab	ab	bb	NoCall	aa	bb	ab	aa	aa	ab	ab	ab	ab	ab
Bat	AX-147214627	Aradu.A02	83089171	Aradu.A02_83089171_Bat	A02_83089171_Bat	TTTTTTGTTTTTTCAGTTAGACTTGCTGCTTCAGC[A/G]ACGGCTTTTCTCCACAAACTTCAGAAGGGCATACC	B02	123.369	Araip.B02	94944202	B02_94944202_Bat	bb	bb	aa	aa	NoCall	ab	aa	ab	NoCall	ab	aa	bb	ab	aa	aa	ab	ab	NoCall	bb	ab	ab	ab	aa	aa	ab	NoCall	bb	NoCall	aa	bb	ab	aa	aa	ab	ab	ab	ab	NoCall
Bat	AX-147242295	Araip.B02	99423924	Araip.B02_99423924_Bat	B02_99423924_Bat	AATTTGTCATTTAACTTTTTTGAGTGTCCACAAGG[C/T]TGCAAAGGTTTTCATGCAAAATCATTAATTGGTAA	B02	129.808	Araip.B02	99423924	B02_99423924_Bat	bb	bb	aa	aa	bb	ab	aa	ab	bb	ab	aa	NoCall	bb	aa	aa	ab	ab	ab	bb	ab	NoCall	ab	aa	ab	ab	ab	bb	bb	aa	bb	ab	aa	aa	ab	bb	ab	ab	ab
Bat	AX-147242332	Araip.B02	100195323	Araip.B02_100195323_Bat	B02_100195323_Bat	TTGAGCAATCAGAGAACGACAGTAATATTGTAAAC[A/G]TCTTAAGGCAGGAAGGAGGCCTTGCTTCTCTGAAG	B02	133.95	Araip.B02	100195323	B02_100195323_Bat	bb	bb	aa	aa	bb	ab	aa	ab	bb	ab	aa	bb	bb	aa	aa	ab	ab	ab	bb	NoCall	ab	ab	aa	ab	bb	ab	bb	ab	aa	bb	ab	aa	aa	ab	ab	ab	ab	ab
Bat	AX-147242386	Araip.B02	101071737	Araip.B02_101071737_Bat	B02_101071737_Bat	AAATTTTGAGGAAGCAAATGATCAAAATGGAGGAA[C/T]GTTCATTGTGTATATAATACTAACATTGTCTAAAA	B02	138.54	Araip.B02	101071737	B02_101071737_Bat	bb	bb	aa	aa	bb	ab	aa	ab	bb	ab	aa	bb	NoCall	aa	aa	ab	ab	NoCall	bb	ab	ab	ab	aa	ab	bb	ab	bb	bb	aa	bb	ab	aa	aa	ab	bb	ab	NoCall	ab
Bat	AX-147242414	Araip.B02	101401524	Araip.B02_101401524_Bat	B02_101401524_Bat	AGGAAGTAGTGGACACTCAGCTTGTAAAGGTTCTG[C/T]TTTCCATGTTTTCGTATATGACAATGGGTCATGTC	B02	140.222	Araip.B02	101401524	B02_101401524_Bat	bb	bb	aa	aa	bb	ab	aa	ab	bb	ab	aa	bb	bb	aa	aa	ab	ab	ab	ab	bb	ab	ab	aa	ab	bb	NoCall	bb	NoCall	aa	bb	ab	aa	aa	NoCall	bb	ab	ab	ab
Bat	AX-147242540	Araip.B02	103478715	Araip.B02_103478715_Bat	B02_103478715_Bat	TGGTTATTTTTGTTTTGTGCGGACAAAATAGTGAA[C/T]TAGAGAAAATGTTAGGGCAATGCCTATTATAGAAC	B02	146.698	Araip.B02	103478715	B02_103478715_Bat	bb	bb	aa	aa	bb	bb	aa	NoCall	ab	ab	aa	bb	bb	aa	aa	ab	ab	ab	ab	bb	ab	ab	aa	NoCall	bb	ab	bb	bb	aa	ab	ab	NoCall	aa	ab	ab	ab	ab	aa
Bat	AX-147242558	Araip.B02	103778794	Araip.B02_103778794_Bat	B02_103778794_Bat	CGAAAGGGTGAATATCAAAATGGAACACAGCAAGT[G/T]AATTCCAGACATCCCACGATTAATGGACACAAATC	B02	147.559	Araip.B02	103778794	B02_103778794_Bat	bb	bb	aa	aa	bb	bb	aa	aa	ab	ab	aa	bb	bb	aa	aa	ab	ab	ab	ab	bb	ab	ab	aa	ab	bb	ab	bb	NoCall	aa	ab	ab	aa	aa	ab	ab	ab	ab	aa
Bat	AX-147242676	Araip.B02	104975670	Araip.B02_104975670_Bat	B02_104975670_Bat	AAACCAACTTATACTGCAATTGTTCAGCACGCCAA[A/G]AATGCAAAACCTGCTCTTGTATTTGTGCCTACAAG	B02	150.882	Araip.B02	104975670	B02_104975670_Bat	bb	bb	aa	aa	bb	bb	aa	aa	ab	ab	aa	bb	bb	aa	aa	ab	ab	ab	aa	NoCall	ab	ab	aa	ab	bb	ab	bb	NoCall	aa	bb	ab	aa	ab	ab	ab	ab	ab	aa
Bat	AX-147242748	Araip.B02	105769903	Araip.B02_105769903_Bat	B02_105769903_Bat	ATGAAGAATCCTGCAGTATGCACATTCTCGTTGTT[A/G]GGAATGGTCCCTTACCGCTTTTCAGTAAGAGAAAT	B02	156.682	Araip.B02	105769903	B02_105769903_Bat	bb	bb	aa	aa	bb	bb	aa	aa	ab	ab	aa	bb	bb	aa	ab	ab	ab	ab	aa	bb	ab	ab	ab	ab	bb	ab	bb	NoCall	aa	bb	ab	aa	ab	aa	ab	ab	ab	aa
Bat	AX-147242773	Araip.B02	106067489	Araip.B02_106067489_Bat	B02_106067489_Bat	TGGAAACATAAATGATGTTTCTCTTCCATCAGAGT[G/T]GGAGGACAGAGTTCAAATGGGAACTGTAGAATCTG	B02	157.515	Araip.B02	106067489	B02_106067489_Bat	bb	bb	aa	aa	bb	bb	aa	aa	ab	ab	aa	bb	bb	aa	ab	ab	ab	ab	aa	NoCall	ab	ab	ab	ab	bb	ab	bb	NoCall	aa	bb	ab	NoCall	ab	aa	ab	NoCall	ab	aa
Bat	AX-147242772	Araip.B02	106067409	Araip.B02_106067409_Bat	B02_106067409_Bat	GCAATGAATTACTTCCAATCTATAGGGTGTTCGCC[G/T]CTTATTTCGATGAATCCGGCCGAGTTCTTGCTAGA	B02	158.386	Araip.B02	106067409	B02_106067409_Bat	bb	bb	aa	aa	bb	bb	aa	aa	ab	ab	aa	bb	bb	aa	ab	ab	ab	ab	aa	bb	ab	ab	ab	ab	bb	ab	bb	NoCall	aa	bb	ab	aa	ab	aa	ab	ab	ab	aa
Bat	AX-147242790	Araip.B02	106275015	Araip.B02_106275015_Bat	B02_106275015_Bat	TGGAATGACCATTTTTTCATCCTCAAAGTCGAATC[A/C]GATGCATACTACATCATTGACACATTGGGAGAGCG	B02	159.561	Araip.B02	106275015	B02_106275015_Bat	bb	bb	aa	aa	bb	bb	aa	aa	ab	ab	aa	bb	bb	aa	ab	ab	ab	ab	aa	ab	ab	ab	ab	ab	bb	ab	bb	NoCall	aa	bb	ab	aa	ab	aa	ab	ab	ab	aa
Bat	AX-147242824	Araip.B02	107417598	Araip.B02_107417598_Bat	B02_107417598_Bat	ACGATTACTTCGCGTACAAGTTTGCAGAATGGAGA[A/C]CCCTGAAAGAAACAAGTACTTCAAAATTAAGATTT	B02	166.246	Araip.B02	107417598	B02_107417598_Bat	bb	bb	aa	aa	bb	bb	aa	aa	ab	ab	aa	bb	bb	aa	ab	ab	ab	ab	aa	bb	ab	bb	ab	ab	bb	ab	bb	bb	ab	bb	ab	aa	ab	aa	NoCall	ab	NoCall	ab
Bat	AX-147242831	Araip.B02	107796347	Araip.B02_107796347_Bat	B02_107796347_Bat	CTTGCCAAGTCCTGTGAGAGATATTGAGGAGACTG[G/T]TCAAAGGAAACTGGATTTAGTTCCGGAGTTTCAGA	B02	167.501	Araip.B02	107796347	B02_107796347_Bat	bb	bb	aa	aa	bb	bb	aa	aa	ab	ab	aa	bb	bb	aa	ab	ab	ab	ab	aa	bb	ab	bb	ab	ab	bb	bb	bb	NoCall	ab	bb	ab	aa	ab	aa	ab	ab	bb	ab
Bat	AX-147242839	Araip.B02	108109222	Araip.B02_108109222_Bat	B02_108109222_Bat	AGCGGAGGCCCTCGCAAATGCGTCGGCGACCAGTT[C/T]GCATTATTGGAAGCCATAGTTGCCCTTACAATCTT	B02	169.386	Araip.B02	108109222	B02_108109222_Bat	bb	bb	aa	aa	bb	bb	aa	aa	ab	ab	aa	bb	bb	aa	ab	ab	ab	ab	aa	NoCall	ab	ab	ab	ab	bb	ab	bb	NoCall	ab	bb	ab	aa	ab	aa	ab	ab	bb	ab
Bat	AX-147242873	Araip.B02	108556338	Araip.B02_108556338_Bat	B02_108556338_Bat	CCAAGGCAACGCGGCGGCTCAAAGAATTCTCGCAG[G/T]AGCAAACTTGGTACTTCTACTTCAGTTAGTCAAAG	B02	170.851	Araip.B02	108556338	B02_108556338_Bat	bb	bb	aa	aa	bb	bb	aa	aa	ab	ab	aa	bb	bb	aa	ab	ab	ab	ab	aa	ab	ab	NoCall	ab	ab	bb	ab	bb	NoCall	ab	bb	NoCall	aa	ab	aa	ab	NoCall	bb	ab
Bat	AX-147215246	Aradu.A02	93448185	Aradu.A02_93448185_Bat	A02_93448185_Bat	TTAAGAATCGAACGAGTCGCCGAGGAAATCCTTGA[C/T]GAAGTAAGATACTTGTAGATAGTTCTAATAGTTCT	B02	178.163	Araip.B02	108210101	B02_108210101_Bat	bb	bb	aa	aa	NoCall	ab	NoCall	aa	ab	NoCall	aa	bb	bb	aa	ab	ab	ab	ab	aa	ab	ab	ab	ab	NoCall	NoCall	ab	bb	ab	ab	bb	ab	aa	ab	aa	ab	ab	bb	ab
Bat	AX-147232052	Aradu.A09	239683	Aradu.A09_239683_Bat	A09_239683_Bat	AATATAGTTACAATTGAAGCTAGATAAGCAGCATT[C/T]CCTCCATGTGTGGACCTTGAATTAGAGTGAGCAAT	B02	193.571	Araip.B05	31768223	B05_31768223_Bat	bb	bb	aa	aa	NoCall	bb	aa	aa	aa	NoCall	aa	bb	bb	NoCall	ab	ab	ab	ab	aa	bb	ab	bb	ab	ab	bb	bb	bb	NoCall	ab	bb	ab	aa	ab	aa	ab	ab	bb	aa
Bat	AX-147253026	Araip.B06	100127228	Araip.B06_100127228_Bat	B06_100127228_Bat	TGAACATAACTCTGTTAATATCAAACCTTTAACTC[A/C]ACAGTAACTTTTCTGTAAGCTCCAGGATATGTAAG	B03	0	Araip.B06	100127228	B06_100127228_Bat	bb	bb	aa	aa	ab	bb	bb	aa	bb	bb	aa	bb	aa	aa	bb	ab	aa	aa	ab	aa	aa	ab	aa	ab	ab	aa	ab	ab	ab	bb	ab	aa	aa	bb	bb	aa	aa	ab
Bat	AX-147243075	Araip.B03	2440813	Araip.B03_2440813_Bat	B03_2440813_Bat	ACTGAGTCTAAGATTCACATGGTTCTGTTGGGCTA[A/G]TGATGGATATTAGTATAGGTCATGTTACAAAAATC	B03	0.861	Araip.B03	2440813	B03_2440813_Bat	bb	bb	aa	aa	ab	NoCall	bb	aa	bb	NoCall	aa	bb	aa	aa	bb	ab	aa	aa	ab	aa	aa	ab	aa	ab	ab	aa	ab	ab	ab	bb	ab	aa	aa	ab	bb	aa	aa	ab
Bat	AX-147243191	Araip.B03	3923135	Araip.B03_3923135_Bat	B03_3923135_Bat	GTGACAAAAAGGCCACCATCAGGTGATGGGAGTCA[C/T]GGTATGCCTAGAGTGAAAAATGGGCTGTTGAAACC	B03	7.53	Araip.B03	3923135	B03_3923135_Bat	bb	bb	aa	aa	ab	NoCall	bb	aa	bb	ab	aa	bb	aa	aa	bb	ab	ab	aa	ab	aa	ab	ab	ab	ab	ab	ab	ab	aa	ab	bb	ab	aa	aa	ab	NoCall	aa	aa	ab
Bat	AX-147243254	Araip.B03	4809737	Araip.B03_4809737_Bat	B03_4809737_Bat	ATATGCTTACCTGTTTCCCTTCACGACGATAACAT[A/G]ATGCAACCGTGATTAGCACCATCATCAAAGTAGAG	B03	11.343	Araip.B03	4809737	B03_4809737_Bat	bb	bb	aa	aa	ab	ab	bb	ab	bb	ab	aa	ab	aa	NoCall	NoCall	ab	ab	aa	ab	aa	ab	ab	ab	ab	ab	ab	ab	aa	ab	bb	ab	aa	aa	ab	NoCall	aa	aa	ab
Bat	AX-147243239	Araip.B03	4736249	Araip.B03_4736249_Bat	B03_4736249_Bat	TTATGCTTCCTCTTGTTGGGTACCAGCATAGGTGT[G/T]AACATTTGACAATGTTCTCCATAGTTAGGAGTAGT	B03	12.92	Araip.B03	4736249	B03_4736249_Bat	bb	bb	aa	aa	ab	ab	bb	ab	bb	ab	aa	NoCall	aa	bb	bb	ab	ab	aa	ab	aa	ab	ab	ab	ab	ab	ab	ab	aa	ab	bb	bb	aa	aa	ab	ab	aa	aa	NoCall
Bat	AX-147243278	Araip.B03	5066832	Araip.B03_5066832_Bat	B03_5066832_Bat	AGTACTATATGCCTTGAGAAAGAACCATGAGGCTG[A/C]TGCTGAGTACTCTGGCTTGTTTCTCTCTCCTTCTT	B03	15.674	Araip.B03	5066832	B03_5066832_Bat	bb	bb	aa	aa	ab	ab	bb	ab	bb	ab	aa	ab	aa	NoCall	NoCall	ab	ab	aa	ab	aa	ab	ab	ab	ab	ab	ab	ab	aa	ab	NoCall	ab	aa	aa	ab	NoCall	NoCall	aa	NoCall
Bat	AX-147243261	Araip.B03	4921393	Araip.B03_4921393_Bat	B03_4921393_Bat	TCAGTGGAAGGCCTCTTCAGCAAGGCCAAAGATTT[A/C]GGAGCAGGGCTTTCCTGGCAAAAGTTTAGCTCACA	B03	18.538	Araip.B03	4921393	B03_4921393_Bat	bb	bb	aa	aa	ab	ab	bb	ab	bb	ab	aa	NoCall	aa	bb	bb	ab	ab	aa	ab	aa	ab	ab	ab	ab	ab	ab	ab	aa	ab	bb	ab	aa	aa	ab	bb	ab	aa	ab
Bat	AX-147243447	Araip.B03	7616638	Araip.B03_7616638_Bat	B03_7616638_Bat	TACAAATAAGGGTTCCTCTTTGAATTGTTCATTTT[C/T]GAACATGCCCTTTTCCCTAATTTCCTCATCCTCTG	B03	29.612	Araip.B03	7616638	B03_7616638_Bat	bb	bb	aa	aa	ab	ab	NoCall	ab	bb	ab	ab	bb	NoCall	bb	ab	ab	ab	ab	bb	aa	ab	aa	ab	ab	ab	ab	bb	ab	NoCall	bb	ab	aa	aa	aa	bb	ab	aa	ab
Bat	AX-147243460	Araip.B03	7860735	Araip.B03_7860735_Bat	B03_7860735_Bat	TGTGGAAATGCAGAAGCTGAAGGCAATCCAGCATG[C/T]CCAAATTCTCAAGCTTCTTCACAACACGAAGAACC	B03	32.06	Araip.B03	7860735	B03_7860735_Bat	bb	bb	aa	aa	ab	bb	bb	ab	bb	ab	ab	bb	aa	bb	ab	ab	ab	ab	bb	aa	ab	aa	ab	ab	ab	ab	bb	ab	ab	bb	ab	aa	aa	aa	bb	ab	aa	ab
Bat	AX-147243516	Araip.B03	9313623	Araip.B03_9313623_Bat	B03_9313623_Bat	TAGCTGTTTCTCTCCTTTAATTTATGATAATATCA[A/G]TGTCAATTACACAAATTTCCTTGACAGATATAAAT	B03	37.116	Araip.B03	9313623	B03_9313623_Bat	bb	bb	aa	aa	ab	bb	bb	ab	bb	ab	ab	bb	aa	bb	ab	ab	ab	NoCall	bb	ab	ab	aa	ab	ab	ab	ab	bb	ab	ab	bb	ab	aa	aa	aa	bb	ab	aa	ab
Bat	AX-147243534	Araip.B03	9512695	Araip.B03_9512695_Bat	B03_9512695_Bat	TTGAAGAGGAAGCTGGCTTGACTTTCTTAGCTGGA[G/T]CAACATTTTTTGCAGCCTGACTTTTTGGAGGAGCC	B03	38.735	Araip.B03	9512695	B03_9512695_Bat	bb	bb	aa	aa	ab	NoCall	bb	ab	bb	ab	ab	bb	aa	bb	ab	ab	ab	bb	bb	ab	ab	aa	ab	ab	ab	ab	bb	ab	ab	bb	ab	aa	aa	aa	bb	bb	aa	ab
Bat	AX-147243563	Araip.B03	9999819	Araip.B03_9999819_Bat	B03_9999819_Bat	GGGAACAAAAGAGTGCAGGTTCAGAGAATCAAGAT[C/T]AAAGGAATCAGTGAATTAGACGTTAAACTATCCTA	B03	41.396	Araip.B03	9999819	B03_9999819_Bat	bb	bb	aa	aa	ab	ab	bb	ab	bb	NoCall	ab	ab	aa	bb	ab	ab	ab	NoCall	bb	ab	NoCall	aa	ab	ab	ab	ab	bb	ab	ab	bb	NoCall	aa	aa	aa	bb	NoCall	aa	ab
Bat	AX-147255845	Araip.B07	70888950	Araip.B07_70888950_Bat	B07_70888950_Bat	GTGGACAGTGCTGTTGGTATGAAGGAGAACCGAAC[C/T]GATGATTTGCATCAAAAGAGTGTGAAGGAGAACCG	B03	45.778	Araip.B07	70888950	B07_70888950_Bat	bb	bb	aa	aa	ab	ab	bb	ab	bb	NoCall	ab	ab	aa	bb	ab	ab	ab	bb	bb	ab	NoCall	aa	ab	ab	ab	ab	bb	bb	ab	NoCall	NoCall	aa	ab	aa	bb	NoCall	aa	aa
Bat	AX-147243670	Araip.B03	11855292	Araip.B03_11855292_Bat	B03_11855292_Bat	TCTTCAAAGGACTCGGGCTCTGGATCCCTCTCTGG[C/T]GACAACTCCTTTTTCTCTATCTTGCAGCTCTCCCA	B03	48.391	Araip.B03	11855292	B03_11855292_Bat	bb	bb	aa	aa	ab	bb	bb	ab	bb	ab	ab	bb	aa	bb	ab	ab	ab	bb	bb	ab	ab	aa	ab	ab	ab	ab	bb	ab	ab	ab	ab	aa	ab	aa	bb	ab	aa	aa
Bat	AX-147243694	Araip.B03	12158942	Araip.B03_12158942_Bat	B03_12158942_Bat	AGTAGTAATCCTGATGGTAAAGTAGCCTTGCACCA[G/T]CTTGAAGTGTAGCATGGCACTAATGAAGACATTAC	B03	49.167	Araip.B03	12158942	B03_12158942_Bat	bb	bb	aa	aa	ab	bb	bb	ab	bb	ab	ab	bb	aa	bb	ab	ab	ab	bb	bb	ab	ab	aa	ab	ab	ab	ab	bb	ab	ab	ab	ab	aa	ab	aa	bb	ab	aa	aa
Bat	AX-147243905	Araip.B03	16069070	Araip.B03_16069070_Bat	B03_16069070_Bat	AATACCTTAAAGTGTTACTATATTGAGCTTAATAA[C/T]CAACTGCAGTATTCGGACTGAGTTGGAATTGTTTG	B03	55.987	Araip.B03	16069070	B03_16069070_Bat	bb	bb	aa	aa	aa	bb	ab	ab	ab	ab	ab	bb	ab	bb	ab	aa	ab	bb	bb	ab	ab	aa	ab	ab	ab	ab	bb	ab	ab	ab	ab	aa	ab	aa	NoCall	ab	aa	aa
Bat	AX-147244088	Araip.B03	22451302	Araip.B03_22451302_Bat	B03_22451302_Bat	ATCTAATTAACCCCATGGGTTAGTCAAGCCAAAAC[C/T]AACTCAAGTTGCAAAATATCTCAAAAATGAATAAT	B03	64.405	Araip.B03	22451302	B03_22451302_Bat	bb	bb	aa	aa	aa	ab	bb	ab	ab	ab	ab	bb	ab	bb	ab	aa	ab	bb	bb	ab	ab	aa	ab	bb	ab	ab	bb	ab	ab	ab	ab	aa	ab	ab	bb	ab	aa	ab
Bat	AX-147244183	Araip.B03	25572594	Araip.B03_25572594_Bat	B03_25572594_Bat	AAAAAAGCAGTTTATCCCATCGTTAACGAGTCAAG[C/T]ACGAAGGAGTTACGGCTTTACTCAACCCCGCCGAG	B03	69.527	Araip.B03	25572594	B03_25572594_Bat	bb	bb	aa	aa	aa	ab	bb	ab	ab	ab	ab	NoCall	ab	bb	ab	aa	ab	NoCall	bb	ab	ab	aa	ab	bb	ab	ab	bb	ab	ab	ab	ab	aa	ab	ab	bb	ab	aa	aa
Bat	AX-147216293	Aradu.A03	21567581	Aradu.A03_21567581_Bat	A03_21567581_Bat	TTTCTATAATTTTAGTAATTTTGCAATAGGTTAAT[C/T]AATCTAGAAGTTTCCATAATTTTATTAAATTTGTA	B03	80.335	Araip.B03	23870373	B03_23870373_Bat	bb	bb	aa	aa	aa	ab	bb	NoCall	aa	ab	ab	ab	ab	ab	NoCall	aa	ab	bb	bb	NoCall	ab	aa	aa	bb	NoCall	aa	NoCall	ab	aa	ab	ab	aa	NoCall	ab	ab	ab	aa	aa
Bat	AX-147244700	Araip.B03	73087661	Araip.B03_73087661_Bat	B03_73087661_Bat	TTAACTGTTTTACTCTATGTGAACAATTGATTATC[C/T]GTGTATTAATAATCTTCCTGCACTTGCTTTTATAA	B03	92.858	Araip.B03	73087661	B03_73087661_Bat	bb	bb	aa	aa	aa	ab	ab	ab	ab	NoCall	ab	NoCall	ab	ab	ab	aa	ab	ab	bb	ab	bb	aa	ab	bb	ab	ab	bb	bb	ab	ab	bb	aa	ab	ab	bb	ab	aa	aa
Bat	AX-147244499	Araip.B03	39614080	Araip.B03_39614080_Bat	B03_39614080_Bat	AATTCTCACACTGTCGTCATCTTCTCCAAGTCCTA[C/T]TGCCCGTACGTCACACTCTCTTCCTTTTTTTTCCC	B03	94.867	Araip.B03	39614080	B03_39614080_Bat	bb	bb	aa	aa	aa	NoCall	ab	ab	ab	ab	ab	bb	ab	bb	ab	aa	ab	bb	bb	ab	bb	aa	ab	bb	ab	ab	bb	ab	ab	ab	bb	aa	ab	ab	bb	bb	aa	aa
Bat	AX-147245769	Araip.B03	128296128	Araip.B03_128296128_Bat	B03_128296128_Bat	GCTTCCTGCCAATTTCGATTTGGAACTATTTCTCA[G/T]GGTATATTTCAAAAGGCTTTCATATAAAAAAGGAC	B03	109.061	Araip.B03	128296128	B03_128296128_Bat	bb	bb	aa	aa	aa	NoCall	ab	ab	NoCall	bb	bb	ab	ab	NoCall	aa	aa	ab	ab	bb	ab	bb	aa	bb	bb	NoCall	NoCall	ab	ab	ab	ab	aa	aa	bb	bb	bb	bb	aa	aa
Bat	AX-147242920	Araip.B03	762928	Araip.B03_762928_Bat	B03_762928_Bat	GATGAAAGTAGATCCAGGCATAATAAACGGTCAAG[A/G]TCGAAATCTGTGGATGATAAGCAGCGCTTGCCTGA	B03	117.188	Araip.B03	762928	B03_762928_Bat	bb	bb	aa	aa	aa	NoCall	bb	ab	bb	bb	ab	ab	ab	ab	aa	aa	ab	bb	NoCall	ab	bb	aa	NoCall	ab	ab	ab	bb	NoCall	ab	ab	aa	aa	ab	ab	NoCall	bb	aa	aa
Bat	AX-147245361	Araip.B03	121713716	Araip.B03_121713716_Bat	B03_121713716_Bat	ATAGAAGAGCCATTAGATAACCTTCAACACATCCG[C/T]ACATGTTTGGATATACCACGCCTGCTTTGTTGTGA	B03	122.751	Araip.B03	121713716	B03_121713716_Bat	bb	bb	aa	aa	aa	ab	ab	ab	ab	bb	ab	ab	ab	ab	aa	aa	ab	bb	bb	ab	ab	aa	bb	bb	ab	ab	bb	bb	ab	ab	aa	aa	ab	ab	NoCall	ab	aa	aa
Bat	AX-147245038	Araip.B03	112444742	Araip.B03_112444742_Bat	B03_112444742_Bat	TGAGGCCCGAAGGAATGCTTATTGTTCGAGACACT[A/G]CTGAGGTAATTAACGAGCTTGAGAGCATGGTGAAA	B03	127.314	Araip.B03	112444742	B03_112444742_Bat	bb	bb	aa	aa	aa	bb	ab	ab	ab	bb	ab	bb	ab	ab	aa	aa	ab	bb	bb	ab	ab	aa	NoCall	bb	ab	NoCall	bb	ab	ab	ab	aa	aa	ab	ab	bb	ab	aa	aa
Bat	AX-147245054	Araip.B03	113447377	Araip.B03_113447377_Bat	B03_113447377_Bat	GAAAAGTTTATGCTTAAGCTTGCTGAGAAGAAACC[A/G]AAGATAGAATCCAAGAAGGCGAAAGAGTATAGGGA	B03	128.117	Araip.B03	113447377	B03_113447377_Bat	bb	bb	aa	aa	aa	NoCall	ab	ab	ab	bb	ab	bb	NoCall	ab	aa	aa	ab	bb	bb	ab	ab	aa	ab	bb	ab	ab	bb	ab	ab	ab	aa	aa	ab	ab	bb	ab	aa	aa
Bat	AX-147245003	Araip.B03	110476266	Araip.B03_110476266_Bat	B03_110476266_Bat	CTCTGCCTCTTCTCCTCATCAGAGAATGTCTTCTT[A/G]TACAGCTCCTTGTTCTCGAACTCGCCGAATATGTT	B03	129.586	Araip.B03	110476266	B03_110476266_Bat	bb	bb	aa	aa	aa	ab	ab	ab	ab	bb	ab	bb	ab	ab	aa	aa	ab	bb	bb	ab	NoCall	aa	ab	bb	ab	ab	NoCall	ab	ab	ab	aa	aa	ab	ab	bb	ab	aa	aa
Bat	AX-147244888	Araip.B03	104424440	Araip.B03_104424440_Bat	B03_104424440_Bat	TGAGATAGATTGCTGAAGAAAAGGTTAATGGTGCA[G/T]GAAATGTATATTTAATGCATGCGGTGGCTTGGCTT	B03	130.771	Araip.B03	104424440	B03_104424440_Bat	bb	bb	aa	aa	aa	ab	ab	ab	ab	bb	ab	bb	ab	ab	aa	aa	ab	bb	bb	ab	ab	aa	ab	bb	ab	ab	NoCall	ab	ab	ab	ab	aa	ab	ab	bb	ab	aa	aa
Bat	AX-147244914	Araip.B03	105702035	Araip.B03_105702035_Bat	B03_105702035_Bat	ACAATTTCATTATAAAGTTTTGTCCTTTTTTGAGG[A/G]GTGGGATTGGGTGGCCTTCATTGTAGTGAAAGAAA	B03	131.1	Araip.B03	105702035	B03_105702035_Bat	bb	bb	aa	aa	aa	bb	ab	ab	ab	bb	ab	bb	ab	ab	aa	NoCall	ab	bb	bb	ab	ab	aa	ab	bb	ab	ab	bb	ab	ab	ab	ab	aa	ab	ab	bb	ab	aa	aa
Bat	AX-147244957	Araip.B03	107990191	Araip.B03_107990191_Bat	B03_107990191_Bat	GGAGAGGTGGGTTTGGAGGTGTGTCAGTGTGGCTC[C/T]GATGAGTGACCACTTTCCCTTGAAGCTCTCCATGG	B03	132.392	Araip.B03	107990191	B03_107990191_Bat	bb	bb	aa	aa	aa	NoCall	ab	ab	ab	bb	ab	bb	ab	ab	aa	aa	ab	bb	bb	ab	ab	aa	ab	bb	ab	ab	bb	ab	ab	ab	aa	aa	ab	ab	bb	ab	aa	aa
Bat	AX-147244952	Araip.B03	107862731	Araip.B03_107862731_Bat	B03_107862731_Bat	ATTTGATCCGTGAATCAGCAGCATATTTTAAGAGT[A/G]CCCCAATACTCCATAAAACCTGCAACAACAAAACA	B03	132.758	Araip.B03	107862731	B03_107862731_Bat	bb	bb	aa	aa	aa	ab	ab	ab	ab	bb	ab	bb	ab	ab	aa	aa	ab	bb	bb	ab	ab	aa	bb	bb	ab	ab	bb	ab	ab	ab	aa	aa	ab	ab	bb	ab	aa	aa
Bat	AX-147244993	Araip.B03	109910413	Araip.B03_109910413_Bat	B03_109910413_Bat	CCATTACCTCTGAAAAACCCTAGCCAACCATCTTG[C/T]TTCCATATCTTCATTATTGCAGGCATAATTGAAGC	B03	133.444	Araip.B03	109910413	B03_109910413_Bat	bb	bb	aa	aa	aa	NoCall	ab	ab	ab	bb	ab	bb	ab	ab	aa	aa	ab	bb	bb	ab	ab	aa	NoCall	bb	ab	ab	bb	ab	ab	ab	aa	aa	ab	ab	bb	ab	aa	aa
Bat	AX-147245131	Araip.B03	116532562	Araip.B03_116532562_Bat	B03_116532562_Bat	ATGCACAAGGGCGTCAGTGTTTGGTTGGATGTACC[A/G]CTGGAAGCCTTGGCACAGAGAATTGCAGCTGTAGG	B03	137.972	Araip.B03	116532562	B03_116532562_Bat	bb	bb	aa	aa	aa	bb	ab	ab	ab	bb	ab	bb	ab	ab	aa	aa	ab	bb	bb	ab	ab	aa	NoCall	bb	ab	ab	bb	bb	ab	ab	aa	aa	ab	ab	bb	ab	aa	aa
Bat	AX-147246180	Araip.B03	133674413	Araip.B03_133674413_Bat	B03_133674413_Bat	CAAAGTTTGACTCTTTATTTGAGACTGCTTGAATT[C/T]CCTTCGCCAAGGTTTCGGCTTTAGAAAGATCAACA	B03	139.694	Araip.B03	133674413	B03_133674413_Bat	bb	bb	aa	aa	aa	NoCall	ab	ab	ab	bb	ab	bb	ab	ab	aa	aa	ab	bb	bb	ab	ab	aa	bb	bb	ab	ab	bb	bb	ab	ab	aa	aa	ab	ab	bb	ab	aa	aa
Bat	AX-147246175	Araip.B03	133535658	Araip.B03_133535658_Bat	B03_133535658_Bat	ACAGTTTTTGTTTTCAGCATCTTCATTATGCTTAT[A/C]TTTTCTGAGTTTGCAGCTTCCTTCTCTTCCAACTC	B03	140.28	Araip.B03	133535658	B03_133535658_Bat	bb	bb	aa	aa	aa	NoCall	ab	ab	ab	bb	ab	bb	ab	ab	aa	aa	ab	bb	bb	ab	ab	aa	bb	bb	ab	ab	NoCall	bb	ab	ab	aa	aa	ab	ab	bb	ab	aa	aa
Bat	AX-147246153	Araip.B03	133108147	Araip.B03_133108147_Bat	B03_133108147_Bat	TGGTTGTACTCTCCAAGAAAACCAGAATTTGCTAA[A/G]CAAGATTGTCCCAATGAAGGAATCCACCATGTCCC	B03	141.78	Araip.B03	133108147	B03_133108147_Bat	bb	bb	aa	aa	aa	ab	ab	ab	ab	bb	ab	bb	ab	ab	NoCall	aa	ab	bb	bb	ab	ab	aa	bb	bb	bb	ab	bb	bb	ab	ab	aa	aa	ab	ab	ab	ab	aa	aa
Bat	AX-147246243	Araip.B03	134565969	Araip.B03_134565969_Bat	B03_134565969_Bat	ATCCCAAGCTAGAATCTGACAAGGAAATGGATCCT[C/T]ATCCTGGTCCTCAGTTCTCTCTCAAGGAGCATATT	B03	143.156	Araip.B03	134565969	B03_134565969_Bat	bb	bb	aa	aa	aa	NoCall	ab	ab	ab	bb	ab	bb	ab	ab	aa	aa	ab	bb	bb	ab	ab	aa	bb	bb	ab	ab	bb	bb	ab	ab	aa	aa	ab	ab	bb	ab	aa	aa
Bat	AX-147246216	Araip.B03	134129058	Araip.B03_134129058_Bat	B03_134129058_Bat	GCTCATTATACTCGTGTTTCTTTGTGAAATGATTT[C/T]ATTACCTAAGTGATGTTATTCTTCCTCTATTCCGA	B03	143.504	Araip.B03	134129058	B03_134129058_Bat	bb	bb	aa	aa	aa	NoCall	ab	ab	ab	bb	ab	bb	ab	ab	aa	aa	ab	bb	bb	ab	NoCall	aa	bb	bb	ab	ab	bb	bb	ab	ab	aa	aa	ab	ab	bb	ab	aa	aa
Bat	AX-147246008	Araip.B03	131102052	Araip.B03_131102052_Bat	B03_131102052_Bat	GCATATACATTCTGGAATACAGTTTACATACGATA[A/G]ATTTTTCACTGTCTTCTTAAATCTTGATCACAAAA	B03	144.728	Araip.B03	131102052	B03_131102052_Bat	bb	bb	aa	aa	aa	bb	ab	ab	ab	bb	ab	bb	ab	ab	aa	aa	ab	NoCall	bb	ab	ab	aa	bb	bb	ab	ab	bb	bb	ab	ab	aa	aa	ab	ab	NoCall	ab	aa	aa
Bat	AX-147245845	Araip.B03	129243482	Araip.B03_129243482_Bat	B03_129243482_Bat	TATTGAGAGGGAAAAACAATGGTTTAAGCCAGAGC[G/T]CAGTAGAAGATGACTACCTAAATCTTTATGCCACA	B03	146.742	Araip.B03	129243482	B03_129243482_Bat	bb	bb	aa	aa	aa	ab	ab	ab	ab	bb	ab	bb	ab	ab	aa	aa	ab	bb	bb	ab	ab	aa	bb	bb	ab	ab	ab	NoCall	ab	ab	aa	aa	ab	ab	NoCall	ab	aa	aa
Bat	AX-147245794	Araip.B03	128561705	Araip.B03_128561705_Bat	B03_128561705_Bat	AATTTTGTCATTGATGCCCATAGATGAACTTAGGG[A/G]CAAAACTGCAGAACAGGTGGCTTTTGAAGGCATTG	B03	147.788	Araip.B03	128561705	B03_128561705_Bat	bb	bb	aa	aa	aa	ab	ab	ab	ab	bb	ab	bb	ab	ab	aa	aa	ab	bb	bb	ab	ab	aa	bb	bb	ab	ab	bb	bb	ab	ab	aa	aa	ab	NoCall	bb	ab	aa	aa
Bat	AX-147245796	Araip.B03	128567908	Araip.B03_128567908_Bat	B03_128567908_Bat	CAATCAATGTACAGAGAAACAGCTTATCCCTCATG[C/T]CCAAAGATGCACTTATCAGTTATCAATAACATTCT	B03	148.987	Araip.B03	128567908	B03_128567908_Bat	bb	bb	aa	aa	aa	bb	ab	ab	NoCall	NoCall	ab	bb	ab	NoCall	aa	aa	ab	bb	bb	NoCall	ab	aa	bb	NoCall	ab	ab	NoCall	bb	ab	ab	NoCall	aa	ab	ab	bb	ab	aa	aa
Bat	AX-147245713	Araip.B03	127846394	Araip.B03_127846394_Bat	B03_127846394_Bat	GCTGAAACACATTGATTTACTAACTTGGTTTCTCT[C/T]TGAACAAACTCAATAATGAATTTGACGACAGAAGC	B03	149.705	Araip.B03	127846394	B03_127846394_Bat	bb	bb	aa	aa	aa	NoCall	ab	ab	ab	bb	ab	bb	ab	ab	aa	aa	ab	bb	bb	ab	ab	aa	bb	bb	ab	ab	bb	bb	ab	ab	aa	aa	ab	ab	bb	ab	aa	aa
Bat	AX-147245798	Araip.B03	128586889	Araip.B03_128586889_Bat	B03_128586889_Bat	AACCGAGCTAGGTGCTGCAGCTCTATATAACGCGT[C/T]ATGCGATCTCCACTATCTCTCAATCAACATTCATT	B03	150.655	Araip.B03	128586889	B03_128586889_Bat	bb	bb	aa	aa	aa	NoCall	ab	ab	ab	bb	ab	bb	ab	ab	aa	aa	ab	bb	bb	ab	ab	aa	NoCall	bb	ab	ab	bb	bb	ab	ab	aa	aa	ab	ab	bb	ab	aa	aa
Bat	AX-147218217	Aradu.A03	128737567	Aradu.A03_128737567_Bat	A03_128737567_Bat	AAAATCATATGTATCTTGAGCTATAATACAATTCA[A/C]TACTGCAAATGTAAAAGAACGGTTATCACTTCATT	B03	151.322	Araip.B03	129421384	B03_129421384_Bat	bb	bb	aa	aa	aa	bb	ab	ab	ab	bb	ab	bb	ab	ab	aa	aa	ab	bb	bb	ab	ab	aa	bb	bb	ab	ab	bb	bb	ab	ab	aa	aa	ab	ab	NoCall	ab	aa	aa
Bat	AX-147245799	Araip.B03	128595897	Araip.B03_128595897_Bat	B03_128595897_Bat	GTTTTCAGTTCTTTTATGCGAGCTTCAAGAGAAGC[A/G]CAAGCAATTTGGATGTCTATATTTTTCTGACACAG	B03	152.58	Araip.B03	128595897	B03_128595897_Bat	bb	bb	aa	aa	aa	bb	ab	ab	ab	bb	ab	bb	ab	ab	aa	aa	ab	bb	bb	ab	ab	aa	bb	bb	ab	ab	bb	bb	ab	ab	aa	aa	ab	ab	bb	ab	aa	aa
Bat	AX-147245654	Araip.B03	126748223	Araip.B03_126748223_Bat	B03_126748223_Bat	ATGTGATGATGATGATGATGATGATGATGTGGAGT[A/G]GTTTGAAAAAGCTGTGCAACTTCTGTTGGCCTGGC	B03	153.746	Araip.B03	126748223	B03_126748223_Bat	bb	bb	aa	aa	aa	bb	ab	ab	ab	bb	ab	bb	ab	ab	aa	aa	ab	bb	bb	ab	ab	aa	bb	bb	ab	ab	bb	bb	ab	ab	aa	aa	ab	ab	bb	ab	aa	aa
Bat	AX-147245589	Araip.B03	125811834	Araip.B03_125811834_Bat	B03_125811834_Bat	GCCTATGTAATTGTTTTTCTCTTTGTTGGTGCAGA[C/T]ATTCTGAAGCAAGAGTTAAATAAAAAAAATATATC	B03	154.395	Araip.B03	125811834	B03_125811834_Bat	bb	bb	aa	aa	aa	bb	ab	ab	ab	bb	ab	bb	ab	ab	aa	aa	ab	bb	bb	ab	ab	aa	NoCall	bb	ab	ab	bb	bb	ab	ab	aa	aa	ab	ab	bb	ab	aa	aa
[truncated: 420 more rows]
[truncated: 185 more columns]

## Sheet: QTL
		QTL for resistance to Meloidogyne arenaria from Arachis stenosperma
		QTL peak
		In red: Marker position significant at 1%
		In black: Marker position significant at 5%
		In blue: under threshold at 1% or 5%
[truncated: 53 more rows]

## Sheet: Colocalization
	SCROLL DOWN TO SEE WHOLE A02 CHROMOSOME REPRESENTATION WITH MARKERS, QTL POSITION (Leal-Bertioli et al. 2016 & present work) AND R-GENES (Bertioli et al. 2016)							SCROLL DOWN TO SEE WHOLE A04 CHROMOSOME REPRESENTATION WITH MARKERS, QTL POSITION (Leal-Bertioli et al. 2016 & present work) AND R-GENES (Bertioli et al. 2016)							SCROLL DOWN TO SEE WHOLE A09 CHROMOSOME REPRESENTATION WITH MARKERS, QTL POSITION (Leal-Bertioli et al. 2016 & present work) AND R-GENES (Bertioli et al. 2016)
[truncated: 117 more rows]
[truncated: 34 more columns]

[truncated: 3 more sheets: BC donor parents, Tetrasomic Recombination, Traits for F2-derived F3 lines]
