# Supplementary material for: A new source of root-knot nematode resistance from Arachis stenosperma incorporated into allotetraploid peanut (Arachis hypogaea)
Source: Sci Rep. 2019 Nov 27;9:17702. doi: 10.1038/s41598-019-54183-1 (PMC6881346; doi:10.1038/s41598-019-54183-1)
Supplement: Supplementary file 2 — AppendixS1 [file 41598_2019_54183_MOESM2_ESM.zip › AppendixS1.xlsx]

## Sheet: 1.ScriptsForFiltering1.txt
ScriptsForFiltering1.txt
SNP assays extracted from SNP calling of tetraploid genotypes only (Batsten1, A. hypogaea Runner-886 and RBS-F2 population).
############################################################################################################################
--> 200 samples
--> File NAME: TetraploisControlsRBSF2s.txt
1. BatSten1
2. BatSten1
3. Runner-886
4. Runner-886
5. RBS-F2-1
6. RBS-F2-2
7. RBS-F2-3
8. RBS-F2-5
9. RBS-F2-6
10. RBS-F2-7
11. RBS-F2-8
12. RBS-F2-9
13. RBS-F2-10
14. RBS-F2-11
15. RBS-F2-12
16. RBS-F2-13
17. RBS-F2-17
18. RBS-F2-19
19. RBS-F2-20
20. RBS-F2-21
21. RBS-F2-22
22. RBS-F2-23
23. RBS-F2-24
24. RBS-F2-25
25. RBS-F2-26
26. RBS-F2-27
27. RBS-F2-28
28. RBS-F2-29
29. RBS-F2-30
30. RBS-F2-31
31. RBS-F2-33
32. RBS-F2-34
33. RBS-F2-35
34. RBS-F2-36
35. RBS-F2-37
36. RBS-F2-38
37. RBS-F2-40
38. RBS-F2-41
39. RBS-F2-43
40. RBS-F2-44
41. RBS-F2-45
42. RBS-F2-46
43. RBS-F2-48
44. RBS-F2-50
45. RBS-F2-51
46. RBS-F2-52
47. RBS-F2-53
48. RBS-F2-55
49. RBS-F2-56
50. RBS-F2-58
51. RBS-F2-59
52. RBS-F2-60
53. RBS-F2-61
54. RBS-F2-62
55. RBS-F2-63
56. RBS-F2-64
57. RBS-F2-65
58. RBS-F2-66
59. RBS-F2-67
60. RBS-F2-68
61. RBS-F2-69
62. RBS-F2-70
63. RBS-F2-71
64. RBS-F2-73
65. RBS-F2-74
66. RBS-F2-75
67. RBS-F2-76
68. RBS-F2-77
69. RBS-F2-78
70. RBS-F2-79
71. RBS-F2-80
72. RBS-F2-81
73. RBS-F2-82
74. RBS-F2-83
75. RBS-F2-84
76. RBS-F2-85
77. RBS-F2-86
78. RBS-F2-88
79. RBS-F2-89
80. RBS-F2-90
81. RBS-F2-91
82. RBS-F2-92
83. RBS-F2-94
84. RBS-F2-95
85. RBS-F2-96
86. RBS-F2-97
87. RBS-F2-98
88. RBS-F2-99
89. RBS-F2-101
90. RBS-F2-102
91. RBS-F2-103
92. RBS-F2-104
93. RBS-F2-105
94. RBS-F2-106
95. RBS-F2-107
96. RBS-F2-108
97. RBS-F2-109
98. RBS-F2-111
99. RBS-F2-113
100. RBS-F2-114
101. RBS-F2-115
102. RBS-F2-116
103. RBS-F2-117
104. RBS-F2-118
105. RBS-F2-119
106. RBS-F2-121
107. RBS-F2-123
108. RBS-F2-124
109. RBS-F2-125
110. RBS-F2-126
111. RBS-F2-127
112. RBS-F2-128
113. RBS-F2-129
114. RBS-F2-130
115. RBS-F2-131
116. RBS-F2-132
117. RBS-F2-133
118. RBS-F2-134
119. RBS-F2-135
120. RBS-F2-136
121. RBS-F2-137
122. RBS-F2-138
123. RBS-F2-140
124. RBS-F2-141
125. RBS-F2-142
126. RBS-F2-143
127. RBS-F2-144
128. RBS-F2-145
129. RBS-F2-146
130. RBS-F2-147
131. RBS-F2-148
132. RBS-F2-149
133. RBS-F2-150
134. RBS-F2-151
135. RBS-F2-152
136. RBS-F2-153
137. RBS-F2-154
138. RBS-F2-155
139. RBS-F2-156
140. RBS-F2-158
141. RBS-F2-159
142. RBS-F2-160
143. RBS-F2-161
144. RBS-F2-162
145. RBS-F2-163
146. RBS-F2-164
147. RBS-F2-165
148. RBS-F2-166
149. RBS-F2-167
150. RBS-F2-168
151. RBS-F2-169
152. RBS-F2-170
153. RBS-F2-171
154. RBS-F2-172
155. RBS-F2-173
156. RBS-F2-174
157. RBS-F2-175
158. RBS-F2-176
159. RBS-F2-177
160. RBS-F2-178
161. RBS-F2-179
162. RBS-F2-181
163. RBS-F2-182
164. RBS-F2-183
165. RBS-F2-184
166. RBS-F2-185
167. RBS-F2-186
168. RBS-F2-187
169. RBS-F2-189
170. RBS-F2-190
171. RBS-F2-191
172. RBS-F2-192
173. RBS-F2-193
174. RBS-F2-194
175. RBS-F2-195
176. RBS-F2-196
177. RBS-F2-197
178. RBS-F2-198
179. RBS-F2-199
180. RBS-F2-200
181. RBS-F2-201
182. RBS-F2-202
183. RBS-F2-203
184. RBS-F2-204
185. RBS-F2-205
186. RBS-F2-206
187. RBS-F2-207
188. RBS-F2-208
189. RBS-F2-209
190. RBS-F2-210
191. RBS-F2-211
192. RBS-F2-212
193. RBS-F2-213
194. RBS-F2-214
195. RBS-F2-221
196. RBS-F2-224
197. RBS-F2-227
198. RBS-F2-232
199. RBS-F2-242
200. RBS-F2-243
##################################################################################
SNP assays extracted from SNP calling of diploid species + A. hypogaea Runner-886.
##################################################################################
--> 20 samples
--> File NAME: DiploidControls+Runner
1. Runner-886
2. Runner-886
3. A. batizocoi K9484
4. A. batizocoi K9484
5. A. stenosperma V10309
6. A. stenosperma V10309
7. A. stenosperma V15076
8. A. stenosperma V15076
9. A. stenosperma 410 = PI338280
10. A. duranensis V14167
11. A. duranensis V14167
12. A. duranensis sesn2848
13. A. duranensis sesn2848
14. A. duranensis K7988
15. A. ipaensis 30076
16. A. ipaensis 30076
17. A. magna K30097
18. A. magna K30097
19. A. magna 30092
20. A. magna 30092
##########################################
A. batizocoi K9484 characteristic markers:
##########################################
egrep "^\S+\tAA\tAA\tBB\tBB\tAA\tAA" DiploidControls+Runner.txt >> Bat-markers-1.txt
egrep "^\S+\tBB\tBB\tAA\tAA\tBB\tBB" DiploidControls+Runner.txt >> Bat-markers-2.txt
head -7 TetraploisControlsRBSF2s.txt > RBS-Bat-markers.txt
for i in `cut -f 1 Bat-markers-1.txt` ; do grep "$i" TetraploisControlsRBSF2s.txt | perl -lpe "s/AB/ab/g" | perl -lpe "s/BB/bb/g" | perl -lpe "s/AA/aa/g" >> RBS-Bat-markers.txt ; done
for i in `cut -f 1 Bat-markers-2.txt` ; do grep "$i" TetraploisControlsRBSF2s.txt | perl -lpe "s/AB/ab/g" | perl -lpe "s/AA/bb/g" | perl -lpe "s/BB/aa/g" >> RBS-Bat-markers.txt ; done
head -7 RBS-Bat-markers.txt > RBS-Bat-markers-filter.txt
egrep "^\S+\tbb\tbb\taa\taa" RBS-Bat-markers.txt >> RBS-Bat-markers-filter.txt
#############################################
A. stenosperma V10309 characteristic markers:
#############################################
egrep "^\S+\tBB\tBB\tBB\tBB\tAA\tAA" DiploidControls+Runner.txt >> Sten-markers-1.txt
egrep "^\S+\tAA\tAA\tAA\tAA\tBB\tBB" DiploidControls+Runner.txt >> Sten-markers-2.txt
head -7 TetraploisControlsRBSF2s.txt > RBS-Sten-markers.txt
for i in `cut -f 1 Sten-markers-1.txt` ; do grep "$i" TetraploisControlsRBSF2s.txt | perl -lpe "s/AB/ab/g" | perl -lpe "s/AA/bb/g" | perl -lpe "s/BB/aa/g" >> RBS-Sten-markers.txt ; done
for i in `cut -f 1 Sten-markers-2.txt` ; do grep "$i" TetraploisControlsRBSF2s.txt | perl -lpe "s/AB/ab/g" | perl -lpe "s/BB/bb/g" | perl -lpe "s/AA/aa/g" >> RBS-Sten-markers.txt ; done
head -7 RBS-Sten-markers.txt > RBS-Sten-markers-filter.txt
egrep "^\S+\tbb\tbb\taa\taa" RBS-Sten-markers.txt >> RBS-Sten-markers-filter.txt
#############################################
A. hypogaea Runner-IAC-886 characteristic markers:
#############################################
egrep "^\S+\t.B\t.B\tAA\tAA\tAA\tAA" DiploidControls+Runner.txt >> Hyp-markers-1.txt
egrep "^\S+\tA.\tA.\tBB\tBB\tBB\tBB" DiploidControls+Runner.txt >> Hyp-markers-2.txt
head -7 TetraploisControlsRBSF2s.txt > RBS-Hyp-markers.txt
for i in `cut -f 1 Hyp-markers-1.txt` ; do grep "$i" TetraploisControlsRBSF2s.txt | perl -lpe "s/AB/ab/g" | perl -lpe "s/AA/bb/g" | perl -lpe "s/BB/aa/g" >> RBS-Hyp-markers.txt ; done
for i in `cut -f 1 Hyp-markers-2.txt` ; do grep "$i" TetraploisControlsRBSF2s.txt | perl -lpe "s/AB/ab/g" | perl -lpe "s/BB/bb/g" | perl -lpe "s/AA/aa/g" >> RBS-Hyp-markers.txt ; done
head -7 RBS-Hyp-markers.txt > RBS-Hyp-markers-filter.txt
egrep "^\S+\tbb\tbb\taa\taa" RBS-Hyp-markers.txt >> RBS-Hyp-markers-filter.txt

## Sheet: 2.DiploidControls+Runner.txt
##batch-folder=C:\Users\Public\Documents\AxiomAnalysisSuite\Output\DiploidControls+Runner
##annotation-file=C:\Users\jacklab\Desktop\Carolina\SNPs_Analysis_Axiom\Library\Axiom_Arachis.r1.20151022.annot.db
##export-txt-file=C:\Users\jacklab\Desktop\cballen\Affymetrix_RBSF2s\ExportedData\DiploidsControls+Runner.txt
##snp-count=58233
##samples-per-snp=20
probeset_id	a550665-4286534-040317-758_C03	a550665-4286534-040317-758_D03	a550665-4286534-040317-758_A01	a550665-4286534-040317-758_B01	a550665-4286534-040317-758_A15	a550665-4286534-040317-758_B15	a550665-4286534-040317-758_B17	a550665-4286534-040317-758_A17	a550665-4286534-040317-758_B20	a550665-4286534-040317-758_A05	a550665-4286534-040317-758_B05	a550665-4286534-040317-758_B04	a550665-4286534-040317-758_A04	a550665-4286534-040317-758_B18	a550665-4286534-040317-758_A11	a550665-4286534-040317-758_B11	a550665-4286534-040317-758_A13	a550665-4286534-040317-758_B13	a550665-4286534-040317-758_A08	a550665-4286534-040317-758_B08	Affy_SNP_ID	Chr_id	Start	Stop	Strand	dbSNP_RS_ID	dbSNP_Loctype	In_Hapmap	Strand_Vs_dbSNP	Probe_Count	Cytoband	ChrX_PAR	Flank	Allele_A	Allele_B	Ref_Allele	Alt_Allele	Associated_Gene	Genetic_Map	Microsatellite	Heterozygous_Allele_Frequencies	Allele_Frequency_Count	Allele_Frequencies	Minor_Allele	Minor_Allele_Frequency	OMIM	Biomedical	Annotation_Notes	custchr
probeset_id	Runner886	Runner886	A. batizocoi K9484	A. batizocoi K9484	A. stenosperma V10309	A. stenosperma V10309	A. stenosperma V15076	A. stenosperma V15076	A. stenosperma 410 = PI338280	A. duranensis V14167	A. duranensis V14167	A. duranensis sesn2848	A. duranensis sesn2848	A. duranensis K7988	A. ipaensis 30076	A. ipaensis 30076	A. magna K30097	A. magna K30097	A. magna 30092	A. magna 30092
AX-123373785	BB	BB	BB	BB	BB	BB	BB	BB	BB	BB	BB	BB	BB	AB	BB	BB	BB	BB	BB	BB	Affx-152044780	1001	13513634		+								GTGACCAGGTATGTACCAATTCCAAAGGCATCAAC[C/T]TCATGACCCTGTAGAGTAAATCAAAATCAAATGGG	T	C														Aradu.A01
AX-147207617	AA	AA	AA	AA	AA	AA	AA	AA	AA	AA	AA	AA	AA	AA	AA	AA	AA	AA	AA	AA	Affx-152054569	1001	68091		+								TCAAAAAGCTTCAATAGATTCGCTGTGAGACCAGT[C/T]GGGTGACTCTGTCCAATCTGCTCAATAAAGAAATA	T	C														Aradu.A01
AX-147207618	AA	AA	AA	AA	AA	AA	AA	AA	AA	AA	AA	AA	AA	AA	AA	AA	AA	AA	AA	AA	Affx-152033979	1001	101310		+								GTTTACGTCAAGGTATTACATCACCCATCTCTGAT[C/T]TGACTGAAAGATTGCTCCTTGAAGAGCGTGACCAT	T	C														Aradu.A01
AX-147207619	AB	AB	AA	AA	AA	AA	AA	AA	AA	BB	BB	AA	AA	BB	AA	AB	AB	AB	AB	AB	Affx-152056117	1001	102918		+								CTGTAAAGTTCAGCCAGCAAGACCCTGTTTGTTGC[C/T]TATCAAGAGATTGTTCACTTGAGCTAGATTGTAAT	T	C														Aradu.A01
AX-147207620	BB	BB	BB	BB	BB	BB	BB	BB	BB	BB	BB	BB	BB	BB	BB	BB	BB	BB	BB	BB	Affx-152069756	1001	103028		+								GTTCATGTGGATGGTTCCCCTGAAAATAATGCTGA[C/T]GTGAGTAGCATGCAAGGAATGGATGTTGAAGTACG	T	C														Aradu.A01
AX-147207621	BB	BB	AB	AB	NoCall	AB	AB	AB	AB	AB	AB	AB	AB	AA	NoCall	AB	AB	NoCall	NoCall	AB	Affx-152064362	1001	103157		+								CTTGAGAATCCAAGTATCTTGCAACGAAGAAGAAT[G/T]CCTGGAAATGGAGAAAGGAGCAAACGCAAGCGGTG	T	G														Aradu.A01
AX-147207622	BB	BB	AB	AB	AA	AA	AA	AA	AA	BB	BB	BB	BB	BB	BB	BB	BB	BB	BB	BB	Affx-152070721	1001	105794		+								TCGCATACTGACAGCTGCACCAATGGTTCATCTCA[A/G]GCTACTGTATCTTCGGGCACGAGACTGTCAGAAGA	A	G														Aradu.A01
AX-147207623	NoCall	NoCall	NoCall	AB	AA	AA	AA	AA	AA	AA	AA	AA	AA	AA	BB	BB	NoCall	AB	BB	BB	Affx-152057873	1001	106775		+								TACTTTTAGGTGGAAGAAAAAGTAGTTATACTTGC[G/T]GAATCAAGTTTTTAACAACAAAGTGTCAGAGTGCA	T	G														Aradu.A01
AX-147207624	BB	BB	BB	BB	BB	BB	BB	BB	BB	AA	AA	AA	AA	AA	BB	BB	BB	BB	BB	BB	Affx-152033583	1001	111099		+								CTGGCAATGGCGTTGAGCTTGCAGAAGATTGAAGT[G/T]GACGAGTCTGTCCTCTTGCGTGTCACTCATTCTAA	T	G														Aradu.A01
AX-147207625	AB	AB	AA	NoCall	NoCall	AA	AA	NoCall	AB	BB	BB	AB	AB	BB	AA	AA	AB	AA	AA	NoCall	Affx-152064949	1001	112322		+								ATGCAAATATCAACTTCAACGTATGGAGGATCTCT[C/T]ATCCTCCATTTCCTTGTATTATTCTTCTCTCCATC	T	C														Aradu.A01
AX-147207626	AA	AA	AA	AA	AA	AA	AA	AA	AA	BB	BB	AA	AA	BB	AA	AA	AA	AA	AA	AA	Affx-152049582	1001	123462		+								AGTATTTTGATTTTTGACGAAGAGACCGAAGACAC[A/G]AGCGTGCGTTTGAGTGAATGGGCTTTGACTTGGGG	A	G														Aradu.A01
AX-147207627	AB	AB	AA	AA	AB	AB	AB	AB	AB	BB	BB	BB	BB	BB	AB	AB	AA	AA	AB	AB	Affx-152031884	1001	123546		+								ATGCACCAAACTAGGTTCCTTCAATGCACCAAACT[C/T]GAGTCTTGATTCTCCTCCCTTTTCTCACTATTCTC	T	C														Aradu.A01
AX-147207628	AB	AB	AA	AA	AB	AA	AA	AA	AA	AA	AA	AA	AA	AA	AB	AA	AB	AB	AB	AA	Affx-152076321	1001	123599		+								CCTTTTCTCACTATTCTCCTAGAATCTTCCTCAGT[C/T]TTTGTGGAATAATGGTAGTAGAAGAAATGTGCTTC	T	C														Aradu.A01
AX-147207629	AA	AA	AA	AA	AA	AA	AA	AA	AA	BB	BB	AA	AA	BB	AA	AA	AA	AA	AA	AA	Affx-152076844	1001	124183		+								GTGTTTGTTTGAAGCAGATAAGCACTCAAGCAAGG[A/G]CTAAACTTTTGGAGTTACAAACCATTCAGAACCCT	A	G														Aradu.A01
AX-147207630	BB	BB	BB	BB	BB	BB	BB	BB	BB	BB	BB	BB	BB	AA	BB	BB	BB	BB	BB	BB	Affx-152069134	1001	127375		+								CGGCAGGTTAAGATCCATAGAGGACCGTTATCCGA[C/T]CACATTAAAAACTGGGAAGATGTTAACAAGACGTT	T	C														Aradu.A01
AX-147207631	AB	AB	BB	BB	AB	AB	AB	AB	AB	AA	AA	AB	AB	AA	AB	AB	AB	NoCall	AB	AB	Affx-152045112	1001	157511		+								AGATAGCCTAATCGAAGCATCAACGAAAATTCATA[G/T]TCCAAAATCTAAAATTTCGGTTAATGGAGTTGGTC	T	G														Aradu.A01
AX-147207632	BB	BB	BB	BB	BB	BB	BB	BB	BB	BB	BB	BB	BB	BB	BB	BB	BB	BB	BB	BB	Affx-152028973	1001	157565		+								GGTTAATGGAGTTGGTCCAGGTCCTAGCCCTGGTA[G/T]TGGTCACAAAATAATCACCGGAAAAAATACTACTC	T	G														Aradu.A01
AX-147207633	BB	BB	BB	BB	BB	BB	BB	BB	BB	BB	BB	BB	BB	BB	AB	AB	BB	BB	BB	BB	Affx-152032848	1001	192838		+								TCTTGATGATGCATTAGCTGCAAGTTCGCCAGATG[C/T]GTCATCCGATAAAGAAGTTGAAAATCAAGATGAGC	T	C														Aradu.A01
AX-147207634	BB	BB	BB	BB	BB	BB	BB	BB	BB	AB	AB	AB	AB	AB	BB	BB	BB	BB	BB	BB	Affx-152054242	1001	197745		+								GGCAGTGAAAGAGAAGAAGTTTTTGGTTCATCCAC[A/G]ATGGATAGAGGCTGCAAATTATTTTTGGGAAAAGC	A	G														Aradu.A01
AX-147207635	BB	BB	BB	BB	BB	BB	BB	BB	BB	BB	BB	BB	BB	BB	BB	BB	BB	BB	BB	BB	Affx-152067140	1001	229099		+								TTATATATATTGTCTTTCTCGTTTTCCGGGAAAGT[A/G]GAGAAGTAAAATATGAATACCAGAGCACGCACCAG	A	G														Aradu.A01
AX-147207636	AA	AA	AA	AA	BB	BB	BB	BB	BB	AA	AA	AA	AA	AA	BB	BB	AA	AA	AA	AA	Affx-152074150	1001	230496		+								AGAATCTCAAAACATCAAAGATCAAAGTCATTTTC[A/G]CAGAGCGAGTTTCATTCGATGACAATGGGAAGGCC	A	G														Aradu.A01
AX-147207637	AB	AB	AA	AA	BB	BB	AA	AA	AA	BB	BB	BB	BB	BB	AA	AA	AA	AA	AA	AA	Affx-152065858	1001	230616		+								GACGTTGCGACCGATCACACAGGGAAGCTAGTCAA[C/T]GGGAGGCAGTTTCACAGAAAACAAGAGTCATTTTC	T	C														Aradu.A01
AX-147207638	BB	BB	BB	BB	BB	BB	BB	BB	BB	BB	BB	BB	BB	BB	AB	AB	AA	AA	BB	BB	Affx-152062069	1001	231463		+								ACTGTTAAGTGCTTGTGTAGCATATTTTTAAGAAT[C/T]GGAACATCCAATGACTTTTTGATGGAGCCGAGAAC	T	C														Aradu.A01
AX-147207639	BB	BB	BB	BB	BB	BB	BB	BB	BB	BB	BB	BB	BB	BB	BB	BB	BB	BB	BB	BB	Affx-152071736	1001	231562		+								AAGGAAAAAGATCAGTTGTGTGATCCTTATGGTAT[C/T]TGTTCGGAATCCAAAACAACAGATGTTGGTCCATA	T	C														Aradu.A01
AX-147207640	AB	AB	BB	BB	AA	AA	AA	AA	AA	AA	AA	BB	BB	AA	AB	BB	BB	BB	BB	BB	Affx-152071382	1001	253683		+								TAGACTCCTTCCAGAAATCCCTTGCTGTTTCTTCC[A/G]TTGGCGCCTTTCACTGCGCTCAACAGGTAACAATC	A	G														Aradu.A01
AX-147207641	AB	AB	BB	BB	BB	BB	AA	AA	AA	BB	BB	BB	BB	BB	AA	AA	BB	BB	BB	BB	Affx-152079882	1001	280183		+								CGGTCGAGCGCTTCAAGTTGATGAACACTAAGAGT[C/T]GCTGCACAGAACTCGTCAAAATCCATCCTTCTAAA	T	C														Aradu.A01
AX-147207642	AA	NoCall	AA	NoCall	BB	BB	BB	BB	BB	NoCall	NoCall	NoCall	AB	AB	AA	AA	AA	NoCall	AA	NoCall	Affx-152058180	1001	287481		+								AGGAGCCTTTGAAACGCAGAGACCCATGGAATCTC[C/T]GCGAGTGTTGTGTTCTAATCTGATTCTAGTTTCAA	T	C														Aradu.A01
AX-147207643	AA	AA	BB	BB	AA	AA	AA	AA	AA	AA	AA	AB	AB	AA	BB	BB	BB	BB	BB	BB	Affx-152043450	1001	287615		+								ATCTGCAATGAAATTGTGGAGTAGTTTCGAATTTG[G/T]AAATGGGTTTTGGGAGATTATGGCTTTGTGTTTGG	T	G														Aradu.A01
AX-147207644	AA	AA	AA	AA	AA	AA	AA	AA	AA	AA	AA	AA	AA	AA	AA	AA	AA	AA	AA	AA	Affx-152067007	1001	293429		+								ACAATTTTAAGGTCCATTTGTCCTCACCGTACATG[C/T]GAAAAACATTCACTGATGTGTTATGTATCTTCCCA	T	C														Aradu.A01
AX-147207645	BB	BB	BB	BB	BB	BB	BB	BB	BB	BB	BB	BB	BB	AA	BB	BB	BB	BB	BB	BB	Affx-152044586	1001	297348		+								ATAATCTGTGCTGTTTCATAAGCTCGTTGCAAGTC[A/G]GAAGAATATATAAAAGAGATCTTAGGCTCCCTGGA	A	G														Aradu.A01
AX-147207646	BB	NoCall	BB	BB	AA	AA	AA	AA	AA	BB	BB	BB	BB	BB	AB	AB	AB	NoCall	AB	NoCall	Affx-152065426	1001	298343		+								TGTTCATTTCCTAGTGCCTTCGCCCTTTCCACATG[C/T]GGTAACAGGTTATGGGCAAGTCCACTCAAGAATGC	T	C														Aradu.A01
AX-147207647	AA	AA	AA	AA	AA	AA	AA	AA	AA	AA	AA	AA	AA	AA	BB	BB	BB	BB	BB	BB	Affx-152044300	1001	304846		+								TAGAGTTCCAAGCTTTGGAAGAATCCAGCGCCAAT[G/T]CTGTTCAGCAGCACGTCTATCACTCGGAAAGTCGT	T	G														Aradu.A01
AX-147207648	AA	AA	AA	AA	AA	AA	AA	AA	AA	AA	AA	AA	AA	AA	AA	AA	AA	AA	AA	AA	Affx-152044813	1001	305166		+								GGGGAAGTAGAGAATAATGGCACAAGATGGGAGTC[A/G]CATAAATTTCAAGCCAAATCCATAGGCAAGTTTGA	A	G														Aradu.A01
AX-147207649	AB	AB	BB	BB	BB	BB	BB	BB	BB	AA	AA	AA	AA	BB	BB	BB	BB	BB	BB	BB	Affx-152033236	1001	327021		+								CGAGTAAAATTCCTAACGACCGATTCTGTTATGGC[A/G]CCACAATGGTCGCGGACATATTTATTAATTGAACC	A	G														Aradu.A01
AX-147207650	BB	BB	BB	BB	BB	BB	BB	BB	BB	BB	BB	BB	BB	BB	BB	BB	BB	BB	BB	BB	Affx-152040697	1001	327713		+								TCTAACTGCTTTATAGACTCTATGGAAGTTGGATC[C/T]TCGTGACATAATTCTACTTCTTTCACAGCACACAA	T	C														Aradu.A01
AX-147207651	AA	AA	AA	AA	BB	BB	BB	BB	BB	AA	AA	AA	AA	AA	AB	AB	AB	AB	AB	AB	Affx-152067464	1001	328478		+								GGATGAATGGATGATTCTGAATTAGTTATCTCAGG[C/T]GCAGACCAGAATTGGTTTCCTTTTGGAGCCACATA	T	C														Aradu.A01
AX-147207652	AB	AB	BB	BB	BB	BB	BB	BB	BB	AA	AA	AA	AA	AA	BB	BB	BB	BB	BB	BB	Affx-152050755	1001	328544		+								ACATAATGATATGGCACGAAATCATCTGTGCTACA[C/T]GGACTGATCTTGGGACTTGCAAAGGGACTACTCGA	T	C														Aradu.A01
AX-147207653	BB	BB	BB	BB	AA	NoCall	AA	NoCall	AA	BB	BB	BB	BB	BB	BB	BB	BB	BB	BB	BB	Affx-152046720	1001	328589		+								TTGGGACTTGCAAAGGGACTACTCGAACCACTCCT[A/G]CCGGAGTGGCTTAAGCAATAGTTTTCTTGAGATCT	A	G														Aradu.A01
AX-147207654	AB	AB	AA	AA	BB	BB	BB	BB	BB	BB	BB	BB	BB	BB	AA	AA	AA	AA	AA	AA	Affx-152068789	1001	342201		+								TCAATATCAAGATTACTCACGTCCACCTCAATTTT[C/T]GAAGGAATGTGCTCTGATGGACAGAGATATTTTAC	T	C														Aradu.A01
AX-147207655	AB	AB	BB	BB	BB	BB	BB	BB	BB	AA	AA	AA	AA	BB	BB	BB	BB	BB	BB	BB	Affx-152067418	1001	343971		+								CCCGGAGATAGGCACCACATCACCATGAATAGTGT[G/T]ATGTCATCATCAATATCAACAGAATTTGGCTCTGG	T	G														Aradu.A01
AX-147207656	BB	BB	BB	BB	BB	BB	BB	BB	BB	BB	BB	BB	BB	BB	BB	BB	BB	BB	BB	BB	Affx-152054460	1001	344413		+								TTCTGAACACCAAGACAAACATCTTCGCCTTTGAA[C/T]ACAACCGGAACATCAACCTTCAAATTCATCCCATC	T	C														Aradu.A01
AX-147207657	BB	BB	BB	BB	AA	AA	AA	AA	AA	AB	AB	AA	AA	BB	BB	BB	BB	BB	BB	BB	Affx-152065983	1001	351755		+								CTTTGATGCCACCATCTTCTGTGCAGCATAATGGA[A/C]CAATGAATGCTAATGCCGACCTGGATCCAGAGCAG	A	C														Aradu.A01
AX-147207658	BB	BB	BB	BB	BB	BB	BB	BB	BB	AB	AB	AB	AB	BB	BB	BB	BB	BB	BB	BB	Affx-152047531	1001	354250		+								TGAAACATTCACTCCTGACTGGTACAACATGAACC[A/C]TGATGAAACTGAAGTTCTGATTTTAAATATCCATT	A	C														Aradu.A01
AX-147207659	AA	AA	AA	AA	AB	AB	AB	AB	AB	AA	AA	AA	AA	AA	AA	AA	AA	AA	AA	AA	Affx-152048042	1001	354297		+								AAGTTCTGATTTTAAATATCCATTCAAACAAGTAT[A/G]CATTTCCGGATTTCATTCAGAAAATGAGAAAACTC	A	G														Aradu.A01
AX-147207660	AA	AA	AA	AA	AA	AA	AA	AA	AA	BB	BB	BB	BB	AA	AA	AA	AA	AA	AA	AA	Affx-152060229	1001	373029		+								CCCTCTTCCATCACTTTACACAAGCCAAAGACACT[A/C]ACTCTTATAAGCCTGATGAAAATCTTGTCCATGAG	A	C														Aradu.A01
AX-147207661	AB	AB	AB	AB	AB	AB	AB	AB	AB	BB	BB	BB	BB	AB	BB	BB	BB	BB	BB	BB	Affx-152059034	1001	390660		+								AGTCCAGCCGACACTTTTAGCACAGCCAACAGGGT[C/T]AGTCCAGTCAGCACTCTCAGCTCATACTGTACATT	T	C														Aradu.A01
AX-147207662	BB	BB	BB	BB	AA	AA	AA	AA	AA	BB	BB	BB	BB	AB	BB	BB	BB	BB	AB	AB	Affx-152074595	1001	397391		+								TTGCTGACCTTACCAATTTCAGCGGGTAACCCACT[C/T]AGTGAATTGTTTGAAAGATCCAACACAAGAAGATT	T	C														Aradu.A01
AX-147207663	AB	AB	BB	BB	BB	BB	BB	BB	BB	AA	AA	AA	AA	AA	BB	BB	BB	BB	BB	BB	Affx-152076251	1001	405426		+								TATATAGCTCCAGAAGTATTGCTGAAGCAAGAGTA[C/T]GATGGCAAGGTAGTATTTAGTTTCACAGTTTTGTT	T	C														Aradu.A01
AX-147207664	AA	AA	AA	AA	BB	BB	BB	BB	BB	BB	BB	BB	BB	BB	AA	AA	AA	AA	AA	AA	Affx-152058770	1001	406282		+								TATCCTTTTGAAGATCCTAGTGAACCAAAGGATTT[C/T]AGGAAGACAATTCAGGTAGATCAGTTCTCAAGTTG	T	C														Aradu.A01
AX-147207665	AB	AB	AA	AA	AA	AA	AA	AA	AA	AA	AA	AA	AA	BB	AA	AA	AA	AA	AA	AA	Affx-152071568	1001	413869		+								CGATCCAACTCTCTCGCGTATTGTTTCATTTCTTC[G/T]ACCAGAGGAGTCAACGCATCTAAGGTCTCCTTCTT	T	G														Aradu.A01
AX-147207666	BB	BB	NoCall	NoCall	AB	NoCall	NoCall	NoCall	AB	NoCall	NoCall	NoCall	NoCall	AB	NoCall	BB	NoCall	AB	NoCall	AB	Affx-152069761	1001	426003		+								AATCGACAGCCTTCCAATTGAATTCGGTAACCCTT[G/T]CAAATCAGTACAACAACTAAGCCTTAGAAGTTCCA	T	G														Aradu.A01
AX-147207667	AA	AA	AA	AA	BB	BB	BB	BB	BB	AA	AA	AA	AA	BB	AA	AA	AA	AA	AA	AA	Affx-152075962	1001	426097		+								TGGGGAAGTGCATTAAACTTGTGACAATTTGTAAT[A/G]CTGATATTCTTTAGTGGGGTAATATCACACAACTC	A	G														Aradu.A01
AX-147207668	AB	AB	AA	AA	BB	BB	BB	BB	BB	AA	AA	AA	AA	BB	AB	AB	AB	AB	AB	AA	Affx-152064632	1001	426180		+								AAACATATCTTTGCAGTAGTCAATGCTCAATTCGA[C/T]TAGATTTGGAAATGCTTCCGAAATTGGGATGTTGC	T	C														Aradu.A01
AX-147207669	AB	AB	AA	AA	AA	AA	AA	AA	AA	BB	BB	BB	BB	BB	AA	AA	AA	AA	AA	AA	Affx-152038580	1001	426230		+								CTTCCGAAATTGGGATGTTGCCATTTTGGAAAACC[C/T]GAGTCATATTACACATGTAGAGGGATATTTTTCTT	T	C														Aradu.A01
AX-147207670	AA	AA	BB	BB	AA	AA	AA	AA	AA	BB	BB	BB	BB	AA	AA	AA	AA	AA	AA	AA	Affx-152074920	1001	427357		+								GACAGGGATTCTTTGATCTTCGGGGAATAACCCTA[A/G]GTCCATGAAACACTCCTTTATGAAGGGCTTATTCT	A	G														Aradu.A01
AX-147207671	AB	AB	AA	AA	BB	BB	BB	BB	BB	BB	BB	BB	BB	BB	AA	AA	AA	AA	AA	AA	Affx-152072130	1001	428069		+								ATAAAACTACCATTTGGTTAACTGCATCATTGTCG[C/T]TTTTAAACTCAGGCACTTGATATCCACATTGTTCG	T	C														Aradu.A01
AX-147207672	AA	AB	BB	BB	AA	AA	AA	AA	AA	AA	AA	AA	AA	AA	BB	BB	BB	BB	BB	BB	Affx-152039946	1001	428104		+								TTTTTAAACTCAGGCACTTGATATCCACATTGTTC[A/G]AATAGTCTCTCTACAATGGTCTTCAACTTGGGATT	A	G														Aradu.A01
AX-147207673	BB	BB	BB	BB	BB	BB	BB	BB	BB	AA	AA	BB	BB	BB	BB	BB	BB	BB	BB	BB	Affx-152037036	1001	459988		+								TGGAAGGCTTATGCAGTTTGATATGTCCAGAAGTC[G/T]CAGATTCGAAAGCATTCCAATGGATTCTGGTAATC	T	G														Aradu.A01
AX-147207674	AA	AA	AA	AA	AA	AA	AA	AA	AA	AA	AA	AA	AA	AA	AA	AA	AA	AA	AA	AA	Affx-152064822	1001	460175		+								GGAATTTCGCAGATTCCATTAGGCAATTCAACCAT[A/G]TCTTTGCTGTAATCAATGTTCAACTCTACTAGATT	A	G														Aradu.A01
AX-147207675	BB	BB	BB	BB	BB	BB	BB	BB	BB	BB	BB	BB	BB	BB	BB	BB	BB	BB	BB	BB	Affx-152075502	1001	460348		+								AGGAACAGAAATTCTCTCTAGTCTTATTCTTTTCA[A/G]GCTTGGTAAGGAATCAAGTAGCTTGAAATTGTTGA	A	G														Aradu.A01
AX-147207676	AB	AB	AA	AA	AA	AA	AA	AA	AA	AA	AA	AA	AA	AA	BB	BB	BB	BB	BB	BB	Affx-152028780	1001	461328		+								CATTCTGTGTCTATGTTCTGTTGCTTCTTGATTGT[C/T]CTCATAAATTGCAAGTTCTCTTAGAAGATCATGCA	T	C														Aradu.A01
AX-147207677	BB	AB	AB	AB	NoCall	NoCall	BB	BB	NoCall	BB	AB	NoCall	BB	NoCall	AB	NoCall	NoCall	AB	NoCall	NoCall	Affx-152049509	1001	462357		+								TACCTTGCAACTAAGACATTAGCCAAATTCATAGA[A/G]TTTAATGTGTTGATAATAGTCATTGCCTCTATGCC	A	G														Aradu.A01
AX-147207678	BB	BB	BB	BB	BB	BB	BB	BB	BB	AA	AA	AA	AA	BB	BB	BB	BB	BB	BB	BB	Affx-152047109	1001	462504		+								AGCCCTAGGTCCATGAAGCACTCCTTTATGATAGG[A/C]TTATCCTCTAAAATTTCCAAAATATTTTCGAGGCA	A	C														Aradu.A01
AX-147207679	BB	BB	BB	AB	AA	AA	BB	BB	BB	BB	BB	BB	BB	BB	BB	BB	BB	BB	BB	BB	Affx-152036734	1001	463535		+								GTGCCAAATCTAGGATATGCAACCCTTGAAGTAAC[A/C]AGAATCTTGTAATCTGATGATGTTTGTATTTTGAA	A	C														Aradu.A01
AX-147207680	AB	AB	AB	AA	AA	AA	AA	AA	AA	BB	BB	AA	AA	AA	AA	AA	AA	AA	AA	AA	Affx-152080121	1001	463788		+								ATGTTTTCGAGCATGTGATGAATAAGATATTTTCC[C/T]TGAATTTACCTAAGGAAACGAAAGAGATCTGTTTA	T	C														Aradu.A01
AX-147207681	AB	AB	BB	BB	BB	BB	BB	BB	BB	AA	AA	AA	AA	BB	BB	BB	BB	BB	BB	BB	Affx-152051733	1001	468457		+								CTGTGAGGATTACCGACCTTAGAACTCCTCTGTTC[C/T]GATTGCTCTTTCTTGCCGTTTGAAGCATTTCAAGG	T	C														Aradu.A01
AX-147207682	AB	AB	AA	AA	AA	AA	AA	AA	AA	BB	BB	AA	AA	BB	AA	AA	AA	AA	AA	AA	Affx-152057582	1001	491796		+								AGCCTGGTGATTGATTCTGGCAACTCTGCTAAACT[A/G]GCACATGAACTAACCCTTAATGATTCCAAATTTAC	A	G														Aradu.A01
AX-147207683	BB	BB	BB	BB	BB	BB	BB	BB	BB	BB	BB	BB	BB	BB	BB	BB	BB	BB	BB	BB	Affx-152027708	1001	491860		+								AATTTACCAAGTTTTTTATTCCTTCAGGAAGTTGA[G/T]AAAGCTTATGACACTTTGTTATGCTTAGCTTCTTT	T	G														Aradu.A01
AX-147207684	NoCall	AA	AA	AA	AA	AA	AA	AA	AA	AA	AA	AA	AA	AA	AA	AA	AB	AB	AA	AA	Affx-152059605	1001	492230		+								CTTTAATTTTCTCATTTTCTTCATGAACATTGGTA[A/G]GGTGAACTTTGCAGCTCGAATATTCAACACTAAAG	A	G														Aradu.A01
AX-147207685	BB	BB	BB	BB	BB	BB	BB	BB	BB	BB	BB	BB	BB	BB	BB	BB	BB	BB	BB	BB	Affx-152063849	1001	493975		+								AACAGAAATTACCTCTTTCACGACATCATCAGGAA[C/T]ATCGGAGCTGCTATGATTTAGAGATGCCGAGTGCT	T	C														Aradu.A01
AX-147207686	AB	AB	AA	AA	AA	AA	AA	AA	AA	AA	AA	AA	AA	AA	BB	BB	AB	AB	BB	BB	Affx-152039080	1001	494189		+								GGCCAAACATCATCCAGTACTAACAATATTGGATT[C/T]TTTCTAACCAGCTGATTCAGAAGATTTTCTATTTG	T	C														Aradu.A01
AX-147207687	BB	BB	BB	BB	BB	BB	BB	BB	BB	BB	BB	AB	AB	AA	BB	BB	BB	BB	BB	BB	Affx-152033730	1001	495814		+								TCAATTCAACTCTCTCATTTCTTGGAACCATTTTA[C/T]TCAATTTCCCAATCTCAACCTGAATTTCCCTAACC	T	C														Aradu.A01
AX-147207688	BB	BB	BB	BB	BB	BB	BB	BB	BB	BB	BB	AA	AA	AA	BB	BB	BB	BB	BB	BB	Affx-152033230	1001	495975		+								GAATCGTAGAGCTCTTCAAGTTCCTCTTGGCGATT[C/T]GCTTTACCACAGCAATCCCACCATTGGAGTTTAGA	T	C														Aradu.A01
AX-147207689	AB	AB	AA	AA	BB	BB	BB	BB	BB	BB	BB	BB	BB	BB	AA	AA	AA	AA	AA	AA	Affx-152071080	1001	511520		+								GAAAGACCTACATGTTCAGGATCTCAAATATGGGG[C/T]TATCAACATCAATTAACTTCAGAATTCAGGGTCAT	T	C														Aradu.A01
AX-147207690	BB	BB	BB	BB	BB	BB	BB	BB	BB	BB	BB	BB	BB	BB	BB	BB	BB	BB	BB	BB	Affx-152037959	1001	523590		+								CACATCTTATATATTATTAGGGCATTCTTATCAAT[A/G]GCCAATTTCCAGGCCCTACAATTGATGGCATCACT	A	G														Aradu.A01
AX-147207691	AB	AB	BB	BB	AA	AA	AA	AA	AA	AA	AA	AA	AA	AA	BB	BB	BB	BB	BB	BB	Affx-152049173	1001	524484		+								AGGACATCATGGCAAGATGGAGTATTGGGAACAAA[C/T]TGCCCAATCCCTCCTAAGAGCAATTGGACATACAA	T	C														Aradu.A01
AX-147207692	BB	BB	BB	BB	NoCall	AB	AB	AB	AB	BB	BB	AB	AB	AB	BB	BB	AB	AB	BB	BB	Affx-152028926	1001	525240		+								GGGTTAACAACATCAATCAACTTCAGGATTCAAGG[G/T]CACTCATTGAAACTGATTGAAGTTGAAGGTGCTCA	T	G														Aradu.A01
AX-147207693	AA	AA	AA	AA	AA	AA	AA	AA	AA	BB	BB	AA	AA	AA	AA	AA	AA	AA	AA	AA	Affx-152061996	1001	527440		+								AGATCTGCAATTTGGCCAAGGCAATATTTGGGACA[A/G]GAATTGTATCTCAGGGTCTGGAACAACGAGCAGAG	A	G														Aradu.A01
AX-147207694	AA	AA	AA	AA	AB	NoCall	NoCall	AB	AB	AB	AB	NoCall	NoCall	AB	AA	AA	AA	AA	AA	AA	Affx-152046117	1001	527515		+								TACACTGAAGCTAACATCCCTGACAATGCACTGTT[A/C]TGTGGCATGGCCAAACACCTGCACTAATCATATTA	A	C														Aradu.A01
AX-147207695	AA	AA	AB	AB	AA	AA	AA	AA	AA	AA	AA	AA	AA	AA	AB	AB	AB	AB	AB	AB	Affx-152073705	1001	527530		+								ATCCCTGACAATGCACTCTTCTGTGGCATGGCCAA[A/G]CACCTCCACTAATCATATTAATTACTCTATGTAGA	A	G														Aradu.A01
AX-147207696	BB	BB	BB	BB	AA	AA	AA	AA	AA	BB	BB	BB	BB	BB	BB	BB	BB	BB	BB	BB	Affx-152026896	1001	567530		+								CAATGTTGTTTGGGCCCAACTTCATATCCACCAAG[A/C]TCTACCAACACTGCTCCACTGAGGTAAATGTCACC	A	C														Aradu.A01
AX-147207697	AB	AB	BB	BB	BB	BB	BB	BB	BB	AA	AA	AB	NoCall	AA	BB	BB	BB	BB	BB	BB	Affx-152067574	1001	578188		+								CACTGAGGACCTTACGATTTCATTGGAGTATCAGC[A/G]ATTGATGATCCAAAACTCTGGGATTAATGACGTCA	A	G														Aradu.A01
AX-147207698	AB	AB	AA	AA	AA	AA	AA	AA	AA	AB	AB	AA	AA	NoCall	AA	AA	AA	AA	AA	AA	Affx-152069471	1001	578246		+								ATTAATGACGTCATGGAGATCAATGGCGCAGATCA[C/T]ATGGCTATGCTTTGCAAGCCCCAAGAACTTAGTGA	T	C														Aradu.A01
AX-147207699	BB	BB	BB	BB	BB	BB	BB	BB	BB	BB	BB	BB	BB	BB	AB	AB	BB	BB	BB	BB	Affx-152055124	1001	600429		+								ATATCTTGGAGGCATGAAAATAGTTGTATTGGTGT[A/G]GAAAACATCAAAAAGTGATCAGAACCATCTATCTT	A	G														Aradu.A01
AX-147207700	AA	AA	AA	AA	AA	AA	AA	AA	AA	AB	NoCall	AA	AA	AA	AA	AA	AA	AA	AA	AA	Affx-152069755	1001	602849		+								TGATATTTGGACCTGGCATGAGTGCAGCAACGAAA[A/G]CAGCAACAGAGACCTTTTCAGGGAATTGCTCCATT	A	G														Aradu.A01
AX-147207701	BB	BB	BB	BB	BB	BB	BB	BB	BB	BB	BB	BB	BB	BB	BB	BB	BB	BB	BB	BB	Affx-152044196	1001	603168		+								GAAATGTCTCTCCATCCTTCTAAGATTTTCTGATC[C/T]TCTTGTAAGTTGTGTCTAGATCTCTTAAGTAGTTG	T	C														Aradu.A01
AX-147207702	BB	BB	AB	AB	AA	AA	AA	AA	AA	BB	BB	BB	BB	BB	AA	AA	AB	AB	AB	AB	Affx-152058189	1001	605585		+								ACCTAATTTTCAATTTCGATCTAACTATGCCAAGG[A/C]AGGGTTGCATGGAGGGATCAAAGCTGAATCTGAAT	A	C														Aradu.A01
AX-147207703	BB	BB	AB	AB	AA	AA	AA	AA	AA	BB	BB	BB	BB	BB	AB	AB	AB	AB	AB	AB	Affx-152082913	1001	605698		+								CGTCTGATGTTGAAAGAGATGACCGACTCTTAAAA[A/G]ATAACCATGCGTCTGAAGAAGAGAGAGGCAGCACC	A	G														Aradu.A01
AX-147207704	BB	BB	NoCall	NoCall	AA	AA	AA	AA	AA	NoCall	BB	NoCall	NoCall	BB	BB	NoCall	NoCall	NoCall	BB	NoCall	Affx-152039293	1001	605830		+								ATGTGCTAGCGAACATAACCAAGCTTCATGGATCA[A/G]ACAACATCCACACAATGTTTGAATCATTTTTCAGT	A	G														Aradu.A01
AX-147207705	AA	AA	AA	AA	BB	BB	BB	BB	BB	AA	AA	AA	AA	AA	AA	AA	AA	AA	AA	AA	Affx-152028805	1001	605967		+								AACGATCATTAAGAGTTTTGTTTTCCATGGTGTAC[G/T]GAATCCTTATTCTAAAAGACAGACATGTTTGTTGA	T	G														Aradu.A01
AX-147207706	BB	BB	BB	BB	BB	BB	BB	BB	BB	AA	AA	BB	BB	BB	BB	BB	BB	BB	BB	BB	Affx-152036023	1001	607242		+								TGCCTCTGAAAGAAACAGGTGGAAAAGGTGCACGG[A/G]ATTAAAAATGTCCAACAGATCAAAAAGAAATTCTT	A	G														Aradu.A01
AX-147207707	BB	BB	AA	AA	AA	AA	AA	AA	AA	BB	BB	BB	BB	BB	AA	AA	AA	AA	AA	AA	Affx-152067951	1001	610614		+								AAAAGCTCATCATCATAATCTTCCTCCTTCAAACC[C/T]TTGCATATAACACGCAACACTTGAGTGATGCCAGC	T	C														Aradu.A01
AX-147207708	AA	AA	AA	AA	AA	AA	AA	AA	AA	AA	AA	AA	AA	AA	AA	AA	AA	AA	AA	AA	Affx-152026941	1001	624576		+								CTTTTGTGGCTAAGTTTCTTAACCCGGCATTTATC[A/C]GGGAAGATAGTCTTCCAACTGTTGAAGAAGGGTAT	A	C														Aradu.A01
AX-147207709	AB	AB	AA	AA	AA	AA	AA	AA	AA	BB	BB	BB	BB	BB	AA	AA	AA	AA	AA	AA	Affx-152035348	1001	637041		+								TTAGACTGCAAATAACGGTTTTCCTCCACTAAATC[C/T]GTGGTCAAATTCAGTAATATTGGCCGCTTCGGATC	T	C														Aradu.A01
AX-147207710	AA	AA	AA	AA	AA	AA	AA	AA	AA	AA	AA	AA	AA	AA	AA	AA	NoCall	NoCall	AA	NoCall	Affx-152061288	1001	637518		+								AACCTTGTATTGAAAGACGAGTTTACTAACACAGC[C/T]GGATAAAGAACATCCTTTTGAATATTATCATATGG	T	C														Aradu.A01
AX-147207711	AA	AA	AA	AA	AA	AA	AA	AA	AA	AA	AA	AA	AA	AA	AA	AA	AA	AA	AA	AA	Affx-152079758	1001	638197		+								CATTTGTAGCTTACTGCTTACCTGACATCAGCATA[C/T]GCAACAACCCAACCTCGATCTAGGAGGCTTTTTAG	T	C														Aradu.A01
AX-147207712	AB	AB	AA	AA	AA	AA	AA	AA	AA	BB	BB	BB	BB	BB	AA	AA	AA	AA	AA	AA	Affx-152069848	1001	638389		+								CCATCAGCTGAAGGGACATCAAATTGTTCACAGGC[A/G]TAAAATTCAGACAATTCATTCCATGACTGGCTATC	A	G														Aradu.A01
AX-147207713	BB	BB	NoCall	NoCall	NoCall	AB	BB	NoCall	NoCall	BB	NoCall	NoCall	NoCall	NoCall	NoCall	NoCall	NoCall	NoCall	NoCall	NoCall	Affx-152051188	1001	638453		+								GGCTATCTTCCAACTTTGAATTCACAGGACCGGAA[A/C]ATTTTGAATTTGCATTGTCTAGGGTGACACTTGCA	A	C														Aradu.A01
AX-147207714	AA	AA	AA	AA	AA	AA	AA	AA	AA	AA	AA	AA	AA	AA	AA	AA	AA	AA	AA	AA	Affx-152056221	1001	638492		+								TTGAATTTGCATTGTCTAGGGTGACACTTGCAGAA[C/T]TTGCTCCATAAAGTATTCGTGTTCTTTCATGAAGC	T	C														Aradu.A01
AX-147207715	BB	BB	BB	BB	BB	BB	BB	BB	BB	AA	AA	BB	BB	BB	BB	BB	BB	BB	BB	BB	Affx-152038039	1001	639847		+								TGATGCTCAATTATGCAATGAGCTAGAGAAGGGCA[C/T]TCCCAAACTAGTTTCAAGCCGGATAATGGATCAGC	T	C														Aradu.A01
AX-147207716	BB	BB	BB	BB	BB	BB	BB	BB	BB	BB	BB	BB	BB	BB	BB	BB	BB	BB	BB	BB	Affx-152059382	1001	640362		+								ACCCGATCTACCTGAGGCTTACTACACAAGGAACC[C/T]GAGTTCAAATTTCTCACAGACAACTTAAAGTAGTC	T	C														Aradu.A01
AX-147207717	AA	AA	AA	AA	AA	AA	AA	AA	AA	AA	AA	AA	AA	AA	AA	AA	AA	AA	AA	AA	Affx-152064084	1001	643492		+								AGATTGATAGGAGAAATGTATCTGTTGTCTCCATC[A/G]AGAAGCTGCTTGGCGAGGATTAAGTTTGCAGCCTC	A	G														Aradu.A01
AX-147207718	BB	BB	BB	BB	BB	BB	BB	BB	BB	BB	BB	BB	BB	BB	BB	BB	BB	BB	BB	BB	Affx-152078209	1001	646186		+								GAGAGAACTGGGAGAAGATAATTGTTGAGGAAATC[A/G]TTGGCTCCAATAGTAATGGAGAAAATTGATTTCTT	A	G														Aradu.A01
AX-147207719	NoCall	NoCall	BB	BB	BB	BB	NoCall	NoCall	BB	BB	NoCall	BB	BB	NoCall	BB	BB	NoCall	NoCall	AB	NoCall	Affx-152064520	1001	646231		+								ATAGTAATGGAGAAAATTGATTTCTTCATTATGTA[C/T]TCTTTGGCTTTTGATTCACCTAGCAATTTATCAAT	T	C														Aradu.A01
AX-147207720	AA	AA	AA	AA	AA	AA	AA	AA	AA	BB	BB	BB	BB	AA	AA	AA	AA	AA	AA	AA	Affx-152051646	1001	646540		+								CCAGTTGCATTTGGGGCCAAAAATGGGACAGCATA[A/G]TTTGGTTGTCCCAATTCCTCTCCTGAAAATAGTTT	A	G														Aradu.A01
AX-147207721	BB	BB	BB	BB	BB	BB	BB	BB	BB	AA	AA	AA	AA	BB	BB	BB	BB	BB	BB	BB	Affx-152052461	1001	647307		+								GTTGAAAGATAGTTGTTATTTCCAGCATCCACCAA[G/T]GAGTCTCCAAATATAAAAGAAGCTCCTAACCCATC	T	G														Aradu.A01
AX-147207722	BB	BB	AA	AA	BB	BB	BB	BB	BB	AA	AA	AA	AA	BB	AA	AA	AA	AA	AB	AB	Affx-152075070	1001	647489		+								AAGCAGCTCATCATTATATGGAACAACTTTTTAAC[C/T]CCATTAGAGAAACTTGTAACCTTGCCTCAATGAAG	T	C														Aradu.A01
AX-147207723	AB	AA	AB	AB	AB	AA	AB	AB	AA	AA	AA	AA	AA	BB	AB	AB	AB	AB	AB	AB	Affx-152081215	1001	664280		+								GATGATGATTCCGTGGTCGAGATAAGGAGGAACCC[A/G]TCGATGCTTCAGAAGCTGCAAGAGAACAAGCTTAG	A	G														Aradu.A01
AX-147207724	AA	AA	AA	AA	AA	AA	AA	AA	AA	AA	AA	AA	AA	BB	AA	AA	AA	AA	AA	AA	Affx-152043837	1001	666094		+								TGTTGCTTTGAAAGGATCCTGGCTCAATCAGCATC[A/C]AAGCTTCGAGAACAGCTCTACGTCTGAAATATGTG	A	C														Aradu.A01
AX-147207725	BB	BB	BB	BB	BB	BB	BB	BB	BB	AB	AB	AB	AB	BB	BB	BB	BB	BB	BB	BB	Affx-152074505	1001	685389		+								CCATCTCCTCTGGCTCTTTCTTATGCATCATTTCC[A/G]ACTTCCCTGAACTTCAAAACATGTATTCGATCAAC	A	G														Aradu.A01
AX-147207726	BB	BB	BB	BB	BB	BB	BB	BB	BB	BB	BB	BB	BB	BB	BB	BB	BB	BB	BB	BB	Affx-152075238	1001	685455		+								TCAACCTGAATCCCTGGCATTCCAAATGCTGGTCC[G/T]TTCTTCCATTCCTGAGGAATTGAAGTTGCCGTGAG	T	G														Aradu.A01
AX-147207727	BB	BB	BB	BB	BB	BB	BB	BB	BB	AB	AB	AB	AB	BB	BB	BB	BB	BB	BB	BB	Affx-152039791	1001	686144		+								GCTCTTGGATTGGCTCGTATCTTCCTAATTAAGTA[A/G]TTCTCCAAACCAATGCCAGCATCCACTATTCTAGT	A	G														Aradu.A01
AX-147207728	AA	AA	AA	AA	AA	AA	AA	AA	AA	AB	AB	AB	AB	AA	AA	AA	AA	AA	AA	AA	Affx-152071760	1001	686268		+								CACCATCGTCCACTTCACATATTAAAGGTATTATG[A/G]TCACCCAGGTATCCATATGAGGAGCTTCCCCATGC	A	G														Aradu.A01
AX-147207729	AA	AA	AA	AA	AA	AA	AA	AA	AA	AA	AA	AA	AA	AA	AA	AA	AA	AA	AA	AA	Affx-152036098	1001	696110		+								AAACTAAAGTTTAGTCTCTCTTGATTCCATTTTAC[A/G]ATCTCTCTAGCATATTTAAGTGCTGCATCGACACT	A	G														Aradu.A01
AX-147207730	AB	AB	BB	BB	BB	BB	BB	BB	BB	AA	AA	AA	AA	BB	BB	BB	BB	BB	BB	BB	Affx-152072675	1001	696173		+								TCGACACTATCTGGCTCCAAGCCTTTCACCAGAGA[C/T]ACATACAACTTTCTACCTGTAATAGATGAATAAAG	T	C														Aradu.A01
AX-147207731	BB	BB	BB	BB	BB	BB	BB	BB	BB	BB	BB	BB	BB	BB	BB	BB	BB	BB	BB	BB	Affx-152035219	1001	700978		+								AGTCACAGGAGCCGGCTTAACCGGTTCACATTCAT[C/T]GACCAAAGCTTCATTACGATTACCATCACCATCAA	T	C														Aradu.A01
AX-147207732	AB	AB	AA	AA	AA	AA	AA	AA	AA	BB	BB	BB	BB	AA	AA	AA	AA	AA	AA	AA	Affx-152040809	1001	701042		+								CCATCAACATCATCATTATCTGAATCATTATTAAC[A/G]GTGAAAGTATGAATAGGTGCACGTTTAACATCACA	A	G														Aradu.A01
AX-147207733	BB	BB	BB	BB	AB	AB	BB	BB	NoCall	BB	BB	BB	BB	BB	BB	BB	BB	BB	BB	AB	Affx-152029916	1001	730918		+								CTCCCATGAGTACCCATTGCCATCCCACTGTTTTC[A/G]TTTTGTTTATCCTTTTTGAATAATATCTTATCTCC	A	G														Aradu.A01
AX-147207734	BB	BB	BB	BB	BB	BB	BB	BB	BB	BB	BB	BB	BB	BB	BB	BB	BB	BB	BB	BB	Affx-152073276	1001	732683		+								TTCTTCATAATTCTAGAAGTTATAACGGAGATGGT[C/T]GTACTCCAGTGGTTAACTTTTTGACTGGAAACAAA	T	C														Aradu.A01
AX-147207735	AB	AB	BB	BB	BB	BB	BB	BB	BB	AA	AA	AA	AA	BB	BB	BB	BB	BB	BB	BB	Affx-152074328	1001	733029		+								TAGCTCAGATGCTAATGGTCATACTGACTTGGTGC[A/G]AGGAAACAATTTGACAGCCTCTGAAAGGTTAATCA	A	G														Aradu.A01
AX-147207736	AB	AB	AA	AA	AA	AA	AA	AA	AA	AA	AA	AA	AA	AA	BB	BB	AA	AA	AA	AA	Affx-152051344	1001	733743		+								TCTCACTTTGCTCTTGTTTTTGCACATGAAAATGA[C/T]TCCGGTAATTAATCTCTTCGTACTTCTGTCCTGCA	T	C														Aradu.A01
AX-147207737	AB	AB	BB	BB	BB	BB	BB	BB	BB	AA	AA	AA	AA	AA	BB	BB	BB	BB	BB	BB	Affx-152061180	1001	735024		+								ACAATTATGTGGTTTTCCTTGATATCATTGTTTGC[A/G]AAGAACGACATGGGTGTGCCTTTGAGATTGAATTC	A	G														Aradu.A01
AX-147207738	AA	AA	AA	AA	AA	AA	AA	AA	AA	AA	AA	AA	AA	BB	AB	AB	AB	AB	AB	AB	Affx-152081665	1001	735428		+								TATTTTGTTGCAAGGAGGAAAACTTCCTCGTATCG[A/C]TATTAATATTGAGAAAATTACTCTGCATATTGTTC	A	C														Aradu.A01
AX-147207739	AA	AA	AA	AA	BB	BB	BB	BB	BB	AA	AA	AA	AA	AA	AA	AA	AA	AA	AA	AA	Affx-152059354	1001	738171		+								GATGAGGTTGCATCTGTGGTATTAGAACCAGGGGA[C/T]TATATTGATGATTCTATGGCAATGTTCGATGCCAT	T	C														Aradu.A01
AX-147207740	AB	AB	BB	BB	AB	AB	AB	AB	AB	AA	AA	AA	AA	AA	BB	BB	BB	BB	BB	BB	Affx-152040785	1001	741975		+								CTGCTGTGAAGGATGAGATGGCGGGTGTAATCTCC[A/G]TTGGAAGCAAACAGCGAATGCCACTACAGCTGAAA	A	G														Aradu.A01
AX-147207741	BB	BB	BB	BB	AA	AA	AA	AA	AA	BB	BB	BB	BB	BB	BB	BB	BB	BB	BB	BB	Affx-152053760	1001	748457		+								GATAGAACTATATTACTTGATAGAAGTCCAGGAGT[C/T]GATGAGGTATTGCAAAATATATTGCTGCATCAATT	T	C														Aradu.A01
AX-147207742	AB	AB	AA	AA	AA	AA	AA	AA	AA	BB	BB	BB	BB	BB	AA	AA	AA	AA	AA	AA	Affx-152065315	1001	748884		+								TGGATACGGTTTATAGACAAGAATACCTGAGAGTT[A/C]GAGTTATTGACAATCAGGTAATCATTGAGTGAAAT	A	C														Aradu.A01
AX-147207743	AA	AA	AA	AA	AA	AA	AA	AA	AA	AA	AA	AA	AA	BB	AB	AB	AA	AA	AB	AB	Affx-152027055	1001	772732		+								CTCCACTCTGCAATAGATCCTCCAATTTATCACAG[A/G]GACATAAAATCCAGTAACATACTCTTGGACTATAA	A	G														Aradu.A01
AX-147207744	BB	BB	BB	BB	AA	AA	AA	AA	AA	BB	BB	BB	BB	BB	BB	BB	BB	BB	BB	BB	Affx-152030618	1001	773107		+								GATGCTTGGACTCTCTACTCTGTTCACAAGGTAGC[C/T]GAGCTTGCGTTTCGATGCCTGGCTTTTCATAGCGA	T	C														Aradu.A01
AX-147207745	BB	BB	BB	BB	BB	BB	BB	BB	BB	AA	AA	AA	AA	AA	BB	BB	BB	BB	BB	BB	Affx-152053817	1001	776205		+								ATAATAGTAAAAATAATGAATACCTTTGTAGAGGT[A/G]TCGTCGAGGTTTGGATTTGTTTGGCAAGCTAAGGT	A	G														Aradu.A01
AX-147207746	AB	AB	AA	AA	AA	AA	AA	AA	AA	BB	BB	BB	BB	BB	AA	AA	AA	AA	AA	AA	Affx-152040698	1001	784799		+								GAAGAGAGATCTAAAAGAAAAAGATGTTGTATTAG[C/T]GGAGACCCCATCTCAGTTCTCATTTGCTATAGCCA	T	C														Aradu.A01
AX-147207747	AA	AA	AA	AA	AA	AA	AA	AA	AA	AA	AA	AA	AA	AA	AA	AA	AA	AA	AA	AA	Affx-152075337	1001	784896		+								TCAGTTGGATATAAAAAATCTACACAGGGTACTCT[C/T]GAAAACTTCACCAATGTTGCTATTAAGTATCTCGA	T	C														Aradu.A01
AX-147207748	AA	AA	BB	BB	BB	BB	BB	BB	BB	AA	AA	AA	AA	AA	BB	BB	BB	BB	BB	BB	Affx-152057449	1001	785234		+								TAGCTCCTCATGTTCTAATAAAACAAAAGGTCAAG[A/G]TTTTCATATTCCAAGATGGCTCCCAGATTTTCCCG	A	G														Aradu.A01
AX-147207749	BB	BB	BB	BB	BB	BB	BB	BB	BB	BB	BB	BB	BB	AB	BB	BB	BB	BB	BB	BB	Affx-152071692	1001	785293		+								CAGAGTTTCCCGAGGAAAGGTTGTACAAGAATTGT[C/T]GTAAGGTTTCGGTTAAGGAGAGGAAATTCGGTGAG	T	C														Aradu.A01
AX-147207750	BB	BB	BB	BB	AA	AA	AA	AA	AA	BB	BB	BB	BB	BB	BB	BB	BB	BB	BB	BB	Affx-152064332	1001	785346		+								GAGAGGAAATTCGGTGAGAAACTCTGGGAACATTC[A/G]CTTGGAGCAGAACATTTCAGTGGTAATTTGGAAGA	A	G														Aradu.A01
AX-147207751	BB	BB	BB	BB	AA	AA	AA	AA	AA	BB	BB	BB	BB	BB	BB	BB	BB	BB	BB	BB	Affx-152048472	1001	795710		+								GCGAATCTCAAGGCTGAGAAATTCTACAACTTCGC[A/G]ATCTCACTTCCGGATCAGGCCAGGCTATTGGACGA	A	G														Aradu.A01
AX-147207752	BB	BB	BB	BB	BB	BB	BB	BB	BB	AA	AA	AA	AA	AA	BB	BB	BB	BB	BB	BB	Affx-152066014	1001	795965		+								TGATTTTTAGGCACATCCATGGCTATCAGAATCGG[C/T]GAGGGAGAAGATTTGTGGATTGTTGGATTGCCAGA	T	C														Aradu.A01
AX-147207753	AA	AA	AB	AB	BB	BB	BB	BB	BB	AA	AA	AA	AA	AA	AA	AA	AA	AA	AA	AA	Affx-152053932	1001	821055		+								TTACTGATACTTGATCGCACAAACTGGAGGACCAA[C/T]ATGCTCACTTCATTATTAGTGCCTTACATATTCTT	T	C														Aradu.A01
AX-147207754	BB	BB	AB	NoCall	AB	AB	AB	AB	AB	NoCall	BB	BB	BB	BB	AB	AB	AB	AB	AB	AB	Affx-152078747	1001	832348		+								GAAGCCATTAATTACAGAAATTACACAATCAGCCT[A/G]GTGGATCCCAATATTGAAAAGGGCGACTTCTTTTC	A	G														Aradu.A01
AX-147207755	AA	AA	AB	AB	NoCall	AA	AA	NoCall	AA	AA	AA	AA	AA	BB	AA	AA	AB	AB	NoCall	NoCall	Affx-152032838	1001	833671		+								CTCCCAGGAAACTTGCATTTAACAGTGTGGCAAAC[C/T]CAGCAACATAAGCCATATATTTCGATTGGAAGGCG	T	C														Aradu.A01
AX-147207756	AA	AA	AB	AB	AB	AB	AB	AB	AB	BB	BB	BB	BB	AA	AB	AB	AB	AB	AB	AB	Affx-152078122	1001	833709		+								GCAACATAAGCCATATATTTCGATTGGAAGGCGAC[C/T]CAAAGAACTGCGGAATCAGCATGTACGAGCTACAA	T	C														Aradu.A01
AX-147207757	BB	BB	AB	AB	BB	BB	BB	BB	BB	AB	AB	BB	BB	BB	AB	BB	AB	AB	AB	AB	Affx-152060050	1001	833838		+								CCATTAATTACAAAAATTACATAATCAGGCTGGTG[A/G]ATCCCAATATTGAAGAGGGCGACTGCTCTTCCCTG	A	G														Aradu.A01
AX-147207758	BB	BB	BB	BB	AA	AA	AA	AA	AA	AA	AA	AA	AA	AA	BB	BB	BB	BB	BB	BB	Affx-152075270	1001	873824		+								AAACCATTGAAACCGAAACCAAGTCATGAATCTGG[A/G]ATTCCAATACCAAATGGCACACCCAAAGCAGCACC	A	G														Aradu.A01
AX-147207759	AA	AA	AA	AA	AA	AA	AA	AA	AA	AA	AA	AA	AA	AA	AA	AA	AA	AA	AA	AA	Affx-152033509	1001	877697		+								CTGGATGCTGTAGTTTGCGTGGCACTGGACCTTTT[C/T]GTATCCTATATACTCGTCTTTAATTCTTATATATA	T	C														Aradu.A01
AX-147207760	AB	AB	BB	BB	BB	BB	BB	BB	BB	AA	AA	BB	BB	AA	BB	BB	BB	BB	BB	BB	Affx-152070711	1001	878257		+								ATCAAAATCCTTAACAATTTATGACAGATAATACT[A/G]CAATACATCTACTATAAATACTTCAGGAGGAGAGC	A	G														Aradu.A01
AX-147207761	AA	AA	AA	AA	AA	AA	AA	AA	AA	BB	BB	AB	AB	AA	AA	AA	AA	AA	NoCall	AA	Affx-152067152	1001	889701		+								AGGCTCGCTTATCGTGCCCTGTTTTGATCTCTGGA[A/G]ATTGAAAATCAGTTATTCCCTTCCGTCCCTCATAG	A	G														Aradu.A01
AX-147207762	AB	AB	BB	BB	AA	AA	AA	AA	AA	AA	AA	AB	AB	AA	BB	BB	BB	BB	AA	AA	Affx-152051129	1001	901883		+								TATCAGTATAACACTTCTTATAAGGTCCAAAGTGG[A/C]GACAACTATTTCATCATTGCTAACAACACTTTTGA	A	C														Aradu.A01
AX-147207763	AB	AB	BB	BB	BB	BB	BB	BB	BB	AA	AA	AA	AA	AA	BB	BB	BB	BB	BB	BB	Affx-152038451	1001	902190		+								CACAGAAACCAACCATCAATCCTTTTACCACACTT[C/T]TGGTTCCCCTTCAAGAAAAGCCATCAAGTTCACAA	T	C														Aradu.A01
AX-147207764	AB	AB	AA	AA	AA	AA	AA	AA	AA	BB	BB	AA	AA	AA	AA	AA	AA	AA	AA	AA	Affx-152027946	1001	902432		+								AGGAAGAAGAAGAAAGGCAATTCTGTGATTGTGTC[C/T]AAGAGCTTTGAAGCAATTGAGAAACAACAGGGGAA	T	C														Aradu.A01
AX-147207765	AA	AA	AA	AA	BB	BB	BB	BB	BB	AA	AA	AA	AA	AA	AA	AA	AA	AA	AA	AA	Affx-152078447	1001	902778		+								GGTATCTTGTTTATGAGTATGCTGCTAATGGACCA[C/T]TGAGTGATTGTATTTTCATGGAAAATGGACAGTTC	T	C														Aradu.A01
AX-147207766	BB	BB	BB	BB	AA	AA	AA	AA	AA	BB	BB	BB	BB	BB	BB	BB	BB	BB	BB	BB	Affx-152054021	1001	907490		+								CTCAATACCTTCTCTTTTGTAGAAGTCTTAACAAC[A/G]TCAATAAGTCGTGGAAGGGCCCTCGAAGTAGCCAA	A	G														Aradu.A01
AX-147207767	BB	AB	AA	AA	AA	AA	AA	AA	AA	BB	BB	AA	AA	AA	AA	AA	AA	AA	AB	AB	Affx-152050486	1001	919975		+								ACTGAGTGATTCAGTTAATGAGATACCTAAAATGT[A/G]CATTGTAATGGTACAAGTCTAGGTTGTCTTGTTTA	A	G														Aradu.A01
AX-147207768	AA	AA	AA	AA	BB	BB	BB	BB	BB	AA	AA	AA	AA	AA	AA	AA	AA	AA	AA	AA	Affx-152029005	1001	922352		+								GCACATCCTTTCTGGATGCAGAAATACTGTCCTTC[A/G]CATGAGCGTGATGGAACTCCTCGTTGTTGTAGCTG	A	G														Aradu.A01
AX-147207769	BB	BB	BB	BB	BB	BB	BB	BB	BB	BB	BB	BB	BB	AA	BB	BB	BB	BB	BB	BB	Affx-152033180	1001	923426		+								ACCGAGTCATAGATATGATAACTGAGCCTTACAGG[C/T]TAATCCGCCATTGCGAAGTGACAGCCATACTTGTT	T	C														Aradu.A01
AX-147207770	AB	AB	BB	BB	BB	BB	BB	BB	BB	AA	AA	AA	AA	BB	BB	BB	BB	BB	BB	BB	Affx-152041887	1001	923968		+								GTGCTAGCTCACATGTGGCTAGATTCAGAGATCTA[C/T]GCTGGTTCAGGAAGTGATAGTGCATCATCGTCCTC	T	C														Aradu.A01
AX-147207771	AB	AB	AA	AA	AA	AA	AA	AA	AA	BB	BB	AA	AA	AA	AA	AA	AA	AA	AA	AA	Affx-152072617	1001	924121		+								GGCGAGTTTTTCAAACACCAGATTGAGTCCGATCG[C/T]TCATCGGCTTATGGAGATGGATTCAGAGAGGGGAA	T	C														Aradu.A01
AX-147207772	NoCall	AA	AA	AA	AB	AB	AB	AB	AB	AB	AB	AB	AB	AB	AA	AA	AA	AA	AA	AA	Affx-152038665	1001	939271		+								AAATAGAGAACGTACGGGTGAAGAAAATGCTCGAA[G/T]AGCCAGGCTCTCAAAATGTTGACAGATCGTTCAGG	T	G														Aradu.A01
AX-147207773	AA	AA	AB	AB	AA	AA	AA	AA	AA	AA	AA	AA	AA	AA	AB	AB	AB	AB	AB	AB	Affx-152039335	1001	941059		+								ACTAGACCCAAAGACGAAGATGATGATCCAAACCC[A/C]ATGGGTCCTTGAATATGCAATGCTTGGTGTTGTTG	A	C														Aradu.A01
AX-147207774	BB	BB	AB	AB	AA	AA	AA	AA	AA	BB	BB	AA	AA	BB	AB	AB	AB	AB	AB	AB	Affx-152074098	1001	941551		+								TTATCATGTTGATGATGAACTATGACACCACCGTT[A/G]TTCAAATTACTTTGATCATGTTGATTATGATTATT	A	G														Aradu.A01
AX-147207775	AB	AB	AB	BB	BB	BB	BB	BB	BB	BB	BB	BB	BB	AA	BB	BB	BB	BB	BB	BB	Affx-152075117	1001	989580		+								TCTATACTAATTTGAAATAATCATTGCTGCTTTGA[C/T]AACATTGAAGTATGAGTCATGGCATTGCTGCCTTG	T	C														Aradu.A01
AX-147207776	BB	BB	BB	BB	BB	BB	BB	BB	BB	AA	AA	BB	BB	BB	BB	BB	BB	BB	BB	BB	Affx-152027473	1001	990171		+								TCTTGAACAGACACAACAGAGAATCCATGCAACTT[G/T]TGCATGAATTATAAATCATGTCAGTTGAACCGCCT	T	G														Aradu.A01
AX-147207777	AB	AB	BB	BB	BB	BB	BB	BB	BB	BB	BB	BB	BB	AA	BB	BB	BB	BB	BB	BB	Affx-152072436	1001	992328		+								GATTTCAACATATATTTCAACATCCTCGCATTCAT[C/T]GATTTGGAGCCACGACAAGTTGGTTTCATCAGAAA	T	C														Aradu.A01
AX-147207778	BB	BB	BB	BB	BB	BB	BB	BB	BB	BB	BB	BB	BB	BB	BB	BB	BB	BB	BB	BB	Affx-152074165	1001	992680		+								GGAACAGTCTTTTTCTTGACTGTGCTTCTTGCCGG[A/C]AGCGGCGAAGAGGGTGTCGGTTTATTCAAAGGATT	A	C														Aradu.A01
AX-147207779	AB	AB	AA	AA	BB	BB	BB	BB	BB	AA	AA	AA	AA	AA	AA	AA	AA	AA	AA	AA	Affx-152056206	1001	1005814		+								GGTCCAGTGGTCGGAATTCTGAAGGGCTTTGCAGG[A/G]CTGAGTGGTGCAATCTTGACACAAATATATGCAGT	A	G														Aradu.A01
AX-147207780	AA	AA	AB	AA	AA	AA	NoCall	AA	AA	AA	AB	AA	AA	NoCall	AB	AA	NoCall	NoCall	AA	AA	Affx-152047434	1001	1005919		+								ATGGTTGCTGTTGGTCCAGCATTGGTAGGAGTAGG[C/T]CTAATGTTCATTGTTAGACCTGTAGGAGGTCACAA	T	C														Aradu.A01
AX-147207781	BB	BB	BB	BB	NoCall	AA	NoCall	AB	AB	AB	AB	AA	AA	AA	BB	BB	BB	BB	BB	BB	Affx-152042377	1001	1006156		+								TTCATCATTCCTATCGCATTAGTTTTCGGTCCGGA[G/T]CAAAAATCTCCAGAGGAAGAGGCACTGCTTCCAGA	T	G														Aradu.A01
AX-147207782	AA	AA	AA	AA	BB	BB	BB	BB	BB	AA	AA	AA	AA	AA	AA	AA	AA	AA	AA	AA	Affx-152050288	1001	1006721		+								AACAGAGATCATGTCTATCCAAGACCAGCTGCACT[A/G]GCTGTATTTCAACTTATTATGACCGTCGGCCATCT	A	G														Aradu.A01
AX-147207783	AB	AB	AA	AA	AA	AA	AA	AA	AA	BB	BB	BB	BB	BB	AA	AA	AA	AA	AA	AA	Affx-152067274	1001	1006868		+								GCGATTGTTCCGGCCACTGCCTCTGAATTGTTCGG[A/G]TTGAGAAACTTTGGTGCATTGTACAATTTCATCAC	A	G														Aradu.A01
AX-147207784	BB	BB	BB	BB	NoCall	NoCall	NoCall	NoCall	NoCall	BB	BB	BB	BB	BB	BB	NoCall	BB	NoCall	BB	BB	Affx-152033200	1001	1016728		+								ATGTGTTCCATTACAAGTTCCAAACCAGCTCATGG[G/T]ATCAAAACCTTTGATTTTGTGGGTATGTATGTGCT	T	G														Aradu.A01
AX-147207785	AA	AA	AA	AA	AA	AA	AA	AA	AA	AB	AB	AB	AB	AB	AA	AA	AA	AA	AA	AA	Affx-152065260	1001	1018500		+								CGTGGATCGTACTCTGTTGCTTGTCGAAGAGCCCT[A/G]GCAAAAGCTTTGAAGGTTGCCTCAATAATATGATG	A	G														Aradu.A01
AX-147207786	BB	BB	BB	BB	BB	BB	BB	BB	BB	BB	BB	BB	BB	BB	BB	BB	BB	BB	BB	BB	Affx-152038524	1001	1020364		+								TAAACTACTAACATCAAGCATATGATCAAGGAAGG[A/G]AATTCCAGTACTACTATCAGCAACTCCACAACCAT	A	G														Aradu.A01
AX-147207787	AA	AA	AA	AA	AA	AA	AA	AA	AA	AB	AB	AB	AB	AB	AB	AB	AB	AB	AB	AB	Affx-152060597	1001	1020416		+								TCAGCAACTCCACAACCATCCAGGTTTATTTTGAC[C/T]GAGACATTAGTCTCCTTAGTGACCCTTTTCACCTC	T	C														Aradu.A01
AX-147207788	AA	AA	AA	AA	AA	AA	AA	AA	AA	AB	AB	AB	AB	AB	AA	AA	AA	AA	AA	AA	Affx-152034401	1001	1020727		+								AATGTAGGGATGTTGGGTTCAGCGTCCTCTGAAAA[A/C]ACCTAACCCTAGATTTGAGAAGCAGGGATGAAGGG	A	C														Aradu.A01
AX-147207789	AA	AA	AA	AA	AB	AB	AB	AB	AB	AB	AB	AB	AB	AB	AA	AA	AA	AA	AA	AA	Affx-152070764	1001	1034923		+								AGGATTCAAGTTACTGATCCTGTTGCAAGATATTA[C/T]GGATTGAAGCGTGGACAAGTTGTTAAGATAATCCG	T	C														Aradu.A01
AX-147207790	BB	BB	BB	BB	BB	BB	BB	BB	BB	BB	BB	BB	BB	BB	BB	BB	BB	BB	BB	BB	Affx-152072080	1001	1037494		+								CTACAAGTTTGTTCAGTTTGTGTTCCCTGCTAATG[A/G]CCATTCTTTTTGCATACTCTGCATCTGTTCAATTA	A	G														Aradu.A01
AX-147207791	BB	BB	BB	BB	BB	BB	BB	BB	BB	BB	BB	BB	BB	BB	BB	BB	BB	BB	BB	BB	Affx-152046877	1001	1037683		+								CTATATTCATGTGCTTGCATCGTTAATTTGACAAA[C/T]GGCGTTGTCTCAACCAAACTGAGAAGGAAAATTGG	T	C														Aradu.A01
AX-147207792	BB	BB	BB	BB	AA	AA	AA	AA	AA	BB	BB	BB	BB	BB	BB	BB	BB	BB	BB	BB	Affx-152029785	1001	1040768		+								CCTTTTTCTCTGTTTTAAAGACTTCCAATTTAACC[C/T]GTACTCCATTCTGCAGTATTCTATTTGGACATGAT	T	C														Aradu.A01
AX-147207793	AA	AA	AA	AA	AA	AA	AA	AA	AA	AA	AA	AA	AA	AA	AA	AA	AA	AA	AA	AA	Affx-152029818	1001	1041870		+								CTGCAAAGTTTTGCTGCCTTCAAATAGACCCTTTC[A/C]CGCAAAATTCCATATTTCTCCTCTAGTGAGGCCTT	A	C														Aradu.A01
AX-147207794	AB	BB	AA	AA	BB	BB	BB	BB	BB	BB	BB	BB	BB	BB	AA	AA	AA	AA	AA	AA	Affx-152036259	1001	1042092		+								AAATGAGGTTGTATTGTTATTTCCTCCATGCCAAG[G/T]GACTTTGTCGCCTCAATGCGTCTCTTTAAATTAGC	T	G														Aradu.A01
AX-147207795	AA	AA	AA	AA	AB	AB	AB	AB	AB	AA	AA	AA	AA	AA	AA	AA	AA	AA	AA	AA	Affx-152047489	1001	1042345		+								GATCAAATTTCAACCCACAAAACCTGCAAGTAAAC[C/T]TCCGAAAACCACCTGGATTCTCAGACATATTCTCC	T	C														Aradu.A01
AX-147207796	BB	BB	BB	BB	AA	AA	AA	AA	AA	BB	BB	BB	BB	BB	BB	BB	BB	BB	BB	NoCall	Affx-152076893	1001	1043415		+								TGATTTCTTTTCCGTGTATTGTGTGTAAAATTTGC[A/G]GTCTCATCATGAGGTTGGTGTTTCTTGCAGAATGA	A	G														Aradu.A01
AX-147207797	AA	AA	AA	AA	AA	AA	AA	AA	AA	AA	AA	AA	AA	AA	AA	AA	AA	AA	AA	AA	Affx-152030455	1001	1043525		+								AGCAGTTCTACCTTCACACATTGGTGTATCAACTG[A/G]AACATGTTTTTCAGCTTTTGCTAAGATGCCCAGAA	A	G														Aradu.A01
AX-147207798	BB	BB	BB	BB	AB	AB	AB	AB	AB	AA	AA	BB	BB	AA	BB	BB	BB	BB	BB	BB	Affx-152066903	1001	1043649		+								TGTCTTCCCTTGGCTTCAATATAAACTATGCATTG[C/T]GGATTCTTAGTTACAGGCTCTACATATTTTTGAAT	T	C														Aradu.A01
AX-147207799	AA	AA	BB	BB	BB	BB	BB	BB	BB	AB	AB	BB	BB	AB	AA	AA	AA	AA	AA	AA	Affx-152028386	1001	1046318		+								GATGAAGCTGATCAACAACGTTCAGCATGTCAATA[A/G]TTAGCTTTTGCATTATAAATCTTCGAGCAACAGTC	A	G														Aradu.A01
AX-147207800	BB	BB	BB	BB	BB	BB	BB	BB	BB	AA	AA	BB	BB	AA	BB	BB	BB	BB	BB	BB	Affx-152047065	1001	1046426		+								TATGTGCAATAGGCTGGGGAAACTCATTGATTGAT[C/T]GAACAAGCAGCGTATCAGCCCAGGAATAATTCTTT	T	C														Aradu.A01
AX-147207801	AA	AA	NoCall	AB	BB	BB	BB	BB	BB	AA	AA	AA	AA	AA	AA	AA	AA	AA	AA	AA	Affx-152057057	1001	1047025		+								TCGTTTATCTCATCATCAATACTATCACAGAAACT[A/G]TCGGATTCCTTTCGGAATTCCACTTGACTGTCACT	A	G														Aradu.A01
AX-147207802	AA	AA	AA	AA	AA	AA	AA	AA	AA	AA	AA	AA	AA	AA	AB	AB	AB	AB	AB	AB	Affx-152038221	1001	1083286		+								GTGTCCTGTTTTGGACGTTTTGACTTTTGCAACAA[A/C]GCAGTCACCGTTCTATAAATAAAAACACAGTTAGC	A	C														Aradu.A01
AX-147207803	BB	BB	BB	BB	BB	BB	BB	BB	BB	BB	BB	BB	BB	BB	BB	BB	BB	BB	BB	BB	Affx-152069623	1001	1085521		+								GAGAAAGAACATAGTGTAAGTCAGCCAGAAGAACA[G/T]CATTTAGATTCTGGTGTATATCGTTGCCACTCTTC	T	G														Aradu.A01
AX-147207804	AB	AB	BB	BB	AA	AA	AA	AA	AA	AA	AA	AA	AA	AA	BB	BB	BB	BB	BB	BB	Affx-152039672	1001	1085557		+								CATTTAGATTCTGGTGTATATCGTTGCCACTCTTC[A/G]TTATCCCATTGTCCAGCATTCGCAACAGCACAGTC	A	G														Aradu.A01
AX-147207805	AA	AA	AA	AA	AA	AA	AA	AA	AA	AA	AA	BB	BB	BB	AA	AA	AA	AA	AA	AA	Affx-152029963	1001	1086776		+								TGCTCTTTACAGGCTGCATATAATGTTGGAGGTCA[C/T]ACAGTTAGTGCAGACACAATACAGAGTGCTATACT	T	C														Aradu.A01
AX-147207806	AB	AB	AA	AA	BB	BB	BB	BB	BB	BB	BB	BB	BB	AA	AA	AA	AA	AA	AA	AA	Affx-152027781	1001	1087039		+								CATCCTGAACCTCTTCTACACTTTGCACTCTGCTC[C/T]GGAAACCATTCCGATCCAGCGGTACATTATTCGAA	T	C														Aradu.A01
AX-147207807	BB	BB	BB	BB	BB	BB	BB	BB	BB	BB	BB	BB	BB	BB	BB	BB	BB	BB	BB	BB	Affx-152030152	1001	1087699		+								CCCGCCGGTACAGTTGACATGATCCAACAGTCTCT[G/T]CCTAAGGATTTGGTAAAGTGATTGCTTTGGTTTAC	T	G														Aradu.A01
AX-147207808	AB	AB	NoCall	AB	BB	BB	BB	BB	BB	AA	AA	BB	BB	AA	BB	BB	BB	BB	BB	BB	Affx-152052195	1001	1089390		+								AAACAAATGGTCAAGCTAGCATCCTCCTTAACGCA[C/T]GTGGCTTGAGCGCACCCCAACATAATCGATTTCCT	T	C														Aradu.A01
AX-147207809	BB	BB	BB	BB	BB	BB	BB	BB	BB	BB	BB	BB	BB	BB	BB	BB	BB	BB	BB	BB	Affx-152070000	1001	1089450		+								ATCGATTTCCTCCACACTACCTGCGTGTAAACACC[A/G]CACCTGTGATTTGGAACGCAAGAATTGTTGGCGTG	A	G														Aradu.A01
AX-147207810	AA	AA	AA	AA	BB	BB	BB	BB	BB	AA	AA	AA	AA	AA	AA	AA	AA	AA	AA	AA	Affx-152050338	1001	1117391		+								TTAGAACGCCAAAAGCTCCTTGCACTTTTAAGGGA[A/C]CGAGCATGCTTTATCTTCAGAAACAGCTTGTATGC	A	C														Aradu.A01
AX-147207811	AA	AA	AA	NoCall	BB	BB	BB	BB	BB	AA	AA	AA	AA	AA	AA	AA	AA	AA	AA	AA	Affx-152065929	1001	1117549		+								CTCCATAACAAGAACCGCATTTTCAAGCTGCCCTA[C/T]GTTGCAAAGTCCAGTGATGATGCACTCATAAACTT	T	C														Aradu.A01
AX-147207812	AA	AA	AA	AA	BB	BB	BB	BB	BB	AA	AA	AA	AA	AA	AB	AB	NoCall	AA	AB	NoCall	Affx-152073594	1001	1117751		+								CTCGCCTTCTTGTAAATAACTAATGCAGCATATGG[C/T]GGACCATACTTGCATAAATGCTTGATGAAGGAGGT	T	C														Aradu.A01
AX-147207813	AA	AA	AA	AA	AA	AA	AA	AA	AA	AA	AA	AA	AA	AA	AA	AA	AA	AA	AA	AA	Affx-152054491	1001	1118487		+								TGTCATCTAATACCTCCATCATGAACTTGAAAAAC[C/T]TCCTTCTTCCTAGTGCCTTAACAATCACACGGTAA	T	C														Aradu.A01
AX-147207814	AB	AB	BB	BB	BB	BB	BB	BB	BB	BB	BB	BB	BB	BB	AA	AA	AA	AA	AA	AA	Affx-152063422	1001	1118612		+								ACCATGGCTTCACCACCCAAGTTCCCAGAGTTCAC[C/T]ACCCTACCGAGAACATCAATATTCACATCAACACC	T	C														Aradu.A01
AX-147207815	BB	BB	NoCall	NoCall	BB	BB	BB	BB	BB	BB	BB	BB	BB	BB	AB	AB	AB	NoCall	AB	AB	Affx-152080974	1001	1120833		+								CTCCAGAATGTTAATTAGTTCATTCATAATAACAA[A/G]GTTTATTCACAGTCAGGCAAATTAAGATTCTAGTT	A	G														Aradu.A01
AX-147207816	AB	AB	NoCall	AB	BB	BB	BB	BB	BB	AB	AB	AB	AB	AB	AB	AB	AB	AB	AB	AB	Affx-152034621	1001	1136560		+								TCATTGGCATCATAATCCATGAAACGTAACTCGCC[A/G]TTATTATTGCCTTGAGAGTTTGTATAGTACCACGA	A	G														Aradu.A01
AX-147207817	BB	BB	AB	AB	BB	BB	BB	BB	BB	BB	BB	BB	BB	BB	AB	AB	AB	AB	AB	AB	Affx-152042645	1001	1151267		+								GGTAGGAGAAGTACACAGAAACCAAAAGTCATAAG[A/C]CCCTTTCTTGCTAGTGAAAATATCATTGCGGTCAT	A	C														Aradu.A01
AX-147207818	AB	NoCall	AB	NoCall	BB	BB	BB	BB	AB	NoCall	AA	BB	BB	NoCall	BB	NoCall	BB	BB	BB	NoCall	Affx-152034044	1001	1152401		+								TCCTCACAAAATTACCTCCCTCCTCAAACAATACT[A/G]TGAATACCCGCTTTTGCCAAACCTTATTCACGTGA	A	G														Aradu.A01
AX-147207819	BB	BB	BB	BB	BB	BB	BB	BB	BB	BB	BB	BB	BB	BB	BB	BB	BB	BB	BB	BB	Affx-152061077	1001	1152489		+								GAAAGATGCCCATGAAAATTCTTGGCGCTTCAACC[A/G]AGAACGAAATAGAGTAGGACCCACTTGATATGAAG	A	G														Aradu.A01
AX-147207820	AA	AA	AA	AA	AA	AA	AA	AA	AA	AA	AA	AA	AA	AA	AA	AA	AA	AA	AA	AA	Affx-152051938	1001	1160249		+								ACGTGGCAGTTCCAGATTGGAGCTCTAACAAAGAA[A/G]TACTCTGTCTACGTCCCTGACCTTCTTTTCTTCGG	A	G														Aradu.A01
AX-147207821	BB	BB	BB	BB	BB	BB	BB	BB	BB	BB	BB	BB	BB	BB	AB	AB	AB	AB	BB	BB	Affx-152079283	1001	1160522		+								TCCATCAGTGTTACGACGCTGCAAGAGCTCGGATT[C/T]TCTTCATCGTCCGAGCTCTTGCTGCCTACATCTGT	T	C														Aradu.A01
AX-147207822	AB	AB	BB	BB	BB	BB	BB	BB	BB	AA	AA	AA	AA	AA	BB	BB	BB	BB	BB	BB	Affx-152037087	1001	1187296		+								AAGTTACCTGCATTCTGAAAGATGATCGTTGCATA[A/G]AACAAAACTCCATTGATACCGCTCAATTGCTGAAG	A	G														Aradu.A01
AX-147207823	AB	AB	AA	AA	AA	AA	AA	AA	AA	BB	BB	BB	BB	BB	AA	AA	AA	AA	AA	AA	Affx-152037791	1001	1189171		+								GCACCTACTTTGGCAAAAGAAATGGCGAGCCACCC[G/T]ATTATATTCGGTATTGCAGCAATCATCAATGACTG	T	G														Aradu.A01
AX-147207824	BB	BB	AB	AB	AA	AA	AA	AA	AA	BB	BB	BB	BB	BB	AA	NoCall	AA	AA	AA	AA	Affx-152070756	1001	1190222		+								CTTCCTCATCCCTGAAACTCATCTTTTCGCTGCTG[A/G]TTCAGAACAGAACCCCCTCCTCTTCCTCTTGCGTT	A	G														Aradu.A01
AX-147207825	AA	AA	NoCall	AA	AA	NoCall	NoCall	NoCall	NoCall	AA	AA	NoCall	NoCall	NoCall	AA	AA	NoCall	AA	AA	AA	Affx-152075035	1001	1190294		+								TACGTGTTCGTGAAAATGTCACACAGAAAAAGAGA[G/T]TTCAGTCTTGACTGGTAGCAGCTCACTGCTGAGCT	T	G														Aradu.A01
AX-147207826	AB	AB	AA	AA	AA	AA	AA	AA	AA	BB	BB	BB	BB	BB	AA	AA	AA	AA	AA	AA	Affx-152038637	1001	1193638		+								TATCTTTTAGCTTGGTCATAAGTGGCTGATGTTTT[A/G]TCTTTAGCGGTCATAACGGTTTCTCCGATAGCATT	A	G														Aradu.A01
AX-147207827	BB	BB	BB	BB	BB	BB	BB	BB	BB	BB	BB	BB	BB	BB	BB	BB	BB	BB	BB	BB	Affx-152084294	1001	1193857		+								TTCTTTGACGCACTTGATGCCGTTTCTGAAGCGTA[C/T]TGGGATGCATCTACACAACACACACTCATCAATTT	T	C														Aradu.A01
AX-147207828	AB	AB	AA	AA	BB	BB	AA	AA	AA	BB	BB	BB	BB	BB	AA	AA	AA	AA	AA	AA	Affx-152029406	1001	1196854		+								AACTTCGTGAATTTCTTTTCACATGTTCAAACTGT[C/T]TGGAGGGATGCTTCTTCAGGATAGAGAGTCGACAA	T	C														Aradu.A01
AX-147207829	BB	BB	BB	BB	BB	BB	BB	BB	BB	BB	BB	BB	BB	BB	BB	BB	BB	BB	BB	BB	Affx-152076171	1001	1209470		+								AGAAAAAACCTTGCTGTGCTGTCAAATGATGTACT[C/T]AATAATTGGCTTCCATCACGAGAGAAGGAAAGGCT	T	C														Aradu.A01
AX-147207830	AB	AB	BB	BB	BB	BB	BB	BB	BB	AA	AA	AA	AA	AA	BB	BB	BB	BB	BB	BB	Affx-152045075	1001	1214823		+								TGATTAAAGAGAAATACCTGCTCATACAGATCCTC[C/T]AATTTATTCCTTGGAAGCTTCAATTGAGAAACTTG	T	C														Aradu.A01
AX-147207831	AB	AB	BB	BB	BB	BB	BB	BB	BB	BB	BB	BB	BB	BB	AB	AB	BB	BB	BB	BB	Affx-152036432	1001	1226026		+								TCTTTTGAATTTCTGGGGATGAAATTGGCAAAACT[A/G]AGATACTTGAAAACTATGTCGTTTCGTGCTAGTTC	A	G														Aradu.A01
AX-147207832	AB	AB	BB	BB	BB	BB	BB	BB	BB	AA	AA	AA	AA	AA	BB	BB	BB	BB	BB	BB	Affx-152055618	1001	1229630		+								GATCCTCTTTGTGGGTCAGGATCACCATTGCTTTG[C/T]TGTCTACTGGAATTTGTCTCAATTTTCTTTTCCAT	T	C														Aradu.A01
AX-147207833	BB	BB	BB	BB	AA	AA	NoCall	NoCall	NoCall	BB	BB	BB	BB	BB	BB	BB	BB	BB	BB	BB	Affx-152040000	1001	1231537		+								TGTTTTACTCTTCTTACGAAGATCCAAGAAACTCA[A/G]CAGTGGGTGGCTCTTCTTGCTACCATTATTGTTGT	A	G														Aradu.A01
AX-147207834	BB	BB	BB	BB	BB	BB	BB	BB	BB	BB	BB	BB	BB	BB	BB	BB	BB	BB	BB	BB	Affx-152038426	1001	1239807		+								TTGAAATATTATCCTCATGGACACCATGGTGTAGA[C/T]AAAGAAGGACGACCAGTGTATATCGAGAGAATAGG	T	C														Aradu.A01
AX-147207835	BB	NoCall	AB	AB	AB	AB	AB	AB	AB	BB	BB	NoCall	NoCall	AB	AB	AB	AB	AB	AB	AB	Affx-152057910	1001	1249281		+								TTTTCCATTACCACCATCATGTTGCCGTTGCTTCT[G/T]CTGTTCTTCGTCTTTGGCATCTCGTTCCTTCTTCT	T	G														Aradu.A01
AX-147207836	BB	BB	BB	BB	BB	BB	BB	BB	BB	BB	BB	BB	BB	BB	BB	BB	BB	BB	BB	BB	Affx-152079855	1001	1251019		+								AAATCATAAACATCGAAATGCAAGTAATTAGCCAT[A/G]GCTGCAATTAAGCTCGATTTCCCAGTCCCAGGAGG	A	G														Aradu.A01
AX-147207837	BB	BB	BB	BB	BB	BB	BB	BB	BB	BB	BB	BB	BB	BB	BB	BB	BB	BB	BB	BB	Affx-152041745	1001	1256545		+								TAGAGATCCCTTTTCTCAGTTGGATGAGCCATGCC[A/G]GCAGGATCCCGACCAACAATATAGAAGTTGGCACC	A	G														Aradu.A01
AX-147207838	BB	BB	AB	AB	AB	AB	AB	AB	AB	AB	AB	AB	AB	AB	BB	BB	BB	BB	BB	BB	Affx-152052444	1001	1257745		+								AGCCCACCCTTCACTTATCACATGCACCCACTCCA[C/T]ATCATATCTGGTGAGATTCACCTTCGCCATCGACT	T	C														Aradu.A01
AX-147207839	BB	BB	BB	BB	BB	BB	BB	BB	BB	BB	BB	BB	BB	AB	BB	BB	BB	BB	BB	BB	Affx-152073408	1001	1299501		+								GCATTAATCTTTCGGCAGTTGGTTCTGATCTCTCC[C/T]CTGGAGCCAGTTAGAGGAGAAATATTTCCCATCTT	T	C														Aradu.A01
AX-147207840	AB	AB	BB	BB	BB	BB	BB	BB	BB	BB	BB	BB	BB	BB	AA	AA	BB	BB	AA	AA	Affx-152034945	1001	1302135		+								TTGGCTATCTCTTGAGCTGCCGGGCACGAAAAGTC[A/G]TAGAATTGCGGGTACAGGAACCCCCCTAGTTTCTT	A	G														Aradu.A01
AX-147207841	AB	AB	AA	AA	AA	AA	AA	AA	AA	AA	AA	AA	AA	AA	AB	AB	AA	AA	AA	AA	Affx-152030570	1001	1302337		+								GTTAGCATTGTGATGGGGAATCGGTATTTATAGTG[A/C]TTGAAAATTATGAGGAGGGAAAAAGAATCGAGAGA	A	C														Aradu.A01
AX-147207842	AB	AB	BB	BB	NoCall	BB	BB	NoCall	NoCall	AA	AA	AA	AA	BB	BB	BB	BB	BB	BB	BB	Affx-152078628	1001	1310952		+								GCCCCTCTTGTAAATAAGCTCTTTTACACTCTTCA[A/G]ATTTGGGTATCTACAAAAGGAGAGGATCTGGTACG	A	G														Aradu.A01
AX-147207843	AA	AA	AB	AB	AA	AA	AA	AA	AA	BB	BB	BB	BB	AA	AB	AB	AB	AB	BB	BB	Affx-152034214	1001	1316381		+								TTTGTCTTGTAAATGAACCCTCCACAGCAGAAGAG[G/T]GTTGAAGAGACAAAGAATCTGCAGAATAACAAGTT	T	G														Aradu.A01
AX-147207844	BB	BB	BB	BB	AA	AA	AA	AA	AA	AA	AA	AA	AA	BB	BB	BB	BB	BB	BB	BB	Affx-152055316	1001	1316929		+								ATTGGTAACATACATCTCCAATCCACAATCAACAT[C/T]GTGGGTGACAAAGTTGTAGGAGGCTTCCCATGGTT	T	C														Aradu.A01
AX-147207845	AA	AA	AA	AA	AA	AA	AA	AA	AA	BB	BB	BB	BB	BB	AA	AA	AA	AA	AA	AA	Affx-152080078	1001	1318390		+								AACCTGCAGTTTGATTCATAAGTGACATTACATAT[A/G]CATCCAGGTCGACCTACAAGTAAAAAACAAAGAAG	A	G														Aradu.A01
AX-147207846	BB	BB	BB	BB	BB	BB	BB	BB	BB	BB	BB	BB	BB	BB	BB	BB	BB	BB	BB	BB	Affx-152074002	1001	1320296		+								CTACTCTCGACATCTTTGCAGAATCGGACCGCTAA[A/G]TCAGTACCTTCCTGCACTAATGAAAAGTGAATAGT	A	G														Aradu.A01
AX-147207847	BB	BB	AB	AB	AA	AA	AA	AA	AA	BB	AB	AB	AB	AB	AB	AB	AB	AB	AB	AB	Affx-152084529	1001	1320491		+								GTCTATACCTTTACATCATACTCAAACAGGTATCC[A/G]ATCCAGCTAGTCTATCAAACCAGTTAAGTATAAAC	A	G														Aradu.A01
AX-147207848	AA	AA	AA	AA	AA	AA	AA	AA	AA	BB	BB	BB	BB	AA	AA	AA	AA	AA	AA	AA	Affx-152042568	1001	1327470		+								AAATCAATAAACATTAGTAGAGGATTTGAACTCAC[C/T]GTCTCTAAGCATGCAGATAGGATTGTCATGCCAGG	T	C														Aradu.A01
AX-147207849	BB	BB	BB	BB	BB	BB	BB	BB	BB	BB	BB	BB	BB	AA	BB	BB	BB	BB	BB	BB	Affx-152050518	1001	1328958		+								AATAGAAGTACCTTTAGACTTGGCTTTTGAACCAA[A/G]GATGAGTGTGAAGCTATTGCAGTCATAAAAAGAAC	A	G														Aradu.A01
AX-147207850	NoCall	NoCall	BB	BB	NoCall	NoCall	NoCall	NoCall	NoCall	NoCall	NoCall	NoCall	AB	NoCall	NoCall	AA	AA	NoCall	AA	NoCall	Affx-152031920	1001	1331195		+								AAACAAAATAAGTAGTAACAACTTACTTGAACAAA[A/G]TCAAATTGGCCTATACCAGCAACAAAGTAGTTGTC	A	G														Aradu.A01
AX-147207851	AB	AB	BB	BB	BB	BB	BB	BB	BB	AA	AA	AA	AA	AA	BB	BB	BB	BB	BB	BB	Affx-152052581	1001	1354695		+								CATGGAGTATGAGTGAGTGGTAAAAGGTGGCGCAA[C/T]CATTGTAACCGCCACCGAATTCTTATCCAATGCTG	T	C														Aradu.A01
AX-147207852	BB	BB	BB	BB	BB	BB	BB	BB	BB	AA	AA	AA	AA	AA	BB	BB	BB	BB	BB	BB	Affx-152041604	1001	1354731		+								CATTGTAACCGCCACCGAATTCTTATCCAATGCTG[C/T]TGCAACTCCAATCCGCATTGTAAGCTTCTGACCGT	T	C														Aradu.A01
AX-147207853	BB	BB	BB	BB	BB	BB	BB	BB	BB	BB	BB	BB	BB	BB	BB	BB	BB	BB	BB	BB	Affx-152038737	1001	1377455		+								GTTGTTGGAAGAGCTATTCAGAGCTTAGAAGATTC[A/G]TCTTCTGTGGGAGATAAGCCTACTGTTGGTATAAC	A	G														Aradu.A01
AX-147207854	BB	BB	BB	BB	BB	BB	BB	BB	BB	AA	AA	AA	AA	AA	BB	BB	BB	BB	BB	BB	Affx-152066151	1001	1377519		+								GTATAACTATGTTTGGGGTTACTACTCCATGTGTC[A/G]ATGCTGTTAAAGATAGGTTGAATAAGGAAGGTTAT	A	G														Aradu.A01
AX-147207855	BB	BB	BB	BB	BB	BB	BB	BB	BB	AA	AA	AA	AA	AA	BB	BB	BB	BB	BB	BB	Affx-152082086	1001	1379413		+								AACTACAAAGGCTTGTTCAGACAAATAATGATCGT[A/C]AGGTACTATAATTGCTCAATAACTACGTTTATTAA	A	C														Aradu.A01
AX-147207856	BB	BB	BB	BB	BB	BB	BB	BB	BB	AA	AA	AA	AA	AA	BB	BB	BB	BB	BB	BB	Affx-152028219	1001	1381591		+								TTCGATGGAAATTTCAGACAAAATCTTGAAGAAAC[C/T]GGAATGGGATATAGGTAAGTGTTAATTTAATAAAA	T	C														Aradu.A01
AX-147207857	AB	AB	BB	BB	BB	BB	BB	BB	BB	AA	AA	AA	AA	AA	AA	AA	BB	BB	BB	BB	Affx-152060414	1001	1381834		+								ATTATAGTGGCCCATATGGGTCTAACTACAACGGG[A/C]TCAATCGGTGCAAAAACTGCTGTTTCACTGGAGGA	A	C														Aradu.A01
AX-147207858	AB	AB	AA	AA	BB	BB	BB	BB	BB	BB	BB	BB	BB	BB	AA	AA	AA	AA	AA	AA	Affx-152044198	1001	1385296		+								TTTTTAAAAACTACACTAGGATTTTGACATACCTG[G/T]TGTTCCCCAAAGTGGTCAATGAGGCCTAAAAGGTC	T	G														Aradu.A01
AX-147207859	BB	BB	BB	BB	AA	AA	AA	AA	AA	BB	BB	AB	AB	BB	BB	BB	BB	BB	BB	BB	Affx-152031713	1001	1397197		+								TCTTCTACAAAATCTTGAGGAAGTGGTTTTCCGAA[G/T]ATCCCTACTTGAGAGTCGCTTAACCAGTATGGAGC	T	G														Aradu.A01
AX-147207860	AB	AB	BB	BB	BB	BB	BB	BB	BB	AA	AA	BB	BB	AA	BB	BB	BB	BB	BB	BB	Affx-152047444	1001	1397540		+								TCATCATCATCTTTGCACATAGGAGGTTCATTTTC[C/T]TCCCTTTGCTCATAGCATTCGTTGGACACAGGTTT	T	C														Aradu.A01
AX-147207861	AA	AA	AA	AA	AA	AA	AA	AA	AA	AA	AA	AB	AB	BB	AA	AA	AA	AA	AA	AA	Affx-152069233	1001	1397606		+								GGTTTTCGGAAGAAAGCAGCACCAACTTGGTTCAA[C/T]GTATCATTTTTTATGGTCACCAGCTCCCAGCACAT	T	C														Aradu.A01
AX-147207862	AB	AB	BB	BB	BB	BB	BB	BB	BB	AA	AA	AB	AB	AA	BB	BB	BB	BB	BB	BB	Affx-152083906	1001	1398141		+								CAACGTGCACAATGGACAAGATCAAAGACGCGACC[A/G]GGGAATTGGAGCCTTTGGGTACCCATGACAGCTGA	A	G														Aradu.A01
AX-147207863	AA	AA	AA	AA	BB	BB	BB	BB	BB	AA	AA	AB	AB	AA	AA	AA	AA	AA	AA	AA	Affx-152030096	1001	1398650		+								TTTTGAAGAAAATCAATGTAGTGGAGAGCTCCATG[A/G]ATAAACTGGGTGCCACCTCCTGGAAATGTCAAGAA	A	G														Aradu.A01
AX-147207864	AA	AA	AA	AA	BB	BB	BB	BB	BB	AA	AA	AA	AA	AA	AA	AA	AA	AA	AA	AA	Affx-152081074	1001	1399041		+								CCTGCAGTTACATTGCATAGATGCCACTCCAAATC[A/G]TTGTTATTATCATCATCACCCTTTGCTTCCTCCTT	A	G														Aradu.A01
AX-147207865	AA	AA	AA	AA	BB	BB	BB	BB	BB	AA	AA	AA	AA	AA	AA	AA	AA	AA	AA	AA	Affx-152040401	1001	1399658		+								TACACCGAAGACACATAGTGCAACGAAGACTAGTG[C/T]TGTAACGGTTGAAGTGTAAGATGTTGATGATGGCC	T	C														Aradu.A01
AX-147207866	AB	AB	AA	AA	BB	BB	BB	BB	BB	BB	BB	BB	BB	BB	AA	AA	AA	AA	AA	AA	Affx-152026646	1001	1409180		+								AGTAACAAGTGAGACAGAGTCATCAAAATCAAAGA[G/T]ATGCCACAATGATTATGAGTGCTACCGTATTCTAC	T	G														Aradu.A01
AX-147207867	AA	AA	AA	AA	BB	BB	BB	BB	BB	AA	AA	AA	AA	AA	AA	AA	AA	AA	AA	AA	Affx-152027407	1001	1427181		+								TGTGAACGAACAGTACGCTTATCAAACCGCCGTCA[A/G]CATCGGAGGCCATTTGTTCAAAGGGATTCTCTATG	A	G														Aradu.A01
AX-147207868	AB	AB	AA	AA	BB	BB	BB	BB	BB	BB	BB	AA	AA	BB	AA	AA	AA	AA	AA	AA	Affx-152044579	1001	1427413		+								GATCCTTCGTCGTTGTACAATCCAGCTCCAATTAA[C/T]ACATACATGGCTGGTAGTAGCGGTACGCAATTCTT	T	C														Aradu.A01
AX-147207869	BB	BB	BB	BB	AA	AA	BB	BB	BB	BB	BB	BB	BB	BB	BB	BB	BB	BB	BB	BB	Affx-152044325	1001	1448059		+								ACATGTAACTATCACGCTCTATGGTTCCTCTTAGC[A/C]TCTAAGAGTGAAGAAAGTTCAGCGGACTTGCTTTG	A	C														Aradu.A01
AX-147207870	AB	AB	BB	BB	BB	BB	BB	BB	BB	BB	BB	BB	BB	BB	AA	AA	AA	AA	AA	AA	Affx-152031559	1001	1448958		+								ACAGATTTTATCAATAGAAATGGATCCCGCAGTTA[C/T]GACAGACGCTGATATCTTATCAGACGTACCCTGTT	T	C														Aradu.A01
AX-147207871	AA	AA	AA	AA	AA	AA	AA	AA	AA	AA	AA	AA	AA	AA	AB	AB	AB	AB	AB	AB	Affx-152071064	1001	1449788		+								TTCACAATTGAGTAATCTGAACTTGGATTTTCTCC[A/G]TGCCCAGCTACAAAATTAATTTCCTCTTCATCATC	A	G														Aradu.A01
AX-147207872	NoCall	AA	BB	BB	AA	AA	AA	AA	AA	AA	AA	AA	AA	AA	AB	AB	AB	AB	AB	AB	Affx-152069198	1001	1449893		+								GCAGACTTTTGAATTTGGCGTTCCTTTTGCGCACT[C/T]TGTGACTTGAAATTTAGTGGCTGATATCCAACCAA	T	C														Aradu.A01
AX-147207873	AA	AA	AA	AA	AA	AA	AA	AA	AA	BB	BB	AA	AA	AA	AA	AA	AA	AA	AA	AA	Affx-152081752	1001	1450611		+								AATATTTATTATACAGTCACAAACCAGTAATCCAT[C/T]GTCATTTGTTTCAGCCTGGCCTCCATCCTTATGAA	T	C														Aradu.A01
AX-147207874	AA	AA	AA	AA	AA	AA	BB	BB	BB	BB	BB	BB	BB	BB	AA	AA	AA	AA	AA	AA	Affx-152082477	1001	1450824		+								TTTAAGAACAGGAAAATACCAACAACACCCATCCC[C/T]TTTGATGAACCATCTGGTACTACTTTCCAGAAGGG	T	C														Aradu.A01
AX-147207875	BB	AB	AB	AB	AA	AA	BB	BB	BB	BB	BB	BB	BB	NoCall	AB	AB	AB	AB	AB	AB	Affx-152045359	1001	1451295		+								TTAGGAGCTTCCTTGACAAATCCAATGGTCGTATT[C/T]ACAGTAACCTTAAAGAATATGAAAGAGATTAGTTT	T	C														Aradu.A01
AX-147207876	BB	BB	BB	BB	BB	BB	BB	BB	BB	BB	BB	BB	BB	BB	BB	BB	BB	BB	BB	BB	Affx-152060488	1001	1453066		+								ACCCTTAATGAAAAACGGAGGCGGTAAGAAACATG[C/T]GACTGAAGTTCAACAACTTTTTTCTTCAATTTTTT	T	C														Aradu.A01
AX-147207877	AB	AB	BB	BB	BB	BB	BB	BB	BB	AA	AA	AA	AA	AA	BB	BB	BB	BB	BB	BB	Affx-152055555	1001	1455124		+								TCTTGCCCAGTTATCCGCAAAAAGGTATAAGATAG[A/G]AGACCCACACTTTGTGTGGCCCGGCTGAAAGACAA	A	G														Aradu.A01
AX-147207878	BB	BB	BB	BB	BB	BB	BB	BB	BB	BB	BB	BB	BB	BB	BB	BB	BB	BB	NoCall	BB	Affx-152027971	1001	1456940		+								TCCTTCATGATATCAATCTTATCAATCTTTACAAA[G/T]GTTGCACCATTTTGAATCTAGAAGTACAAAGGAAA	T	G														Aradu.A01
AX-147207879	BB	BB	BB	BB	BB	BB	BB	BB	BB	BB	BB	BB	BB	AA	BB	BB	BB	BB	BB	BB	Affx-152072500	1001	1470321		+								ATTTGTGTGGCCAAATCAGCCTCTCCAATTTGTGG[C/T]GGTTGGAGCGCAAACAGCTTCAACTGATAACCGCT	T	C														Aradu.A01
AX-147207880	AB	AB	BB	BB	BB	BB	BB	BB	BB	AA	AA	BB	BB	BB	BB	BB	BB	BB	BB	BB	Affx-152037775	1001	1471531		+								CTCTTGAATGTTACCTTGTGCCATGTTAGTGGCTG[A/G]TTTCTTTGTACAACTATCGCCGATTGCATCCACTC	A	G														Aradu.A01
AX-147207881	BB	BB	BB	BB	BB	BB	BB	BB	BB	BB	BB	BB	BB	AA	BB	BB	BB	BB	BB	BB	Affx-152029332	1001	1472252		+								CACGAAGATTTACCTTGCCGGTATATGTGATTCTT[C/T]TATACTCCCTTGTTCCATAGGCAGAACCTAGTTTC	T	C														Aradu.A01
AX-147207882	AB	NoCall	AB	AB	AA	AA	AA	AA	AA	AA	AA	AA	AA	AA	AB	NoCall	NoCall	NoCall	AB	AB	Affx-152045572	1001	1474174		+								CATGTAGTAGTTTACAAAGGACCCTCCACGTATTA[C/T]AAATCTAGCAACCGCAAATGCCAAATCCTGTACGG	T	C														Aradu.A01
AX-147207883	NoCall	AA	AB	AB	AA	AA	AA	AA	AA	AA	AA	BB	BB	BB	AB	AB	AB	AB	AB	AB	Affx-152041610	1001	1476053		+								AAGGTCCAATGCGAAGATGAGCGTAGAGACCAGCT[C/T]TCTGTATTATCTTCATGAATCTCACCAGATCATAT	T	C														Aradu.A01
AX-147207884	AA	AA	NoCall	AB	BB	BB	BB	BB	BB	AA	AA	AA	AA	AA	NoCall	AB	AA	AB	AA	AA	Affx-152036266	1001	1476247		+								TCATGAACATTCCAGAACACATAGGTTTCAATCAC[A/G]TCTATTCCTCCTTCTTTTGCCTTCTCAATTAGATC	A	G														Aradu.A01
AX-147207885	BB	BB	BB	BB	BB	BB	BB	BB	BB	BB	BB	AA	AA	AA	BB	BB	BB	BB	BB	BB	Affx-152048708	1001	1503733		+								GTCTTTAACATAGCATGGACATCGTTGGAATAAAT[A/G]TACCTTACATCAAGATGATCTTCTAAGTCCCAAAA	A	G														Aradu.A01
AX-147207886	BB	BB	BB	BB	BB	BB	BB	BB	BB	BB	BB	BB	BB	BB	BB	BB	BB	BB	BB	BB	Affx-152055733	1001	1503891		+								GCCGTAGTAGATTACTCCACTTTCTTTGCATGTAA[C/T]AGCCTTACATTGGCCAACCTTTCCATACTTCTGGA	T	C														Aradu.A01
AX-147207887	BB	BB	BB	BB	BB	BB	BB	BB	BB	BB	BB	BB	BB	BB	BB	BB	BB	BB	BB	BB	Affx-152067153	1001	1504689		+								TTAGATTTCCGATCAATTTTTTCAGGTGAGACATC[C/T]CCATCAGGATCTGCCAGGTCTTCAAGTCCTTGAGA	T	C														Aradu.A01
AX-147207888	AB	AB	AA	AA	AB	AB	AA	AA	AA	AB	AB	AA	AA	AA	AA	AA	AA	AA	AA	AA	Affx-152033593	1001	1504815		+								TCACCATCAGATACTTCTGATAACTCATTATCACG[C/T]GTCTCATCTTCAGGATCATCTTCATAATCAACCTC	T	C														Aradu.A01
AX-147207889	AB	AB	AA	AA	AA	AA	AA	AA	AA	AB	BB	AA	AA	AA	AA	AA	AA	AA	AA	AA	Affx-152053096	1001	1504995		+								TTTGCAGAATCCGTTTCATTGCCGTCTACATCATC[C/T]GAGCTATTTGTGGTGGATTTCTCTGTCTTAAAATC	T	C														Aradu.A01
AX-147207890	AB	AB	AA	AA	AA	AA	AA	AA	AA	BB	BB	AA	AA	AA	AA	AA	AA	AA	AA	AA	Affx-152030202	1001	1511549		+								ATAAGATAATGAAGTACCTGTCTATTGACAAGCAC[A/G]ACATCACCATCCTTCAAGTGGCGATACACAATTTT	A	G														Aradu.A01
AX-147207891	BB	BB	BB	BB	BB	BB	BB	BB	BB	BB	BB	BB	BB	BB	AB	AB	BB	AB	AB	AB	Affx-152048026	1001	1514221		+								TTGATATCCTCTCCATATGTTGTATCCCTGTCATC[A/G]GTTATAGTCTCACTTGCCAAGATTGTATCATCAGA	A	G														Aradu.A01
AX-147207892	BB	BB	BB	BB	BB	BB	BB	BB	BB	BB	BB	BB	BB	AA	BB	BB	BB	BB	BB	BB	Affx-152058932	1001	1515411		+								TAGAAATTGCCTCTTCGAACTGCAGCGAGGTCCAA[C/T]TTTCTCCCTGCTGTTCAGAGCTACAAGACTGGCTC	T	C														Aradu.A01
AX-147207893	AA	AA	AA	AA	AA	AA	BB	BB	BB	AA	AA	AA	AA	AA	AA	AA	AA	AA	AA	AA	Affx-152026832	1001	1521877		+								ACAGCAACAAAAGAAATGTTATCTGGCTTCATTCC[A/G]GCTTCAAGCATCTCATCAAAAGTTCTTAATGATCT	A	G														Aradu.A01
AX-147207894	BB	BB	BB	BB	AB	AB	AA	AA	AA	BB	BB	BB	BB	BB	AB	AB	AB	AB	AB	AB	Affx-152069494	1001	1522171		+								ACTGATAAAACACTGGAAATCGTCACACAATTGGC[A/G]ATTACTCTGCAAAGCTGCATTTGCCTAAAAAGTTC	A	G														Aradu.A01
AX-147207895	AB	AB	NoCall	AA	AA	AA	AA	AA	AA	BB	BB	BB	BB	BB	AA	AA	AA	AA	AA	AA	Affx-152031510	1001	1522435		+								ATCTCAAAAAACACTTTATGAGCATCCTTAAGATG[C/T]TCATGCTTCCCATAACCACCTATCAGTGCATTCTT	T	C														Aradu.A01
AX-147207896	AB	NoCall	BB	BB	BB	BB	BB	BB	BB	NoCall	NoCall	NoCall	AB	BB	AB	AB	BB	BB	BB	BB	Affx-152079125	1001	1522586		+								CACACACAGATAACACCACAGCTAATGCTTCAGCA[C/T]TGATTTCAACCCCCCTTGTTCTCATCAACTTAAAC	T	C														Aradu.A01
AX-147207897	BB	BB	BB	BB	AA	AA	BB	BB	BB	BB	BB	BB	BB	BB	AB	AB	AA	AA	AB	AB	Affx-152039556	1001	1527238		+								GTCTTCTCCAGTAGATTTAAGTTCCTTCAGTACGG[A/G]TGATATTATTGATTTCCTGAAAAATGTCAATCCAT	A	G														Aradu.A01
AX-147207898	AA	AA	AA	AA	AA	AA	AA	AA	AA	AA	AA	AA	AA	AA	AA	AA	AA	AA	AA	AA	Affx-152070714	1001	1529822		+								GTTAAGTACAGCATACATTGGACCCAAACATTCAG[G/T]AGGTGTATTCAATTCACAGAAGTACATTGCTTCCA	T	G														Aradu.A01
AX-147207899	AB	AB	BB	BB	AB	AB	BB	BB	BB	BB	BB	AA	AA	BB	AA	AA	AA	AA	AA	AA	Affx-152068458	1001	1530144		+								TTGTACAAAGCTTGACTTGCATTTGAAGATGTCTC[A/C]GCAACTGAATTTCCATCACTAGAATCAGGCACAAA	A	C														Aradu.A01
AX-147207900	AB	AB	AA	AA	AA	AA	AA	AA	AA	BB	BB	AA	AA	BB	AA	AA	AA	AA	AA	AA	Affx-152066996	1001	1530424		+								CTGCATCTACAATGCGTTTTCTTAGAACCTCAGCC[A/G]GATTATCATTCTCAGTAACATTTGGTCTCTGGCAA	A	G														Aradu.A01
AX-147207901	BB	BB	BB	BB	AB	AB	BB	BB	BB	BB	BB	BB	BB	BB	BB	BB	BB	BB	BB	BB	Affx-152040990	1001	1530480		+								TTTGGTCTCTGGCAATCCAATGTTTTTATCGTCTG[C/T]GCTGACTTAATTCCAATAACATCACCAACTAAATC	T	C														Aradu.A01
AX-147207902	AA	AA	AA	AA	AB	AB	AA	AA	AA	AA	AA	AA	AA	AA	AA	AA	AA	AA	AA	AA	Affx-152042018	1001	1530617		+								TCTACCATTTGGTGTTGTTTTCTCAACATAATCTG[C/T]GCTCTTAGTAAAAGCTTTTAAACTTTCCAGCATCT	T	C														Aradu.A01
AX-147207903	BB	BB	BB	BB	NoCall	BB	BB	NoCall	BB	BB	BB	BB	BB	BB	BB	BB	AA	AA	AA	AA	Affx-152071427	1001	1530822		+								TGTTCTCCTCTTGCAGAAACAGTAACCTCGACAAA[C/T]GGATCTGCTCGATTCAAAAGCCTCAATCCTTTCAG	T	C														Aradu.A01
AX-147207904	AB	AB	BB	BB	BB	BB	BB	BB	BB	AA	AA	BB	BB	BB	BB	BB	BB	BB	BB	BB	Affx-152051978	1001	1531145		+								TTCCCTTTTCAATGGATCATACAAAGCAGAGAGAA[C/T]GAAAACTCTCTGACCAGCATGCAAAACCCCACTAA	T	C														Aradu.A01
AX-147207905	AA	AA	AA	AA	AB	AB	AA	AA	AA	AA	AA	AA	AA	AA	AA	AA	AA	AA	AA	AA	Affx-152060723	1001	1531860		+								TTGGAAGCATAAATCTCAGCGAATTTATTGATTCC[A/G]AATCCCCAACCGTCTAAAGCGCAAGCGAATATCAC	A	G														Aradu.A01
AX-147207906	AA	AA	AA	AA	AB	AB	BB	BB	BB	AA	AA	AA	AA	AA	AA	AA	AA	AA	AA	AA	Affx-152075040	1001	1531902		+								CAACCGTCTAAAGCGCAAGCGAATATCACATTCCC[C/T]TTCTGCGGTTGAAACTCGTCAGCTTCATCATCTGC	T	C														Aradu.A01
AX-147207907	BB	BB	BB	BB	BB	BB	BB	BB	BB	BB	BB	BB	BB	BB	BB	BB	BB	BB	BB	BB	Affx-152082726	1001	1537330		+								AGTATAAAGGGATAAAAAAGGGAACCACAATAAAT[A/G]TGATCACCAATTTTAATTCCACTTGCTAATGCTAA	A	G														Aradu.A01
AX-147207908	BB	BB	BB	AB	AA	AA	AA	AA	AA	BB	BB	BB	BB	BB	BB	BB	BB	BB	BB	BB	Affx-152084278	1001	1537439		+								AATCCACAGATATAACTCCTCCATTTTTCGCTATA[C/T]TTGGATTCACTACATACTTTGCGAACATTCCTAAA	T	C														Aradu.A01
AX-147207909	AA	AA	AA	AA	AA	AA	AA	AA	AA	AB	AB	AB	AB	AA	AA	AA	AA	AA	AA	AA	Affx-152057788	1001	1543081		+								AAGTAGAGATTATGGAGAAGCACTTTTGTTTTCTT[G/T]GTTGTTGGATCATAACTCATGAATCTACCATGAGG	T	G														Aradu.A01
AX-147207910	AB	AB	AA	AA	AB	AB	AB	AB	AB	AB	NoCall	AA	AA	AB	NoCall	AA	AB	AA	AA	AA	Affx-152059319	1001	1557320		+								TTTTTTCCCAGCATATCCTTTAAGCTACATTCAAT[A/G]TGCCTTCCCTTGAGTACAAAGTATCTTGGCTTTAT	A	G														Aradu.A01
AX-147207911	BB	BB	BB	BB	BB	BB	BB	BB	BB	BB	BB	AB	AB	AB	BB	BB	BB	BB	BB	BB	Affx-152076080	1001	1558122		+								TAGAAAATCTCTGGGCTTCCGCAATAGTAGCTGCG[A/G]GCTTCTAGCAATAACCCTATCTAACTTATTTCCCT	A	G														Aradu.A01
AX-147207912	AB	AB	BB	BB	BB	BB	BB	BB	BB	AA	AA	AA	AA	AA	BB	BB	BB	BB	BB	BB	Affx-152028647	1001	1560192		+								ATCAATTTCAAGTTCATCAAAGCAGCATCTCTAGT[C/T]TGCACGGCAACTTGCAGGTCCAAAGAAAAATGAGG	T	C														Aradu.A01
AX-147207913	AA	AA	BB	BB	BB	BB	BB	BB	BB	AA	AA	BB	BB	BB	BB	BB	BB	BB	BB	BB	Affx-152072171	1001	1569789		+								GACGTTGAAAAACTTGGTCTTCTCCTTAGACATAC[G/T]GTCAGTTAAGAGCGTCTGGTAGCGACTAAACACGT	T	G														Aradu.A01
AX-147207914	AA	AA	AA	AA	AA	AA	AA	AA	AA	AA	AA	AA	AA	AA	AA	AA	AA	AA	AA	AA	Affx-152080575	1001	1570489		+								AACCACTTCCTCACCACGACACTTGAGAAAGAAAG[A/C]GAAGTCTCTTCGAAATTGTTCATAGTAAGCGTTCA	A	C														Aradu.A01
AX-147207915	BB	BB	BB	BB	BB	BB	BB	BB	BB	BB	BB	BB	BB	BB	BB	BB	BB	BB	BB	BB	Affx-152034800	1001	1588390		+								AGCTTCTTGGACCTCTGGCCTATTTAGATAGGCTT[G/T]CACGTACACATCAGAGCATGGGTCGAAATTGTATA	T	G														Aradu.A01
AX-147207916	BB	BB	BB	BB	BB	BB	BB	BB	BB	BB	BB	BB	BB	AA	AB	AB	AB	AB	AB	AB	Affx-152049879	1001	1590937		+								CCATTGAGCCACAAAACCAAAGGGTTGTACTGAGA[G/T]GAATTAGCTGGAGACTCCACAAAATAATAGAAAAG	T	G														Aradu.A01
AX-147207917	BB	BB	BB	BB	AA	AA	AA	AA	AA	BB	BB	AB	AB	BB	BB	BB	BB	BB	BB	BB	Affx-152060576	1001	1591056		+								AAAATTTGACCCATAATATGGTTGACCTGGCAATG[A/C]AGTTATTTTATCAGCCAACTTTTGCTCCTCTTGTG	A	C														Aradu.A01
AX-147207918	AB	AB	AA	AA	BB	BB	BB	BB	BB	BB	BB	BB	BB	BB	AA	AA	AA	AA	AA	AA	Affx-152035233	1001	1591213		+								TCTGAGCTTCTTGAATTAATCAACTCATCAAGGTT[A/G]TCAACTTGGTTGGCTTTGCAATTTGAGAATACTAG	A	G														Aradu.A01
AX-147207919	AB	AB	AA	AA	AA	AA	AA	AA	AA	AA	AA	BB	BB	BB	BB	BB	BB	BB	AA	AA	Affx-152044660	1001	1607224		+								AGAAGAGCTGTGAGCTGGTTCTTCCTCCATGTAAC[A/G]CTTCTTGTGCTTCCACTTCTGAAATATTGCCTCAA	A	G														Aradu.A01
AX-147207920	AB	AB	BB	BB	AA	AA	AA	AA	AA	AA	AA	AA	AA	AA	BB	BB	BB	BB	BB	BB	Affx-152064982	1001	1617026		+								GTTGCTAATAATTTGGTTGGTTATGGGAGTTACTC[G/T]GGATTGGAGGATGTTGTGTTGTCTCATTCTATGAG	T	G														Aradu.A01
AX-147207921	AB	AB	BB	BB	BB	BB	BB	BB	BB	AA	AA	AA	AA	AA	BB	BB	BB	BB	BB	BB	Affx-152040420	1001	1617400		+								TGATATTTGCGAATCTCGGAAGGTGGATATGATGG[C/T]CAAAGCTGGTGAAATGCCCAGTAATTCATCTACAG	T	C														Aradu.A01
AX-147207922	BB	BB	BB	BB	AA	AA	AA	AA	AA	BB	BB	BB	BB	BB	BB	BB	BB	BB	BB	BB	Affx-152047445	1001	1617593		+								GAAGAGTGTGAGTTCTGCTTCCTGAATTCCGAGGA[C/T]GCTGATGTTCCATCTGAAGACAGTGCAGACTCGTC	T	C														Aradu.A01
AX-147207923	BB	BB	BB	BB	BB	BB	BB	BB	BB	BB	BB	BB	BB	BB	BB	BB	BB	BB	BB	BB	Affx-152055066	1001	1618111		+								TGAAGTTGTATGTTGTAAGCAGGAAAGTGTTGCTT[C/T]GGCTTCAGCAAAACATCATGCAGATTCAAGGGCAG	T	C														Aradu.A01
AX-147207924	BB	BB	BB	BB	BB	BB	BB	BB	BB	BB	BB	BB	BB	BB	BB	BB	BB	BB	BB	BB	Affx-152070508	1001	1618383		+								CTCTCTTGTTCAGATTCTTGAAATGGATTTATGTC[C/T]GACTGATCAAGATACAAGTGCAAGCAGAGAAGGTA	T	C														Aradu.A01
AX-147207925	BB	BB	AB	AB	AB	AB	NoCall	AB	AB	BB	BB	BB	BB	BB	AB	AB	AB	AB	AB	AB	Affx-152039866	1001	1618806		+								AGTGTTGAGATATCAACATGCTGAGACCAAGAGGA[A/C]CATCATGAGATTGGAGCAATGTGCACAGTCCTTTA	A	C														Aradu.A01
AX-147207926	BB	BB	BB	BB	BB	BB	BB	BB	BB	BB	BB	BB	BB	BB	BB	BB	BB	BB	BB	BB	Affx-152037931	1001	1630943		+								GTAGCACGCAAGAACTTCCTCAAAACCATGACAAG[A/G]TGTATGATCACTGTGAAAGCTAAACACTTCTTGAT	A	G														Aradu.A01
AX-147207927	BB	BB	BB	BB	BB	BB	BB	BB	BB	AA	AA	BB	BB	BB	BB	BB	BB	BB	BB	BB	Affx-152055000	1001	1630979		+								TGTATGATCACTGTGAAAGCTAAACACTTCTTGAT[C/T]ATGGGTTGTTGCTGCACAATAAATAAGTAAAATTG	T	C														Aradu.A01
AX-147207928	BB	BB	BB	BB	BB	BB	BB	BB	BB	BB	BB	BB	BB	AA	BB	BB	BB	BB	BB	BB	Affx-152077697	1001	1650565		+								AACAACTCTACAAAATTCACAAAAATGGTGTCTCT[C/T]AGTTTCCCACAGTTCCACTTCCATCTATTTCTGAT	T	C														Aradu.A01
AX-147207929	BB	BB	BB	NoCall	AB	AB	BB	BB	BB	BB	BB	BB	BB	AA	NoCall	BB	BB	BB	AB	AB	Affx-152079023	1001	1650601		+								AGTTTCCCACAGTTCCACTTCCATCTATTTCTGAT[C/T]ATTTCAGGTTTGGGAGTGATATCCACCGTTGAATC	T	C														Aradu.A01
AX-147207930	BB	BB	BB	BB	BB	BB	BB	BB	BB	BB	BB	BB	BB	AA	BB	BB	BB	BB	BB	BB	Affx-152028058	1001	1650691		+								GCACAAGTTCTGAAGGAACTAAAGAACAAAATCGA[C/T]CCCTCTTCTCTGACTCCAGGTTCATGCGTAAGCTC	T	C														Aradu.A01
AX-147207931	BB	BB	AB	AB	AA	AA	AA	AA	AA	NoCall	AB	NoCall	NoCall	AB	BB	BB	NoCall	NoCall	AB	NoCall	Affx-152064054	1001	1651483		+								TCACGTTACGCATTGGACTACTTGCAAAGCGGACT[C/T]ATAGCGGTTGATCTGAGCAACAACGAGATTGAGGG	T	C														Aradu.A01
AX-147207932	AB	AB	BB	BB	BB	BB	BB	BB	BB	AA	AA	AA	AA	BB	BB	BB	BB	BB	BB	BB	Affx-152035183	1001	1651558		+								TTGCCGATGTTCTTGGCGATGATGCCGAAGCTTGC[A/G]TCTTTGTCAATGGAGAACAACAAGTTGAGTGGTAT	A	G														Aradu.A01
AX-147207933	AB	AB	BB	BB	BB	BB	BB	BB	BB	AA	AA	AA	AA	BB	BB	BB	BB	BB	BB	BB	Affx-152043571	1001	1651729		+								CCGAGTCCTCTAATGGCGCTTAAACCGGGTTCTGC[A/G]AATGTGAGGCTTGTCGGTAATTGCTTGTATCGGTG	A	G														Aradu.A01
AX-147207934	AA	AA	AB	AB	BB	BB	BB	BB	BB	AA	AA	AA	AA	AA	AB	AB	AB	AB	AB	AB	Affx-152055910	1001	1651789		+								TTGTATCGGTGTCCTCTTATCTTCTTTTTCTGTCA[A/G]GGTGGCAACCAAAAATCGTATCAAGAATGTAAGAG	A	G														Aradu.A01
AX-147207935	BB	BB	BB	BB	BB	BB	BB	BB	BB	BB	BB	BB	BB	AA	BB	BB	BB	BB	BB	BB	Affx-152033814	1001	1663874		+								GAGAAGGGACCAAAACACATCTATTTTTGTAACAT[A/G]TCTATTGGCCTGTTCAACAATGAAAACCTGTGATT	A	G														Aradu.A01
AX-147207936	AB	AB	BB	BB	BB	BB	BB	BB	BB	AA	AA	AA	AA	BB	BB	BB	BB	BB	BB	BB	Affx-152052498	1001	1664191		+								AGTTTTTTATTCCTTGTTTCCATCTTTGCTTTCAG[G/T]ATATTTAAACCAAGACCCTTAATTGTGTCAACCAT	T	G														Aradu.A01
AX-147207937	BB	BB	BB	BB	BB	BB	BB	BB	BB	AA	AA	BB	BB	BB	BB	BB	BB	BB	BB	BB	Affx-152074267	1001	1665611		+								CTCCTCAATTGATGAATCTGAGAATAAGACTCTCA[A/G]CACATCAAAATCAAACTCTGATAGGCATTCAAAGC	A	G														Aradu.A01
AX-147207938	AA	AA	AB	AB	AA	AA	AA	AA	AA	AA	AA	AA	AA	AA	AB	AB	AB	AB	AB	AB	Affx-152037855	1001	1665846		+								TGTGACGGATCAAACCATTGGCAAATATCGTCCAC[C/T]GAATTGAAGTCCAAGAACTCTTCTGCCATAATCAC	T	C														Aradu.A01
AX-147207939	BB	BB	BB	BB	AB	AB	AB	AB	AB	BB	BB	BB	BB	BB	BB	BB	BB	BB	BB	BB	Affx-152059755	1001	1665979		+								CAGATAACACTTGTTCCTCCAATGGATCAAAAAAT[A/G]GGTCTTGGTCAGTGAAGCATTTCGTAGAACCGTTA	A	G														Aradu.A01
AX-147207940	BB	BB	BB	BB	BB	BB	BB	BB	BB	BB	BB	BB	BB	BB	BB	BB	BB	BB	BB	BB	Affx-152070115	1001	1666009		+								AAAATGGGTCTTGGTCAGTGAAGCATTTCGTAGAA[C/T]CGTTACACTTCGAAACCAAACCATTATTATGATCC	T	C														Aradu.A01
AX-147207941	BB	BB	BB	BB	BB	BB	BB	BB	BB	BB	BB	BB	BB	AA	BB	BB	BB	BB	BB	BB	Affx-152080362	1001	1703978		+								ATGATCTGACGGGTTGCCCACAGATAAGAAGAATG[A/G]CCTTCAATGTGGTTTGTGACATCGACCTGCAAATC	A	G														Aradu.A01
AX-147207942	AA	AA	AA	AA	BB	BB	BB	BB	BB	AA	AA	AA	AA	AA	AA	AA	AA	AA	AA	AA	Affx-152069818	1001	1705064		+								TACCTACCACTGTTTTCTGTCTGGGACAAATACCG[A/G]AGACACTTGAAAATAACTCTTGCTCCGAGTGAGTA	A	G														Aradu.A01
AX-147207943	BB	BB	BB	BB	BB	BB	BB	BB	BB	BB	BB	BB	BB	BB	BB	BB	BB	BB	BB	BB	Affx-152026756	1001	1705235		+								GTCAAATACCTATTTCCATGTACTCCACTTAATAA[G/T]ACTTTAGCAAGCAACTTTCCTGCTTTATCTGCTCT	T	G														Aradu.A01
AX-147207944	BB	BB	AA	AA	BB	BB	BB	BB	BB	BB	BB	BB	BB	BB	BB	BB	BB	BB	BB	BB	Affx-152039769	1001	1705883		+								CTTGAAGTAAGCCAATCTTGAATTGCAGTGCTCAC[A/G]GCAATCAGATTCTTGGACTCCCACTGCAGTGCATA	A	G														Aradu.A01
AX-147207945	AB	AB	AA	AA	BB	BB	BB	BB	BB	AA	AA	AA	AA	AA	BB	BB	BB	BB	BB	BB	Affx-152060614	1001	1715866		+								GCCGAATTCAGATGAGGTTGTTACCACTACACCGT[A/G]TTCAAAGAGGAAGCCAGGGAGACCAAGAACTAAAG	A	G														Aradu.A01
AX-147207946	AB	AB	AA	AA	AA	AA	AA	AA	AA	BB	BB	AA	AA	AA	AA	AA	AA	AA	AA	AA	Affx-152071956	1001	1716526		+								AAAGGAAGAGGAAACAAACATTACTGGACACAAAG[A/G]ATGTTCTAATACTGATAGTGCAGTAATGAAAGACC	A	G														Aradu.A01
AX-147207947	AA	AA	AA	AA	AA	AA	AA	AA	AA	AA	AA	AA	AA	AA	AA	AA	AB	AB	AB	AB	Affx-152033563	1001	1717357		+								TTTGCATTCCTTGAGTTTTCTAGTCATGGTGATGC[A/G]ATGCTTGCGTACAAGAGGCTTCAAAAGCCTGACGC	A	G														Aradu.A01
AX-147207948	AB	AB	AA	AA	AA	AA	AA	AA	AA	BB	BB	BB	BB	BB	AA	AA	AA	AA	AA	AA	Affx-152062332	1001	1724537		+								GCACTCTCTCTAACACGATCCATGTCTTCTGTGTC[C/T]GACCATAATAGGTTCGCCAATTGCAACCTCCTATG	T	C														Aradu.A01
AX-147207949	BB	BB	BB	BB	AA	AA	AA	AA	AA	BB	BB	BB	BB	BB	BB	BB	BB	BB	BB	BB	Affx-152075482	1001	1724608		+								CTTTGAATGCCTATCAATACGCCATTCCACATACA[A/G]CTTGTTTCTCTCAGATTTTGGTAGCTTCTTGTGCA	A	G														Aradu.A01
AX-147207950	NoCall	BB	AB	AB	AB	NoCall	NoCall	NoCall	NoCall	AB	NoCall	NoCall	AB	NoCall	AB	NoCall	NoCall	NoCall	AB	NoCall	Affx-152030101	1001	1727089		+								GAAGGATCCCTCATAATGCTTGCTTTACAACTTGT[A/G]CTTCTCGTCATTTTCGCATACCCTGGCCTCGGTGA	A	G														Aradu.A01
AX-147207951	BB	BB	BB	BB	AA	AA	BB	BB	BB	BB	BB	BB	BB	NoCall	AB	AB	AB	AB	AB	AB	Affx-152035208	1001	1734133		+								TGATGTTGGATAGAGGGACCTCTCTGAAGCTGAAA[G/T]GTTATTATTGTTCCTGGAAACGACGGTGGTGTCAT	T	G														Aradu.A01
AX-147207952	AA	AA	AA	AA	BB	BB	BB	BB	BB	AA	AA	AA	AA	AA	AA	AA	AA	AA	AA	AA	Affx-152052120	1001	1734212		+								TCCCAATCACACACATCATGTCTACTGATCTCTTT[A/G]TCGTTCAGAGGCCTCAAACGAACAGAAACAAGAAT	A	G														Aradu.A01
AX-147207953	BB	BB	BB	BB	BB	BB	BB	BB	BB	AA	AA	BB	BB	AA	BB	BB	BB	BB	BB	BB	Affx-152053159	1001	1734569		+								TCACGGACTTCATGAGTTCATAGATTCAAAGAGGG[G/T]GGAAAATGGCTTGAAGCTGGATTAGTATGAAAAAC	T	G														Aradu.A01
AX-147207954	AA	AA	AA	AA	BB	BB	AA	AA	AA	AA	AA	AA	AA	AA	AA	AA	AA	AA	AA	AA	Affx-152032582	1001	1739782		+								ACATATCTGATTGCTTCTTGTCGCAGGTTGTTGTA[A/G]CGAACTGTTACACTGTCACCAGAACTGCTTGGGAA	A	G														Aradu.A01
AX-147207955	BB	BB	BB	BB	BB	BB	BB	BB	BB	BB	BB	BB	BB	BB	BB	BB	BB	BB	BB	BB	Affx-152053137	1001	1740155		+								GAAATTTCAAGAATATCTTTCTTGTATAAAGACTT[A/G]CAGCTTGTTTTTCCATAGGAGATGGTGTTTTTAAA	A	G														Aradu.A01
AX-147207956	BB	BB	BB	BB	AB	AB	AB	AB	AB	BB	BB	BB	BB	BB	BB	BB	BB	BB	AB	BB	Affx-152052145	1001	1753213		+								GCTGAAGACCCATACGTGTACTACACGTGGAAAGT[A/G]ACGTATGGAATAATATCACCATTGGGGATCCCACA	A	G														Aradu.A01
AX-147207957	BB	BB	BB	BB	BB	BB	BB	BB	BB	BB	BB	BB	BB	BB	BB	BB	BB	BB	BB	BB	Affx-152054749	1001	1767519		+								GGCTTGAGGACCTGCATATGCTGAAGCAGTCCATA[A/G]TGGGCAAGAAGAGCATGTGTCATCCGAATTCGATG	A	G														Aradu.A01
AX-147207958	AB	AB	AA	AA	BB	BB	BB	BB	BB	BB	BB	AA	AA	BB	AA	AA	AA	AA	AA	AA	Affx-152028460	1001	1773637		+								GTTATTGATTCGGCAAACGAATTTAAAGAGAAGGG[A/G]AGTGGTTCTCTTGTACAACAGCTGAGTCTCGTTGA	A	G														Aradu.A01
AX-147207959	BB	BB	AB	AB	AB	AB	AB	AB	AB	AB	AB	AB	AB	BB	AB	AB	BB	NoCall	AB	AB	Affx-152057633	1001	1776649		+								TGCTTTCAAATACGGGAGTGCTATATTATGGAGAG[A/G]TTAATTCTCCCCTTAAATGTGTGATGGACTCTGTT	A	G														Aradu.A01
AX-147207960	AA	AA	AA	AA	BB	BB	BB	BB	BB	AA	AA	AA	AA	AA	AA	AA	AA	AA	AA	AA	Affx-152071872	1001	1777026		+								TGGGGCATAAAAGGGAACTTTATTGCTGTGGCAAG[A/G]AGGAATGTTCTAAGTATTTTATCGGTTAAGTTTGA	A	G														Aradu.A01
AX-147207961	BB	BB	BB	BB	BB	BB	BB	BB	BB	BB	BB	BB	BB	BB	BB	BB	BB	BB	BB	BB	Affx-152039068	1001	1780110		+								GGAGGAAAATTATCTTCTCCAAGTTATTAGAAGTA[A/G]AAATGGTGAAATTAGGGCTGTAAGTGTAAAATTCT	A	G														Aradu.A01
AX-147207962	NoCall	NoCall	NoCall	BB	BB	BB	AB	NoCall	BB	BB	BB	AB	NoCall	BB	BB	BB	BB	BB	BB	BB	Affx-152028553	1001	1780926		+								TTGTACCATTTGGAAGTGGACCCTACCTTTTATTG[A/G]TGTACCTAGAACAATGGTAATTGTTTTGCATTTCA	A	G														Aradu.A01
AX-147207963	BB	BB	BB	BB	BB	BB	BB	BB	BB	BB	BB	BB	BB	BB	AB	AB	AB	AB	AB	AB	Affx-152065361	1001	1783070		+								GTCATTGAGGGAGATGCTTCTTTGAAGCTACCTGT[A/G]GAGGATCCTTCCACTGTTGCTCATGGATTTCAGAA	A	G														Aradu.A01
AX-147207964	AB	AB	AA	AA	BB	BB	BB	BB	BB	BB	BB	BB	BB	BB	AA	AA	AA	AA	AA	AA	Affx-152084330	1001	1783230		+								CAATTTTGATAATAATTATGTGCAGGCTTATGAAG[C/T]AAGTGAGAATCAGAAATCCAAGGCTATTGCCAATT	T	C														Aradu.A01
AX-147207965	BB	BB	BB	BB	AA	AA	AA	AA	AA	BB	BB	BB	NoCall	BB	NoCall	BB	NoCall	NoCall	BB	AB	Affx-152068172	1001	1783428		+								TAGTGCATCTACCTTTGAGCAACGGGCAAACTTAG[A/G]TCAAAATCCTGCAGCACTTGGATCAAATATTGGCT	A	G														Aradu.A01
AX-147207966	AB	AB	AA	AA	AA	AA	AA	AA	AA	BB	BB	AA	AA	AB	AA	AA	AA	AA	AA	AA	Affx-152064714	1001	1783736		+								GCAGTACAAATGTTCACAGTACCAAAGTTCCTGGA[A/G]GCATCGATCAAAAACCCTCTCTTGTACAGGACAAT	A	G														Aradu.A01
AX-147207967	AA	AA	AA	AA	BB	BB	BB	BB	BB	AA	AA	AA	AA	AA	AA	AA	AA	AA	AA	AA	Affx-152053571	1001	1784470		+								CTCTAGATCAATGAGATGACAAAAGAACTGGATCT[A/G]CTGTTGAGGTCGATAGAAGAGGCTGGTGGATTTAA	A	G														Aradu.A01
AX-147207968	BB	BB	BB	BB	BB	BB	BB	BB	BB	BB	BB	BB	BB	BB	BB	BB	BB	BB	BB	BB	Affx-152078740	1001	1786350		+								GCTGCTGATAGCCGATATTGGGACCTCTGGAATCG[C/T]CAAAAGCTGAATTCAGAACTAGAGCTAAAGCGACA	T	C														Aradu.A01
AX-147207969	AA	AA	AA	AA	AA	AA	AA	AA	AA	AA	AA	AA	AA	AA	AA	AA	AA	AA	AA	AA	Affx-152032892	1001	1786591		+								CCGTAATATAGATCATGGAGCTTGTCAAAATAGAT[A/C]TGGACCTCCTAGGTATGATAATTTGTAGCCACTAT	A	C														Aradu.A01
AX-147207970	BB	BB	BB	BB	BB	BB	BB	BB	BB	BB	BB	BB	BB	BB	BB	BB	BB	BB	BB	BB	Affx-152079599	1001	1788069		+								GGAATTCCGTTTGACAATTCCTTTGGCTCTCCAGC[A/C]ATGAAAGATGTGAGGACCCCTTTAGCTAAGCAGCT	A	C														Aradu.A01
AX-147207971	BB	BB	BB	BB	AA	AA	AA	AA	AA	BB	BB	BB	BB	BB	BB	BB	BB	BB	BB	BB	Affx-152040489	1001	1788137		+								GCTTGTCTCTGGTTCGACTTCTAAGAAAGATCAAT[C/T]TAAAAGAATTCAAACCAGTGCTATGAAGAGTTGTG	T	C														Aradu.A01
AX-147207972	AB	AB	BB	BB	AB	AB	AB	AB	AB	BB	BB	BB	BB	BB	AA	AA	AA	AA	AA	AA	Affx-152072666	1001	1789317		+								TCAAGTGCATTTACTTCTGAATCCTGGAAAAAACA[C/T]GATTCTTCATCCTTGGAGTCACATTCATCTGCTAT	T	C														Aradu.A01
AX-147207973	AA	AA	AB	AA	BB	BB	BB	BB	BB	AA	AA	BB	BB	AA	AA	AA	AA	AA	AA	AA	Affx-152068877	1001	1789567		+								CAGCTCCAGTGTCAGTGCCATTAAGCAGACCTTTG[G/T]CTAGTTCAGACACCAGCATAAACTCTAATAGCACT	T	G														Aradu.A01
AX-147207974	AA	AA	AA	AA	AA	AA	AA	AA	AA	AA	AA	AA	AA	AA	AA	AA	AA	AA	AA	AA	Affx-152073176	1001	1789681		+								GCCTTAAACATGCAGTGTTCTCTTCAACTACTACG[C/T]CTGGCTTGAATTCAACCTCAGAGTCACTTAAGTCA	T	C														Aradu.A01
AX-147207975	BB	BB	BB	BB	BB	BB	BB	BB	BB	BB	BB	BB	BB	BB	BB	BB	BB	BB	BB	BB	Affx-152070087	1001	1789727		+								TTCAACCTCAGAGTCACTTAAGTCAGAGATTCGGC[C/T]AGCTTCTGTGTCTAATTTAAATACAGATTCAGATG	T	C														Aradu.A01
AX-147207976	AA	AA	BB	BB	AA	AA	AA	AA	AA	AA	AA	AA	AA	AA	BB	BB	BB	BB	BB	BB	Affx-152063820	1001	1789831		+								CTCAAACACGTGAGTCTGAATTGAAGGATGGACCT[C/T]CTGGAAATCTCACTCCTACTGGTGAGGAGTCTTCG	T	C														Aradu.A01
AX-147207977	BB	BB	BB	BB	AA	AA	AA	AA	AA	BB	BB	AA	AA	BB	BB	BB	BB	BB	BB	BB	Affx-152075186	1001	1790005		+								CTAATGTTCCGAGTAGCAAAAATGGGGGTATGGAT[G/T]CTGGTCTTTCATATGAGGATGAGATGGATGAAGAA	T	G														Aradu.A01
AX-147207978	AA	AA	AA	AA	AA	AA	AA	AA	AA	AA	AA	AA	AA	AA	AA	AA	AA	AA	AA	AA	Affx-152058791	1001	1790397		+								ATTGGATCTGGCCAACAGGTTCTTGGATCAGTCCT[G/T]GGTACTTTCGGACAATCAAGACAGCTTGGTGGTGC	T	G														Aradu.A01
AX-147207979	AA	AA	AA	AA	AA	AA	AA	AA	AA	AA	AA	AA	AA	AA	AA	AA	AA	AA	AA	AA	Affx-152052760	1001	1810597		+								GGGAATGTATGTTTAGACTACTTACCAGATAAAGC[A/C]ACCTTACATTCCTAAGGTAAAATTTATGAGAATGT	A	C														Aradu.A01
AX-147207980	AA	AA	AA	AA	AA	AA	AA	AA	AA	AA	AA	AA	AA	AA	AA	AA	AA	AA	AA	AA	Affx-152056733	1001	1820562		+								TTACATATGGCAGGTTTTATGCAAATGGAAGACAT[A/C]TTCTCTCTGCTGGTCAGGATCGTGCATTTCGGCTT	A	C														Aradu.A01
AX-147207981	BB	BB	BB	BB	BB	BB	BB	BB	BB	AB	AB	BB	BB	BB	BB	BB	BB	BB	BB	BB	Affx-152077209	1001	1822487		+								GATCGGTTTTTCTGTTGTTAAGATTGTTTATCATC[A/G]TTATAATGGTAAATTGAGTTCTTACTACATTCCAT	A	G														Aradu.A01
AX-147207982	AA	AA	AA	AA	AA	AA	AA	AA	AA	AA	AA	AA	AA	AA	AA	AA	AA	AA	AA	AA	Affx-152049871	1001	1822751		+								ATTAGTTCGTAAGTTTGATGGTCACACTGATCGCA[C/T]AACAGACTTGTGCTTCAGTGAGGATGGGAAGTGGC	T	C														Aradu.A01
AX-147207983	AA	AA	BB	BB	NoCall	NoCall	NoCall	NoCall	NoCall	AA	AA	NoCall	NoCall	AA	NoCall	NoCall	BB	BB	NoCall	NoCall	Affx-152050367	1001	1824085		+								ATAATTGACGACAACGATGATGAACAAGGTGAGAA[G/T]AGACCGGAGTTAGTATCGATTGAACAGCTTATGGA	T	G														Aradu.A01
AX-147207984	BB	BB	AB	AB	BB	BB	BB	NoCall	NoCall	BB	BB	BB	BB	BB	AB	AB	AB	AB	NoCall	AB	Affx-152044214	1001	1832853		+								CACTCCAAGGCCATCTGTAGATATTAATGGTAAAC[A/C]GTCTGGCTTGTCATCGAATAAAAAATCTGAAAGTT	A	C														Aradu.A01
AX-147207985	BB	BB	BB	BB	AA	AA	BB	BB	BB	BB	BB	BB	BB	BB	BB	BB	BB	BB	BB	BB	Affx-152055457	1001	1833130		+								CCCAGAATTGGTTGTCGTGGGAGTAATACTAACTA[C/T]TGGAAATGTGTGAAACGGCTTGTGAGTGAAGGGGA	T	C														Aradu.A01
AX-147207986	BB	BB	BB	BB	BB	BB	BB	BB	BB	BB	BB	BB	BB	AA	BB	BB	BB	BB	BB	BB	Affx-152078750	1001	1841519		+								GACGAAGAGATAAGAATCTTACCTAGGTACTCAAG[C/T]TCAAAGAAACCTCCAATGCGAGCTATGACAAAATC	T	C														Aradu.A01
AX-147207987	BB	BB	BB	BB	BB	BB	BB	BB	BB	BB	BB	BB	BB	BB	BB	BB	BB	BB	BB	BB	Affx-152064359	1001	1842416		+								AGAATGTTAGAAGCCGAAGTTTCATCAACAGTTGC[C/T]GAGACATTTAATGCCTTCGAAACTTGACTATGCAA	T	C														Aradu.A01
AX-147207988	AB	AB	AA	AA	AA	AA	AA	AA	AA	BB	BB	AA	AA	BB	AA	AA	AA	AA	AA	AA	Affx-152077280	1001	1842454		+								GACATTTAATGCCTTCGAAACTTGACTATGCAACA[A/C]TGATCTTCTCTCTCTGTCTGATTGTTGGATAACTG	A	C														Aradu.A01
AX-147207989	BB	BB	BB	BB	AA	AA	AA	AA	AA	BB	BB	BB	BB	BB	BB	BB	BB	BB	BB	BB	Affx-152033507	1001	1845128		+								TCCAAATGCGGAAATACAGATTTCAAAGCTGTTTT[C/T]ATGTCAGACTGCAGTAAACTGATCACAGTAGATGC	T	C														Aradu.A01
AX-147207990	AB	AB	AA	AA	AA	AA	AA	AA	AA	AA	AA	AA	AA	AA	BB	BB	AA	AA	AA	AA	Affx-152051130	1001	1846184		+								TCATATATACAGTAAAAGCTTACATCAGCAGAAAG[C/T]GGATCCACTAACTCCACACCAGCAATGTCAAGAGA	T	C														Aradu.A01
AX-147207991	AB	AB	BB	BB	AA	AA	AA	AA	AA	AA	AA	AA	AA	AA	BB	BB	BB	BB	BB	BB	Affx-152029820	1001	1846850		+								TTGGCGGATAGAAGCAAATGTTCTGATTCAAGTGT[G/T]CCTTCATTCATCTTCAAGCCAGACTTGGCTACAGC	T	G														Aradu.A01
AX-147207992	AA	AA	AA	AA	AA	AA	AA	AA	AA	AA	AA	AA	AA	AA	AA	AA	AA	AA	AA	AA	Affx-152073329	1001	1846957		+								GCCGTCAGATTTAACAATGCTGTCATTCTTACATG[C/T]AACTGTTTTTTTATCATTGATGTCTTTCCTGGACT	T	C														Aradu.A01
AX-147207993	AA	AA	AA	AA	AA	AA	AA	AA	AA	AA	AA	AA	AA	AA	AA	AA	AA	AA	AA	AA	Affx-152074577	1001	1847186		+								GAATTTGAACTATCTGCTTTTCGTGATTTTGGAAA[A/G]TATGGGCTTTTGAATAATGTTGTGGACAACTCACT	A	G														Aradu.A01
AX-147207994	AB	AB	BB	BB	BB	BB	BB	BB	BB	AA	AA	BB	BB	AA	BB	BB	BB	BB	BB	BB	Affx-152079628	1001	1849506		+								GCGGGATCCATTGATTTCAGCCCAAGGATCTTCTA[C/T]AGAATCCACATTAGCAGCACTGCAGAAGACAAATG	T	C														Aradu.A01
AX-147207995	AB	AB	AA	AA	AA	AA	AA	AA	AA	BB	BB	AA	AA	BB	AA	AA	AA	AA	AA	AA	Affx-152032146	1001	1852292		+								AAGGGATGGGACGCAAACCTTTCTATACAATTCCT[C/T]AAAGCCTGAGAGAGAGCAGCAGCAACCTCTTCTAC	T	C														Aradu.A01
AX-147207996	AB	AB	BB	BB	BB	BB	BB	BB	BB	AA	AA	BB	BB	AA	BB	BB	BB	BB	BB	BB	Affx-152063872	1001	1864683		+								GGGAACAAGGTAACACATCGAATGAATACAGATGA[C/T]AATATTGAAAGTATGTCCTCATTATATGGAATATT	T	C														Aradu.A01
AX-147207997	AB	AB	AB	AB	BB	BB	BB	BB	BB	AA	AA	AA	AA	AA	BB	BB	BB	BB	BB	BB	Affx-152068155	1001	1870192		+								ACGATTTGAGAAGAGACCTGCATAATACAAACATC[C/T]ATCATACAGTGCTGGTGTCCGAGTTTTGAATTGGA	T	C														Aradu.A01
AX-147207998	AB	AB	AB	AB	BB	BB	BB	BB	BB	BB	BB	BB	BB	BB	AA	AA	AA	AA	AA	AA	Affx-152057021	1001	1872803		+								TGACTCTCCACCACTCCCTTCCAATTCCAACGTTA[G/T]AGAAAATGTTCCATGTGAAGTAGCGTTCAATGGGT	T	G														Aradu.A01
AX-147207999	AA	AA	AA	AA	AA	AA	AA	AA	AA	AA	AA	AA	AA	BB	AA	AA	AA	AA	AA	AA	Affx-152058534	1001	1874194		+								TAGAAAGATTGAGTACTTCGAGCAACAATAGATGT[C/T]TTGAGGATGCAGTTGTTCAAAACAAGAGCACTTTG	T	C														Aradu.A01
AX-147208000	AA	AA	BB	BB	BB	BB	BB	BB	BB	AA	AA	AA	AA	AA	BB	BB	BB	BB	BB	BB	Affx-152070153	1001	1874404		+								CTAAAGCAGAAGGGAGCAAAATAATTTCCAATGAA[A/G]ATGCAAAAGAAGGCAAACCGAAGGCTCATAAATTT	A	G														Aradu.A01
AX-147208001	AB	AB	AA	AA	AA	AA	AA	AA	AA	BB	BB	AA	AA	AA	AA	AA	AA	AA	AA	AA	Affx-152074101	1001	1879424		+								AGTTCGGGGGTGAAATTCAGTTACAATCACCCATC[A/G]GGGTATTCACACACTGTCAGAACTTTCGTTTATCG	A	G														Aradu.A01
AX-147208002	AA	AA	AA	AA	AB	AB	AB	AB	AB	AA	AA	AA	AA	AA	AA	AA	AA	AA	AA	AA	Affx-152041651	1001	1881551		+								GCTGCGTTCCACTCCCTTGCCTCTGATGAAGACTT[C/T]CAGGTTCGCTTCTCTTCTTCGTTTTGCTGATTCTC	T	C														Aradu.A01
AX-147208003	BB	BB	BB	BB	BB	BB	BB	BB	BB	BB	BB	BB	BB	BB	BB	BB	BB	BB	BB	BB	Affx-152056248	1001	1882022		+								GTGTACCTGAAAAGGGAGGATCTTAACCACACCGG[C/T]GCTCACAAGATCAACAATGCTGTTGGTCAGGCATT	T	C														Aradu.A01
AX-147208004	AB	AB	BB	BB	BB	BB	AA	AA	AA	AA	AA	AA	AA	AA	BB	BB	BB	BB	BB	BB	Affx-152078161	1001	1883933		+								CGGCTGGAAGGAATAATTCCAGCTTTGGAGACATC[A/G]CATGCTCTTGCTTACTTAGAGAAGCTATGCCCAAC	A	G														Aradu.A01
AX-147208005	AA	AA	AB	AB	AB	AB	AA	AA	AA	AA	AA	AA	AA	AA	AA	AA	AA	AA	AA	AA	Affx-152045309	1001	1891431		+								GGACCGAAATAACCTCCGTGTGTTGAACTTTCAGA[A/G]CAGAATCAGATAGGGACAGAACAGTCAAATAATTG	A	G														Aradu.A01
AX-147208006	AA	AA	AA	AA	AA	AA	AA	AA	AA	AA	AA	AA	AA	AA	AA	AA	AA	AA	AA	AA	Affx-152069584	1001	1900625		+								AAGGAACAGCTTGCCACTTTTCGATCCCAGCTTGA[A/G]GATTTTGCTCGCAAGCACAAGGTTCCTCATCCTCC	A	G														Aradu.A01
AX-147208007	AA	AA	BB	BB	AA	AA	BB	BB	BB	AA	AA	AA	AA	AA	BB	BB	BB	BB	BB	BB	Affx-152072951	1001	1901295		+								GTTGGAGTAGATCCATTGGCCTCAAATAAAGGTTT[C/T]TGGGCAGAGCTTTTAGGAATTGGTGACTTCTATTA	T	C														Aradu.A01
AX-147208008	AB	AB	BB	BB	AA	AA	BB	BB	BB	AA	AA	AA	AA	AA	BB	BB	BB	BB	BB	BB	Affx-152029697	1001	1902035		+								TAGGCAGGAGTTCAAATAGTCGATATTTGCTTGGC[A/C]ACTAGACCACACAATGGAGGACTGATCAACCTTCA	A	C														Aradu.A01
AX-147208009	AB	AB	BB	BB	AA	AA	BB	BB	BB	AA	AA	AA	AA	AA	BB	BB	BB	BB	BB	BB	Affx-152061067	1001	1902634		+								TCCAGTGTGCGACAAAAATTTCAGGTGCTGGGTAG[C/T]GGTTTTGAAGTTTTTTCAGTTGGTAAAAAAAAGCT	T	C														Aradu.A01
AX-147208010	AA	AA	AA	AA	AA	AA	BB	BB	BB	AA	AA	AA	AA	AA	AA	AA	AA	AA	AA	AA	Affx-152051562	1001	1902688		+								GTTGGTAAAAAAAAGCTTGTCCGTTCAGTTCCAAC[G/T]GAGTTGAACAAAGACCACAATGAAATTCTAGAGCT	T	G														Aradu.A01
AX-147208011	BB	BB	BB	BB	BB	BB	BB	BB	BB	BB	BB	BB	BB	BB	BB	BB	BB	BB	BB	BB	Affx-152041809	1001	1905659		+								GGAAAGCCTCAATTTGGGATCCAAAAAATGGTGTC[A/G]AACCATCACCATAGTTGTCAATTCCCCAATGGTAC	A	G														Aradu.A01
AX-147208012	BB	BB	BB	BB	AA	AA	AA	AA	AA	BB	BB	BB	BB	BB	BB	BB	BB	BB	BB	BB	Affx-152027215	1001	1916852		+								GTTAGCAAAATCCACCGACCTGATTGAATTAGATC[C/T]CCGTGAAGTACATTATTGTCGTCCTCTTCTTCCAG	T	C														Aradu.A01
AX-147208013	AA	AA	AA	AA	AB	AA	AA	AA	AA	AA	AA	BB	BB	BB	AA	AA	AA	NoCall	AA	AA	Affx-152072610	1001	1917820		+								ACTGAAGAAGTGTCTGTTTTCAGGTACACATTTCT[C/T]TGTCAGGAGACAAACACATTAGAGTTACTTGGATC	T	C														Aradu.A01
AX-147208014	BB	BB	AB	AB	BB	BB	BB	NoCall	BB	BB	BB	BB	BB	BB	AB	AB	AB	AB	AA	AB	Affx-152030454	1001	1949729		+								ATTCATTTTTTCATTCATTATACCTGGCTTTTTGG[C/T]CAACAAATTCTCATAGTTGCAATTGCAAGAACAAG	T	C														Aradu.A01
AX-147208015	NoCall	BB	BB	BB	BB	BB	BB	BB	BB	BB	BB	BB	BB	BB	AA	AA	AA	AA	AA	AA	Affx-152061272	1001	1949916		+								TCGTTCGAAGAGGATCATAGCGGAGCATCGTCACT[A/G]AGCGAGGCGTTACTGTTAACGACGATGTGCATCAT	A	G														Aradu.A01
AX-147208016	BB	BB	BB	BB	AA	AA	AA	AA	AA	BB	BB	BB	BB	BB	BB	BB	BB	BB	BB	BB	Affx-152045574	1001	1950993		+								ACGATATTTGTTCTCGTGAGAGTCCAACATGTGAG[G/T]TAGAGAATCATATGAAGTCTTTGACGGATGTAAAG	T	G														Aradu.A01
AX-147208017	BB	BB	BB	BB	BB	BB	BB	BB	BB	BB	BB	BB	BB	BB	BB	BB	BB	BB	BB	BB	Affx-152030973	1001	1951867		+								TCAACTGCTGCCATTGATTTTGAAAGAAATAAGTT[A/G]CCTGTTAATCAGATGAGAACTTCCACAGAAGTTGA	A	G														Aradu.A01
AX-147208018	BB	BB	BB	BB	AB	AB	AB	AB	AB	BB	BB	BB	BB	BB	BB	BB	BB	BB	BB	BB	Affx-152071853	1001	1951906		+								GTTAATCAGATGAGAACTTCCACAGAAGTTGATTG[C/T]GGGAAAACTGATAAAACAAATATTGGAGAGGTAAT	T	C														Aradu.A01
AX-147208019	BB	BB	BB	BB	BB	BB	BB	BB	BB	BB	BB	BB	BB	AA	BB	BB	BB	BB	BB	BB	Affx-152079143	1001	1953797		+								ATAACAAATTCTGCTCCTATGAGTTCTGCCCAAGG[C/T]ATAGATCTCATTTTAGAGTCACACAATATGCCAGA	T	C														Aradu.A01
AX-147208020	AB	AB	BB	BB	AA	AA	AA	AA	AA	AA	AA	AA	AA	AA	BB	BB	BB	BB	BB	BB	Affx-152065515	1001	1953848		+								GAGTCACACAATATGCCAGAAAAATCTGTTGAGAT[A/G]TCTGCTCCAAAGGGTACAGATTCTACCAGAAATAC	A	G														Aradu.A01
AX-147208021	AA	AA	AB	AB	AA	AA	AA	AA	AA	AA	AA	AA	AA	BB	AB	AB	AB	NoCall	AB	AB	Affx-152064189	1001	1958926		+								GTTGGCAGATTAGAAGACTGATGGTGAGGAACGGC[C/T]TCGCACTGCATGCTGCTCGACAAGATGTTCTGGCT	T	C														Aradu.A01
AX-147208022	AA	AA	AA	AA	AA	AA	AA	AA	AA	AA	AA	AA	AA	AA	AA	AA	AA	AA	AA	AA	Affx-152045183	1001	1959057		+								TCCACTCCCTACAGAAACTTGGGCCATAAATTGGG[A/C]CGGTGGAGTTGAAACTGGCAACCCATTTGAAAAAT	A	C														Aradu.A01
AX-147208023	BB	BB	AB	AB	BB	BB	BB	BB	BB	BB	BB	BB	BB	AA	BB	BB	BB	BB	BB	BB	Affx-152084026	1001	1975980		+								TCCATAAGAGGAGAGACATAAAAGCTCATTAGACT[C/T]TCAAGGATAGAGTGCTTGATATATATGATGGCATC	T	C														Aradu.A01
AX-147208024	BB	BB	BB	BB	AB	AB	BB	BB	BB	BB	BB	BB	BB	BB	BB	BB	BB	BB	BB	BB	Affx-152080834	1001	1978488		+								ACTCCACATCAGATAAGTTCAAAGACTGTGATCCA[C/T]TCATAGACTCAATTTCATGAATCAGATTATATATC	T	C														Aradu.A01
AX-147208025	BB	BB	BB	BB	BB	BB	BB	BB	BB	BB	BB	BB	BB	AA	BB	BB	BB	BB	BB	BB	Affx-152040558	1001	1978750		+								CTCATCATTTTCACGATGGTCATGAGAAGGGATGA[C/T]AAGACATTTCAGAATGCTGGATACTGGCTTGAATA	T	C														Aradu.A01
AX-147208026	AB	AB	BB	BB	BB	BB	BB	BB	BB	AA	AA	BB	BB	BB	BB	BB	BB	BB	BB	BB	Affx-152052229	1001	1979279		+								TCACGTGCAGCAGAATGTTGGCAAATGGATTTGAA[C/T]AGCTTTAGACGCTTCTTCAATTTCATTGAATCTCC	T	C														Aradu.A01
AX-147208027	BB	BB	BB	BB	AA	AA	AA	AA	AA	BB	BB	BB	BB	BB	BB	BB	BB	BB	BB	BB	Affx-152082239	1001	1979329		+								CTTCAATTTCATTGAATCTCCATTAAGAGCAAAGT[A/G]GTACTGCAACATATGGATTGATTTTCCAAGAAGAC	A	G														Aradu.A01
AX-147208028	AA	AA	NoCall	AB	BB	BB	BB	BB	BB	AA	AA	AA	AA	AA	AB	AB	AB	AB	AB	AB	Affx-152033359	1001	1979519		+								TTGGAGTAAAAGTATGGTAAATGTTTAAGATCTTT[A/G]TCATTGCACCTCCCAAATCTCTTAGAGCTTTGGCT	A	G														Aradu.A01
AX-147208029	AB	AB	AA	AA	AA	AA	AA	AA	AA	AA	AA	AA	AA	AA	BB	BB	BB	BB	BB	BB	Affx-152079645	1001	1979630		+								TCCTCTGAAAGAGTAAGATCAGAGGCTTGTCCCTC[A/G]AATCCAATATTATCATGATATAAACCCTTATTCAC	A	G														Aradu.A01
AX-147208030	AB	AB	AA	AA	BB	BB	BB	BB	BB	BB	BB	BB	BB	BB	AA	AA	AA	AA	AA	AA	Affx-152084032	1001	1979782		+								TGCATTTGTTTTCTGAACACATTGAAAAAGCATTC[G/T]CACAGGAGTAACCATTACGATTTTGCACATGACCA	T	G														Aradu.A01
AX-147208031	AA	AA	BB	BB	BB	BB	BB	BB	BB	AA	AA	BB	BB	BB	AB	AB	BB	BB	BB	BB	Affx-152062086	1001	1980218		+								CAAAAATGCAATGCATATGATGTTGGAAGGAGAGG[C/T]ATTATATCTTTAGCAGAAATACACAGCTCAAATCT	T	C														Aradu.A01
AX-147208032	BB	BB	AB	AB	AA	AA	AA	AA	AA	BB	BB	AA	AA	AA	AB	AA	AB	AB	AB	NoCall	Affx-152066512	1001	1980812		+								GACCTAGATAATTTATGCAGAAGCAGGTCTTTCAC[C/T]TTAGATACCTTTGATATATCAGAACCTTCCATACA	T	C														Aradu.A01
AX-147208033	AA	AA	AA	AA	AA	AA	BB	BB	BB	AA	AA	BB	BB	BB	AA	AA	AA	AA	AA	AA	Affx-152062774	1001	1981158		+								AAGGAACTCCAAGTAAGTCGTGTGAAATGAGTGCA[C/T]GTGATCGCAGATTCATCAATTTATCATCAACTCCT	T	C														Aradu.A01
AX-147208034	BB	BB	BB	BB	BB	BB	BB	BB	BB	BB	BB	BB	BB	AA	BB	BB	BB	BB	BB	BB	Affx-152047753	1001	1981414		+								CAAATTCTTCATTGGCTTCCACTTGGGAAATGCTC[C/T]GTCATATTCATAATTGTCATCAAGTCTCTGCGTTA	T	C														Aradu.A01
AX-147208035	AB	AB	AA	AA	AA	AA	AA	AA	AA	BB	BB	AA	AA	AA	AA	AA	AA	AA	AA	AA	Affx-152044107	1001	1982399		+								ATTCAATATATTCCGCTAGCAAAGACAACAATGAG[A/G]CCTGCAGATTACTTGTTAACTCCAATGGGTTTTTG	A	G														Aradu.A01
AX-147208036	BB	BB	AB	AB	BB	BB	BB	BB	BB	AA	AA	BB	BB	BB	BB	BB	BB	BB	BB	BB	Affx-152037540	1001	1983458		+								GGACCTGTACTAATCCCACCAACAACTATATCTAC[A/G]TCATTCTCTGATGTATCCATTTTTAACTTCTTTCT	A	G														Aradu.A01
AX-147208037	AB	AB	AA	AA	AA	AA	AA	AA	AA	BB	BB	AA	AA	AA	AA	AA	AA	AA	AA	AA	Affx-152071198	1001	1983694		+								TGATAATTTATATCTAAAACTCGAATTGCGGCTCA[G/T]ACCACCAAAGAGAGAATCTAGAAATTTCATTAACT	T	G														Aradu.A01
AX-147208038	AA	AA	AA	AA	BB	BB	BB	BB	BB	AA	AA	AA	AA	AA	AA	AA	AA	AA	AA	AA	Affx-152032171	1001	1984099		+								GACCATGAAGGTGATGTATCATCTTCAATGTTGTA[C/T]GGAAACTCTTTCAAATATGACAAGCCAAAAGAAAA	T	C														Aradu.A01
AX-147208039	AA	AA	AA	AA	BB	BB	BB	BB	BB	AA	AA	AB	AB	AA	AA	AA	AA	AA	AA	AA	Affx-152045962	1001	1984291		+								AAGTCCGGCATCAACCCATTAATCGGATTAGTACA[A/G]ACCATAACAAGAACCTCATACGCCAACTCAGCAGC	A	G														Aradu.A01
AX-147208040	AB	AB	BB	BB	BB	BB	BB	BB	BB	AA	AA	BB	BB	AA	BB	BB	BB	BB	BB	BB	Affx-152026834	1001	1984827		+								ACTCAACTCCTTATAAACATCACCTATATACTCAG[A/C]AAAAATCAACCTCGCGAACTTGTCGAGTTCTTTGC	A	C														Aradu.A01
AX-147208041	BB	BB	BB	BB	BB	BB	BB	BB	BB	BB	BB	BB	BB	BB	BB	BB	BB	BB	BB	BB	Affx-152031897	1001	1984881		+								CTTGTCGAGTTCTTTGCTAACACTCACACTTTCCA[C/T]GTCAGCATGATTGTATTTTCCGATAGGGTGGTTAA	T	C														Aradu.A01
AX-147208042	AA	AA	AA	AA	BB	BB	BB	BB	BB	AA	AA	AA	AA	AA	AA	AA	AA	AA	AA	AA	Affx-152049614	1001	1984932		+								TTTTCCGATAGGGTGGTTAAGGATGGTGGAAACTA[A/G]GTCCAATACATAGTGCATTCCCTGTTTTCCTTGCC	A	G														Aradu.A01
AX-147208043	BB	BB	AA	AB	BB	BB	BB	BB	BB	BB	BB	NoCall	AA	AA	BB	BB	BB	BB	BB	BB	Affx-152069842	1001	1986614		+								TGAATCACAACCCTTCTTCATCAATTTCACATTTC[A/G]TGCTCTTGCTTTTTTTCTTGGATTTCGATTTACTC	A	G														Aradu.A01
AX-147208044	BB	BB	BB	BB	BB	BB	BB	BB	BB	BB	BB	AA	AA	AA	BB	BB	BB	BB	BB	BB	Affx-152055926	1001	1987816		+								GGGTGCCTAACTATGGATCTGATGCTTCCCGAGCA[C/T]TTCCCAGTAAAACATCCTAGCAATTTACCTGTAAT	T	C														Aradu.A01
AX-147208045	AA	AA	AA	AA	BB	BB	BB	BB	BB	AA	AA	AB	AB	AB	AA	AA	AA	AA	AA	AA	Affx-152049676	1001	1988620		+								AAACAGCCCATGATATGGGAAGTACCTGTTCGTAT[A/G]TCAAAAGAAGCCATGTCACCAGACCCATTTCCTAC	A	G														Aradu.A01
AX-147208046	AB	AB	BB	BB	BB	BB	BB	BB	BB	AA	AA	BB	BB	AA	BB	BB	BB	BB	BB	BB	Affx-152035335	1001	2001140		+								TTCGTGACATTACGCGTCTTGAAGATCACATTGTT[A/G]AATACCTTGATCGTCCACCATATGTCTGTATTCAT	A	G														Aradu.A01
AX-147208047	BB	BB	AB	AB	AB	AB	AB	AB	AB	BB	BB	AB	NoCall	AA	BB	AB	AB	AB	AB	AB	Affx-152073474	1001	2004225		+								GTTGGTTCGCACCACATGCAAAGACATGGCGACAA[G/T]GGATTTGATCTGCCTGAAACTCACCACAATCACAA	T	G														Aradu.A01
AX-147208048	BB	BB	AA	AA	AA	AA	AA	AA	AA	BB	BB	BB	BB	AA	BB	BB	BB	BB	BB	BB	Affx-152048345	1001	2004363		+								TCTGCTTGTCAAATAGGTTAACTTGGATGTTTCTC[A/G]CTGCTTGATGATTTGATTGAAGTTTGTTGCTAGCA	A	G														Aradu.A01
AX-147208049	BB	BB	BB	BB	BB	BB	BB	BB	BB	AB	AB	BB	BB	BB	BB	BB	BB	BB	BB	BB	Affx-152027840	1001	2006100		+								CACTTTCAGTGTTATAAACTGTCCAGTCGATGTTA[A/G]CCTCAGATGAATCAACCTCAACTAATTCTTCAAAC	A	G														Aradu.A01
AX-147208050	AB	AB	BB	BB	BB	BB	BB	BB	BB	AA	AA	BB	BB	AA	BB	BB	BB	BB	BB	BB	Affx-152049123	1001	2009443		+								GAAACATGGGACGAGGCACAATATATTTGCAACCA[G/T]GTGAAACTTCTTGACCAAAAGGAAAGTGCTGTATC	T	G														Aradu.A01
AX-147208051	AA	AA	AA	AA	AA	AA	AA	AA	AA	AA	AA	AA	AA	AA	AA	AA	AA	AA	AA	AA	Affx-152075046	1001	2009629		+								GCCTTATGGCGAAGCAGAGAGCATGAGAAAATTCG[C/T]GCCTACATTGATGACATTAAAGCAGAGTTGAGTCA	T	C														Aradu.A01
AX-147208052	BB	BB	BB	BB	AA	AA	AA	AA	AA	BB	BB	BB	BB	BB	BB	BB	BB	BB	BB	BB	Affx-152066486	1001	2010272		+								TGAGTCATGCCTCAAAGATTCTCGCAGCAAGTCCT[A/G]AACCCAATATGATAAGTAAGGTTAACTTTCCAAGG	A	G														Aradu.A01
AX-147208053	AA	AA	AA	AA	AA	AA	AA	AA	AA	AA	AA	AA	AA	BB	AB	AB	AB	AA	AB	NoCall	Affx-152031881	1001	2010635		+								ATGCGGATAACTACAAGATAATCTCTGCAGAAGGA[A/G]TGAATGGGAGTCTTTCAAATGGGAAGTTGTCTAAT	A	G														Aradu.A01
AX-147208054	AA	AA	AA	AA	AA	AA	AA	AA	AA	AA	AA	AA	AA	BB	AA	AA	AA	AA	AA	AA	Affx-152066091	1001	2010714		+								CATGTCTCCTGACTGGGGATCAGGTAAAGATGGTC[C/T]AAGTCCCCAGGATCCTCTGTGTCAATTGAGATCTC	T	C														Aradu.A01
AX-147208055	BB	BB	BB	BB	AA	AA	AA	AA	AA	BB	BB	BB	BB	BB	BB	BB	BB	BB	BB	BB	Affx-152051873	1001	2010809		+								AGGGTGCAGAGAAGAACAGTTTGAAAGCAAGACTT[C/T]TAGAGGCCAGGATGGAAAGCCAGAAGGTTAGGTTG	T	C														Aradu.A01
AX-147208056	AB	AB	AA	AA	AA	AA	AA	AA	AA	AA	AA	AA	AA	AA	BB	BB	AA	AA	AA	AA	Affx-152079926	1001	2040283		+								TGAATGTTCAAATCCAAAATTCCATGTGCTTGATA[A/G]GTTGGTCCTCCTGAAATATATTAAAACAACATAGA	A	G														Aradu.A01
AX-147208057	AB	AB	AA	AA	AA	AA	AA	AA	AA	BB	BB	BB	BB	BB	AA	AA	AA	AA	AA	AA	Affx-152035236	1001	2041233		+								TCTGGCTTACTGATATATGAACTATATTTTAAGCT[A/G]TCAGGTGAGGAGGACCATATGATATTGAAGTTGAC	A	G														Aradu.A01
AX-147208058	AB	AB	AA	AA	AA	AA	AA	AA	AA	BB	BB	BB	BB	AA	AA	AA	AA	AA	AA	AA	Affx-152075753	1001	2041274		+								TGAGGAGGACCATATGATATTGAAGTTGACTACTT[C/T]TGATTTATCATCATCTAAAGTCACCTGAAGAGCAA	T	C														Aradu.A01
AX-147208059	AA	AA	AB	AA	AA	AA	AA	AA	AA	AA	AA	AA	AA	BB	AB	AA	AA	AA	AB	NoCall	Affx-152066849	1001	2042217		+								AAATTACAATGTTGTCTATATTAGTGAAAGGAATA[C/T]GAAGCAGAGTTAGTTTTGAGCCCTGCGCATCATCA	T	C														Aradu.A01
AX-147208060	BB	BB	AB	AB	AA	AA	AA	AA	AA	BB	BB	BB	BB	BB	AB	AB	AB	NoCall	AB	AB	Affx-152048234	1001	2042479		+								GGAACAAATTCATAGGAGTTGAAACCAAAAACCCA[C/T]GATGGCCTTGTAAACTCAGCATCCAAAGAATAAAC	T	C														Aradu.A01
AX-147208061	NoCall	BB	BB	BB	BB	BB	BB	BB	BB	BB	BB	BB	BB	AA	NoCall	NoCall	AB	AB	AB	AB	Affx-152066235	1001	2056775		+								AGCAAATAAAACAACTTATTACCTTCCCTTACACT[A/G]ATAAAGCGGTTAAAGCGTGGATCCAATATTCCATC	A	G														Aradu.A01
AX-147208062	BB	BB	BB	BB	BB	BB	BB	BB	BB	BB	BB	BB	BB	BB	BB	BB	BB	BB	BB	BB	Affx-152034172	1001	2073844		+								ATAATCACCCGTTGCAACTGAATCGCCCACCTGAT[C/T]CCTGATCAACTGAAGCCATAAAAGGGTTCATGAGT	T	C														Aradu.A01
AX-147208063	NoCall	AA	AA	AA	AA	AA	AA	AA	AA	NoCall	AA	AA	AA	NoCall	AB	AB	AB	AB	NoCall	AB	Affx-152042361	1001	2075714		+								ACCAATGTCAATAAATGCAACATTAATTGAACCTG[C/T]ACTTTGAATATCTGTTTTATAAATTCCATAGCTAA	T	C														Aradu.A01
AX-147208064	BB	BB	BB	BB	BB	BB	BB	BB	BB	BB	BB	BB	BB	BB	BB	BB	BB	BB	BB	BB	Affx-152068786	1001	2075888		+								GATCCCAATAACGCAATCCGAAACAGGCAAACCCA[A/G]ATCTTTCTCTGTCATCGTCTTCAAGTGAGCCAAGA	A	G														Aradu.A01
AX-147208065	AB	AB	BB	BB	AA	AA	AA	AA	AA	AA	AA	AA	AA	AA	BB	BB	BB	BB	BB	BB	Affx-152072024	1001	2076828		+								AGCGAGAAGCACCTGCGTTTGCGTGATTACATAGT[G/T]TTGTAGGTGACGACTGACGATGGCGGAGAGAGAGA	T	G														Aradu.A01
AX-147208066	BB	BB	BB	BB	BB	BB	BB	BB	BB	BB	BB	BB	BB	BB	BB	BB	BB	BB	BB	BB	Affx-152059011	1001	2090904		+								TAATCTTCTCAATAAAAGGTAATATGGCAAGACAT[A/G]TTAAAGAGATTCATGATGAAGGATCTACATCCACA	A	G														Aradu.A01
AX-147208067	AB	AB	AA	AA	AA	AA	AA	AA	AA	BB	BB	AA	AA	AA	AA	AA	AA	AA	AA	AA	Affx-152072820	1001	2099698		+								AGCAATGTATGGTGATGACCTTCTGAGCCAACTGG[A/G]ATTTGCCGGATAAAACTTTTCAAGTCTGGACCAGC	A	G														Aradu.A01
AX-147208068	AA	AA	AA	AA	AA	AA	AA	AA	AA	AA	AA	AA	AA	AA	AA	AA	AA	AA	AA	AA	Affx-152038237	1001	2110658		+								CCGCAAGGGAAGTGTTAGGGTTGATAGGTTCGTTG[A/C]ATGTGGGAGCTTCCCCACTGTGAAAGAAGCTCAAA	A	C														Aradu.A01
AX-147208069	AA	AA	AA	AA	BB	BB	BB	BB	BB	AA	AA	AA	AA	AA	AA	AA	AA	AA	AA	AA	Affx-152050225	1001	2110707		+								CCCACTGTGAAAGAAGCTCAAATCATTGCTGATGA[G/T]GTGTATTCACTGTTTGTTACAGAGGAGGTTGACAA	T	G														Aradu.A01
AX-147208070	AA	AA	AA	AA	AA	AA	AA	AA	AA	AA	AA	AA	AA	AA	AA	AA	AA	AA	AA	AA	Affx-152058684	1001	2110746		+								TATTCACTGTTTGTTACAGAGGAGGTTGACAAGGT[C/T]GAGATTGTTTACACCAAGTTTGTGTCATTGGTGAA	T	C														Aradu.A01
AX-147208071	AB	AB	BB	BB	BB	BB	BB	BB	BB	BB	BB	BB	BB	BB	AB	AB	BB	BB	BB	BB	Affx-152048440	1001	2111052		+								AGCCAGATCTTGAGGGGTTTGCAGGAATCACTAGC[G/T]AGTGAGCTTGCTGCTAGGATGGCTGCAATGTCTAA	T	G														Aradu.A01
AX-147208072	AB	AB	AA	AA	AA	AA	AA	AA	AA	BB	BB	AA	AA	AA	AA	AA	AA	AA	AA	AA	Affx-152052669	1001	2130251		+								TCAGTATTTGAAGGTGTTGGGAGGACCCTCAAAGG[C/T]AGGGACCTTAGTAAAGTTAGGAATGCTGTTCTCAC	T	C														Aradu.A01
AX-147208073	AB	AB	BB	BB	BB	BB	BB	BB	BB	AA	AA	AA	AA	BB	BB	BB	BB	BB	BB	BB	Affx-152084347	1001	2143028		+								TGGTTCTCTGTGGCAAAAGATTTTTCAGAGGATCT[C/T]ATGGTGTTGTATGACTTTGATAAGGTTCCTGCATT	T	C														Aradu.A01
AX-147208074	BB	BB	BB	BB	BB	BB	BB	BB	BB	BB	BB	AA	AA	AA	BB	BB	BB	BB	BB	BB	Affx-152055740	1001	2144477		+								CTTAACAATTTTCAGGTTGTTGGTTTTGAAAGCAT[C/T]GAAGAAGAGGATCAAGCAACACAGATCTCTAAATT	T	C														Aradu.A01
AX-147208075	BB	BB	AA	AA	BB	BB	BB	BB	BB	BB	BB	AA	AA	AA	AA	AA	AA	AA	AA	AA	Affx-152062387	1001	2144585		+								GAGATGAGTGGCCCTTCATTTATGCGATATCTCCA[G/T]CGATCTTTTGACGTCAGATTGGTGTACATTCTTGT	T	G														Aradu.A01
AX-147208076	BB	BB	AA	AA	AA	AA	AA	AA	AA	BB	BB	AA	AA	AA	BB	BB	AA	AA	BB	BB	Affx-152029779	1001	2144684		+								CAGACATTTTTTGTTAAAGGAGGTGATGAATACCA[A/G]AGAGTTTCAAATCAAGTACAGGCTGCTACTCAAGC	A	G														Aradu.A01
AX-147208077	AA	AA	AA	AA	AA	AA	AA	AA	AA	AA	AA	BB	BB	BB	AA	AA	AA	AA	AA	AA	Affx-152061572	1001	2155909		+								TTTTTTTATCAACCTGAACTAGAAGACCAATAAAG[A/G]GAACTAAGAACCGAGTCATCAAAGCTTTGGCAACC	A	G														Aradu.A01
AX-147208078	AB	AB	BB	BB	NoCall	AA	AA	AA	AA	AA	AB	AB	AA	AB	BB	BB	BB	BB	BB	BB	Affx-152057124	1001	2156008		+								AAGCCGAAGTAGCTTCGCTTTTTAAAATTCTGATG[A/G]CTAGAAGCCATGGTTTGAGCTTCAGATAGAATATC	A	G														Aradu.A01
AX-147208079	BB	BB	AB	AB	AA	AA	AA	AA	AA	BB	BB	BB	BB	BB	AB	AB	NoCall	NoCall	NoCall	AB	Affx-152081232	1001	2156764		+								CGCTTCACCCTTGTGTTCCAATAATTCTTTATTTC[A/G]TTGTCAGTTCTTCCGGGCAACTACAGCAACAAGTT	A	G														Aradu.A01
AX-147208080	AB	AB	BB	BB	BB	BB	BB	BB	BB	AA	AA	AA	AA	AA	BB	BB	BB	BB	BB	BB	Affx-152081550	1001	2156939		+								ACCAATGCAGCCATTCGAGCCCATTTGTTTCCAAA[C/T]TGAGCATGGAGTTCAATGATGAGCTTTTCTTCTTC	T	C														Aradu.A01
AX-147208081	AA	AA	AA	AA	AA	AA	AA	AA	AA	AA	AA	AA	AA	AA	AA	AA	AA	AA	AB	AB	Affx-152072202	1001	2163880		+								AATTTGAATAAAAGTTAACATTGGCTAGATAAATT[A/G]TCCCATGTGTAACATCCTCTATTATCATTATGGTT	A	G														Aradu.A01
AX-147208082	AA	AA	AA	AA	BB	BB	BB	BB	BB	AA	AA	AA	AA	BB	AA	AA	BB	BB	AA	AA	Affx-152072682	1001	2165172		+								GCCCTGTGTTGTAGCGGAGAAGTTAAAGGAGAATG[A/G]TGTCGTGGAGATGGAGAATGAGGATAACTCTGTTT	A	G														Aradu.A01
AX-147208083	BB	BB	BB	BB	BB	BB	BB	BB	BB	BB	BB	BB	BB	AB	AB	AB	BB	BB	BB	BB	Affx-152046276	1001	2171339		+								CCTGAAGACTGCTTCGCAGGTGATCCCGGAGATTG[A/G]AAGCCAATATTCAAGTCAGGAGGAAGTGTTTCCTG	A	G														Aradu.A01
AX-147208084	AA	AA	BB	BB	BB	BB	BB	BB	BB	AA	AA	AA	AA	BB	AA	AA	AA	AA	AA	AA	Affx-152046726	1001	2172401		+								ATGGTGGGTTCCACATTTCTACAATTTTTGTCACC[C/T]TTTATAGATGCACTACTACAATGCAACCTCGTAAC	T	C														Aradu.A01
AX-147208085	BB	BB	BB	BB	BB	BB	BB	BB	BB	BB	BB	BB	BB	AA	BB	BB	BB	BB	BB	BB	Affx-152043506	1001	2172632		+								CTAAATCGAGCCAAACTCCTAGCATAGGAATACTC[C/T]GCATGAAGTCCAACCTAAATCCAAAAAGAGAAGAA	T	C														Aradu.A01
AX-147208086	AB	AB	AA	AA	AA	AA	AA	AA	AA	BB	BB	BB	BB	AA	AA	AA	AA	AA	AA	AA	Affx-152051649	1001	2173301		+								TCTAGTTTCAGTTCAGCCTGGGAGCGTTCAAAGTC[C/T]ATCCTTAACTTCTCGAACTTTTTCCGCCCTTGTTC	T	C														Aradu.A01
AX-147208087	BB	BB	BB	BB	BB	BB	BB	BB	BB	BB	BB	BB	BB	AA	BB	BB	BB	BB	BB	BB	Affx-152032456	1001	2188292		+								ACAGCTCTCCATAAAGCTACTATATTATGTGTTTC[A/G]GCTATTGGTTCCGCAGAATCTTTTGTGAAGAAAAT	A	G														Aradu.A01
AX-147208088	BB	BB	BB	BB	BB	BB	BB	BB	BB	BB	BB	BB	BB	BB	BB	BB	BB	BB	BB	BB	Affx-152034419	1001	2189262		+								AGGATTATGATAGGGACCCGGAGATTCTCAAACAG[A/C]TGTATCCATTTAAAACTTTTGTTCTGTGTTCTGCA	A	C														Aradu.A01
AX-147208089	AB	AB	AA	AA	BB	BB	BB	BB	BB	BB	BB	AA	AA	AA	BB	BB	BB	BB	BB	BB	Affx-152074056	1001	2241635		+								TGCCTCTGGAGGTGCTGGAATATTCAGTGATAAAA[C/T]AGATGAAATTTCTGTAAGTTCATTCAATCTTTCTT	T	C														Aradu.A01
AX-147208090	BB	AB	AA	AA	AA	AA	AA	AA	AA	BB	BB	AB	AB	AB	BB	BB	BB	BB	BB	BB	Affx-152054581	1001	2242799		+								AGGGCAATTGACCTAACAAATAGGAGGACCTGCAC[C/T]TCAGTGTCATCTCTCGAAATCCATCTTCGTTTTTG	T	C														Aradu.A01
AX-147208091	AB	AB	AA	AA	AA	AA	AA	AA	AA	AA	AA	BB	BB	BB	AA	AA	AA	AA	AA	AA	Affx-152029897	1001	2243502		+								TTATTATTTTTGATTTGGTATTTATTTGGCAGAGA[C/T]TATACGAGCAAGGTGCAAGGAAATTTGAAATTGCG	T	C														Aradu.A01
AX-147208092	AB	AB	BB	BB	BB	BB	BB	BB	BB	AA	AA	AA	AA	AA	BB	BB	BB	BB	BB	BB	Affx-152034335	1001	2243561		+								TTTGAAATTGCGGGAATTGGTGCAATTGGATGCTG[C/T]CCTTCAAACAGGCTTAAGAACAAAACAGAGTGCTT	T	C														Aradu.A01
AX-147208093	BB	BB	BB	BB	BB	BB	BB	BB	BB	BB	BB	BB	BB	BB	BB	BB	NoCall	BB	BB	AB	Affx-152039410	1001	2244427		+								GTCTCCCAATTTCCATTGTTTGTTCCAACAGACAA[G/T]ACTATCTTTTCTGGGATCCTGTCCATCCTACCGAA	T	G														Aradu.A01
AX-147208094	AA	AA	AA	AA	NoCall	NoCall	BB	BB	BB	AA	AA	AA	AA	AA	AA	AA	AA	AA	AA	AA	Affx-152070811	1001	2249472		+								TTGTCGGCTGAGTTTCTAAGAATAAACAGTCCTGC[A/G]GTTGATGGAAAAATCAGATCAATTGGAGGTGAAAA	A	G														Aradu.A01
AX-147208095	AB	AB	AA	AA	AA	AA	AA	AA	AA	AB	AB	AB	AB	AB	AA	AA	AA	AA	AA	AA	Affx-152034933	1001	2249959		+								CTCATGAGAAATTACATCAAAACACTGAAGAAATA[C/T]GGGCTAAGCCGGGATCCAAGCAGAAAAAAATGATG	T	C														Aradu.A01
AX-147208096	AA	AA	AA	AA	AA	AA	AA	AA	AA	AA	AA	AA	AA	AA	AA	AA	AA	AA	AA	AA	Affx-152072219	1001	2252752		+								TTCCAAATATGAGTTTCTGTGCTCACCCTTCATCT[A/G]TAAGAGTTTCCAATACCAAATTGTTACCATTCTCA	A	G														Aradu.A01
AX-147208097	AA	AA	AB	AB	NoCall	AB	AB	AB	AA	AA	AA	AA	AA	AA	AB	AB	AB	AB	AB	AB	Affx-152051231	1001	2252816		+								ATTCTCAAGAGCAAGGAATGTAATTTTCCACAACA[A/G]TGTAAAGGCTACTGCCGGAAATGATGCAAGCTTCC	A	G														Aradu.A01
AX-147208098	AA	AA	AA	NoCall	BB	BB	BB	BB	BB	AA	AA	AA	AA	AA	AA	AA	AA	AA	AA	AA	Affx-152073935	1001	2252892		+								ACAAAGCAGCATCAACAATTGCAGCCTAAGATGAA[C/T]AAGGGACTACAGTCTTCCCCCAAAGGTAATGGGAA	T	C														Aradu.A01
AX-147208099	AA	AA	AA	AA	AA	AA	AA	AA	AA	BB	BB	AA	AA	AA	AA	AA	AA	AA	AA	AA	Affx-152040769	1001	2253648		+								CAAATGTTGGACACAATGGAGAGGATTGTGGAGAA[C/T]CCATTGTCATACAGCAGCGCTTCACCTTTGATCAT	T	C														Aradu.A01
AX-147208100	AA	AA	AA	AA	BB	BB	BB	BB	BB	AA	AA	AA	AA	AA	AA	AA	AA	AA	AA	AA	Affx-152079074	1001	2272833		+								AAACCTTTAATTTAGGCTTCTGAAGCAATTCCAAC[A/G]GTTGAAGGCTTAACTGTTACAGCAAAGGAACCCAT	A	G														Aradu.A01
AX-147208101	AA	AA	AA	AA	BB	BB	BB	BB	BB	AA	AA	AA	AA	AA	AA	AA	AA	AA	AA	AA	Affx-152071555	1001	2278223		+								TTTATGTAGGTCTATGAAACAGTGGAGATGATGTT[A/G]GTGAATCCAGAGGAAGCACTAAAGATGACAAAACA	A	G														Aradu.A01
AX-147208102	AB	AB	AA	AA	AA	AA	BB	BB	BB	BB	BB	BB	BB	AA	AA	AA	AA	AA	AA	AA	Affx-152057163	1001	2297152		+								TATTAATTATAGCTTGTAGTCAACGAAGGTGATAC[A/C]GTTAAACCAGGTCACAAGGTAGCTATTATTTCAAC	A	C														Aradu.A01
AX-147208103	BB	BB	BB	BB	BB	BB	BB	BB	BB	BB	BB	BB	BB	AB	BB	BB	BB	BB	BB	BB	Affx-152060477	1001	2299427		+								AGGCTGCTATTAGTGCACTCCAACATCAGCCAATT[A/G]TAAATGCAGTCATTGATGGTGATGATATTGTATAC	A	G														Aradu.A01
AX-147208104	AA	AA	AA	AA	AA	AA	AA	AA	AA	AA	AA	AA	AA	AB	AA	AA	AA	AA	AA	AA	Affx-152052378	1001	2299474		+								ATTGATGGTGATGATATTGTATACAGAGATTATAT[A/C]GATATCAGTGTAGCTGTTGCTACTGCAAAGGTTTG	A	C														Aradu.A01
AX-147208105	BB	BB	BB	BB	AA	AA	AA	AA	AA	BB	BB	BB	BB	BB	BB	BB	BB	BB	BB	BB	Affx-152080867	1001	2303999		+								ATCTAACCTTAGTGAAGGGTATGATAGCAGCATGA[C/T]CTCAAGAAGTTGTAATGCTTTCCCAAGCATTTTCC	T	C														Aradu.A01
AX-147208106	BB	BB	BB	BB	AA	AA	AA	AA	AA	BB	BB	BB	BB	BB	BB	BB	BB	BB	BB	BB	Affx-152068900	1001	2304266		+								GCATAGCAAGCCCTTCTTGATGTATGCCTGTACAA[C/T]CAAATTAAGAGTTTCCGAGTCAAGTTTATTTGCAG	T	C														Aradu.A01
AX-147208107	AA	AA	AA	AA	AB	AB	AB	AB	AB	AA	AA	AA	AA	AA	AA	AA	AA	AA	AA	AA	Affx-152047155	1001	2304575		+								ATCAACATCTGTATCCAAGTAAAGTCCATTTCCAA[C/T]ATCATCATAGAACTCTGTATTTGAAAGTTTCCTGT	T	C														Aradu.A01
AX-147208108	AA	AA	AA	AA	AA	AA	AA	AA	AA	AA	AA	AA	AA	AA	AA	AA	AB	AB	AA	AA	Affx-152026852	1001	2305273		+								TCTTGACAATGTTCCTTGCTTCCAGAATCTTTCCA[C/T]TGCCACAAAGTAGTATCACCAAATTCTCCAACGTT	T	C														Aradu.A01
AX-147208109	BB	BB	AB	AB	AB	AB	AB	AB	AB	BB	BB	BB	BB	AB	BB	BB	BB	BB	BB	BB	Affx-152057790	1001	2305686		+								AAACCCATGTTTCTCTCACCACACAATTTGAAAAT[C/T]TGCCACAAAGACCTAACCTTTTCGACATGAACCCC	T	C														Aradu.A01
AX-147208110	AB	AB	AA	AA	AA	AA	AA	AA	AA	BB	BB	AB	AB	AA	AA	AA	AA	AA	AA	AA	Affx-152077145	1001	2305934		+								GGAACCAGCGAGGCCGTGAAAATCAACCGTTGATA[A/C]GTGTAGTTGGGTGTTTTGGGTTGTTGAGGTGACGG	A	C														Aradu.A01
AX-147208111	BB	BB	BB	BB	BB	BB	BB	BB	BB	BB	BB	BB	BB	AA	BB	BB	BB	BB	BB	BB	Affx-152050371	1001	2312565		+								TTAAGGATGCTCCAATTGATGTCTCTACACAAACC[A/G]AAACAACATTGCCGATTGAAGGCACACCTAATCCC	A	G														Aradu.A01
AX-147208112	BB	BB	BB	BB	BB	BB	BB	BB	BB	BB	BB	BB	BB	BB	BB	BB	BB	BB	BB	BB	Affx-152040405	1001	2312605		+								AACATTGCCGATTGAAGGCACACCTAATCCCACAC[G/T]CCCCACAATTGTTCCTGTCAGAAACCACATTCACA	T	G														Aradu.A01
AX-147208113	BB	BB	BB	BB	BB	BB	BB	BB	BB	BB	BB	BB	BB	BB	BB	BB	BB	BB	BB	BB	Affx-152058323	1001	2316545		+								GATAAATTCCAAAGCCAATTTACCTGTGGTAAGAG[G/T]AAGACTTGTCTACCACAATCAGAAATAAGAATATT	T	G														Aradu.A01
AX-147208114	AB	AB	BB	BB	BB	BB	BB	BB	BB	AA	AA	AA	AA	AA	BB	BB	BB	BB	BB	BB	Affx-152062657	1001	2318120		+								CCAACCTCCTCTTTCTGAAAATTCGAAACCAGGGT[A/G]GCAACTCTCTTAATGCTCAACATCTTTACCCTTTC	A	G														Aradu.A01
AX-147208115	AB	AB	AB	AB	BB	BB	BB	BB	BB	AA	AA	BB	BB	BB	AB	NoCall	AB	NoCall	AB	NoCall	Affx-152070611	1001	2346158		+								AAAAAACTTACTGTACTAGTGACCCACCCACCCAA[C/T]CCATCCATTTCCTCTTCCATTTTCGAAACCCATAG	T	C														Aradu.A01
AX-147208116	NoCall	NoCall	AA	AA	BB	BB	BB	BB	BB	BB	BB	AA	AA	AA	AB	AB	AB	AB	AB	AB	Affx-152052731	1001	2354447		+								AAATATACACATTGAACTATTTTGCCTAGCATTAA[G/T]AATATTTTGATGGCCATAAGAGACTTTCTTTCATT	T	G														Aradu.A01
AX-147208117	AA	AA	AA	AA	AA	AA	AA	AA	AA	AA	AA	AA	AA	AA	AA	AA	AA	AA	AA	AA	Affx-152029990	1001	2355914		+								CATCTACGGCAAAGTCCTTTCACAATGTAGGTTGC[G/T]GGGTATTCTATGGTTCCATCTTTATTGGAGTACCA	T	G														Aradu.A01
AX-147208118	BB	BB	BB	BB	BB	BB	BB	BB	BB	BB	BB	BB	BB	BB	BB	BB	BB	BB	BB	BB	Affx-152067545	1001	2361365		+								ACATACCTCTCTATGATATCTTCAAAATTGCCCGT[C/T]GAATCATCCTCGGAGGAAAATGGTAAATACTCAAT	T	C														Aradu.A01
AX-147208119	AB	AB	AA	AA	AA	AA	AA	AA	AA	BB	BB	AA	AA	AA	AA	AA	AA	AA	AA	AA	Affx-152076673	1001	2364250		+								AGAAGAGATGAAAGTTGTCGTGGTTGCTGATTCAA[A/G]ACTTGAATAGGCCAATTTTCGGGCCCATCTGTGGG	A	G														Aradu.A01
AX-147208120	AA	AA	AA	AA	AA	AA	AA	AA	AA	AA	AA	AA	AA	BB	AA	AA	AA	AA	AA	AA	Affx-152030164	1001	2365785		+								GCCCATTTCCAGAGATGCCACTGATGACCAATGCC[A/G]CTTTCAAATTCAACAGCCTGCAATGTTCTACTTTT	A	G														Aradu.A01
AX-147208121	AB	AB	BB	BB	AA	AA	AA	AA	AA	AA	AA	AA	AA	AA	BB	BB	BB	BB	BB	BB	Affx-152081626	1001	2371511		+								CAATCATATGTAAAATACCATGTCATCAGGCAATA[A/G]GTTTGCATTTTCACGAGTCGGAGCATCAAAATCCA	A	G														Aradu.A01
AX-147208122	AB	AB	AA	AA	BB	BB	BB	BB	BB	BB	BB	BB	BB	BB	AA	AA	AA	AA	AA	AA	Affx-152026644	1001	2388342		+								TCCCATCACATTTCTTGATGTTTCATTTTCCATAA[C/T]ATATAACTAAATCTAAAGGAACTAGAACTTAAGCC	T	C														Aradu.A01
AX-147208123	AA	AA	AA	AA	AA	AA	AA	AA	AA	AA	AA	AA	AA	AA	AA	AA	AA	AA	AA	AA	Affx-152036358	1001	2389223		+								GTAGTGCAAATATAATCCAAGCCCACGTCGTCCAA[C/T]AGGATTTTCTGAACAATGAAAGTTGCAACCTGTCA	T	C														Aradu.A01
AX-147208124	AB	AB	BB	BB	AA	AA	AA	AA	AA	AA	AA	AA	AA	AA	BB	BB	BB	BB	BB	BB	Affx-152075759	1001	2390023		+								CCAATGACGCCAAGACTGGTGAGTCTCAAGTACTC[A/G]AATGGTCTTGATTTGCTTGTTGTATTAAGGAAGGG	A	G														Aradu.A01
AX-147208125	AA	AA	AA	AA	AA	AA	AA	AA	AA	AA	AA	AA	AA	AA	AA	AA	AA	AA	AA	AA	Affx-152066092	1001	2391841		+								GCATTGCACACACGATTAGATTGTGCTGGAGTAAG[A/G]TTTGGTGGAGAAAGAACAGGGTATATTGAAACTAT	A	G														Aradu.A01
AX-147208126	AB	AB	AA	AB	AA	AA	AA	AA	NoCall	AA	AA	AA	AA	AA	AB	AB	AA	AA	AB	AA	Affx-152043650	1001	2414291		+								ATGTTAATCCCATTATAATGGCAATTCCATAAGTC[A/G]TCTCAAGAAGTGAAATACACAACCAAAATACCTGA	A	G														Aradu.A01
AX-147208127	AB	NoCall	BB	BB	NoCall	AB	AB	AB	AB	AB	AB	AB	AB	AB	BB	BB	AB	AB	BB	BB	Affx-152043110	1001	2416304		+								TCAGAATAGTTGGTACGCCAGACAGTAATGTAAGA[A/G]TTGTAGATTTCTTCCATCTTAAAAAGGGTAACTGA	A	G														Aradu.A01
AX-147208128	BB	BB	NoCall	BB	BB	BB	BB	AB	BB	NoCall	BB	BB	BB	BB	BB	BB	AB	NoCall	NoCall	BB	Affx-152061638	1001	2417580		+								AAAGGCTTTGATCCTATCATCAGCGCAAGTCCAAA[A/G]CTCTGCAAAGAGATGAAAGAGATAAAGGATTAAAA	A	G														Aradu.A01
AX-147208129	AB	AB	BB	BB	BB	BB	BB	BB	BB	BB	BB	BB	BB	BB	AB	AB	BB	BB	BB	BB	Affx-152029020	1001	2419845		+								AATCTGATAATTTTTCCACTGCAAGGAGTGATGAA[A/G]AAAGTATGCCCGATAACTGTCAACACATAAATAAA	A	G														Aradu.A01
AX-147208130	AA	AA	AA	AA	BB	BB	BB	BB	BB	AA	AA	AA	AA	AA	AA	AA	AA	AA	AA	AA	Affx-152031356	1001	2434150		+								TCATGTACAAACTGCTTCTGTCCATTGTCATTCCA[C/T]GAAGAAACAGCCATAATTGACCTAGAATACATAAT	T	C														Aradu.A01
AX-147208131	BB	BB	BB	BB	AA	AA	AA	AA	AA	BB	BB	BB	BB	BB	BB	BB	BB	BB	BB	BB	Affx-152044618	1001	2439513		+								GCCACAATTCGTCCTTGTTGCAAGCTAATCTGGTC[G/T]ATCAGTGATCGCATTTGACTCGTACAAGTGTTTTC	T	G														Aradu.A01
AX-147208132	BB	BB	AA	AA	AB	AB	AB	AB	AB	BB	BB	AB	AB	BB	BB	AB	AA	AA	AA	AA	Affx-152052562	1001	2519832		+								CGGTTCAGAAGTTGCTTTTACAAAAGAATTTCGTG[G/T]CTTGGATCCTCCATGAATGAATTTGTAAGAATGGT	T	G														Aradu.A01
AX-147208133	NoCall	BB	AA	AA	AA	AA	AA	AA	AA	BB	BB	NoCall	NoCall	BB	NoCall	AB	AA	AA	AB	AB	Affx-152046993	1001	2520160		+								ACAAATTTTGGATCACAATCAATTAAGACATGAAA[A/G]CTGTGTGTTCTTGACACGGCATAAATTTCACGAAC	A	G														Aradu.A01
AX-147208134	AA	AA	AA	AA	AA	AA	AA	AA	AA	AA	AA	AA	AA	AA	AA	AA	AA	AA	AA	AA	Affx-152054003	1001	2558477		+								GAAGTGGTAACTTCCGGTAGATGTGGAAAAACCAT[A/G]CACGCTTTCATTGCTGCCATTGGAATTGAGAAAAT	A	G														Aradu.A01
AX-147208135	BB	BB	AB	AB	AB	AB	AB	AB	AB	AB	AB	AB	NoCall	AB	AB	AB	AB	AB	AB	AB	Affx-152074610	1001	2597178		+								CACTCATTGGATGCCATCATTGGCAAGGCGTTTAA[A/G]ACTCAAGGCCATTGACTTTTGTATTGTCAGTTCTG	A	G														Aradu.A01
AX-147208136	BB	BB	BB	BB	AB	AB	AB	AB	AB	AB	AB	AB	AB	NoCall	BB	BB	BB	BB	BB	BB	Affx-152034972	1001	2597396		+								AACATGTGTTTGGGAGCAATGTTCTTTTCTATGAT[C/T]GTATGTTCATTTAATTTCCATGAGTGAAGCCGATG	T	C														Aradu.A01
AX-147208137	BB	BB	BB	BB	BB	BB	BB	BB	BB	BB	BB	BB	BB	BB	BB	BB	BB	BB	BB	BB	Affx-152038107	1001	2598031		+								TAGTATTGTAATGGATGATGAGAATGAGACAAGCA[G/T]AATAGTCAAAAGTAACCATGATAAGATTAAGGAGG	T	G														Aradu.A01
AX-147208138	AA	AA	AB	AB	AA	AB	AB	NoCall	AB	BB	BB	AA	AA	AA	AB	AB	AB	AB	AB	AB	Affx-152040958	1001	2664297		+								TCGGAATCAACAAATTTTGGATCACTTGCAATCAA[G/T]TAAGACAACAAAGTTGTGTTTATCATGACACAACA	T	G														Aradu.A01
AX-147208139	AA	AA	AA	AA	AA	AA	AA	AA	AA	BB	BB	AA	AA	AA	AA	AA	AA	AA	AA	AA	Affx-152081031	1001	2677574		+								CATCAATTTACCATTGAACTGTCATTCACATGGTG[A/G]AAGTTCGGAATACGTCTTGAGAGCACTCTCAGATT	A	G														Aradu.A01
AX-147208140	BB	BB	AA	AA	BB	BB	BB	BB	BB	BB	BB	BB	BB	AA	BB	BB	BB	BB	BB	BB	Affx-152040962	1001	2680587		+								TCCTCTGCTATGGTGATAATATTTGGGTAAAGAGC[A/G]TGTAGTATCTCATTGGCCAGGATAAGATACAATTG	A	G														Aradu.A01
AX-147208141	AB	AB	AA	AA	AA	AA	AA	AA	AA	AA	AA	AA	AA	AA	BB	BB	AA	AA	BB	BB	Affx-152027912	1001	2680620		+								GCGTGTAGTATCTCATTGGCCAGGATAAGATACAA[C/T]TGTGCATCCCTGTCAATGTATTGGTTACAGTACCT	T	C														Aradu.A01
AX-147208142	AA	AA	AB	AB	AA	AA	AA	AA	AA	BB	BB	BB	BB	AA	BB	BB	BB	BB	BB	BB	Affx-152076204	1001	2681234		+								ATGATTATTTCTTATTGCATATACCAGTTCAGGTT[C/T]GAGAGAAGGAAATGCAAAACATCAGGGTCGCCATA	T	C														Aradu.A01
AX-147208143	AA	AA	AA	AA	AA	AA	AA	AA	AA	AA	AA	AA	AA	AA	AA	AA	AA	AA	AA	AA	Affx-152068989	1001	2681270		+								GAGAGAAGGAAATGCAAAACATCAGGGTCGCCATA[C/T]TTGAACATTCTGGTGCCCCAGAATTTGTGTTGTCC	T	C														Aradu.A01
AX-147208144	AA	AA	AA	AA	AA	AA	AA	AA	AA	AA	AA	BB	BB	AA	AA	AA	AA	AA	AA	AA	Affx-152041024	1001	2683156		+								AAGTCTTCAGGAGTGCCATATCGACTACTGACAGC[A/G]TAAAAATTGGTAACCTGCAACAAAAACAAATGTTT	A	G														Aradu.A01
AX-147208145	BB	BB	BB	BB	BB	BB	BB	BB	BB	BB	BB	BB	BB	AA	BB	BB	BB	BB	BB	BB	Affx-152070787	1001	2684125		+								CCCACACTAAAAAGAACCTTGTCTGTAAAATCATT[A/G]AATGAGGATATTTTTGGCTCAGATCCACTAATTCC	A	G														Aradu.A01
AX-147208146	AA	AA	AA	AA	AA	AA	AA	AA	AA	BB	BB	AA	AA	AA	AA	AA	AA	AA	AA	AA	Affx-152055480	1001	2693599		+								CTCATTCCACCAGGATTTGAGTCTTTTGACATTGA[C/T]AAGGTAAGCTACACCTATAGACTTTCGTCGAATGA	T	C														Aradu.A01
AX-147208147	AA	AA	AA	AA	AA	AA	AA	AA	AA	AA	AA	AA	AA	AA	AA	AA	AA	AA	AA	AA	Affx-152069851	1001	2706879		+								TTCTTTTAAGGGTTGAAACCATACGGTCAAGATGA[G/T]TTGCCACCTGCCAGTACCAAAGGTACAAGAAAACG	T	G														Aradu.A01
AX-147208148	AA	AA	AA	AA	AA	AA	AA	AA	AA	AA	AA	BB	BB	AA	AA	AA	AA	AA	AA	AA	Affx-152058196	1001	2715182		+								ACTTTCAGCGGATTTCTTCCAAGGGTTGAAACCAT[A/G]CGGTCAAGATTATTTGCCACCTGCCAGTACCAAAG	A	G														Aradu.A01
AX-147208149	AA	AA	AA	AA	AA	AA	AA	AA	AA	BB	BB	AA	AA	BB	AA	AA	AA	AA	AA	AA	Affx-152073366	1001	2717463		+								TTGAGCAACGAACACGAAACACAACGGATATCAAG[A/G]AAATGCATTTGGCAAACTATAAAAACACATGCTAA	A	G														Aradu.A01
AX-147208150	BB	BB	BB	BB	AB	AB	AB	AB	AB	AB	AB	AB	AB	AB	BB	BB	AA	AA	AB	AB	Affx-152039022	1001	2733097		+								TTATTTTATATAGAGATTTTATTAGAATGGAAGAG[A/C]GTGTACAGAAGAGGATAAGCCATCCACACTATGTA	A	C														Aradu.A01
AX-147208151	AB	AB	BB	BB	BB	BB	BB	BB	BB	AA	AA	AA	AA	AA	BB	BB	BB	BB	BB	BB	Affx-152032895	1001	2781754		+								GGGATTACGATGTTCGGAGTGATGTTAGATAGGGG[A/C]ACGCTTAACACCATATTCGGTATTGAGATGTCGCT	A	C														Aradu.A01
AX-147208152	AB	AB	AA	AA	AA	AA	AA	AA	AA	AB	NoCall	AB	AB	AB	AA	AA	AA	AA	AA	AA	Affx-152028722	1001	2784538		+								TGGTCATCGAAGACATGAGCTTGAGTCCATTCATT[C/T]GGGTTACCCTCCTTCCAAATAATGACACGCCCATC	T	C														Aradu.A01
AX-147208153	BB	BB	BB	BB	AA	AA	AA	AA	AA	BB	BB	BB	BB	BB	BB	BB	BB	BB	BB	BB	Affx-152050475	1001	2784796		+								TGGACTGTGTCTTGATGACCCGTTTCAACCTTCTG[A/G]GCAGGCATGTTTCTGGTATCAAGACACAAAAAAAA	A	G														Aradu.A01
AX-147208154	AB	AB	BB	BB	BB	BB	BB	BB	BB	AA	AA	AA	AA	AA	BB	BB	BB	BB	BB	BB	Affx-152056104	1001	2799133		+								CAAAAAGAGATTGAGAAAATGCAGGATAAAGTTCT[A/C]CGTACTTATGCCGAGATGGAGAATGTCATGGATAG	A	C														Aradu.A01
AX-147208155	AB	AB	BB	BB	BB	BB	BB	BB	BB	AA	AA	AA	AA	AA	BB	BB	BB	BB	BB	BB	Affx-152042133	1001	2802305		+								ATTGGACATCACTGTGTTTTGCTGTTGATGCCAGG[A/G]TAGCTCAAACCGAGATCCAACTCACCAATGTTAGA	A	G														Aradu.A01
AX-147208156	BB	BB	BB	BB	BB	BB	BB	BB	BB	BB	BB	BB	BB	BB	BB	BB	BB	BB	BB	BB	Affx-152067316	1001	2802991		+								AGCTATGAGTTCATCTTCAACCTTTTCAATAACAG[A/C]CTTCTTCTGTTCTTCAAGCACAGCAATCTACATAA	A	C														Aradu.A01
AX-147208157	AB	AB	BB	BB	BB	BB	BB	BB	BB	AA	AA	AA	AA	AA	BB	BB	AB	AB	BB	BB	Affx-152036712	1001	2813279		+								AGAGAAAGGTTGAACAGGCTGCTAAGTCAAGGGCA[C/T]GCCTTCTTCAATCTTTATCTGATGCTAAGATTGAG	T	C														Aradu.A01
AX-147208158	BB	BB	BB	BB	BB	BB	BB	BB	BB	BB	BB	BB	BB	BB	BB	BB	BB	BB	BB	BB	Affx-152039580	1001	2813588		+								TGGCAACAAAAGGATGAAAGAGTAAAGGAGTTTTC[A/G]GATGTGCAGTCGCAGATTGAAAAGATATGTGGAGA	A	G														Aradu.A01
AX-147208159	AB	NoCall	BB	BB	AA	AA	AA	AA	AA	AA	AA	AA	AA	AA	BB	BB	BB	BB	BB	BB	Affx-152049592	1001	2813846		+								TTTCCCTTGCAGAGTGAGAGGTTGCACAAGGTTCA[C/T]GAATTTGTGAGTACTGTGCATGATCTTTGTTCGGT	T	C														Aradu.A01
AX-147208160	AB	AB	BB	BB	BB	BB	BB	BB	BB	AA	AA	AA	AA	AA	BB	BB	BB	BB	BB	BB	Affx-152030113	1001	2813886		+								TTGTGAGTACTGTGCATGATCTTTGTTCGGTCCTT[A/G]GTATGGATTTCTTGAGTACTGTGACTGAGGTTCAT	A	G														Aradu.A01
AX-147208161	AA	AA	AA	AA	AA	AA	AA	AA	AA	AA	AA	AA	AA	AA	AA	AA	AA	AA	AA	AA	Affx-152061611	1001	2813930		+								TTCTTGAGTACTGTGACTGAGGTTCATCCGAGCTT[A/G]GATGATTCTACCAGTGTTAACTCCAAAAGCATAAG	A	G														Aradu.A01
AX-147208162	BB	BB	BB	BB	BB	BB	BB	BB	BB	BB	BB	BB	BB	BB	BB	BB	BB	BB	BB	BB	Affx-152048583	1001	2813969		+								GATTCTACCAGTGTTAACTCCAAAAGCATAAGCAA[C/T]GGCACACTAGCTCGGCTGGCTAATACAGTATCAAC	T	C														Aradu.A01
AX-147208163	AA	AA	AA	AA	AA	AA	AA	AA	AA	AA	AA	AA	AA	AA	AA	AA	AA	AA	AA	AA	Affx-152029457	1001	2814025		+								TAATACAGTATCAACACTGAATGAAGAAAAACAGA[A/G]AAGGCTACACAAGGTAATGAGTTTATAATACTGTA	A	G														Aradu.A01
AX-147208164	AA	AA	AA	AA	AA	AA	AA	AA	AA	AA	AA	AA	AA	AA	AA	AA	AA	AA	AA	AA	Affx-152069742	1001	2814303		+								AGGAGAGAAGTCTATTTGACCATGTTACCTGCAAT[A/G]TGTCAACTTCTGTGGATGAAGTCACTGTTCCTGGT	A	G														Aradu.A01
AX-147208165	BB	BB	BB	BB	BB	BB	BB	BB	BB	BB	BB	BB	BB	BB	BB	BB	BB	BB	BB	BB	Affx-152082372	1001	2816732		+								GCTGCTTCCCATGTTTCTGGTTCTGAACCAGTCCC[C/T]GCATCACCCTAATAATAGAGATGTATTTTCAACCA	T	C														Aradu.A01
AX-147208166	BB	BB	NoCall	NoCall	AB	AB	AB	AB	AB	BB	BB	BB	BB	BB	NoCall	NoCall	NoCall	NoCall	NoCall	NoCall	Affx-152084195	1001	2817702		+								CTTCCTCCTTTGAAAACCTCCAGCTTGTGGATGGC[A/G]AATGACCCGTCACCTTCAACCACCTCCTTGAAGTC	A	G														Aradu.A01
AX-147208167	BB	BB	AA	AA	BB	BB	BB	BB	BB	AA	AA	BB	BB	BB	AA	AA	AA	AA	AA	AA	Affx-152037451	1001	2823558		+								AGCTCCATATTGGACACTACAACATTGTCTCCCAT[A/G]GCGGGCAACATCTATAATAAAAGGAAGAAGAGGCT	A	G														Aradu.A01
AX-147208168	BB	BB	BB	BB	BB	BB	BB	BB	BB	AA	AA	BB	BB	BB	BB	BB	BB	BB	BB	BB	Affx-152060452	1001	2851860		+								TTCTTCAGTTCCAAGTTAAGGTACGGTATGACAAC[A/G]GTTTTCAGAGCCGTTGATATTAATGACTGCAAACA	A	G														Aradu.A01
AX-147208169	BB	BB	BB	BB	BB	BB	BB	BB	BB	BB	BB	BB	BB	BB	BB	BB	BB	BB	BB	BB	Affx-152059516	1001	2857180		+								CATAGCCAAATCCGCAGTGGCACCAGAAACAACTA[A/G]AAAGATTCCACTCTCTCCACTCACAACAGAAGATG	A	G														Aradu.A01
AX-147208170	AA	AA	AA	AA	AA	AA	AA	AA	AA	AA	AA	AA	AA	AA	AA	AA	AA	AA	AA	AA	Affx-152040277	1001	2857346		+								TGAAGCTGAACAATGGAGGCAATACCTTGTTCTAT[G/T]AGTATATCCTTTGCAAAATCAAGACCCTTGTCAGA	T	G														Aradu.A01
AX-147208171	AA	AA	AA	AA	AA	AA	AA	AA	AA	AA	AA	AA	AA	BB	AA	AA	AA	AA	AA	AA	Affx-152038293	1001	2860463		+								TAGGAAATACAAATAACTGTTTATGAACAACTCAC[C/T]GTGATGATGTCCGATATTCCCTGCACTCCTTGACG	T	C														Aradu.A01
AX-147208172	BB	BB	BB	BB	AA	AA	BB	BB	BB	AA	AA	BB	BB	BB	BB	BB	BB	BB	BB	BB	Affx-152033388	1001	2860541		+								TCATCTGCAAGACGGAAAGCATCCTGAAGAGGTGT[A/C]TGCTCATCAGCAATGTCAAGAAGACGGTCATTTGG	A	C														Aradu.A01
AX-147208173	AB	AB	BB	BB	BB	BB	BB	BB	BB	BB	BB	AA	AA	AA	BB	BB	BB	BB	BB	BB	Affx-152059773	1001	2863591		+								AATTCATACACTGATGACAGTAATTGTCCTGCATC[A/G]ATGTCATCCTTCCAGGCTTGAGCGAGAATGGAAGA	A	G														Aradu.A01
AX-147208174	BB	BB	BB	BB	AA	AA	BB	BB	BB	AB	AB	BB	BB	BB	BB	BB	BB	BB	BB	BB	Affx-152051256	1001	2864951		+								GAAGCACGTGTTGGAGGAGAGAGCAAATTGCTGAA[G/T]ATTTTGGCCCTTTCATGCATACATTGTCCAACAGC	T	G														Aradu.A01
AX-147208175	AA	AA	AA	AA	AA	AA	AA	AA	AA	AA	AA	AA	AA	AA	AA	AA	AA	AA	AA	AA	Affx-152029981	1001	2865510		+								GGGTCCAAAAATGCATGAAGAAAAGTCTTTGTCAC[G/T]CGTGGCTGAAGATTATGATAAACATTCCCAAATCT	T	G														Aradu.A01
AX-147208176	AA	AA	AA	AA	AB	AB	AB	AB	AB	NoCall	AA	AA	AA	NoCall	AA	AA	AA	AA	AB	AB	Affx-152048299	1001	2868567		+								AACAAAAAAGCACAATTTGAGAGCAGAAGGAGGTG[A/C]GGACTTTGATGTCGATAAGCATACGAAGTAGTAAC	A	C														Aradu.A01
AX-147208177	AA	AA	AA	AA	AB	AB	AB	AB	AB	AB	AB	AB	AB	AB	AA	AA	AA	AA	AA	AA	Affx-152068038	1001	2868574		+								AAGCACAATTTGAGAGCAGAAGGAGGTGTGGACTT[A/G]GATGTCGATAAGCATACGAAGTAGTAACTCACACT	A	G														Aradu.A01
AX-147208178	AA	AA	AA	AA	AA	AA	AA	AA	AA	AA	AA	AA	AA	AA	AA	AA	AA	AA	AA	AA	Affx-152043852	1001	2872517		+								ATAGGAAAGTAGCATACAATTAGTCTAGTGTGTAG[A/G]CTCAGCTCTTCATTCACTGCTAATGCAATGTGCTT	A	G														Aradu.A01
AX-147208179	AA	AA	AA	AA	AA	AA	AA	AA	AA	AA	AA	AA	AA	BB	AA	AA	AA	AA	AA	AA	Affx-152062064	1001	2873291		+								TTCCTTCTTATAGCAGATGCATGACGCTGAGCTTC[C/T]GGTCCAGATGTGGATAATGAACTCCGCTCAGAAAT	T	C														Aradu.A01
AX-147208180	AA	AA	BB	BB	AA	NoCall	BB	BB	BB	AA	AA	AA	AA	AA	AA	AA	AA	AA	AB	AB	Affx-152075473	1001	2874822		+								TATGAAAGGATCGTAAAGGGAACTCGCTTATACCT[A/G]CTAAATTTGGGACGAATTATAAGTAGGGTTTCGGA	A	G														Aradu.A01
AX-147208181	AA	AA	AB	AB	AA	AA	AA	AA	AA	AA	AA	AA	AA	AA	AB	AB	AA	AA	AB	AA	Affx-152067864	1001	2891227		+								CCTCACAAAATTTACCAATATAGCATACTCCCTAA[C/T]AGCCTTCCTATCCACACCATTCCTCACCAGCTGAG	T	C														Aradu.A01
AX-147208182	AA	AA	AA	AA	BB	BB	BB	BB	BB	AA	NoCall	AB	AB	AA	AA	AA	AA	AA	AA	AA	Affx-152062361	1001	2897162		+								TTTCCTATCTGATCCTCGTGTCTCTCTTGACTCTC[C/T]AGTTCAACAATTCCTTGAGGAGTCTTTCCCATCCT	T	C														Aradu.A01
AX-147208183	BB	BB	AB	NoCall	BB	BB	BB	BB	BB	BB	BB	BB	BB	BB	BB	BB	BB	BB	AB	BB	Affx-152034948	1001	2897458		+								AGTATGATCCTCATGTCTCTCTTGTTCAACATTTC[C/T]ATGTGGAGTCTTTCGCATTAAATAATCATGTCTCT	T	C														Aradu.A01
AX-147208184	BB	BB	BB	BB	AA	AA	AA	AA	AA	BB	BB	BB	BB	BB	BB	BB	BB	BB	BB	BB	Affx-152064550	1001	2897855		+								AGGGAGAGTGGGGGAGATGTCAGATTCCATTGTTC[C/T]ATTTGTCTGTCACTAGTATTAATTGATCCGGGTAG	T	C														Aradu.A01
AX-147208185	AA	AA	BB	BB	AA	AA	AA	AA	AA	BB	BB	AA	AA	AA	AA	AA	AA	AA	AA	AA	Affx-152069044	1001	2900186		+								TTCACCTTTGTTGGAAGTAAATCATAGTTCTTATA[C/T]GAGCATCTCTTCCCAGTTTCTTCAAGCTTTTTTTT	T	C														Aradu.A01
AX-147208186	AB	AB	AA	AA	AA	AA	AA	AA	AA	AA	AA	AA	AA	BB	AA	AA	AA	AA	AA	AA	Affx-152048094	1001	2904306		+								CCAGAAGACTTTTTTCCAGCGAGTTTAGGTACCTT[A/C]GTAGACAGTTTAGGTACATCAGCAATGCTTCTTTT	A	C														Aradu.A01
AX-147208187	BB	BB	BB	BB	AA	AA	AA	AA	AA	BB	BB	AA	AA	BB	BB	BB	BB	BB	BB	BB	Affx-152083074	1001	2908644		+								AAACTCCTTATTCTTACTCAAGCTATCCCACGCAG[A/C]TTTCGCGGTTGCATCAGGATTCTTCTTTGCAAAAC	A	C														Aradu.A01
AX-147208188	AB	AB	BB	BB	AA	AA	AA	AA	AA	BB	BB	AA	AA	BB	AA	AA	AA	AA	AA	AA	Affx-152077918	1001	2908699		+								TTCTTCTTTGCAAAACTCAGGAAGTAAACAGTTAC[C/T]AAAATACTCCTTACAATGTCCTCATAGCTCTTTCT	T	C														Aradu.A01
AX-147208189	AB	AB	BB	BB	BB	BB	BB	BB	BB	AA	AA	AA	AA	AA	BB	BB	BB	BB	BB	BB	Affx-152081703	1001	2908993		+								TCATCTTCAAAGTGGTAATTCGAGACAGATAGTGG[A/C]TGAGACTCTGGCTCATCATCCGAAGACGCCATTGT	A	C														Aradu.A01
AX-147208190	BB	BB	BB	BB	AA	AA	AA	AA	AA	AA	AA	BB	BB	BB	AB	AB	AB	AB	AB	AB	Affx-152043139	1001	2916416		+								AATGGCAAGGCACCAAAGAGGGTCAACATATTCAA[C/T]ATAAACAACGTCATTAATCAGCTGAAGATCAACAC	T	C														Aradu.A01
AX-147208191	BB	BB	AB	AB	BB	BB	BB	BB	BB	AA	AA	BB	BB	BB	BB	BB	BB	BB	BB	BB	Affx-152062226	1001	2916651		+								TAAGCGTCGCTTCTAAGCATTGTGTACCTTGATGC[G/T]GAATCAATGAGGAATCCTCCGCGGCGATCGCTTGT	T	G														Aradu.A01
AX-147208192	AB	AB	BB	BB	AA	AA	AA	AA	AA	AA	AA	AA	AA	AA	BB	BB	BB	BB	BB	BB	Affx-152074561	1001	2918962		+								AACCCATTGAAGTCAACGGGGCTTACATCGTGGTT[A/G]AGGCCGAAGCTTAAGACTCCAACATCCCTCGGCGA	A	G														Aradu.A01
AX-147208193	BB	BB	BB	BB	BB	BB	BB	BB	BB	AA	AA	BB	BB	BB	BB	BB	BB	BB	BB	BB	Affx-152047827	1001	2919167		+								TCTTTTCAAGAAGCTTGCAAGTCTTGTCGTTACAC[A/C]GTAGCGATCTGTAAGTTTTGGACATGGAGGATTGG	A	C														Aradu.A01
AX-147208194	AA	AA	AB	AB	BB	BB	BB	BB	BB	AA	AA	AA	AA	AA	AB	AB	AB	AB	AB	AB	Affx-152081953	1001	2919364		+								GACACATCATCGCCGTTCATTAAGTGTTGTGATAG[C/T]AGTGATGATCCTACTAATGATCTTGGCATGTTAAG	T	C														Aradu.A01
AX-147208195	BB	BB	BB	BB	BB	BB	BB	BB	BB	BB	BB	BB	BB	BB	BB	BB	BB	BB	BB	BB	Affx-152032499	1001	2958711		+								CTGTTAGGGCACAGTGACTCATACACAAGAGACAA[G/T]CAAATGCAGGTGACCATTGCCTATAACCATTTTGG	T	G														Aradu.A01
AX-147208196	AA	AA	AA	AA	AA	AA	AA	AA	AA	AA	AA	AA	AA	AA	AA	AA	AA	AA	AA	AA	Affx-152037094	1001	2981087		+								TCGCTATTCGGGCCAATCGCAAAGGAAAATACACA[C/T]AAGGCATAAGCTGATTTATCATCATATGCCCTCAA	T	C														Aradu.A01
AX-147208197	BB	BB	AB	AB	AB	NoCall	NoCall	AB	AB	BB	BB	BB	BB	BB	BB	BB	AB	NoCall	NoCall	BB	Affx-152033571	1001	2983579		+								AAGCGAACCACACACCAGTAGTAAAGTAGAGTGGA[A/G]TACTTGACTCCTTCGGAATTGGGAGTGGCTATGGT	A	G														Aradu.A01
AX-147208198	AA	NoCall	NoCall	NoCall	NoCall	AA	AA	NoCall	AA	AA	AA	NoCall	NoCall	NoCall	NoCall	NoCall	BB	NoCall	NoCall	AB	Affx-152037480	1001	2983652		+								TGCCTGCAGCTGCAAGCAATGCTTTGCATCAGTTA[C/T]GAAAACAAAGAGAAGTGGCAACCGCACTCAAACTA	T	C														Aradu.A01
AX-147208199	BB	BB	BB	BB	AB	BB	BB	BB	BB	BB	BB	BB	BB	BB	BB	BB	BB	BB	BB	BB	Affx-152057362	1001	2986560		+								CATTATTCAATGAAATTCCACGGGAAACTTCAGTT[A/C]CTTGGAATGCTATAATATCGTCTCTTGGGATTCAC	A	C														Aradu.A01
AX-147208200	AB	AB	AA	AA	AB	AB	AB	AB	AB	AB	AB	AB	AB	AA	AA	AA	AA	AA	AA	AA	Affx-152026855	1001	2986676		+								GAAGGGGTAGAGCCAGATCATATCACATTCGTATC[A/G]TTGTTGTCGGCATGTAGTCATTCTGGTTTAGTGAA	A	G														Aradu.A01
AX-147208201	NoCall	NoCall	AA	AA	AA	AA	AA	AB	AA	NoCall	NoCall	AA	AB	NoCall	NoCall	AA	AB	AA	AA	AA	Affx-152027451	1001	2986898		+								GCGTCGATCTGGGGGGCTCTTCTTAGTGCTTGTAG[A/G]ATACATGGAAATGTAGATTTGGGTACCTTTGCTTC	A	G														Aradu.A01
AX-147208202	AA	AA	AA	AA	AA	AA	AA	AA	AA	AA	AA	AA	AA	AA	AA	AA	AA	AA	AA	AA	Affx-152074851	1001	2987267		+								GTTGAGGATGACGAAAAAGAGCAGATTTTGATGAG[C/T]CATAGCGAGAGATTGGCAATGGCGTTTGGTATTAT	T	C														Aradu.A01
AX-147208203	BB	BB	BB	BB	BB	BB	BB	BB	BB	BB	BB	BB	BB	BB	BB	BB	BB	BB	BB	BB	Affx-152029162	1001	2987417		+								ATATCCAGAATTACTGAGAGGGACATTATTATGAG[A/G]GATTCAAATCGCTTCCATCACTTCAAATGTGGGAT	A	G														Aradu.A01
AX-147208204	BB	BB	BB	BB	BB	BB	BB	BB	BB	BB	BB	BB	BB	BB	BB	BB	BB	BB	BB	BB	Affx-152045008	1001	2997000		+								GTGAAGAACGAATTTGTAAAATTATAAACTAACCT[G/T]GGAGTGGTTCTCCATCCACAACTACCCATGGGACA	T	G														Aradu.A01
AX-147208205	AA	AA	AA	AA	AA	AA	AA	AA	AA	AA	AA	AA	AA	AA	AA	AA	AA	AA	AA	AA	Affx-152034503	1001	2999408		+								GGCAATATCCTTTTGCAGCATCAGTTCAAAAAGCC[A/G]TAGTGACTCAGCCTCAAGACCATGCTGTGCGTAAC	A	G														Aradu.A01
AX-147208206	AA	AA	AA	AA	AA	AA	AA	AA	AA	BB	BB	AA	AA	AA	AA	AA	AA	AA	AA	AA	Affx-152037295	1001	2999479		+								CTGCTATCATTGAATTCAGTGATACCGTGTTGTGT[C/T]CTGGCATAGTATCAAAAATCTTTCTCGCATCCTGA	T	C														Aradu.A01
AX-147208207	BB	BB	BB	BB	BB	BB	BB	BB	BB	BB	BB	BB	BB	BB	BB	BB	BB	BB	BB	BB	Affx-152050165	1001	3000209		+								AACAGAAGCATAAGAATCAAACCCACCCATCACCA[C/T]GAAGCAATGTAGCTGCCTGATCAACCCCACACCAC	T	C														Aradu.A01
AX-147208208	AA	AA	AA	AA	AA	AA	AA	AA	AA	AA	AA	AA	AA	AA	AA	AA	AA	AA	AA	AA	Affx-152046536	1001	3009264		+								GTGTCTCTGCCAACGCAACGAGGTTGTTCAGTTTG[C/T]GTAGGATGTTCAATTTTGCATCTTTTCTGGCATAC	T	C														Aradu.A01
AX-147208209	AB	AB	AA	AA	AA	AA	AA	AA	AA	AA	AA	AA	AA	BB	AA	AA	AA	AA	AA	AA	Affx-152059377	1001	3019488		+								ACACCTACTCCAAGTGGTCTCATGTAAGCATGTTG[A/G]GTATAGACTTGAGATTTGTCTGCAATCCTGTTGGT	A	G														Aradu.A01
AX-147208210	AA	AA	AA	AA	AA	AA	AA	AA	AA	AA	AA	AA	AA	AA	AA	AA	AA	AA	AA	AA	Affx-152046422	1001	3028069		+								TGCTCCCCTCATTAGACCAGCCCACCAAATAATTA[C/T]CTGGAATAACCAAGATTAAGAAAATAACAAATAAT	T	C														Aradu.A01
AX-147208211	BB	BB	AB	AB	AB	AB	AB	AB	AB	BB	BB	BB	BB	BB	AB	AB	AB	AB	AB	AB	Affx-152057233	1001	3028472		+								CAATATCTACTCAATATCTACCTTAATTTGGTCAT[C/T]CTCCACTTTTCAATGTCAAGTGCATCCATTCCCAC	T	C														Aradu.A01
AX-147208212	AB	AB	AA	AA	AA	AA	AA	AA	AA	BB	BB	AA	AA	BB	AA	AA	AA	AA	AA	AA	Affx-152045348	1001	3032436		+								GTAAGAATGTGGGAACTTTTTCCTTTGGTGACTAA[C/T]AAGAGTATGCTTCCAGCTATGCATCCCTACCAAGG	T	C														Aradu.A01
AX-147208213	AB	AB	AA	AA	AA	AA	AA	AA	AA	AA	AA	AB	AB	AA	AB	NoCall	NoCall	AB	AB	AB	Affx-152067668	1001	3032918		+								TATTTATCATTATTATTTGCTTTCTTCTCAAACTT[A/C]GAAGAAGTTATTGTAATAATAATGATTACACACAC	A	C														Aradu.A01
AX-147208214	AB	AB	BB	BB	AA	AA	AA	AA	AA	AA	AA	AA	AA	AA	BB	BB	BB	BB	BB	BB	Affx-152044837	1001	3033014		+								TTCTTCTTGTTTGTTTGCGTATATCTAATCAAGAA[A/G]GGTAGCAAGCTATATATGTGTGATATATTATAAAG	A	G														Aradu.A01
AX-147208215	BB	BB	BB	BB	BB	BB	BB	BB	BB	BB	BB	BB	BB	BB	BB	BB	BB	BB	BB	BB	Affx-152079291	1001	3034529		+								GTCTATGACTCAAGCTGAGCATACCACACTCCTTG[A/G]ATCTTAACATCCTTTGGAGCTTTGGCACCCAAATC	A	G														Aradu.A01
AX-147208216	AA	AA	AA	AA	AA	AA	AA	AA	AA	AA	AA	AA	AA	AA	AA	AA	AA	AA	AA	AA	Affx-152076258	1001	3034571		+								ACATCCTTTGGAGCTTTGGCACCCAAATCAGTGTC[C/T]GATGGCTGAATGCTCTCAAACACACCAATAACCTC	T	C														Aradu.A01
AX-147208217	BB	BB	BB	BB	AA	AA	AA	AA	AA	BB	BB	BB	BB	BB	BB	BB	BB	BB	BB	BB	Affx-152078153	1001	3034640		+								TCTCCAGTCTCTGGCTTGCTCTGCGTCACGCTCAA[C/T]GTGATCTTCCCTTTGGATGATGAAGCACTCTTGTT	T	C														Aradu.A01
AX-147208218	BB	BB	AA	AA	AB	AB	BB	BB	BB	BB	BB	BB	BB	AB	BB	BB	AB	AB	BB	BB	Affx-152052509	1001	3034922		+								GGGAGCTGAACAGTCACTGCAGCATAGTCAATGCC[A/G]TCCTTCTCCTCAAATTTCACGGTTCCATCAGAGGA	A	G														Aradu.A01
AX-147208219	BB	BB	BB	BB	BB	BB	BB	BB	BB	BB	BB	BB	BB	BB	BB	BB	BB	BB	BB	BB	Affx-152069366	1001	3035072		+								GAATTCTTGGTGACACCCTCTGCCTTGACAGTGAA[A/G]GAAGTCGGCTCAAGACAGAATTTCTTGGCATTGTA	A	G														Aradu.A01
AX-147208220	AB	AB	BB	BB	BB	BB	BB	BB	BB	AA	NoCall	AA	AA	AA	BB	BB	BB	BB	BB	BB	Affx-152058166	1001	3035616		+								AGTCTGAAGAGAACAAGTGAGTTTGGAGCCAACGG[A/G]TTCCAAACCGAAGGCTTTTGAAAGGGAGTGAGTGG	A	G														Aradu.A01
AX-147208221	AB	AB	BB	BB	AB	NoCall	AB	AB	AB	BB	BB	AB	NoCall	BB	AA	AA	BB	AB	AB	AB	Affx-152058603	1001	3035767		+								GCTGCCATTGTTTGTTGCTTCTATCTCTGTTGAAG[C/T]CTGTGTGTGTTTCGGTTTTTAGTGCTTTTGTGTGT	T	C														Aradu.A01
AX-147208222	BB	BB	AB	AB	AB	AB	AB	AB	AB	BB	BB	BB	BB	BB	AB	AB	BB	AB	NoCall	AB	Affx-152039626	1001	3050197		+								GGACATGTGTAATACTTTCTATCCAGGTTGGCAAT[A/G]CTATTTGAGACTTGTAACGGAGCTCTTAAACCACA	A	G														Aradu.A01
AX-147208223	BB	BB	BB	BB	BB	BB	AA	AA	AA	BB	BB	BB	BB	BB	BB	BB	BB	BB	BB	BB	Affx-152046928	1001	3067542		+								CAACTAGCACTATATCTAACTCACGCAGTTCCCGA[G/T]AACCGCACACTTCATTTTGTGTTGTTTTTTTGTTT	T	G														Aradu.A01
AX-147208224	BB	BB	BB	BB	AA	AA	BB	BB	BB	BB	BB	BB	BB	BB	BB	BB	BB	BB	BB	BB	Affx-152067148	1001	3069430		+								GATACTTTTCTGTGGATTACAATCTCAAGGATCTT[G/T]CCAATGTTATTTGTAAGTAACTTTAAATATTAATT	T	G														Aradu.A01
AX-147208225	AA	AA	AA	AA	BB	BB	BB	BB	BB	AA	AA	AA	AA	AA	AA	AA	AA	AA	AA	AA	Affx-152031106	1001	3071017		+								ATATGGCCTGTAGACGGAAACCTTTATCTACAACC[G/T]CATACCTCTTTGGTTGCTGATGCACATAAAGCGGG	T	G														Aradu.A01
AX-147208226	BB	BB	AB	AB	BB	BB	BB	BB	BB	BB	BB	BB	BB	BB	BB	BB	BB	AB	BB	BB	Affx-152077170	1001	3072277		+								GTTAACACCACAGTCATTTCAAAATGTGGAGCAAG[C/T]GGAGATTTTCCCGGTTGCACCAACAAGGCATATGA	T	C														Aradu.A01
AX-147208227	AA	AA	AB	NoCall	BB	BB	AA	AA	AA	AA	AA	AA	AA	AA	AB	AB	AB	AB	AB	AB	Affx-152058975	1001	3072442		+								GAGAGCACAACAGTTGCTCAAACACGGTTCGCTAG[G/T]CTTGCCAAGTCTATCCCAGAGATCAAATCTGGCAC	T	G														Aradu.A01
AX-147208228	AB	AB	BB	BB	AA	AA	BB	BB	BB	AA	AA	AA	AA	AA	BB	BB	BB	BB	BB	BB	Affx-152077593	1001	3072506		+								CTGGCACTGGCATATTTACCTTTAGCTTGACATGG[A/G]AAGATATACAAACCTTGACCCGTAAGTCAAATAGT	A	G														Aradu.A01
AX-147208229	AB	AB	AA	AA	BB	BB	BB	BB	BB	BB	BB	BB	BB	BB	AA	AA	AB	AB	AB	AA	Affx-152064070	1001	3095780		+								AAGGCAAGCGAGAAAGAAGTGAGGACTTCAAAATG[A/G]AGTACAAATATTCTCATATTGCCTCTATAGTACAG	A	G														Aradu.A01
AX-147208230	AA	AA	AB	AB	AA	AA	AA	AA	AA	AA	AA	AA	AA	AA	AB	AB	AB	AB	AB	AB	Affx-152077643	1001	3097304		+								TTCCAATTCTTCACGCTCCAACACCAACCTTAACA[A/G]TCAAATTCCTCTCCTAAGATCGCAGCAGCAACAAC	A	G														Aradu.A01
AX-147208231	AA	AA	AA	AA	AA	AA	AA	AA	AA	AA	AA	AA	AA	AA	AA	AA	AA	AA	AA	AA	Affx-152052840	1001	3097371		+								CAACAATCGCACCATCACTCTTTAAAGCCATGGCC[A/G]ATTCTCCCTTCTTACCTTCCTTGGACCGACGCCGA	A	G														Aradu.A01
AX-147208232	AA	AA	AA	AA	AA	AA	AA	AA	AA	AA	AA	AA	AA	BB	AA	AA	AA	AA	AA	AA	Affx-152071804	1001	3102076		+								GGGCTACCACTAAATGCATACCATTCTACAAAACC[A/G]GTCTCTGGACATAATGTTCTTTTTGTTCGTCGTGA	A	G														Aradu.A01
AX-147208233	AB	AB	AA	AA	AA	AA	AA	AA	AA	BB	BB	BB	BB	AA	AA	AA	AA	AA	AA	AA	Affx-152028707	1001	3102205		+								GCAGAAGTATTTGAATCCTTGAAGAGCTGGGTATC[C/T]AATTATAATGGTTGTAAAATCAACCTGGTCAATGG	T	C														Aradu.A01
AX-147208234	AB	AB	BB	BB	BB	BB	BB	BB	BB	AA	AA	AA	AA	BB	BB	BB	BB	BB	BB	BB	Affx-152068519	1001	3102412		+								AGCCAATTCAGACGCCCACATTTTGCGTATATTGC[C/T]CGTTGGAAAGGGTTGGAGTATCATGCAATCAACCT	T	C														Aradu.A01
AX-147208235	AA	AA	AA	AA	AA	AA	AA	AA	AA	AA	AA	AA	AA	AA	AA	AA	AA	AA	AA	AA	Affx-152073229	1001	3102466		+								TATCATGCAATCAACCTTGCAGGGTCGCATGCTGA[C/T]CCAGGAACTGTGATCAATGAGCTGGCCAATATAAT	T	C														Aradu.A01
AX-147208236	BB	BB	AA	AA	AA	AA	AA	AA	AA	BB	BB	BB	BB	BB	BB	BB	BB	BB	AA	AA	Affx-152049567	1001	3105729		+								TTCCTCTCTGGTGCTGCTATTTTATCTTTCGGGGC[A/G]CACCTTTCTTATGTCAACGTTGCTCCCCAACAAGC	A	G														Aradu.A01
AX-147208237	BB	BB	AA	NoCall	BB	BB	BB	BB	BB	BB	BB	BB	BB	BB	AB	AB	NoCall	AB	AA	AA	Affx-152067926	1001	3105887		+								TCAGAGTGGTTTGGTCAAAGACACAATTGGCAACT[C/T]CAGCTTTAACAAATAGAAGAAAAACACACTTCTTG	T	C														Aradu.A01
AX-147208238	AA	AA	AA	AA	BB	BB	BB	BB	BB	BB	BB	BB	BB	AA	AA	AA	BB	BB	AA	AA	Affx-152043998	1001	3107557		+								CATCATGTGCCTTCAGAATTACTAGCTGAATTGGA[C/T]TCCATGGGTTTCACTTGCCTTCACTATGTTGCAAT	T	C														Aradu.A01
AX-147208239	AA	AA	AA	AA	AA	AA	AA	AA	AA	AA	AA	AA	AA	AA	AA	AA	AA	AA	AA	AA	Affx-152038550	1001	3108571		+								CAGCTCAACTTGATCATTTACCACATGGTGATTTA[A/G]GAGATTCTTATGACCAATCAAGCCATCATCAATCA	A	G														Aradu.A01
AX-147208240	AA	AA	AA	AA	AA	AA	AA	AA	AA	AA	AA	AA	AA	AA	BB	BB	AA	AA	AB	AB	Affx-152079044	1001	3108752		+								AATTGCAGCTCCTAGCATAAAGCATTTAAGAGATG[C/T]AAAGCTGAGACAAGTGTTTTCTGAGAGATTGGTAG	T	C														Aradu.A01
AX-147208241	BB	BB	BB	BB	BB	BB	BB	BB	BB	AA	AA	AA	AA	BB	BB	BB	BB	BB	BB	BB	Affx-152071669	1001	3108888		+								GACATTATCTACAATGCCACATCGTCTGGCATAGT[C/T]GAGATTTTAAGGATATGTTTCCAGTTTTTTCCGGA	T	C														Aradu.A01
AX-147208242	AB	AB	BB	BB	BB	BB	BB	BB	BB	BB	BB	AA	AA	AA	BB	BB	BB	BB	BB	BB	Affx-152075204	1001	3116014		+								CTCGGTTATATTACAGGTTAGAGAAGAGATCAAAC[A/G]ATGTTACGAACTCATAAACAGATTGGGTAGAGGAG	A	G														Aradu.A01
AX-147208243	AB	AB	AA	AA	BB	BB	BB	BB	BB	BB	BB	BB	BB	BB	AA	AA	AA	AA	AA	AA	Affx-152050652	1001	3117095		+								AAGTTTCATCATTATGGAAGGTTTGTAACAGCAAC[C/T]CTGAGGCTTTGGCTTACCTGGTGGATTTCTACGGC	T	C														Aradu.A01
AX-147208244	BB	BB	BB	BB	BB	BB	BB	BB	BB	BB	BB	BB	BB	BB	BB	BB	BB	BB	BB	BB	Affx-152044121	1001	3119898		+								CTCAAGGATGCAGACACAAGGGCTGCAAAAGACAA[C/T]AATGCCCTTGACGACGATGGGATCAAATCATGGGT	T	C														Aradu.A01
AX-147208245	BB	BB	BB	BB	AA	AA	AA	AA	AA	BB	BB	BB	BB	BB	BB	BB	BB	BB	BB	BB	Affx-152083716	1001	3120434		+								TTGGATCACAGTGTCTCAGTCTTACACAATAGAAG[A/G]ATTGTTGAGGAACATGCTAGACCAGTTTTACAAAG	A	G														Aradu.A01
AX-147208246	BB	BB	AA	AA	AA	AA	AA	AA	AA	BB	BB	BB	BB	BB	AA	AA	AA	AA	AA	AA	Affx-152066524	1001	3120706		+								GGAGCATGAATGTTGCTGAGTTTTGTAAGAGATCT[G/T]CCTTTGTTAATTTACACAACTTGCGACCTTTAAGT	T	G														Aradu.A01
AX-147208247	AA	AA	AA	AA	AA	AA	AA	AA	AA	AA	AA	AA	AA	AA	AB	AB	AA	AA	AA	AA	Affx-152071440	1001	3121116		+								GAGAGACTCATTTGGCAGTGGATAGCAGAGGGATT[C/T]GTTAAACATGAGAAGGGAAAAACTCTGGAACAAGT	T	C														Aradu.A01
AX-147208248	AB	NoCall	BB	BB	BB	BB	BB	BB	BB	AA	AA	AA	AA	AA	BB	BB	BB	BB	BB	BB	Affx-152069201	1001	3121444		+								ATGTTTTTAGAGTTGAAGAGTTGTCAGAAACCTTT[G/T]TGAAGAGCATTGTCAAAAAGTGCAGGCTGCTGAGA	T	G														Aradu.A01
AX-147208249	BB	BB	BB	BB	BB	BB	BB	BB	BB	AA	AA	BB	BB	BB	BB	BB	BB	BB	BB	BB	Affx-152062859	1001	3121733		+								ATACCATCTAAACTTCAAAGTTGACTTTCGCATGT[C/T]GTGGGATTGGGAAAAGGGTGTTCAGATGAATGGTG	T	C														Aradu.A01
AX-147208250	BB	BB	BB	BB	BB	BB	BB	BB	BB	AA	AA	BB	BB	BB	BB	BB	BB	BB	BB	BB	Affx-152043845	1001	3121987		+								TAGAAATAACTGCTATAGACGAAAATGAAGTCATT[A/G]ATTTTCCTCTTGTGTCATCTGTGCCTCAACTTCAG	A	G														Aradu.A01
AX-147208251	NoCall	NoCall	AA	AA	AA	AA	AA	AA	AA	AA	AA	BB	BB	BB	AA	AA	AA	AA	AA	AA	Affx-152042078	1001	3128327		+								CCTGAACAGCTTCCGCAGTATCTCGGAGTTGACTT[C/T]TCAAAATCTGGTTCTCCTTTTTCAACAATTTTGAT	T	C														Aradu.A01
AX-147208252	BB	BB	BB	BB	AA	AA	AA	AA	AA	BB	BB	BB	BB	BB	BB	BB	BB	BB	BB	BB	Affx-152060724	1001	3128533		+								ACAACCAAGTCATTATATTTCTCTTGTAGCTCAGC[A/G]TAGTGCTCCACAATTCTAGCATGACCAGTGACTGC	A	G														Aradu.A01
AX-147208253	AB	AB	AA	AA	AA	AA	AA	AA	AA	AA	AA	BB	BB	BB	AA	AA	AA	AA	AA	AA	Affx-152028396	1001	3128560		+								AGCTCAGCGTAGTGCTCCACAATTCTAGCATGACC[A/C]GTGACTGCTCTATTTAGTGCATCATCCAACTCTGC	A	C														Aradu.A01
AX-147208254	AB	AB	BB	BB	BB	BB	BB	BB	BB	BB	BB	AA	AA	AA	BB	BB	BB	BB	BB	BB	Affx-152081862	1001	3128893		+								AGCTTGCTCCTTAGATTCTTAATTTCTTCAAGAAG[A/C]AATTCCTTCTCATTAGCATCAAAAGAGCTATCTTT	A	C														Aradu.A01
AX-147208255	AA	AA	AA	NoCall	AA	AA	AA	AA	AA	AA	AA	AA	AA	AA	AA	AA	AA	AA	AA	AA	Affx-152036323	1001	3129479		+								ATTCTCCATCACTGGAAGGCTTATTCGGTATTGTT[C/T]GATCAGAAGATTCATCCTGGTCATTTTCTGGGCAT	T	C														Aradu.A01
AX-147208256	AB	AB	BB	BB	BB	BB	BB	BB	BB	BB	BB	AA	AA	AA	BB	BB	BB	BB	BB	BB	Affx-152047782	1001	3129547		+								CATGCCATCAAGGTTAAGTGCTCAAATGAGAAGGA[A/G]GTTGTGGATTTGTTCAATGCTGAGTTCTTCTGGTG	A	G														Aradu.A01
AX-147208257	AB	AB	AA	AA	AA	AA	AA	AA	AA	AA	AA	BB	BB	BB	AA	AA	AA	AA	AA	AA	Affx-152045308	1001	3129862		+								GATGGACTGCACGAATGGACTGATTTAATGCCTTC[G/T]GAAGTGTTTTCGATGCAATCAATGTTATCTGCTGA	T	G														Aradu.A01
AX-147208258	AA	AA	AA	AA	AA	AA	AA	AA	AA	AA	AA	AA	AA	AA	AA	AA	AA	NoCall	AA	AA	Affx-152033843	1001	3130404		+								TCTAACGGATCTTACTCGTTGTCCAAATCTGAGTG[C/T]GCTGAGTGTTTCACTATTACTCCTACAATCAACAA	T	C														Aradu.A01
AX-147208259	AA	AA	AA	AA	BB	BB	BB	BB	BB	BB	BB	AA	AA	AA	AA	AA	AA	AA	AA	AA	Affx-152055063	1001	3131708		+								ATATATTCCTCAATCAAATTCTCAATATACAGTGC[A/G]TTTTTTGAATCTTCCTTCACCTGCAATAGTTTTGA	A	G														Aradu.A01
AX-147208260	AB	AA	AA	AA	AA	AB	AA	AA	AA	AA	AA	AB	AA	AA	AB	AA	AA	NoCall	AA	AA	Affx-152066854	1001	3167620		+								TGGCATGCTTGATGTATATATACACCAAGCTAGGG[A/C]CATTCAGAACATCTGCATATACCATAAGCAAGATG	A	C														Aradu.A01
AX-147208261	BB	BB	BB	BB	BB	BB	BB	BB	BB	BB	BB	BB	BB	BB	BB	BB	BB	BB	BB	BB	Affx-152080970	1001	3167780		+								GAGAATCTAAGGGTTAGTGTTAGGACTATTGATTC[C/T]TCACTCAAATGTGAGATTTGGATGCTTAGCAGGGT	T	C														Aradu.A01
AX-147208262	AA	AA	AA	AA	AA	AA	AA	AA	AA	AA	AA	AA	AA	AA	AA	AA	AA	AA	AA	AA	Affx-152082317	1001	3167915		+								GTTCAGGATGGGAAATTGGAGAAAGAGTTCTCTCT[G/T]TCTTCAACTGATTTGTTCCATTCTCCGGCCGGTTT	T	G														Aradu.A01
AX-147208263	AB	AB	AA	AA	AA	AA	AA	AA	AA	BB	BB	BB	BB	BB	AA	AA	AA	AA	AA	AA	Affx-152082936	1001	3168221		+								CCCAGCAGTGTGTCAACAAATGGTGTCACCTCTCC[G/T]GTGCCTGCAAGCTCGGAATCATCTGAAGCTGCTGC	T	G														Aradu.A01
AX-147208264	AB	AB	AA	AA	AA	AA	AA	AA	AA	BB	BB	BB	BB	BB	AA	AA	AA	AA	AA	AA	Affx-152057155	1001	3168312		+								GTCAGGAACAAATTTCCAGCACCAAAGATGCTAAA[A/C]ATGTGGATGCTATAGATGGTGAGAGTGATTCCTCA	A	C														Aradu.A01
AX-147208265	AA	AA	AB	AB	BB	BB	BB	BB	BB	AA	AA	AA	AA	AA	AA	AA	AA	AA	AA	AA	Affx-152053313	1001	3170062		+								TAGTTCACTTTGCGATGAAGTTCGAGGAGGAGCCT[A/G]TGCTCATAATATCTCAGCCCCTGGATTTCCTGCTT	A	G														Aradu.A01
AX-147208266	BB	BB	BB	BB	BB	BB	BB	BB	BB	BB	BB	BB	BB	AA	BB	BB	BB	BB	BB	BB	Affx-152064857	1001	3170530		+								AAGTTTCGGACACATTCGGGCCTTATGATGCTTTC[A/G]GTCAAGGTGATCCCATGGCAAAGGCTTTGGATTGC	A	G														Aradu.A01
AX-147208267	BB	BB	BB	BB	BB	BB	BB	BB	BB	BB	BB	BB	BB	AA	BB	BB	BB	BB	BB	BB	Affx-152057907	1001	3170578		+								CCATGGCAAAGGCTTTGGATTGCTGGAATTATAAG[C/T]TGCTGAATGACTCTTAAAGTTTCTGTCAAGTTTTT	T	C														Aradu.A01
AX-147208268	AB	AB	AA	AA	AA	AA	AA	AA	AA	AA	AA	AA	AA	AA	AA	AA	AB	AA	AA	AA	Affx-152037448	1001	3170683		+								AATTGTCCTCCAAGCTCTACTCTTATGTAAATTCC[A/G]TTGATAATGATTGAGATGAGGTGCTTCTCAAGGCT	A	G														Aradu.A01
AX-147208269	BB	BB	BB	BB	BB	BB	BB	BB	BB	BB	BB	BB	BB	BB	BB	BB	BB	BB	BB	BB	Affx-152050911	1001	3170701		+								ACTCTTATGTAAATTCCATTGATGATGATTGAGAT[A/G]AGGTGCTTCTCAAGGCTATAAGTTGCTCCATGTTG	A	G														Aradu.A01
AX-147208270	AA	AA	AA	AA	AA	AA	AA	AA	AA	AA	AA	AA	AA	AA	AA	AA	AA	AA	AA	AA	Affx-152031620	1001	3170740		+								TGCTTCTCAAGGCTATAAGTTGCTCCATGTTGATT[A/G]TTTAGAGTCTTTACTCTGTTGTGAAGGTGCACCTG	A	G														Aradu.A01
AX-147208271	BB	BB	BB	BB	BB	BB	BB	BB	BB	AA	AA	AA	AA	BB	BB	BB	BB	BB	BB	BB	Affx-152066258	1001	3171315		+								CCAGCTCCTTCCTGCTAATAAATCCATTGTTTTCT[A/G]AGGAGTATTGCTTCCTCACATTTAACTTTACAAGC	A	G														Aradu.A01
AX-147208272	BB	BB	BB	BB	BB	BB	BB	BB	BB	BB	BB	BB	BB	BB	BB	BB	BB	BB	BB	BB	Affx-152060035	1001	3171365		+								CTCACATTTAACTTTACAAGCTGACCAAGTGCTTC[A/G]CCACAAAACCACTCACAATCTAATATTAGAAACCC	A	G														Aradu.A01
AX-147208273	BB	BB	AA	AA	AA	AA	AA	AA	AA	BB	BB	BB	BB	BB	AA	AA	AA	AA	AA	AA	Affx-152039832	1001	3171451		+								AATCACCTCACCAATGTGATGAAGGCAAGTAGCAA[C/T]AGCTCTTCTCCTTGTTTCCACTTTCCCTTTGTTAT	T	C														Aradu.A01
AX-147208274	AB	AB	AA	AA	AA	AA	AA	AA	AA	NoCall	AA	AA	AB	AA	AB	AB	AB	AA	AA	AA	Affx-152031052	1001	3171488		+								GCTCTTCTCCTTGTTTCCACTTTCCCTTTGTTATC[A/G]TTTCTAGACCGGATTCTCAAAGCCGGCACTTTCGC	A	G														Aradu.A01
AX-147208275	AA	AA	AA	AA	AB	AB	AB	AB	AB	AA	AA	AA	AA	AA	AA	AA	AA	AA	AA	AA	Affx-152034321	1001	3171603		+								TGTAATTCTCAGTTCTCCAGTCTGATAAAATCTGT[A/G]TCAGATCATTGCAAAGTTGATAAACTCGCGGCACC	A	G														Aradu.A01
AX-147208276	AA	AA	AA	AA	AA	AA	AA	AA	AA	BB	BB	BB	BB	BB	AA	AA	AA	AA	AA	AA	Affx-152030183	1001	3171689		+								TTGCTTGTCTTTCTGATGTAATGAGTGAGTTTACT[A/G]ACAGATGCAGAAGATCTTGCATCAACTGTGAATAT	A	G														Aradu.A01
AX-147208277	AA	AA	AA	AA	BB	BB	BB	BB	BB	AA	AA	AA	AA	AA	AA	AA	AA	AA	AA	AA	Affx-152070914	1001	3171803		+								CTCTGAATTGAATTGACAGTATGCTGCAAATTATG[G/T]GACGGTTGATTGATCTTATCAAAGTGTGTGAGAAC	T	G														Aradu.A01
AX-147208278	BB	BB	BB	BB	BB	BB	BB	BB	BB	BB	BB	BB	BB	BB	BB	BB	BB	BB	BB	BB	Affx-152038644	1001	3172080		+								CATGCTGCCCAGCAAGATTCCATACTGAAATCTTT[A/G]TGTCCTCATCCTTGAAAGTTTTTATCTTCATCCCT	A	G														Aradu.A01
AX-147208279	AB	AB	AA	AA	AA	AA	AA	AA	AA	BB	BB	BB	BB	BB	AA	AA	AA	AA	AA	AA	Affx-152059544	1001	3172175		+								GGGTTTACTATTGTTCTGACTTGATCCAAGTAGGT[C/T]AATGCCGAAGCAGAGAAATTATGAGATATTGAATT	T	C														Aradu.A01
AX-147208280	BB	BB	BB	BB	BB	BB	BB	BB	BB	AA	AA	BB	BB	BB	BB	BB	BB	BB	BB	BB	Affx-152069907	1001	3173065		+								TTTGCAGCCTTGTAGAGACAAGAGTTTCAAACTAG[C/T]ATTCTTCTCCAAACTCTTGAAGATTTTGACAAAGT	T	C														Aradu.A01
AX-147208281	BB	BB	BB	BB	AA	AA	AA	AA	AA	BB	BB	BB	BB	BB	BB	BB	BB	BB	BB	BB	Affx-152027429	1001	3173724		+								CCAACCTATTTTTGTTCTGCCACCTCCAAAAGTAA[C/T]ACACTTCAAAGTAATGTTGGCTTGCCTTTGCAGGG	T	C														Aradu.A01
AX-147208282	AA	AA	AA	AA	AA	AA	AA	AA	AA	AA	AA	AA	AA	AA	AA	AA	AA	AA	AA	AA	Affx-152083094	1001	3174335		+								CCCAAATCTGAAGCTCCTCCAAACTATGATTCACC[A/G]TGAGAGCAGAAGCAATTAGTCCAGCTCCAACTGCT	A	G														Aradu.A01
AX-147208283	AA	AA	AA	AA	AA	AA	AA	AA	AA	AA	AA	AA	AA	AA	AA	AA	AA	AA	AA	AA	Affx-152033234	1001	3174753		+								GAAGGAAACACATTCAAGATTTAGGGAGTCGGATT[G/T]TAGTGATTGAAGTGCCCATTGTAGCTCTTTCATGT	T	G														Aradu.A01
AX-147208284	BB	BB	BB	BB	BB	BB	BB	BB	BB	BB	BB	BB	BB	BB	NoCall	AB	AB	NoCall	NoCall	AB	Affx-152046304	1001	3187952		+								ATAACCCTCAGAAGTCTTTACAGGGTCGTCTGAAG[C/T]AATACCACCAAGACCATAACCAAAAGAGCCAGAAC	T	C														Aradu.A01
AX-147208285	BB	BB	BB	BB	BB	BB	BB	BB	BB	AA	AA	BB	BB	AA	BB	BB	BB	BB	BB	BB	Affx-152027220	1001	3188853		+								CGATCCACAGCTTCTTCCGAATCAAATGTGATGAA[A/G]CCAAAACCTCTTGGCCTTTGAGTATTGTGATCATA	A	G														Aradu.A01
AX-147208286	BB	BB	BB	BB	BB	BB	BB	BB	BB	BB	BB	BB	BB	BB	BB	BB	BB	BB	BB	BB	Affx-152033823	1001	3188943		+								ATTGTACCGAACTGATCAAAATACTTCTTGAAATC[A/G]CTTTCTGTGATAGTTGATGGCAAACCTCCAACAAA	A	G														Aradu.A01
AX-147208287	BB	BB	BB	BB	AA	AA	AA	AA	AA	AA	AA	BB	BB	BB	BB	BB	BB	BB	BB	BB	Affx-152048710	1001	3189828		+								GTGGTGCGATCTCTCATGATCACAGCCTCTATAAC[C/T]TCCCCATATTTTCCAAAATATTCCTTGAGACGTTC	T	C														Aradu.A01
AX-147208288	BB	BB	BB	BB	BB	BB	BB	BB	BB	AA	AA	BB	BB	BB	BB	BB	BB	BB	BB	BB	Affx-152074298	1001	3197053		+								TTCCAGGATGCGAATAGCGAAATGATGTGGTCGTT[A/C]GAGAAGCCTCTTAGCAACATGATTTCGGAGTGAAG	A	C														Aradu.A01
AX-147208289	BB	BB	BB	BB	BB	BB	BB	BB	BB	BB	BB	BB	BB	AB	BB	BB	BB	BB	BB	BB	Affx-152075657	1001	3203979		+								TTTCTTTAAAGTTATTGCACAAGTACCAGTGACAT[A/G]CATTAGATCAAAGAATCTCTCTTTAATAAAATCAT	A	G														Aradu.A01
AX-147208290	BB	BB	BB	BB	AA	AA	AA	AA	AA	AA	AA	BB	BB	BB	BB	BB	BB	BB	BB	BB	Affx-152029351	1001	3235061		+								TATGCTCTATGCAGGGCTGCACCTGGAGGTAAAAC[G/T]ACTTATGTCGCTGCTCTTATGAAGAATACAGGTGT	T	G														Aradu.A01
AX-147208291	AA	AA	AA	AA	AB	AB	AB	AB	AB	AB	AB	AA	AA	AA	NoCall	BB	BB	BB	NoCall	BB	Affx-152076664	1001	3236273		+								ATTTTCTGCCGACAGGTTATATCCAAGGATGAATC[A/G]GTTAAAACCTCCAAAAGCTTGGAAGACATACAGAA	A	G														Aradu.A01
AX-147208292	NoCall	AA	AA	AA	BB	BB	BB	BB	BB	BB	BB	AA	AA	AA	NoCall	NoCall	AA	AA	AA	AA	Affx-152079350	1001	3239311		+								ATTAACGGCATAAAAGAAAATGGGAAAGTAACTTC[G/T]GGATCTGGACCGATAAAGAGGCAGAAAAGGAAATT	T	G														Aradu.A01
AX-147208293	BB	BB	BB	BB	BB	BB	BB	BB	BB	AA	AA	BB	BB	BB	BB	BB	BB	BB	BB	BB	Affx-152030765	1001	3241377		+								ACATTGTCACACTCACTATATGGAATCTCTATTGT[C/T]ACCATTTCTAACACACACATCCCAAATGAGTATAT	T	C														Aradu.A01
AX-147208294	AB	AB	BB	BB	AA	AA	AA	AA	AA	AA	AA	AA	AA	AA	BB	BB	BB	BB	NoCall	AB	Affx-152048574	1001	3241420		+								CTAACACACACATCCCAAATGAGTATATGTCCACC[A/G]TTTCCGTGTACTTCTCCTCGTATAACTCCGGCGCC	A	G														Aradu.A01
AX-147208295	BB	BB	BB	BB	BB	BB	BB	BB	BB	BB	BB	BB	BB	BB	BB	BB	BB	BB	BB	BB	Affx-152040762	1001	3242008		+								AGGTCTCTATGGATGATGCAAGGATGATGAGTATG[C/T]AAATAATTCAAACCTTCAAGAATCTGCTTAGACCA	T	C														Aradu.A01
AX-147208296	BB	BB	AA	AA	AB	AB	AB	AB	AB	BB	BB	BB	BB	BB	AB	AB	AA	AA	AB	AB	Affx-152052580	1001	3258372		+								GAGCAAATAATTAGAGCTTCTGATAAAACTTCTTG[A/G]GTCCCTTTCTTCACCATTGGAAATTGGAAATGGAG	A	G														Aradu.A01
AX-147208297	AA	AA	BB	BB	BB	BB	AB	AB	AB	AA	AA	AA	AA	AA	AB	AB	BB	BB	AB	AB	Affx-152035470	1001	3259750		+								AATACCAGTACTGTTGTGAAGAACCTCTTGTTCAT[C/T]CATCAGTATGTTTATTTCAAGAACATCTAAATCCT	T	C														Aradu.A01
AX-147208298	AA	AA	BB	BB	AB	AB	BB	BB	BB	AA	AA	AA	AA	AA	BB	BB	BB	BB	BB	BB	Affx-152066549	1001	3259862		+								TTCAGGTGGGCCTTATGGTAATATTCAATATTACC[A/G]ACCTTATTACTCTCCTCAATGGTAAATCACTTGTC	A	G														Aradu.A01
AX-147208299	BB	BB	BB	BB	BB	BB	BB	BB	BB	BB	BB	AB	AB	AB	BB	BB	BB	BB	BB	BB	Affx-152074076	1001	3266482		+								GCAAACAACACCGTCTTCTACCGATGTTCCATCGA[C/T]GGTTACCAGGACACTCTATGGGCAGTTTCCGGCCG	T	C														Aradu.A01
AX-147208300	AB	AB	AA	AA	AA	AA	AA	AA	AA	BB	BB	BB	BB	BB	AA	AA	AA	AA	AA	AA	Affx-152077102	1001	3280783		+								GAGCCAGGAAAGCTGATTCGTGAACGCTATAGAAC[A/G]GCATCTCAAGTGGTCCAGAATCAAGTTAGGAGTTT	A	G														Aradu.A01
AX-147208301	AB	AB	AA	AA	BB	BB	BB	BB	BB	AA	AA	AA	AA	AA	BB	BB	BB	BB	BB	BB	Affx-152058800	1001	3281862		+								CATGAAGATATTGTGAATATCGTTCATAGAATGTA[C/T]GAAAAAGATGGCATACCTAAGGATGAAGTAATAAG	T	C														Aradu.A01
AX-147208302	AA	AA	AA	AA	AA	AA	AA	AA	AA	AA	AA	AA	AA	AA	AA	AA	AA	AA	AA	AA	Affx-152072849	1001	3286718		+								CAGGGCCATACCACAAACATAGATATCTGTGTAGA[C/T]GATCCAACAGCAACTCCAATGGTGATATCCTGCAG	T	C														Aradu.A01
AX-147208303	BB	BB	AB	AB	BB	BB	BB	BB	BB	BB	BB	BB	BB	BB	AB	AB	AB	AB	AB	AB	Affx-152041474	1001	3317563		+								CGTCATAGTGAGAAGCTAGTTGAAGAGAGATCGAC[A/G]AGTAGATGAAAATCCTATATTCTAAGTGAATCTAA	A	G														Aradu.A01
AX-147208304	BB	BB	AA	AA	BB	BB	NoCall	NoCall	BB	BB	BB	BB	BB	BB	BB	BB	AB	AB	BB	AB	Affx-152034288	1001	3326187		+								ATTCAAATACACAAAGCCATTAGATCCTATATTTC[A/G]AAAAGTTCAAACCAAAATACAAAATGATCAACGAT	A	G														Aradu.A01
AX-147208305	AA	AA	BB	AB	BB	BB	BB	BB	BB	AA	AA	AA	AA	AB	NoCall	BB	AB	AB	AB	AB	Affx-152043178	1001	3326260		+								TGGCTATTTTTTAAAAATGCTATAGGAATCATTGA[A/G]TGTACTCATATTCCATGTGTGTTTAGCTAAAATGA	A	G														Aradu.A01
AX-147208306	AB	AB	AA	AB	AB	BB	BB	BB	BB	AA	AA	AA	AA	BB	BB	BB	BB	BB	BB	BB	Affx-152080735	1001	3326621		+								CACCAGTTGGATATATTGGTCCATATAGATATGAA[C/T]GCTATCATCTTCCAAATTTTGGACGTTCATCTGGA	T	C														Aradu.A01
AX-147208307	AB	AB	BB	BB	AA	AA	AA	AA	AA	BB	BB	BB	BB	BB	NoCall	AB	AB	AB	AB	AB	Affx-152031136	1001	3326660		+								ATCATCTTCCAAATTTTGGACGTTCATCTGGATTT[A/G]CAAATGGTAATGAAGTGTTTAAGGTGAAGTTCAAA	A	G														Aradu.A01
AX-147208308	AB	AB	AB	AA	AB	AB	AB	AB	AB	BB	BB	BB	BB	AA	AA	AA	AA	AA	AA	AA	Affx-152079893	1001	3329865		+								ATGTATTGCATAAATGAGAACAGATTTAGCTGAAC[A/G]CAATATTTTACAACTATTGATACATACAAATTAAA	A	G														Aradu.A01
AX-147208309	AB	AB	AA	AA	AA	AA	AA	AA	AA	BB	BB	BB	BB	AA	AA	AA	AA	AA	AA	AA	Affx-152056558	1001	3330057		+								GAGAGATCCAATGTTACAAGTCAACTGCGTTTCAC[C/T]CTCTGACAGAACCTTCAAAAACACACACACAAAAA	T	C														Aradu.A01
AX-147208310	AB	AB	AA	AA	AA	AA	AA	AA	AA	BB	BB	BB	BB	BB	AA	AA	AA	AA	AA	AA	Affx-152038796	1001	3332034		+								GTATCTACTACATTTCCTGTAACCACTGTATGCTT[C/T]AATACCAGTACTGTTGATGACAGAACATCGAGCTT	T	C														Aradu.A01
AX-147208311	AA	AA	AA	AA	AA	AA	AA	AA	AA	AA	AA	AA	AA	BB	AA	AA	AA	AA	AA	AA	Affx-152076574	1001	3332530		+								TTCCCCTCGTCACCATCAGTTAAAAGTGAGATAGC[A/G]GTAACTTCAAATGAATTAAGTCTATCATCACCTGT	A	G														Aradu.A01
AX-147208312	BB	BB	BB	BB	BB	BB	BB	BB	BB	BB	BB	BB	BB	BB	BB	BB	BB	BB	BB	BB	Affx-152067367	1001	3333441		+								TGAGGTTGATATATTGGATGATGGATACCGTTGGC[A/G]TAAGTATGGGCAGAAGGTTGTGAGAGGCAATCCAA	A	G														Aradu.A01
AX-147208313	BB	BB	BB	BB	AA	AA	AA	AA	AA	BB	BB	BB	BB	BB	BB	BB	BB	BB	BB	BB	Affx-152077134	1001	3335170		+								ATGACATGGCAGGACAAGCTGCATCCATTGGACAG[A/G]CAAGAATTAGGCCAGAAGAAAGCGATACGATTAGC	A	G														Aradu.A01
AX-147208314	BB	BB	BB	BB	BB	BB	BB	BB	BB	BB	BB	BB	BB	BB	BB	BB	BB	BB	BB	BB	Affx-152031550	1001	3335370		+								ACCTCAGCTCCAGTATACTTCGGTGTTCTAAATAA[C/T]GGTTCAATTCCATCATATGGTTCTAGAGAAAATCT	T	C														Aradu.A01
AX-147208315	AA	AA	AA	AA	AA	AA	AA	AA	AA	AA	AA	AA	AA	BB	AA	AA	AA	AA	AA	AA	Affx-152075155	1001	3335412		+								ATTCCATCATATGGTTCTAGAGAAAATCTGAGTGA[G/T]AGTACATCTTTGAACCACTCTACTTATCCCTGCCC	T	G														Aradu.A01
AX-147208316	AB	AB	BB	BB	BB	BB	BB	BB	BB	AA	AA	AA	AA	AA	BB	BB	BB	BB	BB	BB	Affx-152039568	1001	3339800		+								ATTATGTGAACATGACTTTCCTCCTTCATAGCTTC[A/G]GCAATTGCTCCATTCGCCGACATATACCCAAACTT	A	G														Aradu.A01
AX-147208317	AA	AA	AA	AA	AA	AA	AA	AA	AA	AA	AA	AA	AA	AA	AA	AA	AA	AA	AA	AA	Affx-152054912	1001	3340310		+								TGTGTCAAGCAAGAATTTATCTCCGGCGAGCCATT[A/C]GTAGTTTCGAGAGAATGTTGTGGCCTCAAGACATG	A	C														Aradu.A01
AX-147208318	BB	BB	AB	AB	AA	AA	AA	AA	AA	BB	BB	BB	BB	BB	BB	BB	BB	BB	BB	BB	Affx-152070874	1001	3362064		+								GTTTCTGGTTCAACAAAGGTCACAAATCCAAACAT[C/T]CTTCTCTGTTGGCATGGAATCCTTACATCTTCAAC	T	C														Aradu.A01
AX-147208319	BB	BB	BB	BB	BB	BB	BB	BB	BB	BB	BB	BB	BB	BB	AB	AB	AB	NoCall	AB	AB	Affx-152034555	1001	3362240		+								ATTTACTTGAAGTAGTTTGAAACATCTTCCTCTGT[A/G]AAAGTGCTATCAGCTGGAAATGTCAAATATATTTG	A	G														Aradu.A01
AX-147208320	AA	AA	AA	AA	BB	BB	BB	BB	BB	AA	AA	AA	AA	AA	AA	AA	AA	AA	AA	AA	Affx-152035170	1001	3362317		+								CGCACTAATATTTTGACCAAACTCTCCCTTTCCTA[C/T]GTATTTTGGAGCATCTTCTGCCAAAACCACTGCGT	T	C														Aradu.A01
AX-147208321	AB	AB	BB	BB	BB	BB	BB	BB	BB	BB	BB	BB	BB	BB	NoCall	AA	BB	BB	BB	BB	Affx-152072647	1001	3363883		+								ATTCTTGTTTCGAATATTTCGAACTGCTTCTGAAG[C/T]TCCGAGAAAGAGTGATGATCCCAAGAAGGAGAGGA	T	C														Aradu.A01
AX-147208322	BB	BB	BB	BB	BB	BB	BB	BB	BB	BB	BB	BB	BB	BB	BB	BB	BB	BB	BB	BB	Affx-152045856	1001	3374701		+								AGATCCTTGGCCACAATAACCGTTCAATTGATTCT[G/T]CCAATTTCTCTCTTCAAATGGCTTCAGCTTATTGC	T	G														Aradu.A01
AX-147208323	AA	AA	AA	AA	BB	BB	BB	BB	BB	BB	NoCall	BB	NoCall	BB	AA	AA	AA	AA	AA	AA	Affx-152036015	1001	3374809		+								CTCAAATGGGTGCAAACGGTGCTGCGCAATTGCTT[A/C]TGAATTTGTTGCCTCATTCTGATGGGATGTTTCTG	A	C														Aradu.A01
AX-147208324	AA	AA	AA	AA	AA	AA	AA	AA	AA	AA	AA	AA	AA	AA	AA	AA	AA	AA	AA	AA	Affx-152081348	1001	3375936		+								ATAGTGTATCTCATATAATTGATGTTCCTTCATTC[A/C]GAAGCATGCAGAATCGGCTGGCTCAACTTCGTGAA	A	C														Aradu.A01
AX-147208325	BB	BB	BB	BB	BB	BB	BB	BB	BB	AB	AB	AB	AB	AB	BB	BB	BB	BB	BB	BB	Affx-152044461	1001	3378282		+								TTCAAACATTGTTGGATCCTGTGGAATAATGCTTA[A/G]TTTGGATCTTAAATCATGAATTCCAATTGAAGATA	A	G														Aradu.A01
AX-147208326	BB	BB	AA	AA	BB	BB	BB	BB	BB	BB	BB	BB	BB	BB	AB	AB	AB	AB	AB	AB	Affx-152055217	1001	3380267		+								TTCCAATTGCTAAAGCAGCATAGACAGCCATAAGC[A/G]TAACACTTCCAACAGCAGCTTCTGCAGTTGCAGAA	A	G														Aradu.A01
AX-147208327	BB	BB	BB	BB	BB	BB	BB	BB	BB	BB	BB	BB	BB	AA	BB	BB	BB	BB	BB	BB	Affx-152044512	1001	3382035		+								TATCTCCTCAGCCTTCCTAAGCTGAATGATCTTCT[C/T]TAAGAACTTCATCTCCCAAGCTTGCAGTTTCAGAA	T	C														Aradu.A01
AX-147208328	AA	AA	AA	AA	AA	AA	AA	AA	AA	AA	AA	AA	AA	AA	AA	AA	AA	AA	AA	AA	Affx-152071789	1001	3382285		+								GCCAAAGCAACTTGCAAAACAGCCACCCATGGATC[A/G]TGCATGTACCAACAAAATTCACCAACCCTTGAAGC	A	G														Aradu.A01
AX-147208329	BB	BB	BB	BB	BB	BB	BB	BB	BB	BB	BB	BB	BB	BB	BB	BB	BB	BB	BB	BB	Affx-152030885	1001	3382405		+								GATTTACACGAAAGCTTCAAACCTTTAGCATAGAT[A/C]GTCCCCACCAACATTGATTGTATCCTAACCCCAAT	A	C														Aradu.A01
AX-147208330	AB	AB	AA	AA	AA	AA	AA	AA	AA	BB	BB	BB	BB	BB	AA	AA	AA	AA	AA	AA	Affx-152046279	1001	3382726		+								TTCCCATCATCACCACATTGTGACTCAAGCTTGTC[C/T]CTAAGATTTGGAAAAGCCCCATAGGCACTATCATT	T	C														Aradu.A01
AX-147208331	AB	AB	BB	BB	AA	AA	AA	NoCall	AA	AA	AA	AA	AA	AA	BB	BB	BB	BB	BB	BB	Affx-152050956	1001	3383162		+								CCCAGCAACAAATCCTCAAGAAACTTGAGGGGAAA[G/T]GTCCCCAAGAACCGGAGCTTCCAAATTGCAAATAA	T	G														Aradu.A01
AX-147208332	AA	AA	AA	AA	AA	AA	AA	AA	AA	AA	AA	AA	AA	AA	AA	AA	AA	AA	AA	AA	Affx-152057658	1001	3383423		+								TACGTAATCGAATTCTTTCATTGTTTTCTCTATGG[C/T]TCACATTCGCATGAACTTTCTCCCATATCCATGAC	T	C														Aradu.A01
AX-147208333	BB	BB	BB	BB	BB	BB	BB	BB	BB	BB	BB	BB	BB	AA	BB	BB	BB	BB	BB	BB	Affx-152074284	1001	3407861		+								GAAGAAAGAGGTGATTGTGATGAAATTGAAGGACG[A/G]GAAGAGAACGAGGATGCAGAAGACGAAGAAGAAAT	A	G														Aradu.A01
AX-147208334	AA	AA	AA	AA	AA	AA	AA	AA	AA	AA	AA	AA	AA	AB	AA	AA	AA	AA	AA	AA	Affx-152081740	1001	3408198		+								ATGATGACAGGCAAAAGGCAGAAAAGTGGGTTTGA[A/G]AGGGCTCCACAGTGCTTCAGGTTTGTGTGATTTCA	A	G														Aradu.A01
AX-147208335	AB	NoCall	BB	BB	BB	BB	BB	BB	BB	AB	AB	AA	AA	NoCall	BB	BB	BB	BB	BB	BB	Affx-152032046	1001	3409539		+								GGAAAAAGTTTGAGAAGTTAAGGATAGCCTTTGAA[C/T]GCTCTCAGGCTGAGCTGAAACCAGAACAAAAATCA	T	C														Aradu.A01
AX-147208336	BB	BB	BB	BB	BB	BB	BB	BB	BB	BB	BB	BB	BB	BB	BB	BB	BB	BB	BB	BB	Affx-152061534	1001	3410790		+								CTAAGCCCAGAGAAATGGTATCAAGGAACTTGAAT[A/G]CTGCTCCATCTGTATTGTTCAAACAGCCGGACACT	A	G														Aradu.A01
AX-147208337	AB	AB	AA	AA	AA	AA	AA	AA	AA	AB	AB	AB	AB	AB	AA	AA	AA	AA	AA	AA	Affx-152039437	1001	3416272		+								AAATCTTGATGTGAATTCTATCACTAAATTCCAAA[A/G]TAGGATTCCGAACAACTTTTCCTCCCTTGATTTTT	A	G														Aradu.A01
AX-147208338	AA	AA	AA	AA	AA	AA	AA	AA	AA	BB	BB	BB	BB	AB	AA	AA	AA	AA	AA	AA	Affx-152062809	1001	3417153		+								AAGCAATTAAGATTGGTATTTTTTAAACTACATGT[C/T]GTGTAAATTTCATGGATTTGTATTCATTCCATGTC	T	C														Aradu.A01
AX-147208339	AB	AB	AB	AB	AB	AB	AB	AB	AB	AA	AA	AA	AA	NoCall	AB	AB	NoCall	AB	AB	AB	Affx-152082394	1001	3426995		+								TATACCTTTGTTATAGATTGTTTAACATCAATTGA[C/T]GTTTGAGTTGACCATTGATCCAAAGTCTTTATAAA	T	C														Aradu.A01
AX-147208340	AA	AA	AA	AA	AA	AA	AA	AA	AA	AA	AA	AA	AA	AA	AA	AA	AB	AB	AB	AB	Affx-152067915	1001	3432772		+								GTTCTGAATAAGTTAGTACATACCTCTGGATTCTC[G/T]TTGTGATGAAAGGGTGAATGTCCAAAGAATAACTT	T	G														Aradu.A01
AX-147208341	BB	AB	AB	AB	BB	BB	BB	BB	BB	BB	BB	BB	BB	BB	AB	AB	AA	AB	AB	AB	Affx-152056953	1001	3433039		+								TTTAGAAGATTTAATTGCACTTGTATTTATAACTT[A/G]TAAGTGAAAAAATATGGACCAACATACATGTGCTA	A	G														Aradu.A01
AX-147208342	AB	NoCall	BB	BB	BB	BB	BB	BB	BB	AA	AA	BB	BB	AA	BB	BB	BB	BB	BB	BB	Affx-152028196	1001	3436202		+								GAGATGAACTTAGATTTTGTTTTAAGAGCACCTAA[A/G]AAGCCCACAATCATTGCAATTTGCAGCACTCTGAT	A	G														Aradu.A01
AX-147208343	AA	AA	AA	AA	AA	AA	AA	AA	AA	AB	AB	AA	AA	AB	AA	AA	AA	AA	AA	AA	Affx-152038664	1001	3438230		+								GAGCATCAAAGCTCGCTCGGATTCTCACAATCACA[A/G]TCACAATCACAATCATTTGAGGACATGGAAACGAT	A	G														Aradu.A01
AX-147208344	BB	BB	AB	AB	AB	NoCall	AB	AB	AB	AA	AA	AA	AA	AA	AB	AB	AB	AB	AB	AB	Affx-152047145	1001	3438818		+								AGGATTATGGGAGTGAACAATAAGGATACAATAAA[A/G]TATGAAGAGAGATATGTGGAAAGTGATGATGATAT	A	G														Aradu.A01
AX-147208345	AA	AA	AA	AA	BB	BB	BB	BB	BB	AA	AA	AA	AA	AA	AA	AA	AA	AA	AA	AA	Affx-152064805	1001	3438883		+								TGATATCCCTAGAGTGGTTAATGAATTTGATCAAA[A/G]GCGTTATGATTTATATGTTTTGGGACAAGGGAAAG	A	G														Aradu.A01
AX-147208346	AB	AB	AA	AA	AA	AA	AA	AA	AA	BB	BB	BB	BB	BB	AA	AA	AA	AA	AA	AA	Affx-152060309	1001	3441680		+								ACATTGGTGTACCTCCCATCTGGACCTTTCTTTAG[C/T]TTCTTGAGAGCATTCTCAACAGCGATCTTCCGAGC	T	C														Aradu.A01
AX-147208347	AB	AB	BB	BB	BB	BB	BB	BB	BB	AA	AA	AA	AA	AA	BB	BB	BB	BB	BB	BB	Affx-152035002	1001	3441731		+								TCAACAGCGATCTTCCGAGCTTGCTTTCCTGGTGA[C/T]AACTCTTCCGGTTCTTGTTCGGCTTTCAACATCTC	T	C														Aradu.A01
AX-147208348	AA	AA	AA	AA	AA	AA	AA	AA	AA	AA	AA	AA	AA	AB	AA	AA	AA	AA	AA	AA	Affx-152069197	1001	3441866		+								TTTTCATTTGGATAAGCTTCTGTAGGAATGTCATC[A/G]TCACTATCCATTTCATCACCAGTCCACAGCGTCTT	A	G														Aradu.A01
AX-147208349	AA	AA	AA	AA	BB	BB	BB	BB	BB	AA	AA	AA	AA	AA	AA	AA	AA	AA	AA	AA	Affx-152036510	1001	3441950		+								TCAGACCAAACACTTCTTAACTCATCACTGTCATC[A/G]GCATCGATCAGATCTGCGTGTTCTTTAGCTTGCTG	A	G														Aradu.A01
AX-147208350	AA	AA	AA	AA	AA	AA	AA	AA	AA	AA	AA	AA	AA	AB	AA	AA	AA	AA	AA	AA	Affx-152081749	1001	3442022		+								CTTGCCTTCCTAATCTCTTTATCAAGATGACTCTT[C/T]GAGTCATTTTCTTCATCAGTTTCATCTTCGCTTCC	T	C														Aradu.A01
AX-147208351	AA	AA	AB	AB	BB	BB	AB	AB	AB	AB	AB	AA	AA	AB	AB	AB	BB	BB	BB	BB	Affx-152034474	1001	3443162		+								GATTGTGAATCTAACCTTGAAAATTCATCACATAG[A/C]CATTACTAAAACAACCTTTTAAAACACCTGGAGCT	A	C														Aradu.A01
AX-147208352	AB	AB	AA	AA	AB	AB	AB	AB	AB	AB	AB	AB	AB	AB	AA	AA	AA	AA	AA	AA	Affx-152065232	1001	3443441		+								CCATCGGAACAAACTAACTGCTCTAACGCATTACC[A/G]CCTCTTTTTCCAAGTTCTTAATAATGCTTCTCCTG	A	G														Aradu.A01
AX-147208353	BB	BB	BB	BB	BB	BB	BB	BB	BB	AA	AA	AA	AA	AA	BB	BB	BB	BB	BB	BB	Affx-152045407	1001	3445374		+								TATTTCTTATGCACACGCTTGTCACTTACTTTGGT[G/T]AAGAGTTCGAACCAAAAGAGTGTCTGGCTCAGTTC	T	G														Aradu.A01
AX-147208354	BB	BB	BB	BB	AB	AB	AB	AB	AB	BB	BB	BB	BB	BB	BB	BB	BB	BB	BB	BB	Affx-152060985	1001	3451358		+								TCCTCCAATAACCCACACTTTTCAGCTTCCAATTC[A/G]ATGTTCCTTTTCTTAAGATCATCAACAACACATCT	A	G														Aradu.A01
AX-147208355	AB	AB	AA	AA	AA	AA	AA	AA	AA	AB	AB	AA	AA	AA	AA	AA	AA	AA	AA	AA	Affx-152056901	1001	3451436		+								TCCCATTTCTTCTTCTCTTCCAAGAGCTCAGACTT[C/T]TCAAATTCCAACTGCATGTTCCTATCCCTAAGAGA	T	C														Aradu.A01
AX-147208356	BB	NoCall	BB	BB	AA	AA	AA	AA	AA	BB	BB	BB	BB	BB	BB	NoCall	BB	BB	NoCall	NoCall	Affx-152058184	1001	3454654		+								TGCTGCAAACCACTCAGTTGCCTCACAACACGATC[C/T]ACTTGATGCCACTCTACAATCGAAAAGCACAACAG	T	C														Aradu.A01
AX-147208357	BB	BB	BB	BB	AA	AA	AA	AA	AA	BB	BB	BB	BB	BB	BB	BB	BB	BB	AB	AB	Affx-152044857	1001	3454720		+								AACAGTGGACAGACGGCATTCCATGACTCCTCACC[C/T]TCAAACACAATCGGTGGCAGAATATGCTGGATATC	T	C														Aradu.A01
AX-147208358	AA	AA	AA	AA	AA	AA	AA	AA	AA	AA	AA	AA	AA	AA	AA	AA	AA	AA	AB	AB	Affx-152071712	1001	3454933		+								CGAAGTCTAAACTCTTCAGAGTCATTGCGCTGCTC[A/G]TAACCAACCCACCTGCAATGTAATGAGCCATCAAG	A	G														Aradu.A01
AX-147208359	AA	AA	AA	AA	AA	AA	AA	AA	AA	AA	AA	AA	AA	BB	AA	AA	AA	AA	AB	AB	Affx-152058050	1001	3456842		+								CATTTCTTTTTCTCTTCCAATAATCCGCACTTCTC[A/G]GCTTCCAATTCAATGATCCTCTTCATAAGATCCTC	A	G														Aradu.A01
AX-147208360	AB	AB	BB	BB	BB	BB	BB	BB	BB	AA	AA	AA	AA	BB	BB	BB	BB	BB	BB	BB	Affx-152056416	1001	3456883		+								CAATTCAATGATCCTCTTCATAAGATCCTCAACAA[A/C]ACCTCTCTGATCATCCCATTTCTTCTTCTCTTCTA	A	C														Aradu.A01
AX-147208361	AB	AB	BB	BB	BB	BB	BB	BB	BB	AA	AA	AA	AA	AA	BB	BB	BB	NoCall	BB	BB	Affx-152083264	1001	3457073		+								CTCGAATCAGAACCGACATTCTCCTCTTTCTTAAC[A/C]TTTGCTCCTCCATTTCTGAACTCCCTGAGATGTGA	A	C														Aradu.A01
AX-147208362	BB	BB	BB	BB	BB	BB	BB	BB	BB	AA	AA	AA	AA	BB	BB	BB	BB	BB	BB	BB	Affx-152042950	1001	3460680		+								CATGTCAAGATCTTCATGCTTCTCGCCATTTGGAA[G/T]CTTCCAATCAAAATGAAAAAGCAAATTTGCAAGTA	T	G														Aradu.A01
AX-147208363	AA	AA	AA	AA	AA	AA	AA	AA	AA	BB	BB	BB	BB	BB	AA	AA	AA	AA	AA	AA	Affx-152073103	1001	3461937		+								ATAACATTGTCAGATAGAGGGTGCTCAAGGTTGCT[A/C]TGCTTCTGAAGCTTTAATAAGACATCAACAATATC	A	C														Aradu.A01
AX-147208364	AA	AA	AA	AA	AA	AA	AA	AA	AA	BB	BB	BB	BB	AA	AA	AA	AA	AA	AA	AA	Affx-152065826	1001	3461985		+								TTTAATAAGACATCAACAATATCCTCCGTTGACTT[C/T]TCATTCATTTCCTTTCTTTCCTTGTGATTTCTCAC	T	C														Aradu.A01
AX-147208365	AA	AA	AA	AA	AA	AA	AA	AA	AA	AA	AA	AA	AA	AA	AA	AA	AA	AA	AA	AA	Affx-152045592	1001	3462178		+								CTTTCAACACATCCTTCATAACTTGTATGAACGCT[G/T]CTTGATCCGTTGACTTTTCCCCAAAGGCCACTCTT	T	G														Aradu.A01
AX-147208366	AA	AA	AA	AA	BB	BB	BB	BB	BB	AA	AA	AA	AA	AA	AA	AA	AA	AA	AA	AA	Affx-152036170	1001	3462248		+								TGATGTTAATCCATATGACACAGAATATATAACTT[C/T]GCTGAAATTAATGATAGACCCATGATTGGAACTTA	T	C														Aradu.A01
AX-147208367	AB	AB	BB	BB	AA	AA	AA	AA	AA	BB	BB	BB	BB	AA	BB	BB	BB	BB	BB	BB	Affx-152060752	1001	3462773		+								GGACAAGGTTGAATTTGAAGAAAGATAGTGGAGAA[C/T]AAACTCCATGATTGGAAAGGAAGAATAGCTTTTGG	T	C														Aradu.A01
AX-147208368	BB	BB	BB	BB	AA	AA	AA	AA	AA	BB	BB	BB	BB	BB	AB	AB	AB	AB	AB	AB	Affx-152073517	1001	3466095		+								CCTGGGCACATTCTTCTTCCAGCACCAAAAGGAAT[G/T]AGTTCCAAGTTGTTTCCTATGTAATCAATAGTGCT	T	G														Aradu.A01
AX-147208369	BB	BB	BB	BB	BB	BB	BB	BB	BB	BB	BB	BB	BB	BB	BB	BB	BB	BB	BB	BB	Affx-152073371	1001	3466473		+								GCCCACAATACGGTTGTAGCTGATGTCTCTGTTCC[G/T]GCTGCAAAAATGTCCTACAACCATAGATCAAGTTA	T	G														Aradu.A01
AX-147208370	AA	AA	BB	BB	BB	BB	BB	BB	BB	AA	AA	AA	AA	AA	BB	BB	BB	BB	BB	BB	Affx-152069481	1001	3468954		+								TACTATCATCTGTTAATTGAAACTCTTGCTGATTA[C/T]TACTATCCTGGAATTTCAAGAGCACATCTAAGAGG	T	C														Aradu.A01
AX-147208371	BB	BB	BB	BB	BB	BB	BB	BB	BB	AB	AB	AB	AB	BB	BB	BB	BB	BB	BB	BB	Affx-152073495	1001	3469112		+								GCTTCTCGGTGCAATTTCTCAAGCTTGGGCTTCAA[C/T]CCAGAGACATATTGAAGCCATGTAATAGAAGGGTA	T	C														Aradu.A01
AX-147208372	AB	AB	BB	BB	BB	BB	BB	BB	BB	AA	AA	AA	AA	AA	BB	BB	BB	BB	BB	BB	Affx-152038216	1001	3469765		+								TCTTTTGAAGCAATCAATTTGATGAGATTGTTGAG[C/T]TCTTCAACTCTGATTGGTTGGAAAGATTGGACACG	T	C														Aradu.A01
AX-147208373	AA	AA	AA	AA	AA	AA	AA	AA	AA	AA	AA	AA	AA	BB	AA	AA	AA	AA	AA	AA	Affx-152050736	1001	3469990		+								AACTCCTTGGCATATTCAGGTGAAGATACCACTAT[A/G]GTTGAAACTTCACCTAGCTTAAGATGCATCAAGGG	A	G														Aradu.A01
AX-147208374	AA	AA	AA	AA	AA	AA	AA	AA	AA	AA	AA	AA	AA	AA	AA	AA	AA	AA	AA	AA	Affx-152062193	1001	3478066		+								TTCTGCACCACATAGAAAACTAAGAGACTTAGCAC[A/G]AAAATATGGACCTTTAATGCATCTTCAACTTGGTG	A	G														Aradu.A01
AX-147208375	BB	BB	NoCall	NoCall	NoCall	NoCall	NoCall	NoCall	NoCall	AA	AA	NoCall	NoCall	AB	NoCall	NoCall	NoCall	NoCall	NoCall	NoCall	Affx-152046510	1001	3478519		+								AGGTTTTGAAGCTGGCTGGAGGTTTTTACATTGGA[G/T]ACTTGTTTCCATCGGCTAAATGGATTCAGAACCTC	T	G														Aradu.A01
AX-147208376	AA	AA	AB	AB	NoCall	NoCall	AB	AB	AB	AA	AA	AA	AA	AA	AA	AA	AA	AA	AA	AA	Affx-152047051	1001	3480363		+								AACTATGGTGTTGCAAGTGTTGAGTTAATCCTTGC[A/G]TTGCTGTTGTATCACTTTGATTGGAAGCTTCCTAG	A	G														Aradu.A01
AX-147208377	AA	AA	AA	AA	AA	AA	AA	AA	AA	NoCall	AB	AA	AA	AA	AA	AA	AA	AA	AA	AA	Affx-152042797	1001	3493539		+								GTTTGTTGAAAAACAGAAACATCAGCCATTTCCCT[C/T]TTCCTCAGAGCAAGAATCTGACCGTCAGTTATACT	T	C														Aradu.A01
AX-147208378	BB	BB	BB	BB	BB	BB	BB	BB	BB	BB	BB	NoCall	AB	NoCall	BB	BB	BB	BB	BB	BB	Affx-152040757	1001	3493658		+								ATTCCAGTTCTTAATCAGCCCTTGTCTTCCAACCG[C/T]TACTATGTTATATGGAGGAAAGGAAAGCATCAAGG	T	C														Aradu.A01
AX-147208379	BB	BB	BB	BB	BB	BB	BB	BB	BB	AB	AB	AB	AB	AB	BB	BB	BB	BB	BB	BB	Affx-152064626	1001	3494869		+								CATTTATGTTTGTGAAGGAAGGAATGGAACTCAAG[A/G]ACCAAATGAAAAGATCCGTGTTTTACACATTGACA	A	G														Aradu.A01
AX-147208380	AA	AA	AA	AA	AA	AA	AA	AA	AA	AB	AB	AA	NoCall	NoCall	AA	AA	AA	AA	AA	AA	Affx-152073959	1001	3495291		+								TTGAAGAGAATGGATGGAAGCTTTGTGTTAACTTA[C/T]GGTTTCAGACACACTCATCAAATTATGTGTAAATG	T	C														Aradu.A01
AX-147208381	BB	BB	AA	AA	BB	BB	BB	BB	BB	BB	BB	BB	BB	BB	BB	BB	BB	BB	BB	BB	Affx-152039499	1001	3505719		+								AGGGAGGCATGTACAAGCTCAACGGAAGAGGATAT[A/G]GGAACTACTTGTTTATGCTGCAATTCTGTGAAAAA	A	G														Aradu.A01
AX-147208382	BB	BB	BB	BB	BB	BB	BB	BB	BB	BB	BB	BB	BB	BB	BB	BB	BB	BB	BB	BB	Affx-152053927	1001	3505849		+								AGCGTTCTGGTTTCCATGCAAAGTCTGTTGCTTCT[A/G]ATGGGATCCCTCCTTCATTCTTAAGGACGAAAGGT	A	G														Aradu.A01
AX-147208383	BB	BB	NoCall	NoCall	AA	AA	AA	AA	AA	NoCall	NoCall	NoCall	NoCall	NoCall	NoCall	NoCall	NoCall	NoCall	NoCall	NoCall	Affx-152060913	1001	3505889		+								GATCCCTCCTTCATTCTTAAGGACGAAAGGTTGGA[A/C]TGTTGAAGCTTCTACACCCAAGAATTACAATTTGG	A	C														Aradu.A01
AX-147208384	AA	AA	AA	AA	AA	AA	AA	AA	AA	AB	AB	AA	AA	AA	AA	AA	AA	AA	AA	AA	Affx-152059909	1001	3505995		+								CAATTACCGGCATTTGATTTCCCATTGTCTAATGA[G/T]AGTTCTGGTTCTGTGGTTATTGGGAATTGGTACTG	T	G														Aradu.A01
AX-147208385	BB	NoCall	BB	BB	BB	BB	BB	BB	BB	BB	BB	AA	NoCall	AA	BB	BB	BB	BB	BB	BB	Affx-152030524	1001	3506440		+								GAGGGGCTATTAAATGGGAAAATTTTGGGTGTTAT[A/G]TGCTTGTGGAAAGCTTTGTTTTGAAGAGAATGGAT	A	G														Aradu.A01
AX-147208386	AB	NoCall	BB	BB	NoCall	BB	BB	BB	NoCall	BB	NoCall	AB	NoCall	BB	BB	BB	BB	BB	BB	BB	Affx-152062138	1001	3515413		+								ACTGTTGAAGCTTCTACACCCAGGAATTACAATTT[A/G]GAAGAAGCTCTTGGCCTAAATCAATTGTTGCGCAG	A	G														Aradu.A01
AX-147208387	AB	AB	BB	BB	BB	BB	BB	BB	BB	BB	BB	AA	AA	AA	BB	BB	BB	BB	BB	BB	Affx-152045379	1001	3525579		+								CTCGATTATTCATCAGAATCAAGAGCAGAGTTGTT[C/T]CCTCCTTCAAAGATGATGATGAGTGATAATTTTAA	T	C														Aradu.A01
AX-147208388	AA	AA	AA	AA	AA	AA	AA	AA	AA	BB	BB	AA	AA	AA	AA	AA	AA	AA	AA	AA	Affx-152084308	1001	3536825		+								GTTGAGTGCTCCATGTTTGCTGCACTTACTGGTTT[A/G]GTTTACTTCTTGAGCAACTCTCTTGCTATTGAGGT	A	G														Aradu.A01
AX-147208389	AA	AA	AA	AA	AA	AA	AA	AA	AA	AA	AA	AA	AA	AA	AA	AA	AA	AA	AA	AA	Affx-152036150	1001	3546878		+								GTCCATAGTGAAGCTAGGAATCTTATCAAGCCTAA[C/T]GGGATTATCTTTTCCTCCAATCAATTTAGCAGGAT	T	C														Aradu.A01
AX-147208390	AB	AB	AA	AA	BB	BB	BB	BB	BB	AA	AA	BB	BB	BB	AA	AA	AA	AA	AA	AA	Affx-152037447	1001	3547461		+								TTGAGATTCAAGCTGGATAATTTGTTGGAAAGATG[A/G]TTGGATAACGCGCTTTCTAAAGACTTGTGGCACAA	A	G														Aradu.A01
AX-147208391	BB	BB	BB	BB	BB	BB	BB	BB	BB	AA	AA	BB	BB	BB	BB	BB	BB	BB	BB	BB	Affx-152039808	1001	3547746		+								CGGCAGAATTTGAGGTAGTTATAGGAACAATCATC[A/G]GTTTGGGACCCGTTTGGCTTCCGAGAAAAAGGGGA	A	G														Aradu.A01
AX-147208392	AB	AB	BB	BB	BB	BB	BB	BB	BB	BB	BB	BB	BB	AB	BB	BB	BB	BB	BB	BB	Affx-152055519	1001	3569411		+								TAAACCCTTCAATTTCTCATCAGCCTCTTTATACG[A/G]AACGGCATACCGATTCTCGGCCACTCTATTCTTCT	A	G														Aradu.A01
AX-147208393	AA	AA	AA	AA	AA	AA	AA	AA	AA	BB	BB	BB	BB	BB	AA	AA	AA	AA	AA	AA	Affx-152043508	1001	3574490		+								TCAAAGCCTACACCTCTTCTGTCACGAGTTATGAT[A/G]CTCTTTTGGAAGAAGGATCTCTTAGCTTTCCTGTT	A	G														Aradu.A01
AX-147208394	BB	BB	BB	BB	BB	BB	BB	BB	BB	BB	BB	AA	AA	AA	BB	BB	BB	BB	BB	BB	Affx-152054267	1001	3574583		+								CCAATGGCGATATGATCCTTTTTGCGAGTTTCAAA[C/T]TCCCGGAGAATACAACTCTGCTGAATCATGTCTGG	T	C														Aradu.A01
AX-147208395	AB	AB	BB	BB	BB	BB	BB	BB	BB	BB	BB	AA	AA	AA	BB	BB	BB	BB	BB	BB	Affx-152077744	1001	3575633		+								GACATAGAATCTTCTGGAACATCTTCCACTATGTA[A/G]TCGGTTACTTAACAATTGGGCTTGGCATATGGAAC	A	G														Aradu.A01
AX-147208396	BB	BB	BB	BB	BB	BB	AB	AB	AB	BB	BB	BB	BB	BB	BB	BB	BB	BB	BB	BB	Affx-152073066	1001	3575674		+								TACTTAACAATTGGGCTTGGCATATGGAACGTCTT[C/T]AAAGGTATTGACATAATGGAAGCAAGAGGATGGAA	T	C														Aradu.A01
AX-147208397	BB	BB	BB	BB	BB	BB	BB	BB	BB	BB	NoCall	BB	BB	BB	BB	BB	BB	BB	BB	BB	Affx-152033696	1001	3575731		+								GCAAGAGGATGGAAGAGTGTGTATTTGGGTGTGAT[A/C]ATATGTTTGGCTCTAATTGCTATAGTCTTGGAGGT	A	C														Aradu.A01
AX-147208398	AB	AB	BB	BB	NoCall	BB	BB	BB	BB	AA	AA	AA	AA	AA	BB	BB	BB	BB	BB	BB	Affx-152059595	1001	3579919		+								ACCGTGGTGGGACCATCAACACACTCTGCACTAAT[A/G]ACTTGAGAATAAGGTGTGATGAAAACTTCCCGGGG	A	G														Aradu.A01
AX-147208399	NoCall	NoCall	BB	BB	NoCall	AB	AB	AB	NoCall	AA	AA	AA	NoCall	AA	BB	BB	BB	BB	BB	BB	Affx-152063356	1001	3580360		+								CTGCAAAAAGCATGATAATGTTTAAGCTGCTTGCC[A/G]CATGTCCACGCCACTCCAGACCAAACAATGTCAGA	A	G														Aradu.A01
AX-147208400	AB	AB	BB	BB	AA	AA	AA	AA	AA	BB	BB	BB	BB	BB	AA	AA	BB	BB	BB	BB	Affx-152077820	1001	3580540		+								AGAAAAAGTAAACAAGAGGGATATACCTTGCTATT[A/C]GCTATCGGTGCAGGAAGACCAGTAATTTCATTGAC	A	C														Aradu.A01
AX-147208401	AA	AA	AA	AA	AA	AA	AA	AA	AA	AA	AA	AA	AA	AA	AA	AA	AA	AA	AA	AA	Affx-152041225	1001	3582192		+								GCTCCAGAGGATGTTGCATAAAAGGCAAAAGGGTG[C/T]CCCGAATTGCAGAAAAGATTGAAACTTCTTTTCTA	T	C														Aradu.A01
AX-147208402	AB	AB	AA	AA	AA	AA	AA	AA	AA	AA	AA	BB	BB	BB	AA	AA	AA	AA	AA	AA	Affx-152037902	1001	3584402		+								CCAGCGTACAGAATTTACAAGACCAAGTACTGTAT[C/T]TGGTGGCAAAATCTTTCGGCTGTTGTGTGCCACAC	T	C														Aradu.A01
AX-147208403	AA	AA	AB	AB	BB	BB	BB	BB	BB	BB	BB	BB	BB	BB	AB	AB	AB	AB	AB	AB	Affx-152048193	1001	3584834		+								TGTTCAATGATAGATCCAATCTGTGGTGCATCCAT[A/G]GTCAAATCAACATATTTAGGGGTACTAGACGAGCA	A	G														Aradu.A01
AX-147208404	BB	BB	BB	BB	BB	BB	BB	BB	BB	BB	BB	BB	BB	BB	BB	BB	BB	BB	BB	BB	Affx-152082486	1001	3586212		+								GGACCATGGGCATTATGGCAAAGCTCATGAAGCAT[C/T]GTATCCAAAACTTGATCAAATGGGTAGAAGTCCAA	T	C														Aradu.A01
AX-147208405	AB	AB	BB	BB	AA	AA	AA	AA	AA	AA	AA	AA	AA	AA	BB	BB	BB	BB	BB	BB	Affx-152066288	1001	3593801		+								ATAGGCTGAATCCACCACTATTGGCCTATGGGGTG[C/T]GTATCCCTTCGACAAAAGATGGTTAATTGATACAT	T	C														Aradu.A01
AX-147208406	BB	BB	BB	BB	AA	AA	AA	AA	AA	AA	AA	BB	BB	BB	BB	BB	BB	BB	BB	BB	Affx-152034373	1001	3594170		+								GCAGAGAGCAACAATTAACAAGATGGTATCTCCAA[A/G]TGAGGTGATAGATGTAAGAGCAGGGTTTGCTAGGT	A	G														Aradu.A01
AX-147208407	AA	AA	BB	BB	AA	AA	AA	AA	AA	AA	AA	BB	BB	BB	AA	AA	AA	AA	AA	AA	Affx-152044328	1001	3594354		+								TGGAATTGTGACTGAGAAGCAACTCCATTGCCACT[C/T]CTTTTGACTGTCATAGACCCTGCAACAGGAACATA	T	C														Aradu.A01
AX-147208408	BB	BB	AB	AB	AB	AB	BB	BB	AB	NoCall	AB	AB	AB	AB	AB	AB	NoCall	AB	AB	AB	Affx-152048895	1001	3595179		+								ACGCAAGCTAACATGAAAGCGAAAGGGTACTCTTT[A/C]TCCGTCAAGCTCCCAAAAGTCTCGTTAGCATCGCT	A	C														Aradu.A01
AX-147208409	AA	AA	AA	AA	AA	AA	AA	AA	AA	AA	AA	AA	AA	AA	AA	AA	AA	AA	AA	AA	Affx-152080937	1001	3602086		+								AATTCAGCTGGAATATCACATCCCTGATAAGATGC[G/T]AGCACTTGCCTTATATCAGCTGGACTACTACAGGC	T	G														Aradu.A01
AX-147208410	BB	BB	AB	AB	BB	BB	BB	BB	BB	BB	BB	BB	BB	BB	AB	AB	AB	AB	AB	AB	Affx-152030983	1001	3602872		+								TTCCCATCTTGATACTTCGTAGCTGTCCTTGCTAG[C/T]GCAAATCGTATAGTTGGCCTGGGATTATTCAGCCT	T	C														Aradu.A01
AX-147208411	BB	BB	AB	AB	AA	AA	AA	AA	AA	AB	NoCall	AB	NoCall	NoCall	AB	NoCall	AB	AB	AB	AB	Affx-152036087	1001	3611395		+								GAAAACAATTGTTTTAGATCATCTCCGCAGCCCAA[C/T]GACGGAACATTCCTCACAATCAAATACCTGCACCT	T	C														Aradu.A01
AX-147208412	AA	AA	AA	NoCall	BB	BB	BB	BB	BB	AA	AA	AA	AA	AA	AB	AB	AB	AB	AB	AB	Affx-152062398	1001	3611598		+								TAACGCGGCATGGAAAGCAAAAACGAAATCCGTTA[C/T]TTCAGTTACAGCAAATGACAGTTTTGCTCTGGGAG	T	C														Aradu.A01
AX-147208413	AA	AA	AA	AA	AA	AA	AA	AA	AA	AA	AA	BB	BB	BB	AA	AA	AA	AA	AA	AA	Affx-152046159	1001	3626508		+								AGTTGAAGATGTGAAAGAAGTAAAAAAGGACAAGA[A/G]AGATGATGATGTGGAAGAAGAAAACGAGGACAAGA	A	G														Aradu.A01
AX-147208414	AA	AA	AA	NoCall	AA	AA	AA	AA	AA	AA	AA	BB	BB	BB	AA	AA	AA	AA	AA	AA	Affx-152066685	1001	3626679		+								TAAGGAAATTGATGGTGTGAAAGAAGTATCAGAGG[C/T]TAAGAAAGATGATGATGGACTTAAACCTGAGAATG	T	C														Aradu.A01
AX-147208415	BB	BB	BB	BB	AA	AA	AA	AA	AA	BB	BB	AA	AA	AA	BB	BB	BB	BB	BB	BB	Affx-152026642	1001	3626801		+								TTGAAGCTGAAAAACCAGAAGTGGATGCAATGGAA[A/G]TAGATGGTAACACTAAAGACATGCAGGAGAGTGGG	A	G														Aradu.A01
AX-147208416	AA	AA	AA	AA	BB	BB	BB	BB	BB	AA	AA	AA	AA	AA	AA	AA	AA	AA	AA	AA	Affx-152044158	1001	3626949		+								TGGAAAGTCAAAAGAAGAAGACAAAGCTGAAGATA[A/G]CAAGGATAATAAAGGATCGAAAAAGCGTTCGAGAG	A	G														Aradu.A01
AX-147208417	BB	BB	BB	BB	BB	BB	BB	BB	BB	BB	BB	AA	AA	AA	BB	BB	BB	BB	BB	BB	Affx-152033183	1001	3628598		+								AAGCATATGATCAAAGTTAAGGAAAAATTTGACAA[A/G]TGTAACAAAGAAAAACTACTGGAATTTTGTGATGT	A	G														Aradu.A01
AX-147208418	AB	AB	BB	BB	AA	AA	AA	AA	AA	AA	AA	AA	AA	AA	BB	BB	BB	BB	BB	BB	Affx-152075215	1001	3647671		+								CAGGGGTTTAGAGGGAATGATTTGGGTGCAAAACA[A/G]GGTACTGGTGGATCTGGAATTAGGGTTGAGTTGGG	A	G														Aradu.A01
AX-147208419	BB	BB	BB	BB	AA	AA	AA	AA	AA	BB	BB	BB	BB	BB	BB	BB	BB	BB	BB	BB	Affx-152079345	1001	3648316		+								TATGCTTCGCCTTTTACAGTTAAGAAAATGGGTGA[A/G]GCTCAGGTGAATAGGAACCAGCAGATGAACCAAAC	A	G														Aradu.A01
AX-147208420	BB	BB	BB	BB	BB	BB	BB	BB	BB	BB	BB	AA	AA	AA	BB	BB	BB	BB	BB	BB	Affx-152043344	1001	3649096		+								AGGAGGTACAGGGATGATAGAGATCAAGGATATGA[A/G]AGAGATGCACCCAGAGAAAAAGATGTGGGCCATGA	A	G														Aradu.A01
AX-147208421	NoCall	NoCall	AB	AB	BB	BB	BB	BB	BB	AA	AA	BB	BB	BB	BB	BB	BB	BB	BB	BB	Affx-152030522	1001	3664800		+								TCATCCTCCCAAATTTGGAAGTTAAATTTATTGAT[C/T]CTGATACTGGTCGATCCCTCCCAAGGAACACACCT	T	C														Aradu.A01
AX-147208422	AA	AA	BB	BB	BB	BB	BB	BB	BB	AA	AA	AA	AA	AA	AA	AA	AA	AA	AA	AA	Affx-152046569	1001	3665567		+								GCCATTTTGTTATCTCATCCGTCGGTAGAAGATGC[C/T]GCAGTTGTGCCGTGAGTAACAAGCCACCATCGATC	T	C														Aradu.A01
AX-147208423	BB	BB	BB	BB	BB	BB	BB	BB	BB	AA	AA	BB	BB	BB	AB	AB	BB	BB	BB	BB	Affx-152028371	1001	3665858		+								AAATCACCTTCTGGCAAGATAATGAGAAGGCTTAT[C/T]AAAGAGAGGATGGTGAAAAAAATGAAGACAAACTC	T	C														Aradu.A01
AX-147208424	BB	BB	BB	BB	BB	BB	BB	BB	BB	BB	BB	BB	BB	AA	BB	BB	BB	BB	BB	BB	Affx-152037798	1001	3690223		+								TTGAGAACACTGAGGGGTGTACACCAATCAAGAGT[A/G]GGTTCACTAGCTTGGAACAATCATATCCTCACAAC	A	G														Aradu.A01
AX-147208425	AB	AB	BB	BB	BB	BB	BB	BB	BB	AA	AA	AA	AA	AA	BB	BB	BB	BB	AA	AA	Affx-152079620	1001	3690413		+								AATTGGCAAGTGGGGGCAACGATAATCTGGTTCAT[A/G]TATGGGACAGGTCCATGGCGTCATCCAATTCACCG	A	G														Aradu.A01
AX-147208426	BB	BB	BB	BB	BB	BB	BB	BB	BB	AB	AB	BB	BB	AB	BB	BB	BB	BB	BB	BB	Affx-152031889	1001	3695452		+								AAATTATTGCCTCAACTCGTGCAGAAAATGCAGCA[A/G]ATGGATCTAACCCCCAGCCGAAGAAACTAATTATA	A	G														Aradu.A01
AX-147208427	BB	BB	BB	BB	BB	BB	BB	BB	BB	BB	BB	BB	BB	BB	BB	BB	BB	BB	BB	BB	Affx-152029545	1001	3701464		+								AAGAAATAGTAATAAGGAGTGAATAGTAAATAGGG[C/T]TTGAATTGGAGATTATTACGGTTTATGCCATTGTC	T	C														Aradu.A01
AX-147208428	AA	AA	AA	AA	AA	AA	AA	AA	AA	BB	BB	AA	AA	AA	AA	AA	AA	AA	AA	AA	Affx-152078178	1001	3715622		+								ATCCTTTCCTTGCAATTTTTTTCCTGCAACCCTGA[G/T]TCTACAGTCTCAAAATCTCACTCTCCAATATCTGT	T	G														Aradu.A01
AX-147208429	AA	AA	AA	AA	AA	AA	AA	AA	AA	AA	AA	AA	AA	AA	AA	AA	AA	AA	AA	AA	Affx-152034492	1001	3715953		+								GGCAACGTTGGAATGGTTGAGCATTTCGATGCTTC[C/T]CACCTTTTGAGAGAAAAAGTGCGTCTCCTTTCTCT	T	C														Aradu.A01
AX-147208430	AA	AA	AB	AB	BB	BB	BB	BB	BB	BB	BB	AA	AA	AA	AB	AB	AB	AB	AB	AB	Affx-152061250	1001	3717294		+								TTTTTCTACTTGCAGAGTAAACACTTGGTGGTCTT[C/T]ACGGGTGCAGGAATATCAACTTCTTGTGGTATACC	T	C														Aradu.A01
AX-147208431	AB	AB	AA	AA	BB	BB	BB	BB	BB	BB	BB	BB	BB	BB	AA	AA	AA	AA	AA	AA	Affx-152030484	1001	3724436		+								TCCTAGTTTTCCAATGTAATTAGGGCAAGAGCAGC[C/T]CTTTCTTGTTGCCTATCCTACTGGCTGCTGGTGTA	T	C														Aradu.A01
AX-147208432	BB	BB	BB	BB	BB	BB	BB	BB	BB	BB	BB	BB	BB	BB	BB	BB	BB	BB	BB	BB	Affx-152078524	1001	3724480		+								TTGCCTATCCTACTGGCTGCTGGTGTAATGCATTC[C/T]ATTAACCATTCTAATCTTATCATGAATGTAAGTTT	T	C														Aradu.A01
AX-147208433	AB	AB	AA	AA	AA	AA	AA	AA	AA	AA	AA	BB	BB	BB	AA	AA	AA	AA	AA	AA	Affx-152047183	1001	3724614		+								TTAGACAAGGAAGATTACAAAGCAGCCATTCTTGA[C/T]AGGCAACCGTTTCGGCTTAAAAGGTTTTATAACAC	T	C														Aradu.A01
AX-147208434	AB	AB	AA	AA	AA	AA	AA	AA	AA	AA	AA	AA	AA	BB	AA	AA	AA	AA	AA	AA	Affx-152083970	1001	3725371		+								ATTGTAACCAATCTTGTTCACCACAGCAAAACAAG[C/T]AAATCATCCCCTGATTCTCGAAGTAACGGTGATCT	T	C														Aradu.A01
AX-147208435	AB	AB	AA	AA	AA	AA	AA	AA	AA	AA	AA	BB	BB	BB	AB	AB	AB	AB	AB	AB	Affx-152042763	1001	3726648		+								TTTTTACTATACATTCTACAGTATTGCACTCATTC[A/C]CAAAAGCTATGAATTGCTTCTCTGCTTAGTTGGAT	A	C														Aradu.A01
AX-147208436	BB	BB	BB	BB	NoCall	NoCall	AA	AA	NoCall	AA	AA	AA	AA	AA	BB	BB	BB	BB	BB	BB	Affx-152055260	1001	3749655		+								GTTTGATTTGTATGAAAGGAGGTGGAAACAAAGGA[A/G]ATAAGAGAGAAGATAAAAGTGGTGAAATGTATGTT	A	G														Aradu.A01
AX-147208437	BB	BB	BB	BB	BB	BB	BB	BB	BB	BB	BB	BB	BB	BB	BB	BB	BB	BB	BB	BB	Affx-152043703	1001	3749741		+								TGGAGAAATAAGCGTGTCAGCATATGACACTGCAT[A/G]GGTTGGTCTGGTGAAAGATGTTAATGACGGAAATG	A	G														Aradu.A01
AX-147208438	AA	AA	AA	AA	AA	AA	AA	AA	AA	AB	AB	AB	AB	AB	AA	AA	AA	AA	AA	AA	Affx-152055543	1001	3757691		+								TCTCAGACCATTATGTCTCACGCTGACAAAGTCCT[A/G]TTTCAGAAAGTGATGTAATAAATTAACATATTTCA	A	G														Aradu.A01
AX-147208439	AA	AA	AB	AB	AB	AB	AB	AB	AB	BB	BB	AA	AA	AA	AB	AB	AB	AB	AB	AB	Affx-152062849	1001	3802139		+								TCCAAACGTGTATCCTATAGATTTGTTTGAGCGGA[A/G]TTGGACTGTTGATCGTTTGGAACGTCTCGGCATTT	A	G														Aradu.A01
AX-147208440	AA	AA	AB	AB	NoCall	BB	NoCall	NoCall	NoCall	AA	AA	AA	AA	BB	AB	AB	AB	AB	AB	AB	Affx-152040735	1001	3802320		+								ATTTCAGATATTGGACCGACAAGGGTCTTGGTTGG[A/G]CAAGAGACTGGGAGGTTCCAGAGATTGACGATACA	A	G														Aradu.A01
AX-147208441	BB	NoCall	AB	BB	BB	BB	AB	AB	AB	AA	AA	BB	BB	BB	AB	AB	NoCall	AB	NoCall	AB	Affx-152055513	1001	3802711		+								CCAAACATTTTTCATCCAAATTTTTATCAGAGAAG[C/T]GTGCATCTAAAGAGATATTTGATAAATGGATCATC	T	C														Aradu.A01
AX-147208442	BB	BB	BB	BB	BB	BB	BB	BB	BB	BB	BB	BB	BB	BB	BB	BB	BB	BB	BB	BB	Affx-152076540	1001	3807764		+								AGAGTCGGGGGTCAAGCATTCATTTCTACTGCACA[A/G]CAAGAATCTTCGGTCTCAAAAGATGAGACTTTCCT	A	G														Aradu.A01
AX-147208443	AB	AB	AA	AA	AA	AA	AA	AA	AA	BB	BB	BB	BB	BB	AA	AA	AA	AA	AA	AA	Affx-152080803	1001	3807853		+								TAACTGCTCAATTATGTTTGGTTTGGACTTTACAA[A/G]TTTCATAACCGAATTTACAGAACCTTCTGCGCCTG	A	G														Aradu.A01
AX-147208444	AB	AB	BB	BB	BB	BB	BB	BB	BB	AA	AA	AA	AA	AA	BB	BB	BB	BB	BB	BB	Affx-152052071	1001	3808034		+								GAACCACAGATTTCTTTGTAAGTATCATAATCAGC[A/G]GCGCATGTATTGCCCCCTTCCAAAATCTTTGCAAG	A	G														Aradu.A01
AX-147208445	AB	AB	AA	AA	BB	BB	BB	BB	BB	AA	AA	BB	BB	AA	BB	BB	BB	BB	NoCall	BB	Affx-152038304	1001	3808090		+								CAAAATCTTTGCAAGAGGGTGCAAAACCAAGATTG[C/T]GCCATCACTTCTTTCTAAGGTGTCCTTCAACAAAA	T	C														Aradu.A01
AX-147208446	AB	AB	AA	AA	AB	AB	AB	AB	AB	BB	BB	AA	AA	BB	AA	AA	AA	AA	AA	AA	Affx-152075062	1001	3809137		+								CTTTACTTTCTTCTTTTTTAGGTGACAACACATAA[A/G]CTCCACTGCCAATCAAATGCAAACCAGGAGTTGGG	A	G														Aradu.A01
AX-147208447	BB	BB	BB	BB	BB	BB	BB	BB	BB	BB	BB	BB	BB	BB	BB	BB	BB	BB	BB	BB	Affx-152058290	1001	3809521		+								ATTATTGTTGAAGAGTATTTTAGTGTCAACAATGT[G/T]CGGAAAATACTTGTTAATAGAGGTGACAAACTCTT	T	G														Aradu.A01
AX-147208448	AB	AB	AA	AA	AA	AA	AA	AA	AA	BB	BB	BB	BB	BB	AA	AA	AA	AA	AA	AA	Affx-152044133	1001	3810313		+								ATAATATATTTACCAGAAGTAAGTTTAGTTCATCC[C/T]TTGAGTCTGTATATACAACCATATGTTGTGAACCA	T	C														Aradu.A01
AX-147208449	AB	AB	BB	BB	AA	AA	AA	AA	AA	AA	AA	AA	AA	AA	BB	BB	BB	BB	BB	BB	Affx-152050582	1001	3832297		+								GCTAAACTTGAAAACCCTAGAGACTTGAAGATGGT[A/G]TCAATCAAGGCAAATAAGTATGAGCTTGTTCTCTT	A	G														Aradu.A01
AX-147208450	AA	AA	AA	AA	AA	AA	AA	AA	AA	AA	AA	AA	AA	AA	AA	AA	AA	AA	AA	AA	Affx-152067071	1001	3833121		+								GTTGGCAAGCAATTAAGGACCCAAAGATTGTAAAA[A/G]CAATATGTGATTTGAAGTCCTGGGCTGATTAATCC	A	G														Aradu.A01
AX-147208451	AB	AB	BB	BB	AA	AA	AA	AA	AA	BB	BB	BB	BB	BB	AA	AA	BB	BB	AA	AA	Affx-152053818	1001	3833312		+								CCTTTTTGGATTATAGTACACTGATTTCCACCCTC[G/T]ACATTGTATAGCTAAACCAGTTATAACATCCTCCA	T	G														Aradu.A01
AX-147208452	AB	AB	BB	BB	BB	BB	AA	AA	AA	AA	AA	AA	AA	AA	BB	BB	BB	BB	BB	BB	Affx-152082661	1001	3839241		+								TTGTTTGCGTACATGTCGCAATCTACATTAAGAAT[A/G]ATTTTCCCATTGCTAATAATTGATGACACCCTTAT	A	G														Aradu.A01
AX-147208453	BB	BB	AA	AA	BB	BB	BB	BB	AB	BB	BB	BB	BB	BB	AB	AB	AA	AA	AB	AB	Affx-152040569	1001	3841412		+								AGAAGAGAATGAATTCCACTGAGAAAATCCCTTGT[G/T]TTTGGAGCGGATTTCCTCAGCTACTTCACCCACCT	T	G														Aradu.A01
AX-147208454	BB	BB	BB	BB	BB	BB	BB	BB	BB	BB	BB	BB	BB	BB	BB	BB	BB	BB	BB	BB	Affx-152073555	1001	3844147		+								CTTAACCCTATAAATAATAATGTTACCTTGATGGT[G/T]ACCAACTCTTTGGCATTTATAGAATCATTTGAGTA	T	G														Aradu.A01
AX-147208455	BB	BB	AB	AB	AA	AA	AA	AA	AA	BB	BB	BB	BB	BB	AB	AB	AB	AB	AA	AA	Affx-152080294	1001	3844288		+								GGCAACCAATGCTTAGCAAAATTAGATGCCTCTAA[A/G]AGAGCATAGAAAGTAATATCTGAACCTCCATCATC	A	G														Aradu.A01
AX-147208456	AA	AA	AA	AA	BB	BB	BB	BB	BB	AA	AA	AA	AA	AA	AA	AA	AA	AA	AB	AB	Affx-152034384	1001	3845309		+								CTCATGAGCCAATAAAGACCAAACCATAGCTCACA[C/T]AAAAACATTCCAAACCAAACCCATTTCCCATCTTC	T	C														Aradu.A01
AX-147208457	AA	AA	AA	AA	AA	AA	AA	AA	AA	AA	AA	AA	AA	AA	AA	AA	AA	AA	AA	AA	Affx-152042138	1001	3855961		+								TGTATAGCCATATCCTTAGGTCATTCCACCAACCT[C/T]GAATTGTGCCTCCAGAGAATAAAAATTCCAATAAA	T	C														Aradu.A01
AX-147208458	BB	BB	BB	BB	BB	BB	BB	BB	BB	BB	BB	BB	BB	BB	BB	BB	BB	BB	BB	BB	Affx-152040048	1001	3855990		+								CAACCTTGAATTGTGCCTCCAGAGAATAAAAATTC[A/C]AATAAACTATAACTTGTTTCCCCAATAATAACATA	A	C														Aradu.A01
AX-147208459	BB	BB	BB	BB	AA	AA	AA	AA	AA	BB	BB	BB	BB	BB	BB	BB	BB	BB	BB	BB	Affx-152061671	1001	3857470		+								AAGGAGATACAATGAAGGGATAATTGAGTAGTATA[A/C]TGTTGCCAAAGAGTTTGAGGCCCATAAGCAATAAG	A	C														Aradu.A01
AX-147208460	NoCall	NoCall	AA	AA	BB	BB	BB	BB	BB	NoCall	AA	AA	AA	AB	AB	AB	AA	AA	AB	AA	Affx-152039842	1001	3861018		+								GTTTTCTTCTAGACTTTGATCATTTTCATTATTAG[C/T]CCAATCATTAATCCTGTTTTGACCATTATTAAACT	T	C														Aradu.A01
AX-147208461	AA	AA	AA	NoCall	AA	AA	AA	NoCall	AA	AB	AA	AB	AA	AA	AA	NoCall	AB	AA	AA	AA	Affx-152065979	1001	3863895		+								ATAATAATACCTTTATAGCCGCCAACTCTATATTG[C/T]GAGTGTGATCATCATATTGATTATTTTGGTGTGCC	T	C														Aradu.A01
AX-147208462	BB	BB	BB	BB	AA	AA	AA	AA	AA	BB	BB	BB	BB	BB	BB	BB	BB	BB	BB	BB	Affx-152029234	1001	3864763		+								GAAGACAAGGTTCCAACGGAGTGCTTGAGTGAGAA[G/T]CCAATAAAGACCAAACCATAAATCTGCACCAAACA	T	G														Aradu.A01
AX-147208463	BB	BB	AB	AB	AA	AA	AA	AA	AA	BB	BB	BB	BB	BB	AA	AA	AB	AB	AA	AA	Affx-152039696	1001	3907226		+								TACCTAGCTCCCGTGTAATCTCACCGATGAGTTGG[G/T]TCAGCCATATGATCAAGTTTCGAAGGTTGGAGAGT	T	G														Aradu.A01
AX-147208464	BB	BB	AB	NoCall	AB	AB	AB	AB	AB	BB	BB	BB	BB	BB	NoCall	AB	AB	AB	NoCall	BB	Affx-152042266	1001	3907278		+								GTTTCGAAGGTTGGAGAGTGACCCCAAAGTGAAAG[A/G]GATACTTCCATTCAGGTGGTTGAAACTCAAATTCA	A	G														Aradu.A01
AX-147208465	AB	AB	AA	AA	AA	AA	AA	AA	AA	BB	BB	BB	BB	BB	AA	AA	AA	AA	AA	AA	Affx-152069968	1001	3910739		+								GACAAGTATTCATTTTCAACTCAATTATGTAGGTA[C/T]GGATATGTTACTCCGAAAGATGTACCTTCGTTGAT	T	C														Aradu.A01
AX-147208466	AB	AB	BB	BB	BB	BB	BB	BB	BB	BB	BB	BB	BB	BB	AA	AA	BB	BB	AA	AA	Affx-152077575	1001	3910768		+								TAGGTATGGATATGTTACTCCGAAAGATGTACCTT[C/T]GTTGATTCAACAACATATAATTAAAGGAGAAATAT	T	C														Aradu.A01
AX-147208467	AA	AA	AA	AA	AB	AB	AA	AB	AB	AA	AA	AA	AA	AA	AA	AA	AA	AA	AA	AA	Affx-152052790	1001	3910799		+								CCTTCGTTGATTCAACAACATATAATTAAAGGAGA[A/G]ATTTTGGACTCGTTATGGAGGTAGTTATCTTCTGT	A	G														Aradu.A01
AX-147208468	AB	AB	BB	AB	BB	BB	BB	BB	BB	AA	AA	AA	AA	BB	BB	BB	BB	BB	BB	BB	Affx-152064893	1001	3915849		+								TTAACCGCAACACCATTCTGAATTTCCAACTTGTG[A/G]AGCTCGGATTCGATGGTCTTGGCAATCTTGGCGTC	A	G														Aradu.A01
AX-147208469	AA	AA	AB	AB	AB	AB	AB	AB	AB	AB	AB	AB	AB	AB	AA	AA	AA	AA	AA	AA	Affx-152083386	1001	3915984		+								ATGACGACGGCTTGCTGCTTGATGAAGTTGTAGAG[A/C]TGTTGGTGGAAGTTGCTGTCGAAGGAGAAGCAATT	A	C														Aradu.A01
AX-147208470	BB	BB	BB	BB	BB	BB	BB	BB	BB	BB	BB	BB	BB	AA	BB	BB	BB	BB	BB	BB	Affx-152073085	1001	3916004		+								GATGAAGTTGTAGAGCTGTTGGTGGAAGCTGCTGT[C/T]GAAGGAGAAGCAATTTTCAGTGTCTCCTGCTACGC	T	C														Aradu.A01
AX-147208471	AA	AA	AA	AA	AA	AA	AB	AB	AB	BB	BB	BB	BB	BB	AA	AA	AA	AA	AA	AA	Affx-152075031	1001	3916745		+								AATATAATATGTGTCTGTCTTTTCCGGGTAGTTCA[A/G]GTCGTCAATTGTAGATATAGATGTCAAAAGCTGCA	A	G														Aradu.A01
AX-147208472	BB	BB	BB	BB	BB	BB	BB	BB	BB	BB	BB	BB	BB	BB	BB	BB	BB	BB	BB	BB	Affx-152037658	1001	3918336		+								TTGGCAACATTCCAGTCCCTTGCTTTGAGAAATCT[A/G]GCTAGTGTTTCAGTTGGATATCCCTGATGCATGTT	A	G														Aradu.A01
AX-147208473	AB	AB	BB	BB	BB	BB	BB	BB	BB	AA	AA	AA	AA	AA	BB	BB	BB	BB	BB	BB	Affx-152046947	1001	3946283		+								ATGGAACTCGTTCCATACTCCGAACCAAACACTTC[A/C]ACTCCACCCTGGCAAGAAATGTTCCGATCCGCCTC	A	C														Aradu.A01
AX-147208474	BB	BB	BB	BB	BB	BB	BB	BB	BB	BB	BB	BB	BB	BB	BB	BB	BB	BB	BB	BB	Affx-152032701	1001	3946524		+								TCCTCTACGCCGTCTCGAAGCTTCTAGAAGCATAC[A/C]TAAGACCCCTCCAATGGGCTGTACTATGCTCAATT	A	C														Aradu.A01
AX-147208475	AA	AA	AA	AA	AA	AA	AA	AA	AA	AA	AA	AA	AA	AA	AA	AA	AA	AA	AA	AA	Affx-152062380	1001	3946928		+								ATGTCGACTCTGAGTTCTTTTAGGAGTAACAGCTT[C/T]AGGAGGAGTGCGATTAGTGCTTTTTTCACCAGAGG	T	C														Aradu.A01
AX-147208476	BB	BB	BB	BB	BB	BB	BB	BB	BB	BB	BB	BB	BB	BB	BB	BB	BB	BB	BB	BB	Affx-152072927	1001	3947295		+								TTACCGGGATTAAGCATTTCGTGGTGACTAGCTCT[A/G]GGAACTCATCTGCACAGACAAAGGCCTTGATGAAG	A	G														Aradu.A01
AX-147208477	BB	BB	BB	BB	AA	AA	AA	AA	AA	BB	BB	BB	BB	BB	BB	BB	BB	BB	AA	AA	Affx-152050622	1001	3947660		+								ATTTGGGTTTTGTACTATCTCATCACGTCAGAGTC[C/T]GGTGGAGTAACAGAACAAGTGATGTGTATGCTTCC	T	C														Aradu.A01
AX-147208478	AB	AB	AA	AA	BB	BB	BB	BB	BB	AA	AA	BB	BB	AA	AA	AB	AA	AA	AB	AB	Affx-152027060	1001	3969902		+								AGGGCACATTTGATGAACAAATGCCGGAGTTCATT[A/G]GAGCTTTTCTTTGCAATGTGGTTTGTGATGGGAAA	A	G														Aradu.A01
AX-147208479	AB	AB	BB	AB	BB	BB	BB	AB	BB	BB	BB	AA	NoCall	BB	BB	BB	AB	NoCall	BB	BB	Affx-152067199	1001	3970252		+								CATTGCAATCATAATGATTGTTCTCAAACATCCAT[A/C]AATGAGGATCAAGTAAGTAATAATGAATTTATTTA	A	C														Aradu.A01
AX-147208480	AB	AB	AB	AB	AB	AB	AB	AB	AB	AA	AA	AB	AB	BB	AB	AB	AB	AB	AB	AB	Affx-152035850	1001	3973125		+								GATATCAGGTTCTGCAACAACAAACTACTTCATTC[A/G]ATTGCCAAAGGCGCGAGACATTTAGGACGCCTCTT	A	G														Aradu.A01
AX-147208481	BB	BB	BB	BB	AA	AA	AA	AA	AA	BB	BB	BB	BB	BB	BB	BB	BB	BB	BB	BB	Affx-152058262	1001	3986510		+								AATCCAGTGGAATCTTGCTCTCTTCATGGTTAAAC[A/G]ACCCATCTTTGATCATGTTGTTTATGATCACCGAA	A	G														Aradu.A01
AX-147208482	NoCall	NoCall	BB	BB	BB	BB	BB	BB	BB	NoCall	AA	NoCall	NoCall	AA	BB	BB	BB	BB	BB	BB	Affx-152057884	1001	3990799		+								ATGTATTGCTTCAACTATTTGATTAATAAGAAAAC[C/T]AGAAGTGTTTGGAGTTCAAGGACTATACACTGACT	T	C														Aradu.A01
AX-147208483	AA	AA	AA	AA	AA	AA	AA	AA	AA	AA	AA	AA	AA	AA	AA	AA	AA	AA	AA	AA	Affx-152052928	1001	4014270		+								ATTTTGAGTGGCTCTGTTCCTCAAAAACTCAGAGG[A/G]AAGAAGGTCATACTCATGCTTTTTACACCTAACAA	A	G														Aradu.A01
AX-147208484	BB	BB	BB	BB	BB	NoCall	BB	BB	BB	BB	BB	BB	BB	BB	BB	BB	BB	BB	BB	BB	Affx-152083004	1001	4014715		+								GAAGTTGGGCAAAGTGGGGATGTGCTACTTTTTGT[A/G]AAAGAGGTTCAAAACATTTTTGAAACATCATCTTC	A	G														Aradu.A01
AX-147208485	BB	BB	NoCall	BB	NoCall	AA	AA	AA	AA	BB	BB	BB	BB	BB	BB	BB	BB	BB	BB	BB	Affx-152038728	1001	4014751		+								AAAGAGGTTCAAAACATTTTTGAAACATCATCTTC[G/T]GCCCAAAATTTTGCATACCATTTGGGACATGCCCT	T	G														Aradu.A01
AX-147208486	AB	AB	BB	BB	BB	BB	BB	BB	BB	AA	AA	AA	AA	BB	BB	BB	BB	BB	BB	BB	Affx-152030376	1001	4015112		+								AACTTGTATGTATATAGTGCATTTTTGCTACAACA[A/G]TGAATGAGCATAGGAAGCACATAGAGAATGATGCA	A	G														Aradu.A01
AX-147208487	AB	AB	BB	BB	AA	AA	AA	AA	AA	AA	AA	AA	AA	AA	BB	BB	BB	BB	BB	BB	Affx-152042263	1001	4017363		+								AACATTGGTAACAACATCATTGTTGAATCTCATAA[A/G]CAATTGTGTGATTCTACTAATAACAACAATGATGA	A	G														Aradu.A01
AX-147208488	BB	BB	BB	BB	AA	AA	AA	AA	AA	BB	BB	BB	BB	BB	BB	BB	BB	BB	BB	BB	Affx-152037220	1001	4017783		+								GTTGTGGACACTAATATTGAAGGAAATGTTGTTGT[C/T]CTTAACCAGAATAGTGCTTTGAGGGAATGTCTAAC	T	C														Aradu.A01
AX-147208489	AB	NoCall	AA	AA	AB	AB	AB	AB	AB	AA	AA	NoCall	NoCall	AB	NoCall	AA	AA	AA	AA	AA	Affx-152078711	1001	4021101		+								GGGTCAGATGGATTGACCACAACTTGAGGATTTTC[A/G]CTATACAAGTTTGGAACTGCACTATAGTAGAGCTG	A	G														Aradu.A01
AX-147208490	BB	BB	BB	BB	BB	BB	BB	BB	BB	BB	BB	BB	BB	AA	BB	BB	BB	BB	BB	BB	Affx-152033765	1001	4021209		+								GTTGGGACTTCAGGAGCTGTCTGTCCATAATACTC[A/G]GAGCCAGCAACAGGTGTGTAAGAAAGTGACTGCCC	A	G														Aradu.A01
AX-147208491	AB	NoCall	AA	AA	AA	AA	AA	NoCall	AA	AA	AB	AA	AA	AA	AA	NoCall	NoCall	AA	AA	AA	Affx-152071424	1001	4021572		+								TTTGCAACTGATGCATCTGCATCAGTTACATTGCC[C/T]GAGGAATTCATATCTTCAACTTCCATGTCCACATC	T	C														Aradu.A01
AX-147208492	AB	AB	BB	BB	BB	BB	BB	BB	BB	AA	AA	AA	AA	AA	BB	BB	BB	BB	BB	BB	Affx-152057766	1001	4022103		+								CTAATCTCAATCTCTAACATATACTTTGACAAGGT[A/G]TCCTGATCTTGCAAATTGCCCTTTGACCTGTAAAA	A	G														Aradu.A01
AX-147208493	BB	BB	BB	BB	BB	BB	BB	BB	BB	BB	BB	BB	BB	BB	BB	BB	BB	BB	BB	BB	Affx-152057812	1001	4022431		+								TATTCCCAATCAATTCCCTTCCATGAGTTACATTT[A/G]TATGTTCACCACTACATCCATTCATTTGGGATCCA	A	G														Aradu.A01
AX-147208494	AB	AB	BB	BB	AA	AA	AA	AA	AA	AA	AA	AA	AA	AA	BB	BB	BB	BB	BB	BB	Affx-152028596	1001	4023619		+								GGCACTTTACTTGATCCATCATCCATTTCATCATC[A/G]CTATATTGCCCAAGCAGCAGCAATGGATTCTGTGG	A	G														Aradu.A01
AX-147208495	BB	BB	BB	BB	BB	BB	BB	BB	BB	BB	BB	BB	BB	BB	BB	BB	BB	BB	BB	BB	Affx-152029004	1001	4023682		+								TTCTGTGGTTGACCTGAGACAAAACGCCAGCTTAT[A/C]AGATACTACAAACACTGGATTATCAATAGTATAGC	A	C														Aradu.A01
AX-147208496	AB	AB	BB	BB	AB	AB	AB	AB	AB	AA	AA	AA	AA	AA	BB	BB	BB	BB	BB	BB	Affx-152052668	1001	4033590		+								GTAGGCTTCAATGATCTTGAACTATAAGTCGTCCG[C/T]GGTCGTCCTGGAAAGTTATCTGAAGAAACAATATT	T	C														Aradu.A01
AX-147208497	AA	AA	AA	AA	AA	AA	AA	NoCall	AA	NoCall	AA	AA	NoCall	BB	AA	AA	AB	NoCall	BB	BB	Affx-152063308	1001	4042724		+								CTCAGACCAAGCTTCAACATTCTGTGGATCCTGTT[A/G]CCGAAGGTGTTGGGATCATCAAGGCTGAACCCAGA	A	G														Aradu.A01
AX-147208498	AB	AB	BB	BB	BB	BB	BB	BB	BB	AA	AA	AA	AA	BB	BB	BB	BB	BB	BB	BB	Affx-152049788	1001	4043372		+								ACATAGTCCTTGAGGCTAGTCATCTCATCACCACT[C/T]TTGGTGGAATGGTACCTGAGAAGTTCAGCAATCTT	T	C														Aradu.A01
AX-147208499	BB	BB	AA	AA	AA	AA	AA	AA	AA	BB	BB	BB	BB	AA	BB	BB	BB	BB	BB	BB	Affx-152044775	1001	4043663		+								AAGCCAAGGTATTCAGGAATCAACTCCTCACAGTT[A/G]TCCATGATGAAGACTCGGCGAACATAGAGCTTGAT	A	G														Aradu.A01
AX-147208500	AA	AA	BB	BB	BB	BB	BB	BB	BB	AB	AB	AB	AB	BB	AA	AA	AA	AA	AA	AA	Affx-152066259	1001	4043717		+								CGAACATAGAGCTTGATGTTGTTTGGCTTTTTCCT[C/T]GTGTCAAAGAGATCAAAGGGTGCCCTCTTGGGAAC	T	C														Aradu.A01
AX-147208501	BB	BB	BB	BB	BB	BB	BB	BB	BB	AA	AA	BB	BB	BB	BB	BB	BB	BB	BB	BB	Affx-152061628	1001	4044050		+								TCTTCCTCATCCTCGTCATCAGAAATTTCCTTCTC[A/G]GTTGTCTTCTCAATCCAGAGAGAAATTGGGTAGCT	A	G														Aradu.A01
AX-147208502	AB	AB	AA	AA	BB	BB	BB	BB	BB	BB	BB	BB	BB	BB	AA	AA	AA	AA	AA	AA	Affx-152083077	1001	4045408		+								GGGGAGGGTTTATGTTTTATATGACGAAAAAGGGT[G/T]GTTTCTAGATCCTTCTATGAGGCAAGAATAATGGT	T	G														Aradu.A01
AX-147208503	BB	BB	BB	BB	BB	BB	NoCall	BB	BB	BB	BB	BB	BB	AA	AB	AB	BB	BB	BB	BB	Affx-152054410	1001	4047379		+								CTTCTCTGCTGCTGAATTGTGTCAACAACAACAAA[C/T]TATTCTCAACTTCCAAACTCAGCATGCATGGCACT	T	C														Aradu.A01
AX-147208504	AA	AA	BB	BB	AA	AA	AA	AA	AA	AA	AA	AA	AA	AA	AA	AA	AA	AA	AA	AA	Affx-152065595	1001	4050068		+								TTGAACAGATGATTGTGGGTTTAAAGGAGGTTCTT[A/G]TTGGCATGAGATCTAATGGTATGTTTTAAGATCTT	A	G														Aradu.A01
AX-147208505	AB	AB	AA	AA	BB	BB	BB	BB	BB	AA	AA	AA	AA	BB	AA	AA	AA	AA	AA	AA	Affx-152046829	1001	4052801		+								AGCTAATCCAGCGTATAATAATTAATCAGTTAACC[A/C]CTGATCATTGATTCCAAATTCCACTTAACATATCC	A	C														Aradu.A01
AX-147208506	BB	BB	BB	BB	BB	BB	BB	BB	BB	BB	BB	BB	BB	AA	BB	BB	BB	BB	BB	BB	Affx-152082846	1001	4053019		+								TCGTCTTTGTTGGCCGATTGGAACTCATACGCCGC[C/T]TCTCAGGAATCCTCCACTTTGATGCCCTTTGATAT	T	C														Aradu.A01
AX-147208507	BB	BB	BB	BB	BB	BB	BB	BB	BB	BB	BB	BB	BB	BB	BB	BB	BB	BB	BB	BB	Affx-152060530	1001	4056372		+								GTGCGCCATAGCTATGTTCTTTCTGTGATGTTCTC[C/T]GTTATACAGGTATATCCTTAACATCTTTTTAGCAT	T	C														Aradu.A01
AX-147208508	AA	AA	AA	AA	AA	AA	AA	AA	AA	BB	BB	AA	AA	AA	AA	AA	AA	AA	AA	AA	Affx-152058299	1001	4057115		+								TGAGATTTCTGACTTCTGCTTTTACCTCTTCAATA[A/G]TGAGATGTTTTGGGAGGTGACACTGTTTTGGTTAA	A	G														Aradu.A01
AX-147208509	AA	AA	AA	AA	AA	AA	AA	AA	AA	AA	AA	AA	AA	BB	AA	AA	AA	AA	AA	AA	Affx-152065462	1001	4090997		+								CATGGAAGAACAGTTTAAACAGCACTTCAGATTCA[G/T]TAGCATCATGGAACAATTCTACTTCAACACCATGC	T	G														Aradu.A01
AX-147208510	BB	BB	BB	BB	BB	BB	BB	BB	BB	BB	BB	BB	BB	BB	BB	BB	BB	BB	BB	BB	Affx-152059540	1001	4091915		+								AGAATCCCAGAAGACCTTGGAAGATGCAGAGAGAT[C/T]AAGGTCATAGATTTCTCCGAAAACCTTCTGACAGG	T	C														Aradu.A01
AX-147208511	BB	BB	BB	BB	BB	BB	BB	BB	BB	BB	BB	BB	BB	BB	BB	BB	BB	BB	BB	BB	Affx-152037224	1001	4092194		+								CTAACAGGAAAACTCCCAGATAGTCTTTCTGAGTG[C/T]CAAGAACTTGAGGCACTTGATCTTTCATACAACAA	T	C														Aradu.A01
AX-147208512	AB	AB	BB	BB	AA	AA	AA	AA	AA	AB	AB	NoCall	AB	NoCall	BB	BB	BB	BB	BB	BB	Affx-152073989	1001	4092317		+								CTCTTGCTTCTTGCCAATGATTTATCCGGCGTTAT[C/T]CCGCCGGATATAGGTAACTGCACTAGCCTATACCG	T	C														Aradu.A01
AX-147208513	AA	AA	AA	AA	AA	AA	AA	AA	AA	AA	AA	AA	AA	AA	AA	AA	AA	AA	AA	AA	Affx-152069823	1001	4092963		+								ATGTTTCCTTCAATGGCTTCTCTGGTGAATTACCA[A/G]ACACACCATTCTTCCATAAGCTCCCTCTCAGTGAT	A	G														Aradu.A01
AX-147208514	AB	BB	AB	AB	NoCall	BB	BB	AB	NoCall	AB	NoCall	AB	AB	BB	AB	AB	AB	AB	NoCall	AB	Affx-152034551	1001	4093142		+								CTCCTTAGCACCAGTACTGCACTGGTGCTCCTAAC[A/G]GTCTGCGTCCTGATTCGTTCACGATTGAACGAATC	A	G														Aradu.A01
AX-147208515	BB	BB	BB	BB	BB	BB	BB	BB	BB	AA	AA	AA	AA	AA	BB	BB	BB	BB	BB	BB	Affx-152048086	1001	4100925		+								TTCTGTTTCCTTCCTTTCTAATGCCAACTTCAGAC[C/T]TGCAATCTGCACAAATTTCCGGAAACGTTTGTATT	T	C														Aradu.A01
AX-147208516	AB	AB	AA	AA	AA	AA	AA	AA	AA	BB	BB	BB	BB	BB	AB	AB	AA	AA	AA	AA	Affx-152044726	1001	4101878		+								GTCTCCCCAATTGCATTAACCTCAGGATTTATGTG[A/G]ACAAACATCAAAGTTTTTGCATGCCCACCTATTCA	A	G														Aradu.A01
AX-147208517	AA	AA	AA	AA	BB	BB	BB	BB	BB	AA	AA	AA	AA	AA	AA	AA	AA	AA	AA	AA	Affx-152050208	1001	4102361		+								TGTGTGAGCTTGCTATTTCTATAAGGAATATGAGG[A/G]CTTTTTTGTGCAAGAGCAGAGATAACATCTCCAAG	A	G														Aradu.A01
AX-147208518	AB	AB	AA	AA	AA	AA	AA	AA	AA	AA	AA	BB	BB	BB	AA	AA	AA	AA	AB	AB	Affx-152043777	1001	4102764		+								TCTTGGGTACAAGTGACTGGAACTATGAATGCATC[A/G]GGGACATTTAGACCATTTAGTTGAGAGTTGTTTCG	A	G														Aradu.A01
AX-147208519	NoCall	NoCall	BB	BB	NoCall	NoCall	BB	BB	NoCall	AA	AA	BB	BB	BB	BB	BB	NoCall	BB	BB	AB	Affx-152084388	1001	4106089		+								GTGCCTTGGGAAGTAAGCAAGGATGAGAAATCTTT[A/G]ACTACCTTGCTAAGAAGGGTATCAATTACCTACAA	A	G														Aradu.A01
AX-147208520	AA	AA	AB	AB	AB	AB	AB	AB	AB	NoCall	AA	AA	AA	BB	AB	NoCall	AB	AB	AB	AB	Affx-152062921	1001	4107430		+								ATGAAGTAATTCTCACAGTCCCACCATACTTCCAT[A/G]CTCCCTCTCCACCGGATAACTTCCATTCATGGTAC	A	G														Aradu.A01
AX-147208521	BB	BB	NoCall	NoCall	BB	BB	BB	BB	BB	BB	BB	BB	BB	NoCall	NoCall	NoCall	BB	BB	BB	BB	Affx-152068529	1001	4108631		+								CGAGGGTGGACTTTGTTGAGGACATTGCAAAGAAT[A/G]AGTCCATTCCGAAGCGCATTGCGGAATTCTTCTTC	A	G														Aradu.A01
AX-147208522	AA	AA	AA	AA	AA	AA	AA	AA	AA	AA	AA	AA	AA	AA	AA	AA	AA	AA	AA	AA	Affx-152054510	1001	4141418		+								TTGCTGTGATGTGCCTTTTAGGTAAACCCCTCAGA[C/T]GTTATAATTTTGGAAGGGATCCTTGTTTTCCATGA	T	C														Aradu.A01
AX-147208523	AA	AA	AA	AA	BB	BB	BB	BB	BB	AA	AA	AA	AA	AA	AA	AA	AA	AA	AA	AA	Affx-152066800	1001	4143724		+								TTCAGTGGGGAGAGTATGGAGAATGCTTTACGAGC[A/G]TGCTGTAAAGGTATCAAGATCGGGAAAATTCTAAT	A	G														Aradu.A01
AX-147208524	AB	AB	BB	BB	AA	AA	AA	AA	AA	AA	AA	AA	AA	AA	BB	BB	BB	BB	BB	BB	Affx-152028375	1001	4144562		+								AAGTTTCCTAGAATAAAAATAGTGACATCTGAGAT[C/T]GAGATTGGTTTGAATAAAGATTACCGCGTCATACC	T	C														Aradu.A01
AX-147208525	BB	BB	BB	BB	BB	BB	BB	BB	BB	BB	BB	BB	BB	BB	BB	BB	BB	BB	BB	BB	Affx-152050566	1001	4147026		+								GTGAAGTCACCATTGATGTAATTTGGAGAGTCAAA[A/G]TACACCAAATTGAGGTTTGCATTTGGAATATCAAA	A	G														Aradu.A01
AX-147208526	AB	AB	AA	AA	BB	BB	BB	BB	BB	BB	BB	BB	BB	BB	AA	AA	BB	BB	BB	BB	Affx-152059221	1001	4147252		+								GCCTAATTAGCTTTGTTGTAACAGAATTTGGTGCA[C/T]TTTTTTCAATAGAATTTTGGTTTCTTGTTTGTTTT	T	C														Aradu.A01
AX-147208527	BB	BB	BB	BB	AA	AA	AA	AA	AA	BB	BB	BB	BB	BB	BB	BB	BB	BB	BB	BB	Affx-152081709	1001	4147264		+								TTGTTGTAACAGAATTTGGTGCACTTGTTTCAATA[A/G]AATTTTGGTTTCTTGTTTGTTTTGTTGATATGACA	A	G														Aradu.A01
AX-147208528	AA	AA	AA	AA	AA	AA	AA	AA	AA	AA	AA	AA	AA	BB	AA	AA	AA	AA	AA	AA	Affx-152033621	1001	4149317		+								TCATAGGCCTCAGCGATTCTATCATCCCTACACAG[G/T]GCCCTAACAAACGTGGCATAAGAAGCTGTCTCAAG	T	G														Aradu.A01
AX-147208529	BB	BB	BB	BB	BB	BB	BB	BB	BB	AA	AA	BB	BB	AA	BB	BB	BB	BB	BB	BB	Affx-152056050	1001	4149434		+								TCCAACAACCTAGACTTACATAACCCATGTAGCAG[A/G]GTGTTATACGTGCACGAATTCGGACAGCACCCCTT	A	G														Aradu.A01
AX-147208530	AA	AA	AA	AA	AA	AA	AA	AA	AA	BB	BB	BB	BB	AA	AA	AA	AA	AA	AA	AA	Affx-152059800	1001	4149752		+								CCCCTACTCAGCATACAATACCCTTTCATAATCGT[A/G]TTGTATAAAAAGCAATCGGGCTTAAACCCTTCCTC	A	G														Aradu.A01
AX-147208531	BB	BB	AB	AB	AB	AB	AB	AB	AB	AB	AB	AB	AB	AA	AB	AB	AB	AB	AB	AB	Affx-152066160	1001	4150355		+								GGGTCAATGGAAGCATTTGCGGAATCGGAGGTTTT[G/T]ATTATGGAGTTGAAGACGGTCTTGGCTTCTTGGAG	T	G														Aradu.A01
AX-147208532	AB	AB	BB	BB	BB	BB	BB	BB	BB	AA	AA	AA	AA	AA	BB	BB	AA	AA	AA	AA	Affx-152078044	1001	4160100		+								AGGAGTGCAGGTGTAGAAACTTGAGGTGGAAATAG[A/C]GTCGGTATTGGCAACGTTGAAGCTATGCTTGAGTT	A	C														Aradu.A01
AX-147208533	AA	AA	BB	BB	BB	BB	BB	BB	BB	AA	AA	AA	AA	AA	AA	AA	BB	BB	BB	BB	Affx-152028306	1001	4160384		+								CTTGTCCCAGTCATCAACCAATTCTTCAGAAGCTA[A/G]CCGTTTTGTCCCAAGTGCTTTGAACCAAATAAGTG	A	G														Aradu.A01
AX-147208534	AA	AA	AA	AA	AA	AA	AA	AA	AA	AA	AA	BB	BB	BB	AA	AA	AA	AA	AA	AA	Affx-152058352	1001	4160893		+								TGGACACCATACTTATCTGATCCTAACATCGACCA[A/G]TTGGAACCTAAGTGGAGTGACTGAGGTGGAGCACC	A	G														Aradu.A01
AX-147208535	AB	AB	BB	BB	AA	AA	AA	AA	AA	BB	BB	AA	AA	AA	AA	AA	AA	AA	AA	AA	Affx-152076488	1001	4162021		+								AGAGGATAGGGGGTCTAACCAGTGCAGATCCAATC[A/G]CCAATTCGAGGTAGCCACTTGGAATCAGAAGGGGT	A	G														Aradu.A01
AX-147208536	AB	AB	BB	BB	BB	BB	BB	BB	BB	AA	AB	AA	AA	AA	BB	BB	BB	BB	BB	BB	Affx-152029516	1001	4171640		+								CAAACTGCTGATTTGGTTTGCCTTTGTTCTTACAA[A/G]AACTCCATTCAGCTTCCTCTTCTTGGAATTGATCC	A	G														Aradu.A01
AX-147208537	AB	AB	AA	AA	AA	AA	AA	AA	AA	BB	BB	AA	AA	BB	AA	AA	AA	AA	AA	AA	Affx-152066728	1001	4179859		+								CTCGCACGATCCTTCGGTTCTGCTTCCAACATTGT[A/G]GCTTCTTCTCTTGATTCCTATGGTCTCTCTCTCAT	A	G														Aradu.A01
AX-147208538	AB	AB	BB	BB	BB	BB	BB	BB	BB	AA	AA	AA	AA	AA	BB	BB	BB	NoCall	BB	BB	Affx-152077390	1001	4181472		+								CCTACTAAACTTTACAGGAAGCATAAAGATCTTGT[G/T]CTTGGTTTCTTCAAGAATGCAAGTTGCATGCTTAG	T	G														Aradu.A01
AX-147208539	AA	AA	AA	AA	BB	BB	BB	BB	BB	AA	AA	AB	AB	AA	AA	AA	AA	AA	AA	AA	Affx-152050434	1001	4181787		+								AGGAAAAGGAAAAGGGGTTTAGGAGAGCAAATATG[C/T]CGCCCATATCAAGAAATACAAGATGCTAGGCAGCA	T	C														Aradu.A01
AX-147208540	BB	BB	AA	AA	BB	BB	BB	BB	BB	BB	BB	BB	BB	AA	AB	AB	AB	AB	AB	AB	Affx-152027004	1001	4181926		+								TCATGTCATCACTGTATGGTTTGTCAAATGAACAC[A/G]CTCCAATCGGATGTGGCTACCTGAACAATGTTGAT	A	G														Aradu.A01
AX-147208541	BB	BB	BB	BB	BB	BB	BB	BB	BB	BB	BB	BB	BB	BB	BB	BB	BB	BB	BB	BB	Affx-152059128	1001	4182161		+								TATCACTCCGCTGCCACTTGTTGCTAGAAATGAAG[G/T]CTACCAAGTAAGTATTTGTTTGACAATGGTTTATA	T	G														Aradu.A01
AX-147208542	BB	BB	AB	AB	BB	BB	BB	BB	BB	AA	AA	BB	BB	BB	BB	NoCall	AB	AB	AB	NoCall	Affx-152026943	1001	4243004		+								AAAGTTAAACCTAGGGCTGTAACATTTGAGAGACA[A/G]AGGTTTGATTGGTTGAATGAAGTTTGAGATTTATA	A	G														Aradu.A01
AX-147208543	BB	BB	BB	BB	AB	AB	BB	AB	BB	BB	BB	BB	BB	AA	BB	BB	BB	BB	BB	BB	Affx-152053434	1001	4269685		+								TCTTGCACTTACCGCAAATCCGATCCTTTCAAGAT[C/T]GGAAAATGGAACTGGTAAAAAGTTAGTTTTATGGA	T	C														Aradu.A01
AX-147208544	AA	AA	AA	AA	AA	AA	AA	AA	AA	AA	AA	AA	AA	AA	AA	AA	AA	AA	AA	AA	Affx-152061526	1001	4270413		+								TCTAAATTGACTGATTTTTCACCATGATGCAGAGA[C/T]AAGAGATAAGCTGATAAAGAGCAACGAGGACTTTG	T	C														Aradu.A01
AX-147208545	BB	BB	BB	BB	BB	BB	BB	BB	BB	BB	BB	BB	BB	BB	BB	BB	AA	AA	AA	AA	Affx-152026809	1001	4271187		+								GCATGTCATGAGAGTCTTCTAGAAGACATTGACAC[A/G]AAAAATGTCCTCGAGAGGCTCCAGAATGCGTCGCT	A	G														Aradu.A01
AX-147208546	BB	BB	AA	AA	AA	AA	AB	AB	AB	AB	AB	AB	AB	AB	BB	BB	BB	BB	BB	BB	Affx-152033210	1001	4292000		+								GCTGATTTTGTCCATGCTTTCATGATGGGCTTCGA[C/T]GTCATAGATGCCATCGCTCTACTCCGTATGGATGA	T	C														Aradu.A01
AX-147208547	BB	BB	BB	AB	BB	BB	BB	BB	BB	BB	BB	BB	BB	BB	AB	NoCall	AB	NoCall	AB	AB	Affx-152077403	1001	4293154		+								TTGAAATCAATCGTTTCTAATAATTGTTCCTTTCA[G/T]CCCCCAAAAAGAAATCCTGCTGCTTGTTCCTCATT	T	G														Aradu.A01
AX-147208548	BB	BB	BB	BB	BB	BB	BB	BB	BB	BB	BB	BB	BB	BB	BB	BB	BB	BB	BB	BB	Affx-152044523	1001	4294850		+								GCCTCCTTAAACTTTTCCTCATCAAGAAACCGTGA[C/T]GGTATGTCTTTCTCTGAACAGAACAAACAAGGTTA	T	C														Aradu.A01
AX-147208549	AB	AB	BB	BB	BB	BB	BB	BB	BB	AA	AA	AA	AA	AA	BB	BB	BB	BB	BB	BB	Affx-152075650	1001	4295051		+								CCACCACCAACTCGTAAAACATTATCTTTTAAATC[A/G]ATTATACACTGCATTTATGAGCCAAAATTGTAAGA	A	G														Aradu.A01
AX-147208550	BB	BB	BB	BB	BB	BB	BB	BB	BB	BB	BB	BB	BB	BB	BB	BB	BB	BB	BB	BB	Affx-152052478	1001	4297401		+								TGCTGGAAAGCACTGGGGTTTACAGCGGATCCATC[A/G]GCATTTAAACTCAATTCATTGGCAGTTCCACTGAA	A	G														Aradu.A01
AX-147208551	BB	BB	BB	BB	BB	BB	BB	BB	BB	AB	AB	BB	BB	BB	BB	BB	BB	BB	BB	BB	Affx-152070280	1001	4305608		+								GGAAGAGACAGAAGGGCAAAAATTCTCAAGCATCT[A/G]GTCCATCTTCCCCATCTCCAAGTGCATGCAATTCA	A	G														Aradu.A01
AX-147208552	AA	AA	AA	AA	AA	AA	AA	AA	AA	AA	AA	AA	AA	AA	AA	AA	AA	AA	AA	AA	Affx-152048617	1001	4309825		+								TCTGTGAAGCAGGTTGATTTACATGGACTTTTGTC[A/G]ATGGTTCCTCTTCCTTTGACCCAAGGAGTAGTGCT	A	G														Aradu.A01
AX-147208553	BB	BB	AB	AB	AB	AB	AB	AB	AB	BB	BB	AB	AB	AA	AA	AA	AA	AA	AA	AA	Affx-152055650	1001	4310084		+								ATCTTTCAAGCATCCGTCTTTTATTGCATGTCATC[A/C]ACTCTATGCTGATGACATGTAAATGATTTTCCTCA	A	C														Aradu.A01
AX-147208554	AB	AB	BB	BB	BB	BB	BB	BB	BB	AA	AA	AA	AA	BB	BB	BB	BB	BB	BB	BB	Affx-152047151	1001	4324704		+								AGGGACCTACTTCGGCTCCATCCAGTAGTGATGCT[A/G]ATATTGTTTGTGTTCCATCTCCGCCTCTTCCTTTG	A	G														Aradu.A01
AX-147208555	NoCall	AB	BB	BB	BB	BB	BB	BB	BB	AA	NoCall	AB	AB	BB	BB	BB	BB	BB	BB	BB	Affx-152046730	1001	4326639		+								TGTTCACCATTGTAAAATAATTTCTTCTGTAGGAT[G/T]CACTCAAATCCAGTTTTGAAATATCAGTGGTTCCC	T	G														Aradu.A01
AX-147208556	NoCall	AB	BB	BB	BB	BB	BB	BB	BB	AA	AA	BB	BB	BB	BB	BB	BB	BB	BB	AB	Affx-152054928	1001	4339810		+								ATCTATTTCCTTTTGTAACTTAAGCTTAATCCTAG[A/G]AAGAATTTCATCCTTATACTTTTCAATTGGTATCC	A	G														Aradu.A01
AX-147208557	BB	BB	BB	BB	BB	BB	BB	BB	BB	AA	AA	BB	BB	BB	NoCall	BB	BB	BB	BB	BB	Affx-152076528	1001	4392432		+								TGAAATTTCTAAATGGGAATCAATAATCTGGCTTT[C/T]GGTTATGACTGCTTGGATATCAATTCTTTCCGAAT	T	C														Aradu.A01
AX-147208558	AA	AA	AA	AA	AA	AA	AA	AA	AA	AA	AA	AA	AA	AA	AA	AA	AA	AA	AA	AA	Affx-152071532	1001	4393579		+								CAACTTTTTGAGACTGCAGCACTATTTCTAACTGT[C/T]ATAGTTGTTGCCTTCATGTTACAGGTTATTTTCTT	T	C														Aradu.A01
AX-147208559	BB	BB	BB	BB	BB	BB	BB	BB	BB	AA	AA	AA	AA	BB	BB	BB	BB	BB	BB	BB	Affx-152080593	1001	4417332		+								TCAACTCTTCAAGTACAAAGAAAATCTCCTTACAT[A/C]TTTTTCCTGTCAAGTAATCTGGTAAGCTATTCTGT	A	C														Aradu.A01
AX-147208560	AA	AA	AA	AA	AA	AA	AA	AA	AA	AA	AA	AA	AA	BB	AA	AA	AA	AA	AA	AA	Affx-152035262	1001	4418563		+								GCTCATATTGTTACGGCGGTGATTGGATCCGGCGT[G/T]CTGTCTCTTGCTTGGAGCACTGCACAGTTAGGATG	T	G														Aradu.A01
AX-147208561	AA	AA	AA	AA	AA	AA	AA	AA	AA	AA	AA	AA	AA	AA	AA	AA	AA	AA	AA	AA	Affx-152042680	1001	4420623		+								TTTGTGGCAAAATTCCACAAAGTGAAACTACCCCT[A/C]TTGCCCCGTTTTGAGATCAACCTCTTCAGGTTCTT	A	C														Aradu.A01
AX-147208562	AA	AA	AA	AA	AA	AA	AA	AA	AA	BB	BB	AA	AA	AA	AA	AA	AB	AB	AA	AA	Affx-152064412	1001	4432480		+								GGTAATAAAAGTACTTGGTTTGCTGGTTTCCTTCA[A/G]TTTTTGGCCTTATATGGGACTTGTATAGCATATGT	A	G														Aradu.A01
AX-147208563	BB	BB	BB	BB	BB	BB	BB	BB	BB	AA	AA	AA	AA	BB	BB	BB	BB	BB	BB	BB	Affx-152032802	1001	4432769		+								GTTTGTATATGGTGATGTTTGGGTTGGTCCAGATT[G/T]TGATGTCGTTCATACCAGATCTTCATAACATGGCA	T	G														Aradu.A01
AX-147208564	BB	BB	BB	BB	AA	AA	AA	AA	AA	AA	AA	AA	AA	BB	BB	BB	BB	BB	BB	BB	Affx-152078267	1001	4456527		+								GTTGAGAATTGGCTTCGGTTCAAATTCCCGGACAG[C/T]GATTTTGTGAATCAAACATATAACTTGAAACTTCC	T	C														Aradu.A01
AX-147208565	BB	BB	BB	BB	BB	BB	BB	BB	BB	AA	AA	BB	BB	AA	BB	BB	BB	BB	BB	BB	Affx-152063723	1001	4460231		+								GATAACAAGCTCTCCTCCTACATTGCTCAACATGG[A/C]ACCCGCAATTGGCGCCTTATCCCCAAGAATGCTGG	A	C														Aradu.A01
AX-147208566	AA	AA	AA	AA	AA	AA	AA	AA	AA	AA	AA	AA	AA	AA	AA	AA	AA	AA	AA	AA	Affx-152065002	1001	4462039		+								TATTATAGCAGGACAAACCTGGGCATATCATATGG[A/G]GCTGATAATACAGAAGCTGCCAAAGCTAGTACAGC	A	G														Aradu.A01
AX-147208567	BB	BB	BB	BB	BB	BB	BB	BB	BB	AA	AA	BB	BB	AA	BB	BB	BB	BB	BB	BB	Affx-152030893	1001	4462083		+								TACAGAAGCTGCCAAAGCTAGTACAGCACCATGAA[C/T]AGAGGCCATGGATGAACCAGAACTTGATTTTCTGC	T	C														Aradu.A01
AX-147208568	AB	AB	AA	AA	AA	AA	AA	AA	AA	BB	BB	BB	BB	BB	AA	AA	AA	AA	AA	AA	Affx-152081656	1001	4464605		+								TCAACATTGCTGCTTGTATCATCATGATGACTTGA[A/G]TGATATAGTCGAATGTTTGAGCACAAAACAGATAG	A	G														Aradu.A01
AX-147208569	BB	BB	BB	BB	BB	BB	BB	BB	BB	BB	BB	BB	BB	BB	BB	BB	BB	BB	BB	BB	Affx-152066810	1001	4468236		+								TTTCCTTTAGAACGACTTGACACAATGAAATTAAC[C/T]GGAGGTTCTACTATGGCAGCAGATTCCAACTTCCA	T	C														Aradu.A01
AX-147208570	BB	BB	BB	BB	AA	AA	AA	AA	AA	BB	BB	BB	BB	BB	BB	BB	BB	BB	BB	BB	Affx-152044067	1001	4472019		+								CAAAGAGGGTTCCACATAGGATAATATCGAAGTTG[C/T]TGCAGCTACTGTCTCAGAGAGATGCTCATTCTTGC	T	C														Aradu.A01
AX-147208571	AA	AA	AA	AA	AA	AA	AA	AA	AA	AA	AA	AA	AA	AA	AA	AA	AA	AA	AA	AA	Affx-152084298	1001	4472047		+								GAAGTTGCTGCAGCTACTGTCTCAGAGAGATGCTC[A/G]TTCTTGCTGTATTGTCCCCGATCAATTAACTTTAG	A	G														Aradu.A01
AX-147208572	AA	AA	AA	AA	AA	AA	AA	AA	AA	AA	AA	AA	AA	BB	AA	AA	AA	AA	AA	AA	Affx-152049545	1001	4475710		+								TCAACGTATCATACAAAGGCCGCCACTGAATACTC[A/G]ATGCAATCTTTTTCCTATATTTGTTGAGTAGTCTG	A	G														Aradu.A01
AX-147208573	BB	BB	BB	BB	BB	BB	BB	BB	BB	BB	BB	BB	BB	BB	BB	BB	BB	BB	BB	BB	Affx-152052977	1001	4475907		+								TTGTTACGGGACAAGTGAAATAGTTCAAGGCCCAT[C/T]TGAATAAGGGCTTCGACATCTTCCAAAGCTACATC	T	C														Aradu.A01
AX-147208574	BB	NoCall	AA	AA	AA	AA	AA	AA	AA	AA	AA	NoCall	NoCall	BB	AA	AA	AA	AA	AA	AA	Affx-152064431	1001	4520000		+								TGGCAGAACTCCATTACAGCATCCTAGCTTTTTAC[A/G]CCTGATATCAACCTTCCCAGACCCTCTTTCAGATT	A	G														Aradu.A01
AX-147208575	AB	AB	BB	BB	BB	BB	BB	BB	BB	AA	AA	AA	AA	AA	BB	BB	BB	BB	BB	BB	Affx-152040535	1001	4520075		+								GAAAGTGCAGGACAATAAATCAAAACATCATATGA[A/C]TGAATCACACCCTTCTTGGCAAGTAACTGAAGAGC	A	C														Aradu.A01
AX-147208576	AA	AA	BB	BB	BB	BB	BB	BB	BB	AA	AA	AA	AA	AA	AA	AA	BB	BB	BB	BB	Affx-152066175	1001	4520625		+								CATACTTGCTACAAGTCCTTGTGCGGTACAGCTGC[A/G]AAACATTTATAAATCTTGAAGTATTGAACTTTGAT	A	G														Aradu.A01
AX-147208577	BB	BB	BB	BB	BB	BB	BB	BB	BB	AA	AA	AA	AA	AA	BB	BB	BB	BB	BB	BB	Affx-152056711	1001	4520804		+								TCCCTCACAATCTTCACACACAAATGAACCTCCAA[C/T]CTCCTCAAAGTCTCAAAATTTTGATCACTCGGCCT	T	C														Aradu.A01
AX-147208578	BB	BB	BB	BB	BB	BB	BB	BB	BB	BB	BB	BB	BB	BB	BB	BB	BB	BB	BB	BB	Affx-152052599	1001	4520946		+								CTTCCAACAAGCACTGCCACTTGTTCAAGAAAAGT[A/G]TGGCCATCTTCAAACACAACCACAAATTTCCATCA	A	G														Aradu.A01
AX-147208579	BB	BB	AA	AA	AA	AA	AA	AA	AA	BB	BB	BB	BB	BB	AB	AB	AA	AB	AB	AB	Affx-152031300	1001	4521901		+								CCTGCTTAGTAGCCATTCCACAGAACATGACATCG[A/G]TGGTACGATCTATTTTTTCCCATACTTCGCCATAA	A	G														Aradu.A01
AX-147208580	AA	AA	AA	AA	AA	AA	AA	AA	AA	AA	AA	AA	AA	AA	AB	AB	AB	AB	AB	AB	Affx-152043006	1001	4522013		+								AATGTAAAACATATAGCCAGCAACAACTTGACTAT[C/T]AACCTTGTCAATCTTATCAAACTCAAAACTCGCCC	T	C														Aradu.A01
AX-147208581	AA	NoCall	BB	BB	BB	BB	BB	BB	BB	AA	AA	AA	AA	AA	BB	BB	BB	AB	BB	BB	Affx-152028069	1001	4522391		+								ATAAAGCGTCAATTTAAAAGCACCTCACTGCTTAA[A/G]GACTGTCTATAATAATCATAAAGTTGTTCTTCCGA	A	G														Aradu.A01
AX-147208582	BB	BB	BB	BB	BB	BB	BB	BB	BB	BB	BB	BB	BB	BB	BB	BB	BB	BB	BB	BB	Affx-152043384	1001	4538252		+								CTTATAATCTATATATACAAGTGCTATCTACATCA[C/T]TGCCTGAAGAAATTTGTCAATGATTTACCGTCCAA	T	C														Aradu.A01
AX-147208583	AA	AA	AB	AB	AB	AB	AB	AB	AB	AB	AB	AB	AB	AA	AB	AB	AB	AB	AB	AB	Affx-152077363	1001	4556338		+								TATGAATGTATGATACACCAACATAAATTATGCAT[C/T]CTCAAAGCCGAAAATTCGGAAAACACCTGCAATCA	T	C														Aradu.A01
AX-147208584	AA	AA	AA	AA	BB	BB	BB	BB	BB	BB	BB	BB	BB	AA	AA	AA	AA	AA	AA	AA	Affx-152037185	1001	4559989		+								ATTCTTGAAGGGGATTTTTTCGTCCATCGTGCGAA[C/T]TGCGAAGCGAAGAATCTAAAGCCGTTTTCTCTTCT	T	C														Aradu.A01
AX-147208585	BB	BB	BB	BB	BB	BB	BB	BB	BB	AB	AB	BB	BB	BB	BB	BB	BB	BB	BB	BB	Affx-152028826	1001	4563909		+								GTGCTTTATGAAAGGCTTCTTAGTAGAACAAAGCA[A/C]TTGAAGGTATGGATAAGCTATGCGGAATTTGAGGC	A	C														Aradu.A01
AX-147208586	NoCall	BB	BB	BB	BB	BB	BB	BB	BB	AA	AA	AA	AA	AA	BB	BB	BB	BB	BB	BB	Affx-152071786	1001	4567713		+								ACCATATCCTATGCTTCTGAATCTGACTCTTCCTC[C/T]TCGTCCTCGTACTCGCCATCACTTAATATCTCTGT	T	C														Aradu.A01
AX-147208587	BB	BB	AB	AB	AB	AB	AB	AB	AB	BB	BB	BB	BB	BB	AB	AB	AB	AB	AB	AB	Affx-152063474	1001	4567825		+								TGCTCATGCCTTTCTTTTGTCTTGGAGCCGCCAAC[A/C]TCCTCAAGTTTTCCATCACAGTTTGGAGGTTCTCT	A	C														Aradu.A01
AX-147208588	AB	AB	BB	AB	BB	NoCall	BB	NoCall	BB	AB	AB	AA	AA	AA	AB	AB	AB	AB	AB	AB	Affx-152042269	1001	4567953		+								CATCGACTGATCATATTTATCGACAATCGTCTTCT[G/T]AACTTAAAACCAAGAAGTTTCTTGAAAGACGACGA	T	G														Aradu.A01
AX-147208589	BB	BB	AB	BB	AB	NoCall	AA	AB	NoCall	BB	BB	BB	BB	BB	BB	BB	NoCall	AB	AB	NoCall	Affx-152031978	1001	4568169		+								ACCCATATCAAGTTTAAACCCATACACGATCCAGA[G/T]CCTAAGGTAGCTGGATATGGACATGAGAATTGGAT	T	G														Aradu.A01
AX-147208590	BB	BB	BB	BB	NoCall	NoCall	NoCall	NoCall	NoCall	NoCall	AA	AA	AA	AA	BB	BB	BB	BB	NoCall	NoCall	Affx-152031923	1001	4568308		+								ACTTCACCTGGATGGACTTCCAACAATTATCATGT[C/T]GGAAACGAGCATCAAGCCTCTTCCACTCCTCAACT	T	C														Aradu.A01
AX-147208591	BB	BB	BB	BB	NoCall	AB	AB	AB	AB	AB	AB	AB	AB	NoCall	BB	AB	BB	BB	AB	AB	Affx-152040135	1001	4568466		+								TTGTCAATGAACAAGTGCAGGTTAACAACTTGATA[G/T]TTTATTTCGTCGACCACAAAGGCCAAGGCCACAAC	T	G														Aradu.A01
AX-147208592	BB	BB	AA	AA	AA	AA	AA	AA	AA	BB	BB	BB	BB	BB	BB	BB	BB	BB	BB	BB	Affx-152071851	1001	4568812		+								GTCTTGCATCTACTTTTTGAATACTAGAGGGCAGT[G/T]CTGGAATTTGCTGTAGCTTCAGGCAATAACTCACA	T	G														Aradu.A01
AX-147208593	BB	BB	BB	BB	BB	BB	BB	BB	BB	BB	BB	BB	BB	BB	BB	BB	BB	BB	BB	BB	Affx-152040528	1001	4569028		+								GCAAAGTCTCTAGATTTGGCCAGCACTCTGCTCTA[G/T]AATCGCATCCTTTGAACTGTGTAAATGATTCCCGA	T	G														Aradu.A01
AX-147208594	AB	AB	AB	AB	AA	AA	AA	AA	AA	NoCall	AB	AB	AA	NoCall	BB	AB	BB	BB	AB	AA	Affx-152044130	1001	4569087		+								AATGATTCCCGAAGTTGAGGGCACCCTCCAATTTT[C/T]AATGTGACAAAATTTGGCAACACAAATAGCTCACT	T	C														Aradu.A01
AX-147208595	AB	AB	AA	AA	AB	AB	NoCall	AB	AB	BB	BB	BB	BB	BB	AA	AA	AA	AA	AA	AA	Affx-152083988	1001	4569339		+								AATTCAAGAGACGGCAAAAAGATTCTTGGCAGAAA[A/G]CTTCTTAGTTGAATGCATCCAGAAGCACTTAAGTA	A	G														Aradu.A01
AX-147208596	BB	BB	BB	BB	BB	BB	BB	BB	BB	BB	BB	BB	BB	BB	BB	BB	BB	BB	BB	BB	Affx-152073828	1001	4569872		+								GAAATCAAATTTTCTTCCAGGCAATCAAGCTTTAT[C/T]CCTTCAATTTTGCTACTTCCCTTTAACACAAGTAT	T	C														Aradu.A01
AX-147208597	BB	BB	AB	AB	AB	AB	AB	AB	AB	BB	BB	BB	BB	BB	AB	AB	AB	AB	AA	AA	Affx-152041188	1001	4570570		+								ATTTCATCTCATAAATGCTTTTGACCTGATGAGCC[G/T]TTAGCAAATATTTATTCCTTGTTGTTATAATAATC	T	G														Aradu.A01
AX-147208598	AB	AB	BB	BB	BB	BB	BB	BB	BB	AA	AA	AA	AA	AA	BB	BB	BB	BB	BB	BB	Affx-152061248	1001	4571037		+								AGCCCAACCATGTCCTCATCAATGTGTAACTGTTT[C/T]GAAGATAGTAATTTAGCATCGGCCTTGCAAACAAT	T	C														Aradu.A01
AX-147208599	AB	AB	BB	BB	BB	BB	BB	BB	BB	AA	AA	AA	AA	AA	BB	BB	BB	BB	BB	BB	Affx-152049201	1001	4572755		+								GAAAACAACAATCGAAATCCTTGAATGTTCAATTG[C/T]TTTAAGAAGATTAGGTCCAATAGAGTCGCCTATCC	T	C														Aradu.A01
AX-147208600	BB	BB	BB	BB	NoCall	NoCall	AB	AB	AB	BB	BB	BB	BB	BB	BB	BB	BB	BB	BB	BB	Affx-152048890	1001	4572923		+								GCTCAAGAAAATGTCGTAGTTACTCTTGTTGGTTT[C/T]AGAAGATTCACCTGCATCTGCATTTGCCATCTCTG	T	C														Aradu.A01
AX-147208601	AA	AA	AB	AB	BB	BB	BB	BB	BB	AA	AA	AA	AA	AA	AB	AB	AB	AB	AB	AB	Affx-152035322	1001	4573027		+								GTACTTGTAAGTTGTAATGGTGTGCTTCATAAAAT[G/T]ATTCGGAATCTGAAATTCGTTTTAATTACAGAGCA	T	G														Aradu.A01
AX-147208602	BB	BB	BB	BB	BB	BB	BB	BB	BB	NoCall	BB	BB	BB	BB	BB	BB	BB	BB	BB	BB	Affx-152080520	1001	4576892		+								TGATTTATTGGAAAGAGATTGGATTTCTTGATCAA[A/G]CTTTTGTAATGCTTCTCTAGTCTTATCGGAATCTC	A	G														Aradu.A01
AX-147208603	AB	AB	BB	BB	AB	AB	BB	NoCall	AB	AA	AA	AA	AA	AA	BB	BB	BB	BB	BB	BB	Affx-152028088	1001	4576929		+								TTTTGTAATGCTTCTCTAGTCTTATCGGAATCTCT[C/T]ATATTGCTGTAAATTCTCCTTCACTGTATGAACTA	T	C														Aradu.A01
AX-147208604	BB	BB	BB	BB	BB	BB	BB	BB	BB	BB	BB	BB	BB	BB	BB	BB	BB	BB	BB	BB	Affx-152040738	1001	4580345		+								CTACTTGCCAAAAATCTTCTAGTGCGCTGTGATCG[C/T]GTAGTAAAAACTGTTCGCCCCGGGAAGAAAAAGCT	T	C														Aradu.A01
AX-147208605	AA	NoCall	AA	AA	AA	AA	AA	AA	AA	NoCall	NoCall	AA	AA	NoCall	AA	AA	AA	AA	AA	AA	Affx-152043635	1001	4581225		+								CTTTGGCAGGAGCAAGTATTTTCTGAAAATGATGC[C/T]TTTTTTGCATGGACATTTGTAAAACGCCATCCACT	T	C														Aradu.A01
AX-147208606	AB	AB	BB	BB	BB	BB	BB	BB	BB	AA	AA	BB	BB	AA	BB	BB	BB	BB	BB	BB	Affx-152034576	1001	4581276		+								TTTGTAAAACGCCATCCACTTTGGCAGACACTCCT[A/C]TCATTCTTCTGGCCTGTGTTAACATTGGCTATTTG	A	C														Aradu.A01
AX-147208607	BB	BB	BB	BB	BB	BB	BB	BB	BB	BB	BB	BB	BB	BB	BB	BB	BB	BB	BB	BB	Affx-152032536	1001	4582115		+								GGAAAGAGGGTATGGTTTTTCCCGAATATCCTTGC[C/T]GAGGAAGCAACACTGCGAGAGTTGTTTAGATTTTG	T	C														Aradu.A01
AX-147208608	AA	AA	AA	AA	AA	AA	AA	AA	AA	AA	AA	AA	AA	AA	AA	AA	AA	AA	AA	AA	Affx-152041595	1001	4582480		+								AGTTTAGCCCTGTCTGGAATGATGGATAAGCAACA[A/C]AATGTGTCTAATGCCACAGGATCCCCTGATCCTGC	A	C														Aradu.A01
AX-147208609	BB	BB	BB	BB	BB	BB	BB	BB	BB	BB	BB	BB	BB	BB	BB	BB	BB	BB	BB	BB	Affx-152058272	1001	4586330		+								ACTGATTGACTGTGATGACAGGACTGGACCTGAAC[A/C]ATCCTTTTCCTTGCCCTTGTTTGAGCCCTCAACTT	A	C														Aradu.A01
AX-147208610	BB	BB	BB	BB	BB	BB	BB	BB	BB	BB	BB	BB	BB	BB	BB	BB	BB	BB	BB	BB	Affx-152081296	1001	4589760		+								GGGGACCACATCGTCCCAAACTTGACAGCAACCTT[A/G]ACCACGTGTCCTCTTCTTGAGCTGCAAAAATGTCC	A	G														Aradu.A01
AX-147208611	BB	BB	BB	BB	AA	AA	AA	AA	AA	BB	BB	BB	BB	BB	BB	BB	BB	BB	BB	BB	Affx-152047546	1001	4645186		+								GAGCGAGAGATTCATATATTGTCCCTTCAAGGACT[A/G]CTCTGCCCTTATGATCGTCGACGATGATTCACCGA	A	G														Aradu.A01
AX-147208612	AB	AB	AB	AB	BB	BB	BB	BB	BB	BB	BB	BB	BB	AA	BB	BB	BB	BB	BB	BB	Affx-152045284	1001	4645354		+								TAATAAATATAGAGTAGTGATGGAGGTAGCGACCA[A/G]GAACTAGTGGATGAGGTGCCCAAACTGCAGGTTCT	A	G														Aradu.A01
AX-147208613	AA	AA	AA	AA	AA	AA	AA	AA	AA	AA	AA	AA	AA	AA	AA	AA	AA	AA	AA	AA	Affx-152050568	1001	4671266		+								ACTACATGCGTCTTTGACTATACAACTTCTCTAAA[C/T]TTTCCCAAGTTCCTTGGAACACCCAACTATTATAT	T	C														Aradu.A01
AX-147208614	AA	AA	AA	AA	BB	BB	BB	BB	BB	AA	AA	AA	AA	AA	AA	AA	AA	AA	AA	AA	Affx-152077893	1001	4678382		+								AGAAACTGGTTGAAAAAAGAGTGAGACTCATTCTC[C/T]GCTTGAGGAAAAAGTAGCTGCATTACAGATTCCTT	T	C														Aradu.A01
AX-147208615	BB	BB	NoCall	NoCall	NoCall	NoCall	NoCall	NoCall	NoCall	NoCall	BB	NoCall	NoCall	NoCall	BB	NoCall	BB	NoCall	BB	NoCall	Affx-152053889	1001	4679158		+								CTGATGCTGTCAATTCCACAAAAATTACTTCCTTG[C/T]ATATTTTATCTGCGTGGAATACCATGTTCCTCAAG	T	C														Aradu.A01
AX-147208616	AB	AB	AA	AA	AA	AA	AA	AA	AA	BB	BB	BB	BB	BB	AA	AA	AA	AA	AA	AA	Affx-152068042	1001	4679210		+								GAATACCATGTTCCTCAAGGCCCATATAGCATTTA[A/G]CCTTAGAGATGAATCCATAGACTTTGTCAATTGCA	A	G														Aradu.A01
AX-147208617	BB	BB	BB	BB	BB	BB	BB	BB	BB	BB	BB	BB	BB	BB	BB	BB	BB	BB	BB	BB	Affx-152031986	1001	4679744		+								ATGATCAGAGAGAAGCTGAAATAGAGAAATGGCAG[C/T]CTTTTCAGTCAAAAAATGACCTGCACTCAGAGTCT	T	C														Aradu.A01
AX-147208618	AA	NoCall	BB	BB	BB	BB	BB	BB	BB	BB	BB	BB	BB	BB	AA	AA	BB	BB	AA	AA	Affx-152078261	1001	4679934		+								GCACGTACAATGGTCTCATCATGGGTTAAGGCATC[A/G]ACTACTAGATCCAATACCTATATTCAGATTTGTTT	A	G														Aradu.A01
AX-147208619	BB	BB	BB	BB	BB	BB	BB	BB	BB	BB	BB	BB	BB	BB	BB	BB	BB	BB	BB	BB	Affx-152041591	1001	4681007		+								AAAACTTGACCTGCAACACTCTAATTTTGAGCAAA[G/T]ATTACCCAAGGCCAGAAATACACCTTCAAGGCGCT	T	G														Aradu.A01
AX-147208620	AA	AA	BB	BB	BB	BB	BB	BB	BB	AA	AA	AA	AA	BB	BB	BB	BB	BB	BB	BB	Affx-152029611	1001	4681661		+								AGCTAGTTTTGATTGATAAATCATTCGTAAAGATC[G/T]GGCAGCAGCATCTACAACCTGAAACAGGAGGGAAA	T	G														Aradu.A01
AX-147208621	AB	AB	AA	AA	BB	BB	BB	BB	BB	BB	BB	AA	AA	AA	AA	AA	AA	AA	AA	AA	Affx-152072767	1001	4691529		+								GATGCCAAAAGGGGAAGCTTCTAATAGAAACCAAC[A/G]AAGTGAATGCTCTCATTCCTGATTTTCTTCACCCA	A	G														Aradu.A01
AX-147208622	AA	AA	NoCall	NoCall	BB	BB	BB	BB	BB	AA	AA	BB	BB	BB	NoCall	NoCall	NoCall	AB	AB	AB	Affx-152053469	1001	4693550		+								GGGATAATAAAGGTGCTGCTGCACGGTTTATGGAA[A/G]ACTGGTTTGAGAAAGAAAGTTCTGAAAGAAATTAT	A	G														Aradu.A01
AX-147208623	BB	BB	BB	BB	AA	AA	AA	AA	AA	BB	BB	AA	AA	BB	BB	AB	BB	BB	BB	BB	Affx-152065688	1001	4694272		+								GACTTCAATCATAGTACATGTGGAGGAAAGAATGA[A/G]TTGTGCTATGGCCAAGGACCCGGGTAATTATTTCT	A	G														Aradu.A01
AX-147208624	AA	AA	AA	AA	NoCall	NoCall	AA	AA	AA	BB	BB	NoCall	AA	AA	AA	AA	AA	AA	NoCall	AB	Affx-152039992	1001	4694536		+								GTTGATTATAGACATGCCTATATAGATTTATCCAC[A/G]CTTGAAGTTACTATTCACAAACGTGGAGCTTCCAA	A	G														Aradu.A01
AX-147208625	AB	AB	AB	AB	BB	BB	BB	BB	BB	AA	AA	AB	AB	NoCall	AB	NoCall	AB	AB	AB	AB	Affx-152048415	1001	4694626		+								GCTGCAATGGGGTTTGCATTTGCTGCTGGTACAAC[C/T]GATGGACCTGGAGCTTTTGATTTCAAGCAAGGTGA	T	C														Aradu.A01
AX-147208626	AA	AA	AA	AA	AA	AA	AA	AA	AA	AA	AA	AA	AA	BB	AA	AA	AA	AA	AA	AA	Affx-152039713	1001	4694774		+								GTTGTATGGCAGGGCAATCCTTTTTGGAAAATGGT[C/T]CGTGACTTACTTAAAACACCAAGCAAGGAGCAAAT	T	C														Aradu.A01
AX-147208627	AA	AA	AA	AA	AB	AA	NoCall	AB	NoCall	AA	AA	AA	AB	AA	AA	AA	AA	AA	AA	AA	Affx-152080591	1001	4694840		+								CAAATAGATTGTCAGCATCCAAAGCCGATTTTGCT[C/T]GATACTGGTGAAATGAAGAAACCTTATGATTGGGC	T	C														Aradu.A01
AX-147208628	AB	AB	AA	AA	AA	AA	AA	AA	AA	AA	AA	AA	AA	AA	AB	AB	AA	AA	AA	AA	Affx-152064510	1001	4696415		+								GTAATGACAAGGACTTTAAAAACATGCATGTTGTT[A/G]TAGCAGGGTTGACTAATACTTATTCGCAGTATGTA	A	G														Aradu.A01
AX-147208629	AA	AA	AA	AA	AB	AB	AB	AB	AB	AA	AA	AA	AA	AA	AA	AA	BB	BB	AA	AA	Affx-152052172	1001	4696634		+								AGCTCAGTCATATAACTTTGTTAGGGTGCTTCCAC[A/G]CTATATGGTCCGAACACACTGAGCGCATACATTCA	A	G														Aradu.A01
AX-147208630	AB	AB	BB	BB	BB	BB	BB	BB	BB	AA	AA	BB	BB	AB	BB	BB	BB	BB	AB	AB	Affx-152057277	1001	4698643		+								GAGGGTGCCATGAATCATGCTATGAACCAGGAAAG[C/T]TTGTGAAGTCATCCAACCAAAACTATGAGTCCAAT	T	C														Aradu.A01
AX-147208631	NoCall	BB	BB	BB	AA	AA	AA	AA	AA	AA	AA	AA	AA	AB	BB	BB	BB	BB	BB	BB	Affx-152074871	1001	4701343		+								CCCTGTTTACCATAACAACAGCGCACATTGGCATA[G/T]CCTGAAATCAGACAACATTATGGTCAGCTGTCTTG	T	G														Aradu.A01
AX-147208632	BB	BB	BB	BB	BB	BB	BB	BB	BB	BB	BB	BB	BB	AB	BB	BB	BB	BB	BB	BB	Affx-152041559	1001	4704121		+								GTGATTTGTGGAGTTAACAAAAATTTGCTATCTAT[C/T]ACTCTCATTTAAAAGGGTTAAAATCTTCGAAAGCT	T	C														Aradu.A01
AX-147208633	BB	BB	BB	BB	BB	BB	BB	BB	BB	AB	AB	BB	BB	BB	BB	BB	BB	BB	BB	BB	Affx-152058806	1001	4711255		+								CTCAGTGGGGTTTTTTGTCATTACAAAATTTGGAA[A/G]AAAGAAATAACGAGTCATTTGTCATTCCAGCTATT	A	G														Aradu.A01
AX-147208634	AA	AA	AA	AA	BB	BB	BB	BB	BB	NoCall	NoCall	AB	AB	AB	AA	AA	AB	AB	NoCall	AB	Affx-152055168	1001	4791807		+								TTTATTTCTGATTTCTCCATGGTTGGAGTGGTCAT[C/T]GGTTCAATGCCTGCATCATACAAAATGGAAACAAA	T	C														Aradu.A01
AX-147208635	BB	BB	AA	AA	AA	AA	AA	AA	AA	AA	AA	AA	AA	AA	BB	BB	AA	AA	AA	AB	Affx-152041241	1001	4792437		+								AGATGCATCCTTTAGGACGGATATTAGACAGCAAA[C/T]GATGTGGTGACCCAGAACTTTATAAGCTGGCCTTC	T	C														Aradu.A01
AX-147208636	AB	AB	BB	BB	BB	BB	BB	BB	BB	BB	BB	BB	BB	AB	BB	BB	BB	BB	BB	BB	Affx-152047413	1001	4819879		+								AGTACCCCAGAAACATGGAAGATAATGACAATTTG[A/G]CAGCCAAGTTTTGAAGTTATTAGTGTAATAGCATG	A	G														Aradu.A01
AX-147208637	AB	AB	AB	AB	BB	BB	BB	BB	BB	NoCall	NoCall	AB	AB	AB	AB	AB	BB	BB	AB	AB	Affx-152083836	1001	4820018		+								CTTGGTACTTTATTCCAATTGAAGCTACTTCCAAG[G/T]TTATTAGAAATATATACACCCTATTTGTTCAAAGA	T	G														Aradu.A01
AX-147208638	BB	BB	NoCall	NoCall	BB	BB	BB	BB	BB	AB	AB	AB	AB	BB	BB	BB	BB	BB	AB	BB	Affx-152033457	1001	4847901		+								GCAACCCATCCAAACCCAAAAATCCGGGCAACATT[A/G]AAGCCCCCCTTCCTTCCCAATCGGATAACTCAGCA	A	G														Aradu.A01
AX-147208639	AA	AA	AB	AB	AA	AA	AA	AA	AA	AA	AA	AA	AA	AA	AB	AB	AB	AB	AB	AB	Affx-152040180	1001	4854880		+								CGGCGGGAGGGTTGGATCACCTACATCACTCTTGT[C/T]CCTGTCGTTACTGGTGTTATGATTGCTAGTGGGGT	T	C														Aradu.A01
AX-147208640	AB	AB	AA	AA	AA	AA	AA	AA	AA	BB	BB	AA	AA	BB	AA	AA	AA	AA	AA	AA	Affx-152071247	1001	4857070		+								CAACTGGAAGCTCATTTGAAAGACTGATGGCAACT[C/T]GGTTAGACAATGGTGTTGCCTTTGTAAAGGAGTTC	T	C														Aradu.A01
AX-147208641	AB	NoCall	AA	AA	AB	AB	BB	NoCall	BB	BB	BB	BB	BB	BB	AB	AA	NoCall	NoCall	AA	AA	Affx-152045732	1001	4861426		+								CTTGCTTATATGCAAATTTATCCAAAGAACCATTA[G/T]ACATGAATTCATAAATGATTGCCTTATTATTCATT	T	G														Aradu.A01
AX-147208642	NoCall	NoCall	BB	NoCall	BB	BB	BB	BB	BB	AA	AA	AB	AB	AA	AB	AB	BB	BB	BB	BB	Affx-152027564	1001	4863348		+								AAAATTTCTATAAATCCAACCAAGATAGTACAATT[A/C]ACTACAATGAGATTTTTTAGTATTATAATATTTTT	A	C														Aradu.A01
AX-147208643	AB	AB	AB	AB	NoCall	BB	AB	NoCall	AB	BB	BB	AB	AB	NoCall	BB	AB	AB	AB	AB	AB	Affx-152052340	1001	4864440		+								ACAACTATAAGATGCATATGAATACTGTAAGAAAA[A/G]TCTTGTAGGAAAAGACATAATAGGTTTTAAAGGAA	A	G														Aradu.A01
AX-147208644	NoCall	NoCall	NoCall	AB	NoCall	AB	NoCall	AB	NoCall	BB	NoCall	AB	BB	BB	BB	BB	BB	BB	BB	BB	Affx-152067487	1001	4864985		+								TGCAAAATTTTCGTATTACATCTTCGATGTAAGTA[A/G]TCTAGCACTAATAATTGTGATATGATATAGTGTGC	A	G														Aradu.A01
AX-147208645	AA	AA	AA	AA	AA	AA	AA	AA	AA	AA	AA	AA	AA	AA	AA	AA	AA	AA	AA	AA	Affx-152050375	1001	4877833		+								TGGACAATGGCGAGATACTTCTTGCAGCAGAACTT[C/T]CCGAAATGACATGTCGGTAAGATGCCAAGGAGCTC	T	C														Aradu.A01
AX-147208646	AB	AB	BB	BB	BB	BB	BB	BB	BB	AA	AA	BB	BB	AA	BB	BB	BB	BB	BB	BB	Affx-152028822	1001	4878001		+								AAGGTCTCATGGTCGAATCCTTGGAAGATTTTCCT[A/G]GAGATGTAGGATTCAAGGGCATACTTGGCATGGTG	A	G														Aradu.A01
AX-147208647	NoCall	NoCall	AA	AA	AA	AA	AA	AA	AA	AA	AA	AA	AA	AA	AB	AB	AB	AB	AA	AA	Affx-152063237	1001	4878234		+								TGCTTCAAAGAGTTCCGGTGTAGGAGCTGCTGCAA[C/T]TGCTGCAATATAGAATTGCACCAAAAAGACTTGTA	T	C														Aradu.A01
AX-147208648	BB	BB	AB	AB	BB	BB	BB	BB	BB	BB	BB	BB	BB	BB	NoCall	AB	AB	AB	AB	AB	Affx-152068725	1001	4888943		+								TCTGAATATGTCGATGATTTATCAAACTCCAAGAA[C/T]GATTCAATTCCGGAATTCGAACAATTTCAGCGCCT	T	C														Aradu.A01
AX-147208649	AB	AB	BB	BB	BB	BB	BB	BB	BB	AA	AA	BB	BB	AA	BB	BB	BB	BB	BB	BB	Affx-152075725	1001	4901792		+								GTCAAAGGACCACGACTTTCACCTTCTTGATGGAA[A/G]CTCGGTTAAAGCCCCCTTCATGGTCAGCAAGAAGA	A	G														Aradu.A01
AX-147208650	BB	BB	BB	BB	AA	AA	AA	AA	AA	BB	BB	BB	BB	BB	BB	BB	BB	BB	BB	BB	Affx-152082432	1001	4901872		+								TTAGTGCTTTTGATGGTTTCAAAGTGCTTCGCCTT[C/T]CTTACAAGAAGGGAGAAGATAAGCGCCTTTTCTCC	T	C														Aradu.A01
AX-147208651	BB	BB	AB	AB	AA	AA	AA	AA	AA	BB	BB	AB	AB	BB	AB	AB	AB	AB	AB	AB	Affx-152048853	1001	4902008		+								ACGCGGTTTCTTGGAACGCAAGCTTCCTTATCAAG[A/C]AGTTTCAGTAGGTGACTTCAGGATCCCAAAATTCA	A	C														Aradu.A01
AX-147208652	NoCall	AB	AA	AA	AA	AA	AA	AA	AA	BB	BB	NoCall	NoCall	BB	AA	AA	NoCall	AB	AA	AA	Affx-152039114	1001	4906895		+								ATGGCGCCGGATAAGGCATCAAGTTTCGCCATGCT[A/G]CCTCGAAATATGCAGCATCTGAAGTTCTTCTTCTG	A	G														Aradu.A01
AX-147208653	BB	BB	AA	AA	BB	BB	AB	AB	AB	BB	BB	AA	AA	BB	AB	NoCall	AB	AB	NoCall	BB	Affx-152048348	1001	4911536		+								ATCTTCCCATTTTTTGCATTCATTGCATATATTGA[C/T]CCCAATAGGTCTATTGATCCAGCAAAGACAACATC	T	C														Aradu.A01
AX-147208654	BB	BB	BB	BB	BB	BB	BB	BB	BB	BB	BB	BB	BB	BB	BB	BB	BB	BB	BB	BB	Affx-152043334	1001	4911603		+								CATCATTTGCAACACTAACAGGTCCATTAGAAGTG[A/C]TGTTACTAGGATTAGCAGTGGACCATACAATTTTC	A	C														Aradu.A01
AX-147208655	AA	AA	AA	AA	AA	AA	AA	AA	AA	AA	AA	AA	AA	AA	AA	AA	AA	AA	AA	AA	Affx-152043164	1001	4912274		+								TCAGGGGTAGGACCAGAAGGAGGACAACCAGGAAT[C/T]GAAGCATTGTTGCATTGATAAAACCATACATCATA	T	C														Aradu.A01
AX-147208656	BB	BB	BB	BB	AB	AB	BB	BB	BB	AA	AA	AB	AB	NoCall	BB	BB	BB	BB	BB	BB	Affx-152041289	1001	4913429		+								TGCAGGATGATGATCCAAATAGGTTAACCACAAAA[G/T]CTTACCATTTGTTCTGTTTAGACCAATAACTGCAG	T	G														Aradu.A01
AX-147208657	AA	AA	AA	AA	AB	AB	AA	AB	AB	AB	AB	AB	AB	AB	AA	AA	AA	AA	AA	AA	Affx-152074813	1001	4913640		+								AGGGATCCATTTGTTTCATTCACTGCATATATGTT[A/G]CCATTCCAACTTGGAAAATAAAGGGTATCTTCATA	A	G														Aradu.A01
AX-147208658	AA	AB	AA	AA	AA	AA	AA	AA	AA	AA	AA	AA	AA	AA	AB	AB	AA	AA	AA	AA	Affx-152064747	1001	4913670		+								ATGTTACCATTCCAACTTGGAAAATAAAGGGTATC[C/T]TCATATATTGCTGGTGTTGCAGTTATGTCTTTGCC	T	C														Aradu.A01
AX-147208659	AB	AA	AB	AB	BB	BB	AA	AA	AA	AA	AA	AA	AA	AA	AB	AB	AA	AA	AA	AA	Affx-152035855	1001	4917596		+								TACCTTTGTCTTGCTTTGGCCAGTGTCGGTGTGAG[C/T]GAAGGGTCAGATGTGTTCTTCTGCTGGAATACAAA	T	C														Aradu.A01
AX-147208660	AB	AB	BB	BB	AA	AA	AA	AA	AA	AA	AA	AA	AA	AA	BB	BB	BB	BB	AA	AA	Affx-152076730	1001	4917698		+								TCAAGATCATCCAGTTGGTTCTCAAACAAGCACTC[A/G]GTGCAAATCAACTCCTCCCCAGAATTCATCTCACA	A	G														Aradu.A01
AX-147208661	BB	BB	BB	BB	BB	BB	BB	BB	BB	BB	BB	BB	BB	BB	BB	BB	BB	BB	BB	BB	Affx-152057091	1001	4917793		+								AACAAGGTCTTCATCAATACATCCAATTTCCTTCA[A/G]CACATCTATCTGGAGAAAGAGTACAGTTGAGCATA	A	G														Aradu.A01
AX-147208662	BB	BB	BB	BB	BB	BB	BB	BB	BB	BB	BB	BB	BB	BB	BB	BB	BB	BB	BB	BB	Affx-152071926	1001	4918030		+								TTAATTTACCCGGCCCTGAAAGTCAGGCATCTGTT[G/T]AAGTGCATCATCAGAAATTTGAAACTGAAGAGCAT	T	G														Aradu.A01
AX-147208663	BB	BB	BB	BB	BB	BB	BB	BB	BB	AA	AA	AA	AA	AA	BB	BB	BB	BB	BB	BB	Affx-152044380	1001	4918607		+								GGAGGATACTTATTTCCATCTGATTTCAATTCCAG[A/G]AGAAGTTGAACTGTCTTTGCATAAACAGAGTTACT	A	G														Aradu.A01
AX-147208664	AA	AA	AA	AA	AA	AA	AA	AA	AA	AA	AA	AA	AA	AA	AA	AA	AA	AA	AA	AA	Affx-152032876	1001	4918866		+								CACGCCTTGATTTTGGCATGACAAAATAACCTTGG[C/T]CAAATGCATTACTTTGATTCTGTGAACCACCACCA	T	C														Aradu.A01
AX-147208665	BB	BB	AB	AB	NoCall	NoCall	NoCall	NoCall	AB	NoCall	NoCall	NoCall	AB	NoCall	BB	AB	NoCall	AB	AB	AB	Affx-152044231	1001	4918912		+								ACTTTGATTCTGTGAACCACCACCACTTGCATTTT[C/T]CACTGAGGATGGCATGTCAGGTTTAATCACCAAAA	T	C														Aradu.A01
AX-147208666	AA	AA	AA	AA	AA	AA	AA	AA	AA	AA	AA	AA	AA	AA	AA	AA	AA	AA	AA	AA	Affx-152061972	1001	4921892		+								GGGAGTTCATCACGACACATTAAAATGACAGTACC[A/G]ATCTTATCAAGTCCTCTTCTGCCAGCACGTCCTGC	A	G														Aradu.A01
AX-147208667	AB	AB	AB	AB	AA	AA	AA	AA	AA	AA	AA	AA	AA	AA	BB	BB	AB	AB	BB	BB	Affx-152055141	1001	4922783		+								CTCACCTTGATAACACCACGGCAAAATAGCATTTC[A/G]ACAACCTCCTTTACAATTGGAAGGAGGCCAGCATG	A	G														Aradu.A01
AX-147208668	AA	AA	AA	AA	AA	AA	AA	AA	AA	AA	AA	BB	BB	BB	AA	AA	AA	AA	AA	AA	Affx-152042445	1001	4923876		+								CCATTGCCATTATTCTGATAGCCTCTGCCAGTTCC[A/G]GAGAAATTATTCCCATGCTGTTTTCCTCGAGATGT	A	G														Aradu.A01
AX-147208669	AA	AA	AA	AA	AA	AA	AA	AA	AA	AA	AA	AA	AA	AA	AA	AA	AA	AA	AA	AA	Affx-152082011	1001	4927859		+								ATACCATCCTCTTGTTCTTTAGTAGGATCCTCCTC[C/T]TGTTCTTCAACAACATCAGCTTCCCAAGCCTTCTT	T	C														Aradu.A01
AX-147208670	BB	BB	BB	BB	BB	BB	BB	BB	BB	AA	AA	AA	AA	AA	AB	AB	BB	BB	AB	AB	Affx-152078104	1001	4928229		+								AACAGAATGATAAACTGACCAGTTTTTCAACCGAC[A/G]AGCTCTTGATTGACTTGGTATCCTCATAAACAGTC	A	G														Aradu.A01
AX-147208671	BB	BB	BB	BB	BB	BB	BB	BB	BB	BB	BB	BB	BB	BB	BB	BB	BB	BB	BB	BB	Affx-152045746	1001	4929033		+								CAGCTTTTTCTGGTGAAAACTCATCAGGATCCAAT[A/C]TTGGCTTGAGATATGTCTCTTCTATATAGTTTTTT	A	C														Aradu.A01
AX-147208672	AA	AA	AA	AA	AA	AA	AA	AA	AA	AA	AA	AA	AA	AA	AA	AA	AA	AA	AA	AA	Affx-152082784	1001	4938082		+								TTAGCTTATATTGTAATTAATTCCTAGATACTGTT[A/G]CTTCATCCCGCACAAAAATTTCTCCCCAAGAGGGT	A	G														Aradu.A01
AX-147208673	BB	BB	BB	BB	BB	BB	BB	BB	BB	AA	AA	BB	BB	BB	BB	BB	BB	BB	NoCall	NoCall	Affx-152047573	1001	4938231		+								CCGATTCTGTCTGAGCTTCGCGACCTCTGCGAACT[C/T]AGCTTCTTCATCACCATCACTACTCCTACTCTTTG	T	C														Aradu.A01
AX-147208674	AA	AA	AA	AA	AA	AA	AA	AA	AA	AA	AA	BB	BB	BB	AA	AA	AA	AA	AA	AA	Affx-152056584	1001	4938577		+								GGGCGTTCACTTTGGAAAATTTGCCACCAACAAAC[A/G]GGTTTTAGTTTGAATTGGAAAGTTGTGTGACTTTC	A	G														Aradu.A01
AX-147208675	BB	BB	AB	AB	BB	BB	BB	BB	BB	BB	BB	BB	BB	BB	AB	AB	AB	AB	AB	AB	Affx-152066426	1001	4941380		+								TCTATATAAACCCTTTCAACACAATCATTATTTTC[C/T]TTCCCAAAACGCACTCACATCGTGTCGTTTACTTT	T	C														Aradu.A01
AX-147208676	AA	AA	AA	AA	AA	AA	AA	AA	AA	BB	BB	AA	AA	AA	AA	AA	AA	AA	AA	AA	Affx-152027213	1001	4942445		+								TATTTTGCTTATGAATCATTGCAGATGTCTTACTC[A/G]AGGAGATCAAGGTTAGATGTCCACCTGTGTTTATT	A	G														Aradu.A01
AX-147208677	AA	AA	AA	AA	AA	AA	AA	AA	AA	AA	AA	AA	AA	AA	AA	AA	AA	AA	AA	AA	Affx-152063854	1001	4948173		+								ATGAGAGAGATTGAGTCTAACCAATATGCTTTATC[C/T]ACTTTTTCTTGAGCATCCATGTAGCTTGGGAAGTC	T	C														Aradu.A01
AX-147208678	AB	AB	BB	BB	BB	BB	AA	AA	AA	BB	BB	BB	BB	AA	BB	BB	BB	BB	BB	BB	Affx-152033492	1001	4948539		+								GAAGAGGAAGAAATTTTCTTCACCAATCTCCTCCC[G/T]GATTTCCACATTGGCTCCATCTAATGTGCCTATTA	T	G														Aradu.A01
AX-147208679	BB	BB	BB	BB	BB	BB	BB	BB	BB	BB	BB	BB	BB	BB	BB	BB	BB	BB	BB	BB	Affx-152069808	1001	4952047		+								TGGCCTTCCCTGGTGATTCTCTGCTTAAATAGCCC[A/G]TATCGATATCTCAAACCATACCCCCAAGAAGGTAA	A	G														Aradu.A01
AX-147208680	BB	BB	BB	BB	BB	BB	BB	BB	BB	BB	BB	BB	BB	BB	BB	BB	BB	BB	BB	BB	Affx-152078207	1001	4954663		+								AAGCAACTTGGAAAAGGTTCATGCTTCCAGCGGTT[G/T]AATATCACGGACGAGGATGGAAACGTTGGTGTAAG	T	G														Aradu.A01
AX-147208681	AA	AA	AA	AA	BB	BB	BB	BB	BB	AA	AA	AA	AA	AA	AA	AA	AA	AA	AA	AA	Affx-152029489	1001	4956444		+								GTCTTCATGGTTGGCCTTGATTGTCTTGAAGGTGC[A/C]AGGCACTGGTGAGCTAGCTTTAGAACCTTCTCTAC	A	C														Aradu.A01
AX-147208682	BB	BB	NoCall	NoCall	NoCall	NoCall	BB	AB	NoCall	AA	AA	NoCall	NoCall	NoCall	BB	NoCall	NoCall	BB	BB	BB	Affx-152083992	1001	4957790		+								GTAACCATCTCAACAAGCAACACGCCGAAGGAATA[C/T]ACATCACTCTTCTCAGAAAGCTTGTAAGATCTCAT	T	C														Aradu.A01
AX-147208683	AB	AB	BB	BB	NoCall	BB	BB	AB	BB	BB	BB	BB	BB	AA	BB	BB	BB	BB	BB	BB	Affx-152033290	1001	4959130		+								TGAACTATAAAAATGGACTAAAAACTCACATGATG[C/T]TCCTTTGACTTTGTTTGTACTCTTTCTGTCTTCAA	T	C														Aradu.A01
AX-147208684	AB	AB	AA	AA	AA	AA	AA	AA	AA	BB	BB	AA	AA	BB	AA	AA	AA	AA	AA	AA	Affx-152080971	1001	4959218		+								GTGTTTCTTTTTCCAGAAAGAAACAATGCAAAAAA[A/G]CTTGCACATTTCATCACAGCAGACTTAAAATTTGT	A	G														Aradu.A01
AX-147208685	AA	AA	AA	AA	AA	AA	AA	AA	AA	AA	AA	AA	AA	AA	AA	AA	AA	AA	AA	AA	Affx-152065896	1001	4970845		+								TCGACATTGCGGGGAGTTTCTGCAAGAGATTGAGA[A/C]AATGGAGGCGGAAACGTAAATCGAAGGAGAACACT	A	C														Aradu.A01
AX-147208686	BB	BB	BB	BB	AA	AA	AA	AA	AA	BB	BB	BB	BB	BB	BB	BB	BB	BB	BB	BB	Affx-152056149	1001	4971720		+								TGGCAGAAGCTGAGGAGGGTGGTTAATGGAAACAC[A/G]AGCGAGTCTGTTAGCCAGAAGCTTATTCGAAGTTA	A	G														Aradu.A01
AX-147208687	BB	BB	BB	BB	AA	AA	AA	AA	AA	BB	BB	BB	BB	BB	BB	BB	BB	BB	BB	BB	Affx-152066628	1001	4971756		+								AGCGAGTCTGTTAGCCAGAAGCTTATTCGAAGTTA[C/T]AGTGTTAGCTGTAGAAATCCCTGTAGAACAGATGG	T	C														Aradu.A01
AX-147208688	AA	AA	AA	AA	BB	BB	BB	BB	BB	AA	AA	AA	AA	AA	AA	AA	AA	AA	AA	AA	Affx-152038264	1001	4971835		+								ATGGATTTGTCGGTACTCCAGAGACTAATGGCAGT[A/G]TTTTGAATGGAAGAAAAGAGTTTACACTTCAAAGG	A	G														Aradu.A01
AX-147208689	BB	BB	BB	BB	BB	BB	BB	BB	BB	BB	BB	BB	BB	BB	BB	BB	BB	BB	BB	BB	Affx-152033881	1001	4975149		+								AAGTAATCTTCACTTTCAAACCCAATTTTCTTCAG[A/G]TATTTCTTGGCATGCATTGAACTCAGCATCTTGAA	A	G														Aradu.A01
AX-147208690	BB	BB	AB	AB	AA	NoCall	AA	AA	AA	BB	BB	BB	BB	AB	NoCall	AB	NoCall	AB	NoCall	BB	Affx-152051014	1001	4975623		+								TTTTGGGTGGGTGGGAGTGGGAGTTTTTTGTGTCA[A/C]CCTTCAAAATCATGATTCATGAGTTCATAATTCAA	A	C														Aradu.A01
AX-147208691	BB	BB	BB	BB	BB	BB	BB	BB	BB	BB	BB	BB	BB	AA	BB	BB	BB	BB	BB	BB	Affx-152054566	1001	4979072		+								TGTCCTTGCAACACAAACAATGTGCTCATTTGGCC[A/G]TAGACAGTGGCGAAAACAATGCCGGTTGCCCATAT	A	G														Aradu.A01
AX-147208692	AA	AA	AA	AA	NoCall	BB	BB	BB	BB	AA	AA	AA	AA	AA	AA	AA	AA	AA	AA	AA	Affx-152067351	1001	4980099		+								TTCCACCTGTTCCAAGGGCTATAAGGTAAAGAGCT[A/G]TAAAGCACACTGCACTTTCTAGAGTGGTGGCATGG	A	G														Aradu.A01
AX-147208693	AA	AA	AA	AA	AA	AA	AA	AA	AA	AB	AB	AB	AB	AB	AA	AA	AA	AA	AA	AA	Affx-152036893	1001	4980167		+								TGGCAATTTTCATCTCCATGGCCATGGCAAGTTGG[C/T]TTTATACCAGAAACTGATGCAGATAATGTCAATAG	T	C														Aradu.A01
AX-147208694	AA	AA	AA	AA	NoCall	AA	AA	NoCall	AA	AA	AA	NoCall	AA	AA	AA	AA	AA	NoCall	AA	AA	Affx-152059642	1001	4981762		+								TAATGATCCAAATATTGGAACCTTAAATACTGCTT[C/T]CTAGGTTGCCCTTGTATTTTGAATATTTGGAAAAA	T	C														Aradu.A01
AX-147208695	AA	AA	AB	AB	AA	AA	AA	AA	AA	AA	AA	AA	AA	AA	AB	AB	AB	AB	NoCall	AB	Affx-152051376	1001	4986996		+								GCAGTCTGTGTTTGCTGCAGTTGGTGATTTATACT[C/T]GTACAAACTTTCTGCAGTTCTCTTTGGTGACAATG	T	C														Aradu.A01
AX-147208696	AA	AA	AA	AA	AA	AA	AA	AA	AA	AB	AB	AB	AB	AB	AA	AA	AA	AA	AA	AA	Affx-152035674	1001	4987206		+								CTCTTTTCCCAGTTGGCCAATTGGTTTATGATCTA[C/T]TGTTCTGTTCGTACGCTATCAAATAGCTTGGAGAC	T	C														Aradu.A01
AX-147208697	BB	BB	BB	BB	BB	BB	BB	BB	BB	BB	BB	BB	BB	BB	BB	BB	BB	BB	BB	BB	Affx-152041329	1001	4987390		+								GACCAACAAGTGCAATCATATGGCTGTATGTTGGC[C/T]TCCTTGAATTTTCAAAGGAACGTTACAAATTGAAA	T	C														Aradu.A01
AX-147208698	AA	AA	AA	AA	AA	AA	AA	AA	AA	AB	AB	AB	AB	AB	AA	AA	AA	AA	AA	AA	Affx-152030528	1001	4988188		+								AATCTTCAAAGAAGCGTACCAATTGTTCTCTGAAG[A/G]TGGTACTTGCTGTCATATTTTTGCTTGCTACCAAT	A	G														Aradu.A01
AX-147208699	BB	BB	BB	BB	BB	BB	BB	BB	BB	BB	BB	BB	BB	AB	BB	BB	BB	BB	BB	BB	Affx-152036853	1001	4988689		+								TTTTTATCCGAATATGCAAAAAATATGTCCCTTCC[A/G]AGCCACATTGTTTTATTTGATTCGGAAGAACAAAA	A	G														Aradu.A01
AX-147208700	BB	BB	BB	AB	BB	BB	BB	BB	BB	AA	AA	BB	BB	BB	AB	AB	NoCall	BB	BB	NoCall	Affx-152074736	1001	5005546		+								CTTCTAGCGATATGCATGCTTCCACTATCATCAGT[A/G]GAAGCCATGGTTCGCCACTACAAGTTCAATGTAGG	A	G														Aradu.A01
AX-147208701	BB	BB	BB	BB	BB	BB	BB	BB	BB	BB	BB	BB	BB	AB	BB	BB	BB	BB	BB	BB	Affx-152057446	1001	5009512		+								ATCATAAATGGTGCGCTGAATGAAGAGCTCTTCTT[C/T]AAAGTAGCAGGGCACAAACTCACTGTGATTGAGGT	T	C														Aradu.A01
AX-147208702	BB	BB	BB	BB	BB	BB	BB	BB	BB	BB	BB	BB	BB	NoCall	BB	BB	BB	BB	BB	BB	Affx-152071986	1001	5010848		+								TCTACGGTTCAGTTAGTGTTGCAAGATACTGGGAT[A/G]ATAACACCTGAGAATCATCCAATTCATCTCCATGG	A	G														Aradu.A01
AX-147208703	AA	AA	AA	AA	AA	AA	AA	AA	AA	AA	AA	AA	AA	AB	AA	AA	AA	AA	AA	AA	Affx-152067375	1001	5010965		+								AATAAAGATACTAAGAAGTTTAATCTTGTGGATCC[G/T]GTGGAGAGAAACACGGTTGGTGTTCCCTCTGGAGG	T	G														Aradu.A01
AX-147208704	AB	NoCall	AA	AA	AA	NoCall	NoCall	AA	AB	BB	AB	NoCall	AA	BB	AA	AA	AB	AA	AA	NoCall	Affx-152048796	1001	5035364		+								TTTAGGAGTATTATTCTCTTCAAATTTCCTTTTTG[C/T]TTAATTTTAAAACAAAGTGTGTCTTTTTTTTCTAG	T	C														Aradu.A01
AX-147208705	BB	BB	BB	BB	BB	BB	BB	BB	BB	AA	AA	BB	BB	AA	BB	BB	BB	BB	BB	BB	Affx-152075519	1001	5035512		+								TAAAAAAAGGTTCTTTGTGGGATTTATCCTTAGTA[A/G]TGTTGTGGTAAAACCTCCACCTCTGCTTCAAAAGT	A	G														Aradu.A01
AX-147208706	BB	BB	BB	BB	BB	BB	BB	BB	BB	BB	BB	BB	BB	BB	BB	BB	BB	BB	BB	BB	Affx-152072685	1001	5036998		+								GTTTTAAGATGCAGGGTCAGAATATGCATAAAAGT[A/G]CTCTTAATGAGTCTTCTTACTTAGCACTTCAGACA	A	G														Aradu.A01
AX-147208707	AA	AA	AA	AA	AA	AA	AA	AA	AA	AA	AA	AA	AA	AA	AA	AA	AA	AA	AA	AA	Affx-152054565	1001	5044662		+								CTATTTATATGTCAGGCCGAAACCAAGAGGAAACA[A/G]GGGTTCTTGTGAACTAACTCTATTGGTTGGTTGAT	A	G														Aradu.A01
AX-147208708	AB	AB	BB	BB	BB	BB	BB	BB	BB	BB	BB	BB	BB	BB	AA	AA	BB	BB	BB	BB	Affx-152069715	1001	5044708		+								GAACTAACTCTATTGGTTGGTTGATCGAGCTGTTC[A/G]ACACTTCGAATCCAAGTCACTGGTAATTGACCCTT	A	G														Aradu.A01
AX-147208709	BB	BB	BB	BB	BB	BB	BB	BB	BB	BB	BB	BB	BB	BB	AB	AB	AB	AB	AB	AB	Affx-152037404	1001	5044864		+								TCCAACAACTGTGGCTCTAAGAGTAAGGGTCTCCC[A/G]GATATCAGAATAACCAATGTTGGGATTTGTTCAGC	A	G														Aradu.A01
AX-147208710	BB	BB	BB	NoCall	BB	BB	BB	NoCall	NoCall	BB	BB	BB	NoCall	NoCall	BB	BB	BB	BB	BB	BB	Affx-152043930	1001	5045017		+								CCAACAGCTACAATTGCAAATGAGAACTCACTACT[A/G]TTTATGGTGTCTTTCGATGGGACCTTCTCGTAAAT	A	G														Aradu.A01
AX-147208711	BB	BB	BB	BB	NoCall	BB	BB	BB	BB	BB	BB	BB	BB	BB	BB	BB	BB	BB	BB	BB	Affx-152053022	1001	5045095		+								GTTTCAGCTCCCACTGTTGCCTTTACAGCATCCAA[A/G]ATTGTCGTCCCTAAAACGGTCGGTGTATAAGACAT	A	G														Aradu.A01
AX-147208712	BB	BB	BB	BB	BB	BB	BB	BB	BB	BB	BB	BB	BB	BB	BB	BB	BB	BB	BB	BB	Affx-152078274	1001	5046083		+								TTAATGCAGTAGGGATAATTTGATCCATGAGGATG[A/G]CAAAGACGATCAAGTCCCTCCCAGTCAGAAATCAA	A	G														Aradu.A01
AX-147208713	BB	BB	BB	BB	AA	AA	AA	AA	AA	AA	AA	BB	BB	BB	BB	BB	BB	BB	BB	BB	Affx-152060281	1001	5046962		+								TCAGCATGGAGTTTGCGCCCATTCCAGCTAGAATA[A/G]GATGCCATAACCGTTGAAACTCCCTGGGAAATGCA	A	G														Aradu.A01
AX-147208714	BB	BB	BB	BB	BB	BB	BB	BB	BB	BB	BB	BB	BB	BB	BB	BB	BB	BB	BB	BB	Affx-152076317	1001	5047025		+								GAAATGCAGTCTAAGTAAGGTGCCATGTGGATTCT[C/T]TCTAATTCTTCATATGATAATATAGTATTTCCCTC	T	C														Aradu.A01
AX-147208715	BB	BB	BB	BB	BB	BB	BB	BB	BB	AA	AA	BB	BB	BB	BB	BB	BB	BB	BB	BB	Affx-152061266	1001	5047674		+								GCAAAGGTATAGTGAGCTCCACTTGCTCTAACTTC[A/G]AGTGCTGTAGCGGCTCCAATTCTTTCAGCTATATC	A	G														Aradu.A01
AX-147208716	AB	AB	BB	BB	AA	AA	AA	AA	AA	AA	AA	AA	AA	AA	BB	BB	BB	BB	BB	BB	Affx-152051338	1001	5048578		+								CCTTGACTTGAGAGCCGATTTTTGAAAGCCATCAA[C/T]CATATCAGCCCAATCCGATGAACGAGCAATTTCAA	T	C														Aradu.A01
AX-147208717	BB	BB	BB	BB	AA	AA	AA	AA	AA	BB	BB	BB	BB	BB	AB	AB	AB	AB	AB	AB	Affx-152082196	1001	5049900		+								TCTGCACTTCCTTAATTATAGTGCAAAAAATTGTG[C/T]CCTCCAATCATTTATTCCATCGCCACAAAAATGCT	T	C														Aradu.A01
AX-147208718	AA	AA	AA	AA	AA	AA	AA	AA	AA	AA	AA	AA	AB	BB	AA	AA	AA	AA	AA	AA	Affx-152052053	1001	5062540		+								CATCATCACATCTTCCTTTTCATCTCCATTATCAT[C/T]CACTCCACCTTGTTGTGACTGCTGTTTATTACCAT	T	C														Aradu.A01
AX-147208719	BB	BB	BB	BB	BB	BB	BB	BB	BB	BB	BB	BB	BB	BB	BB	BB	BB	BB	BB	BB	Affx-152061045	1001	5066483		+								CCACTCAGATCCATTTTCTCCTCATAAGGATCATA[G/T]GGAATGTCATATGGGCTTCTTGGCATAACCGAAGG	T	G														Aradu.A01
AX-147208720	AA	AA	AA	AA	AA	AA	AA	AA	AA	AA	AA	AA	AA	AA	BB	BB	AA	AA	BB	BB	Affx-152069361	1001	5066618		+								TTTCTTGGCGGCATTGCTGATTTCTTATCATCCAA[A/G]CCATTCTTCTTTGTGTCAGGGTGGAATCTAAAATT	A	G														Aradu.A01
AX-147208721	BB	BB	BB	BB	BB	BB	BB	BB	BB	BB	BB	BB	BB	BB	AB	AB	AB	AB	AB	AB	Affx-152048044	1001	5067020		+								CTAAAATTTCTCCTTCTACTTGTAGCATTTTGTGA[A/G]GGATACTTATAAAGAAGCTCCCTTCTAGGTCTACT	A	G														Aradu.A01
AX-147208722	AA	AA	AA	AA	AA	AA	AA	AA	AA	BB	BB	AA	AA	AA	AA	AA	AA	AA	AA	AA	Affx-152049851	1001	5097244		+								GGGGATGAAGGACACTTTGATAACTATGATACAAG[C/T]GGTCCCCAAAATATAAGCCCAAGTATTGGTATGGC	T	C														Aradu.A01
AX-147208723	AA	AA	AA	AA	AA	AA	AA	AA	AA	AA	AA	AA	AA	BB	AA	AA	AA	AA	AA	AA	Affx-152049994	1001	5098186		+								AAATTTCTTGGTGAAGGTAAATGCAAACATTGGAA[A/G]TTCTGCAGTTGCTAGCTCTATCGAAGAGGAAGTTT	A	G														Aradu.A01
AX-147208724	AB	AB	BB	BB	BB	BB	BB	BB	BB	AA	AA	AA	AA	AA	BB	BB	BB	BB	BB	BB	Affx-152037754	1001	5098586		+								CTTGCTTATCACAAAGAGAATTTTGCTTATGAGCA[C/T]TGGGACGAAATACTTGACATCTGCAATCAGTATGA	T	C														Aradu.A01
AX-147208725	BB	BB	BB	BB	BB	BB	BB	BB	BB	AA	AA	BB	BB	BB	BB	BB	BB	BB	BB	BB	Affx-152055600	1001	5099122		+								GCTGCCAATATCGGGGCACTTGGTACAGCTCTTCT[C/T]TGCTATGTAACTCCAAAAGAACATCTCGGTCTACC	T	C														Aradu.A01
AX-147208726	AA	AA	AA	AA	AA	AA	AA	AA	AA	AA	AA	AA	AA	AA	AA	AA	AA	AA	AA	AA	Affx-152052153	1001	5099341		+								TTGTCTTTGGATCCAATGACGGCCATGTCCTTCCA[C/T]GATGAAACATTGCCATCTGAAGGCGCAAAGGTAGC	T	C														Aradu.A01
AX-147208727	BB	BB	BB	BB	BB	BB	BB	BB	BB	BB	BB	BB	BB	BB	BB	BB	BB	BB	BB	BB	Affx-152067533	1001	5104393		+								TGCAAATTGCCAAGGATCCAATCAAGCAAACCCTT[A/C]TCTTCTTTGTTGCCACCAGAAGCACCTTTTGCTGC	A	C														Aradu.A01
AX-147208728	AB	AB	AA	AA	AA	AA	AA	AA	AA	BB	BB	BB	BB	BB	AA	AA	AA	AA	AA	AA	Affx-152066405	1001	5138416		+								TTTGTGGACTCACGTTTGGGAAGGACCCAGAAACT[C/T]TGTCACCGGATTTGCCTGAAAACCCTTTCTGCAAT	T	C														Aradu.A01
AX-147208729	AB	AB	BB	BB	BB	BB	BB	BB	BB	AA	AA	AA	AA	AA	BB	BB	BB	BB	BB	BB	Affx-152034540	1001	5139010		+								GCGGAGAAGCTCGTTTACCTCAAAGCCGCACTCTC[C/T]GAAACGCTGCGTTTATACCCTTCAGTTCCCGAGGA	T	C														Aradu.A01
AX-147208730	AA	AA	BB	BB	BB	BB	BB	BB	BB	AA	AA	AA	AA	AA	BB	BB	BB	BB	BB	BB	Affx-152069630	1001	5139052		+								CTGCGTTTATACCCTTCAGTTCCCGAGGATTTTAA[A/G]TACGCATTAAACGACGACGTTTTGCCAGATGGCAC	A	G														Aradu.A01
AX-147208731	AB	AB	AA	AA	AA	AA	AA	AA	AA	BB	BB	BB	BB	BB	AA	AA	AA	AA	AA	AA	Affx-152063495	1001	5139201		+								CATGGAATTTAAACCGGAGCGTTGGATTTCGGTTC[A/G]GGAGAACCGGGTTCGATTCGAACAGCCAAAAGATG	A	G														Aradu.A01
AX-147208732	AA	AA	AA	AA	AA	AA	AA	AA	AA	BB	BB	AA	AA	AA	AA	AA	AA	AA	AA	AA	Affx-152055039	1001	5139415		+								ATGTCGCTTACGCTGTTCATGAAGAATGGGCTCCG[G/T]GTTTACTTACAGCCACGTCAGCTTCTACCAGAGAA	T	G														Aradu.A01
AX-147208733	AA	AA	AA	AA	AA	AA	AA	AA	AA	AA	AA	AA	AA	AA	AA	AA	AA	AA	AA	AA	Affx-152061309	1001	5180194		+								CTTATATTGCAGGTTGATGATTAATATGTCGTCTG[A/G]TTATAAGTTAGACATTGTTGATCATCATCATGACC	A	G														Aradu.A01
AX-147208734	AA	AA	BB	BB	BB	BB	BB	BB	BB	AA	AA	AA	AA	AA	AB	AB	AB	AB	AA	AB	Affx-152080114	1001	5181445		+								GGCGGCATTACGGATCTTTCATTCGACGGTGTTGG[C/T]TATGCATGGCAGATTATCAACTGTGTTCTTACTGC	T	C														Aradu.A01
AX-147208735	BB	BB	BB	BB	BB	BB	BB	BB	BB	BB	BB	BB	BB	BB	BB	BB	BB	BB	BB	BB	Affx-152059079	1001	5182173		+								CCAATGTTTTGGGGAGTTGCAACTGCAAGTGGATT[C/T]ATTGGACTTTCTATCAGCTTCACATCAATGTGGTT	T	C														Aradu.A01
AX-147208736	AB	AB	BB	BB	AA	AA	AA	AA	AA	AA	AA	AA	AA	AA	BB	BB	BB	BB	BB	BB	Affx-152074968	1001	5200283		+								TGATGAGTGGAAACAAACTCTAACAGATCCATCTC[A/C]CTTTTCTTCACAGCTGAACAATGAAAATCCATGTT	A	C														Aradu.A01
AX-147208737	AB	AB	BB	BB	AA	AA	AA	AA	AA	AA	AA	AA	AA	AA	BB	BB	BB	BB	AB	AB	Affx-152048767	1001	5200338		+								AATGAAAATCCATGTTTTGATTCTTCTCATAAGCC[C/T]CATGAAGTGATGATGATGAACTTGTTGTTGAAACT	T	C														Aradu.A01
AX-147208738	AA	AA	AA	AA	AA	AA	AA	AA	AA	AA	AA	AA	AA	AA	AB	AB	AB	AB	AB	AB	Affx-152066707	1001	5200592		+								TGATTATTCTCTTTGAAAAGTTGTTGCATGAAGAG[C/T]AACTCATCATCATATGATTCAGCTATGATTGTTGG	T	C														Aradu.A01
AX-147208739	AB	AB	BB	BB	BB	BB	BB	BB	BB	AA	AA	AA	AA	AA	BB	BB	BB	BB	BB	BB	Affx-152031437	1001	5200871		+								TGCCTTCTCTTTGTTGCGTTCCAATGGTTCTTGAT[C/T]GAGTTTTCAGTTCGCCCTGGTATATGCTTCGCGAT	T	C														Aradu.A01
AX-147208740	AA	AA	AA	AA	AA	AA	AA	AA	AA	AA	AA	AA	AA	AA	AA	AA	AA	AA	AA	AA	Affx-152079543	1001	5223032		+								AATTGCTTCCAAATAAGTCTCTTCTGCAGCCCACA[A/G]ATCATTCTTCGCTTTCCATAGAAACGTTGCGTACT	A	G														Aradu.A01
AX-147208741	AB	AB	BB	BB	BB	BB	BB	BB	BB	AA	AA	AA	AA	AA	BB	BB	BB	BB	BB	BB	Affx-152060336	1001	5224080		+								TAATCATGTGCAACGAGGTAGAGGAACTGAGCATA[A/G]TTTGAGAGAAGAAGAGAGTTGTTTGGTTCCTTGGA	A	G														Aradu.A01
AX-147208742	BB	BB	AA	AA	AA	AA	AA	AA	AA	BB	BB	BB	BB	BB	BB	BB	BB	BB	BB	BB	Affx-152047457	1001	5224196		+								GTCATCACTCTCCATCTTGGCTGTTACGGGCGAAA[C/T]GAACTGTTTCATCGAGCCACGATTCACATCCTCCA	T	C														Aradu.A01
AX-147208743	BB	BB	BB	BB	BB	BB	BB	BB	BB	BB	BB	BB	BB	AA	BB	BB	BB	BB	BB	BB	Affx-152083416	1001	5224534		+								CGTTAGATGATGACACGGTGAATGTCTTTACCGCA[A/G]AGGAATCAAATCCGCTCTGATTATCACTGACAGAC	A	G														Aradu.A01
AX-147208744	BB	BB	NoCall	NoCall	NoCall	NoCall	BB	NoCall	BB	BB	BB	BB	BB	BB	BB	NoCall	BB	BB	BB	BB	Affx-152055567	1001	5224731		+								GTGTGTGAGAACACTTGCTGGAAGAGCCAAACGAA[A/G]GAAGCGTGCATTTCCGTTTGTACCCTCTCGAGGAT	A	G														Aradu.A01
AX-147208745	AB	AB	BB	BB	BB	BB	BB	BB	BB	AA	AA	AA	AA	AA	BB	BB	BB	BB	BB	BB	Affx-152029027	1001	5225077		+								GCCCATTCACGAAATTCGAGGACGAGGTTGGAGAA[G/T]AAGTGCCGTCCGAATCTGAATCGTCTTCGTTGAGC	T	G														Aradu.A01
AX-147208746	BB	BB	BB	BB	BB	BB	BB	BB	BB	AA	AA	BB	BB	BB	BB	BB	BB	BB	BB	BB	Affx-152065014	1001	5298760		+								GTGTCAGCTTCGGTTAACAATCTGCGATCCCTCAA[A/G]TTTGAAAAAACCTTCCTGGCCTCTTCAATTGTTCC	A	G														Aradu.A01
AX-147208747	BB	BB	BB	BB	BB	BB	BB	BB	BB	BB	BB	BB	BB	BB	BB	BB	BB	BB	BB	BB	Affx-152055110	1001	5298834		+								CTTAGACATGCCAGATATAACTGCAGCACATGCGA[C/T]AATGTCCAGAGGGCAACCCTGTTGCATCATCTCAT	T	C														Aradu.A01
AX-147208748	AA	AA	AA	AA	AA	AA	AA	AA	AA	BB	BB	AA	AA	AA	AA	AA	AA	AA	AA	AA	Affx-152032185	1001	5299523		+								TAACTTGGAAAAGCTTGTAAGCCTTCTCAATCTTA[G/T]TCACATTGCACAAGCCTTCAATAAGGGAATTATAA	T	G														Aradu.A01
AX-147208749	BB	BB	BB	BB	BB	BB	BB	BB	BB	BB	BB	BB	BB	BB	BB	BB	BB	BB	BB	BB	Affx-152052166	1001	5299572		+								GCCTTCAATAAGGGAATTATAAATTTCTAAATCCG[C/T]CCTATATCCTGAGTTAACCAAATCCTTCAACAAAT	T	C														Aradu.A01
AX-147208750	AB	AB	AA	AA	BB	BB	BB	BB	BB	BB	BB	BB	BB	BB	AA	AA	AA	AA	AA	AA	Affx-152075639	1001	5299903		+								GTATAAGCAAACACGTCCGGCTTGCACAAATTCAC[C/T]CTCATTCTCTCCAAAACCTCCAGCATTTCGTCGAT	T	C														Aradu.A01
AX-147208751	AB	AB	BB	BB	AA	AA	AA	AA	AA	AA	AA	AA	AA	AA	BB	BB	AA	AA	BB	BB	Affx-152048879	1001	5300104		+								ATAACCCTATTATACAAAAATACCCTAGGCTTAAC[A/G]CCAAACTTCTTCATCTTCTCATACACATAGTAAAC	A	G														Aradu.A01
AX-147208752	NoCall	AA	NoCall	NoCall	BB	BB	BB	BB	BB	BB	BB	AA	AA	AA	AB	AB	AA	NoCall	AA	AB	Affx-152067489	1001	5317091		+								TTTTGTTGCTGCTTTTGGTGAAGTCACTTTCTATG[C/T]ACCAAACAGTATTAATTAATCAATATTCCAAATAA	T	C														Aradu.A01
AX-147208753	AA	AA	AA	AA	AA	AA	AA	AA	AA	AA	AA	AA	AA	AA	AA	AA	AA	AA	AA	AA	Affx-152070678	1001	5318109		+								TCTCATTATCAACTATTTTGGTGGAATATTAGAGC[A/C]TACAGATAATGCCGGTTGCCAATAAAGACTTGGAT	A	C														Aradu.A01
AX-147208754	BB	BB	BB	BB	BB	BB	BB	BB	BB	BB	BB	BB	BB	BB	BB	BB	BB	BB	AB	AB	Affx-152083123	1001	5318682		+								GCCATGGAAGATTCTATACTGGAAGTGCATACATA[A/G]TTCTGAATGTAAGATACTGGCAACCTTATTTCTTT	A	G														Aradu.A01
AX-147208755	AB	AB	BB	BB	BB	BB	BB	BB	BB	AA	AA	AA	AA	AA	BB	BB	BB	BB	BB	BB	Affx-152071090	1001	5319948		+								GGATCATGCAGTGTTCAATACAGGGAAATTCAAGG[C/T]CATGAATCACAGAAGTTTCTATCTTACTTCAAACC	T	C														Aradu.A01
AX-147208756	AB	NoCall	BB	BB	BB	BB	BB	BB	BB	BB	BB	AA	AA	AA	AB	AB	AA	AA	AA	AA	Affx-152031498	1001	5322309		+								TTTCGGTCATATTTTACTAATTGGCCTAAAACAGC[A/G]GAGCCTAGGCTTTATGAGGAAGGCAAAGAAAAAGT	A	G														Aradu.A01
AX-147208757	AA	AA	AA	AA	AA	AA	AA	AA	AA	BB	BB	AA	AA	AA	AA	AA	AB	AB	AA	AA	Affx-152073149	1001	5322660		+								CAAATTCAGGTTTGGCTGGTGGATGGTGATGAATT[A/G]TCTCTTCTTTCAGTTGCAGAGCTGACAAGGCTTTA	A	G														Aradu.A01
AX-147208758	BB	BB	BB	BB	NoCall	BB	BB	BB	BB	BB	BB	BB	BB	BB	BB	BB	BB	BB	BB	BB	Affx-152033162	1001	5324605		+								TTTTGGCTTGCAGGAGGATAAAACAGCGGCCATTT[A/C]TCACATGAATATTATGGCTGATTCAGCAAGAACTA	A	C														Aradu.A01
AX-147208759	BB	BB	BB	BB	BB	BB	BB	BB	BB	AA	AA	BB	BB	BB	BB	BB	BB	BB	BB	BB	Affx-152064074	1001	5329211		+								GTTTCTGGTAATCCAGTAACTGGCATCGATTTAAC[G/T]AAAAGAGAGGTATTTCTTGAACTGAAGAATTCTTG	T	G														Aradu.A01
AX-147208760	BB	BB	BB	BB	BB	BB	BB	BB	BB	BB	BB	BB	BB	BB	BB	BB	BB	BB	BB	BB	Affx-152047456	1001	5351672		+								TTCAATACTCGTATTCGTATTTGTGTAACGTAGGT[A/G]AGGAAGGACCTTATTGAAGGGTTCCCGCAGAGGAC	A	G														Aradu.A01
AX-147208761	AB	AB	BB	BB	AA	AA	AA	AA	AA	BB	BB	AA	AA	AA	BB	BB	BB	BB	BB	BB	Affx-152060908	1001	5351747		+								TTCGATTCGCTGAACGATAACGGACTCACGTTTGG[A/G]ATTTACTACCAGAATATTCCCGCCACTCTGTTCTT	A	G														Aradu.A01
AX-147208762	AA	AA	AA	AA	AA	AA	AA	AA	AA	AA	AA	AA	AA	BB	AA	AA	AA	AA	AA	AA	Affx-152063757	1001	5353314		+								ATTATGTGGTGGTGGAGCAGAGGTACTTTGACGTT[A/G]AGCTTTCCCCAGCAAACGATGACCACCCTTCGCAT	A	G														Aradu.A01
AX-147208763	BB	BB	BB	BB	BB	BB	BB	BB	BB	BB	BB	BB	BB	AA	BB	BB	BB	BB	BB	BB	Affx-152030967	1001	5355442		+								CTGGGCTGGTACCTTTGAAAAATACTTCAACATTC[A/G]AGATACTTATCGTGATGATTGTCCAGGTTTGTCTC	A	G														Aradu.A01
AX-147208764	BB	BB	BB	BB	BB	BB	BB	BB	BB	AA	AA	BB	BB	BB	BB	BB	BB	BB	BB	BB	Affx-152073505	1001	5356809		+								AGTAGTGATCTAAGGCCATTCGGAGCAAGGGAAGA[C/T]ACAAGTCTCTCAGAGTTCCAAGTGGAACTGATCCA	T	C														Aradu.A01
AX-147208765	AB	AB	AB	AB	AB	NoCall	AB	AB	AB	NoCall	AB	AB	BB	AB	NoCall	AB	BB	BB	BB	BB	Affx-152081939	1001	5369169		+								AGGCAATTAAAACAAAAACTTCTCAAAATTACTTT[C/T]AAAATGGCAAAAGCTTCGTTGTTACTTCCTTGCTT	T	C														Aradu.A01
AX-147208766	BB	BB	AB	AB	AA	AA	AA	AA	AA	AA	AA	BB	NoCall	NoCall	BB	BB	BB	BB	BB	BB	Affx-152075196	1001	5409454		+								TTTCTCAAAAAGACTTTCAAAATGGCAAAAGCTTC[A/G]ATGGTGCTTCCTTGCTTGCTTTTCTTATTTCTCCT	A	G														Aradu.A01
AX-147208767	BB	BB	AB	AB	BB	BB	BB	BB	BB	BB	BB	AA	AA	AB	AA	AA	AB	AB	AB	AB	Affx-152063654	1001	5424890		+								CATGGGCTGCCATTATTTGTGGGTTCGTCTCGGCT[C/T]GATCTTAATTGGGCTAAACATCTTGGCATTAAAAA	T	C														Aradu.A01
AX-147208768	BB	BB	BB	BB	BB	BB	BB	BB	BB	AB	AB	BB	BB	BB	BB	BB	BB	BB	BB	BB	Affx-152064390	1001	5425215		+								CCTTGAACAAGCTTAAATTGCTGAGAATCTCCATT[A/G]ATGAGGAAGATTTAGGCCTTGATATCTAAAGCCAT	A	G														Aradu.A01
AX-147208769	BB	BB	BB	BB	BB	BB	BB	BB	BB	BB	BB	BB	BB	AA	AB	AB	AB	AB	NoCall	AB	Affx-152041121	1001	5429411		+								CGGAGATTTGAATAATTGAGAGAAAGAGACTTACA[A/G]TGTATTAGCATACTGAATATCAGCTTCCAAAGTTT	A	G														Aradu.A01
AX-147208770	BB	BB	BB	BB	BB	BB	BB	BB	BB	BB	BB	BB	BB	BB	BB	BB	BB	BB	BB	BB	Affx-152060783	1001	5433417		+								ATAAACACTTATACTAATTCCTAGGGAATAAGCTT[A/C]TCATCTCTCATGCAATCGATCCAATACAATATTGA	A	C														Aradu.A01
AX-147208771	AA	AA	AA	AA	AA	AA	AA	AA	AA	BB	BB	AA	AA	BB	AA	AA	AA	AA	AA	AA	Affx-152026849	1001	5433628		+								TTTCCATCACAATCTCCTCCCAAACATGTTGCTTC[C/T]CAGCCATAGCCCTAGAAAACAAGAAGTTCTCAACA	T	C														Aradu.A01
AX-147208772	BB	BB	BB	BB	BB	BB	BB	BB	BB	BB	BB	BB	BB	BB	BB	BB	BB	BB	BB	BB	Affx-152027404	1001	5434005		+								AACAATAAACCAGGCCTATGAACAGACCAAGATAC[C/T]TTAGTACCATTCAATTTCTCCATAAGAAGATCCTC	T	C														Aradu.A01
AX-147208773	AA	AA	AA	AA	AA	AA	AA	AA	AA	BB	BB	AA	AA	AA	AB	AB	AB	AB	AA	AA	Affx-152070028	1001	5434200		+								GTTTGGAGTGAAACATGCTTTAGATTCTTTGCATT[G/T]GGGAACAAAGAACTCAAAGCATTTGACATCATTAC	T	G														Aradu.A01
AX-147208774	AA	AA	AB	AB	AA	AA	AA	AA	AA	BB	BB	AA	AA	AA	AA	AA	AA	AA	AA	AA	Affx-152040021	1001	5434305		+								GGGAATTGACTTGCCCATGTGACCCAAAACACATG[A/G]GTCACATCATGAAGACATGAAAGCTTCTTTTGAGT	A	G														Aradu.A01
AX-147208775	AA	AA	BB	BB	AA	AA	AA	AA	AA	AA	AA	AA	AA	AA	NoCall	AB	AB	AB	BB	BB	Affx-152028918	1001	5459030		+								CCGAAGAAGCTCGACGAGAAGAAGAAGGAACCTCT[C/T]CAATCCGAAGAAGAGGAACAGCCACAACAACCAGA	T	C														Aradu.A01
AX-147208776	AB	AB	AA	AA	AA	AA	AA	AA	AA	AA	AA	AA	AA	BB	AA	AA	AA	AA	AA	AA	Affx-152079787	1001	5461765		+								AGAAATGTAGTAAAGAAAATGCAGTCTTTGGGACC[G/T]GAGTTTGATGTTTCTCCACATGTTTCAGAATCTCA	T	G														Aradu.A01
AX-147208777	AB	AB	AA	AA	AA	AA	AA	AA	AA	AA	AA	AA	AA	BB	AA	AA	AA	AA	AA	AA	Affx-152069789	1001	5462127		+								GTGTTTAGAGAAGGTGCAAAGCAGCATTGGGATTC[C/T]GTGAAATCTTATTTTCAGAAAGTAAGTTTTCAGAC	T	C														Aradu.A01
AX-147208778	AA	AA	AA	AA	BB	BB	BB	BB	BB	BB	BB	NoCall	AB	AA	AA	AA	AA	NoCall	NoCall	AA	Affx-152039144	1001	5464625		+								ATGAGAATGCTGAAACTTCACCTTCTGTTTGGATC[A/G]TACGTTCCATGTAAGCATTTTCCAAGGACTAAAAT	A	G														Aradu.A01
AX-147208779	AB	AB	BB	BB	AA	AA	AA	AA	AA	AA	AA	AA	AA	AA	BB	BB	BB	BB	BB	BB	Affx-152069527	1001	5465413		+								GAAGAGAACCGTGGAACTTTGTTGATTAAACTTAA[C/T]GGTTGGAGAGAGTTTAGCTTTCTGGACACTGACAG	T	C														Aradu.A01
AX-147208780	AA	AA	AA	AA	AA	AA	AA	AA	AA	AA	AA	AA	AA	AA	AA	AA	AA	AA	AA	AA	Affx-152039295	1001	5469906		+								AAAATAAAAAATAAAAAACCTGCAGGCTCTCCGTC[A/G]ATCTCAACATCAAAGTAAACCTTGTGTGTGACTTC	A	G														Aradu.A01
AX-147208781	BB	BB	BB	BB	BB	BB	BB	BB	BB	BB	BB	BB	BB	BB	BB	BB	BB	BB	BB	BB	Affx-152057375	1001	5482165		+								CCTGATGTGGATTTGATGTTTGATTGCATGGATAA[A/G]CCTACGATTCTCAAGGCTGAGCACCAGAATTTTCC	A	G														Aradu.A01
AX-147208782	BB	BB	BB	BB	BB	BB	BB	BB	BB	BB	BB	BB	BB	BB	BB	BB	BB	BB	AB	BB	Affx-152080724	1001	5484974		+								GGCTATCGGGAGAAGAGGGCAGGATTTCATGGAAA[A/G]CTTGAATATGGATCGAATTTATGACTACATGTTTC	A	G														Aradu.A01
AX-147208783	BB	BB	BB	BB	AB	AB	AB	AB	AB	BB	BB	BB	BB	BB	BB	BB	BB	BB	BB	BB	Affx-152065041	1001	5485056		+								GAATACTCGAAACTTCTACAGTTCAAGCCTACTCC[C/T]CCATCTTCTTCCTTGGAAGTTTGTGTGGATTCTGT	T	C														Aradu.A01
AX-147208784	AB	AB	BB	BB	BB	BB	BB	BB	BB	AA	AA	AA	AA	AA	BB	BB	BB	BB	BB	BB	Affx-152046344	1001	5485119		+								GATTCTGTGCTTTGCTTCGCAGATGAGAAGCAGAG[A/G]GGATTCCTTAATAGATCAAGTACGTTTGCTTCACA	A	G														Aradu.A01
AX-147208785	BB	BB	BB	BB	BB	BB	BB	BB	BB	AA	AA	BB	BB	BB	BB	BB	BB	BB	BB	BB	Affx-152047806	1001	5504350		+								TGCTATTCTTGGCCTTGCATATTCTACTATTCCCA[C/T]AGGACTACTCTCATCATCTAATTTGAACACAACTC	T	C														Aradu.A01
AX-147208786	BB	BB	BB	BB	AB	AB	AB	AB	AB	AA	AA	AA	AA	BB	AB	AB	AB	AB	AB	AB	Affx-152070687	1001	5504531		+								ACCGCCTTTATAGGAGTCGAATCTTGTTCCATCTC[C/T]GGCAAAATAAGGGACAATCCGAAATCAGAAACCTT	T	C														Aradu.A01
AX-147208787	BB	BB	BB	BB	BB	BB	BB	BB	BB	BB	BB	BB	BB	AA	BB	BB	BB	BB	BB	BB	Affx-152054585	1001	5504642		+								ATATCTCTATGGATAATTGGTGGAACAGCATAGTT[A/G]TGAATGTACTCAATTCCCCTGGCAGCATCCAATGC	A	G														Aradu.A01
AX-147208788	BB	BB	BB	BB	BB	BB	BB	BB	BB	BB	BB	BB	BB	BB	BB	BB	BB	BB	BB	BB	Affx-152034815	1001	5504840		+								TCCTCACAGAAACCTATTAGTCTCACAAGATGCTT[A/G]TGATGAAGCCGCGATAACAATGACAATTCTGAATC	A	G														Aradu.A01
AX-147208789	BB	BB	BB	BB	BB	BB	BB	BB	BB	BB	BB	BB	BB	BB	BB	BB	NoCall	BB	BB	BB	Affx-152064491	1001	5504897		+								GACAATTCTGAATCAAATGCAATTTCCTTCTCTTG[A/G]AATTTCTTCTTTGTGCTAGAAACAATATCTCCTCT	A	G														Aradu.A01
AX-147208790	BB	BB	BB	BB	BB	BB	BB	BB	BB	AA	AA	AA	AA	AA	BB	BB	BB	BB	BB	BB	Affx-152035417	1001	5505708		+								AGAAACATCATTAAACAAATCAAACTTTTTGGTAT[C/T]TTCAGCACCACCCCAACATAGGACAAATCCATTTT	T	C														Aradu.A01
AX-147208791	BB	BB	BB	BB	BB	BB	BB	BB	BB	BB	BB	BB	BB	AA	BB	BB	BB	BB	BB	BB	Affx-152069806	1001	5505771		+								TCCATTTTTTCTTCTAATACCACAAGTGAAATCTT[C/T]TCCCAATGCAAGTCCTGAAAACTCTGAATAATAAG	T	C														Aradu.A01
AX-147208792	AB	AB	NoCall	AB	AA	AA	AA	AA	AA	AA	AA	AA	AA	BB	AB	AB	AB	AB	AB	AB	Affx-152080987	1001	5505969		+								ATCAAATTGTGCTTGAATTTGACTACTATTGTTGT[C/T]ACCCCAACAATGAACCTTTCCATTATCCATTAATA	T	C														Aradu.A01
AX-147208793	BB	BB	AB	AB	BB	BB	BB	NoCall	BB	BB	BB	BB	BB	BB	BB	BB	BB	BB	BB	BB	Affx-152034176	1001	5523220		+								TTGCATGCATAATTCCAATCTTCAACTCTTTTGAG[C/T]AACTATGCTTGTTGTGGTAGCTGGTTAACTGCCAT	T	C														Aradu.A01
AX-147208794	AB	AB	AB	AB	AA	AA	AA	AA	AA	AA	AA	AA	AA	AA	BB	BB	BB	BB	BB	BB	Affx-152027108	1001	5523806		+								AGAACCCCATGAATCCTCACTTCCATCCTCATTAC[C/T]CTTGAGTTCATAGTCCTGATCCTCACTGCCATCAC	T	C														Aradu.A01
AX-147208795	AB	AB	AA	AA	AA	AA	AA	AA	AA	BB	BB	BB	BB	BB	BB	BB	BB	BB	AA	AA	Affx-152076671	1001	5524048		+								ATCAAATCCACCATTCTCTACTTCCATTGTAGTTT[C/T]AGCATTGTCTAACACTTGGACATCATCTACCCCTT	T	C														Aradu.A01
AX-147208796	BB	BB	BB	BB	AB	BB	BB	BB	BB	BB	BB	BB	BB	BB	BB	BB	BB	BB	BB	BB	Affx-152080633	1001	5544998		+								TCGGAGAAGTTGAGGTTCTTGTGAAGGACGAAGTG[A/G]TAAATTCCGTTGGGTTTGTTGTGGAACAGTTGAGC	A	G														Aradu.A01
AX-147208797	BB	BB	BB	BB	BB	BB	BB	BB	BB	BB	BB	BB	BB	BB	BB	BB	BB	BB	BB	BB	Affx-152084060	1001	5549149		+								CTTTGTTCCACTTGGTGGTTTCTTCTCAACACCTT[C/T]CGAATTCAGAAGCAGTAGTAGCACCCTAATAAACC	T	C														Aradu.A01
AX-147208798	AA	AA	AA	AA	AA	AA	AA	AA	AA	BB	BB	BB	BB	BB	AA	AA	AA	AA	AA	AA	Affx-152053136	1001	5550759		+								GCAGATACATGGCTTGCTTTTTTCGGGCCAGATCG[A/G]GTTGGAAAAAGGAAAATTGCTTTGGCAATTGCAGA	A	G														Aradu.A01
AX-147208799	AB	AA	NoCall	NoCall	BB	BB	BB	BB	BB	AA	AA	AA	AA	AA	AB	AB	AA	AA	AB	AB	Affx-152029620	1001	5551689		+								TTATCAGAAAAGAAAAATGCAATGGAAAATTGGAT[C/T]GAGAGTGTTCTTGGAAGAGGATTTGTTGAAGCAAA	T	C														Aradu.A01
AX-147208800	AA	AB	BB	BB	NoCall	BB	BB	BB	BB	AA	AA	AA	AA	AA	AA	AA	BB	BB	AA	AA	Affx-152041465	1001	5553765		+								TCATATATTAGAGCAGATACATGGCTTGCTTTTTT[A/C]GGGCCAAATCGAGTTGGAAAAATGAAAATTGCTTT	A	C														Aradu.A01
AX-147208801	BB	BB	NoCall	AB	AA	AA	AA	AA	AA	AB	AB	AB	AB	AB	AB	AB	AB	AB	AB	AB	Affx-152040331	1001	5554089		+								AGGTAGGTTTCGTTACTCATTTGGAAAGAAAATCA[A/G]CATCAACAATTCCCTGTTTATTGTATCCTGCGCGG	A	G														Aradu.A01
AX-147208802	BB	BB	AA	AA	AA	AA	AA	AA	AA	BB	BB	BB	BB	BB	NoCall	AB	AB	AB	BB	NoCall	Affx-152072114	1001	5555574		+								ATCTAATATCATAAGTACCATGAAATGTCACCCAT[A/G]TCAATGTTTTGTTGAACAGCCCGGATGCTGCTACC	A	G														Aradu.A01
AX-147208803	AA	AA	AA	AA	AA	AA	AA	AA	AA	AA	AA	AA	AA	AA	AA	AA	AA	AA	AA	AA	Affx-152063779	1001	5565707		+								TCTTCTGGCTTGTGCGCGAAGAAACACACTCTTCT[A/G]GTACATGCCATCTCGTCCTTGCACAGCCTTGTTCT	A	G														Aradu.A01
AX-147208804	AB	AB	AA	AA	BB	BB	BB	BB	BB	BB	BB	BB	BB	BB	AA	AA	AA	AA	AA	AA	Affx-152047386	1001	5565932		+								GCGAAAGGACACTCTGTCCAATCGTGTGAATACGC[C/T]CTCGAACATGGTTTCACTTTGAAGGTATACATTCT	T	C														Aradu.A01
AX-147208805	BB	BB	BB	BB	BB	BB	BB	BB	BB	BB	BB	BB	BB	BB	BB	BB	BB	BB	BB	BB	Affx-152031387	1001	5566493		+								TTTGTTCCAATTCTCCTACCATACCATAATCCAAT[C/T]TCACCAACGTTATGGCCCTCTTTCTCAATAGCTTC	T	C														Aradu.A01
AX-147208806	AA	AA	AA	AA	AB	AB	AB	AB	AB	AA	AA	AA	AA	AA	AA	AA	AA	AA	AA	AA	Affx-152032807	1001	5566616		+								CTGTGGTGCAACCCTTCTTGACAAGTCTTATTATT[A/G]ATCTTGGATTCCATTGTGTGTCTGATTTTCTTGAC	A	G														Aradu.A01
AX-147208807	AB	AB	BB	BB	BB	BB	BB	BB	BB	BB	BB	BB	BB	BB	AA	AA	BB	BB	BB	BB	Affx-152073455	1001	5589372		+								TTTGATCCTTCTTCACATTTGTTGCTCTCAATTGC[C/T]GTAGATTTTCCCTCTTCAGCCATCAAATTTCCATC	T	C														Aradu.A01
AX-147208808	AB	AB	AA	AA	BB	BB	BB	BB	BB	BB	BB	BB	BB	BB	AA	AA	AA	AA	AA	AA	Affx-152037671	1001	5589786		+								TTCTTGTTCTTGTTCTTCTTCCTACTCTTCTCATA[A/G]TAACAAGTGTTGGTAATCTCTTGAAGCTTTCCATT	A	G														Aradu.A01
AX-147208809	BB	BB	BB	BB	AA	AA	AA	AA	AA	BB	BB	BB	BB	BB	BB	BB	BB	BB	BB	BB	Affx-152069858	1001	5589971		+								GCTAAGAACAAAGAAGTTTTCATTTTCAAGTAAGA[A/G]GAAAGTTGGCACCTCCCTGAATGACAATGTCGATT	A	G														Aradu.A01
AX-147208810	BB	BB	AA	AA	BB	BB	BB	BB	BB	BB	BB	BB	BB	BB	BB	BB	BB	BB	BB	BB	Affx-152060888	1001	5598002		+								GAGAAAAGTAGTACCGCTTCAACTAAATGGTAATG[A/G]GGAATTTGAGGGAAAAGATGATGGATGACATGGGT	A	G														Aradu.A01
AX-147208811	BB	BB	BB	BB	BB	BB	BB	BB	BB	BB	BB	BB	BB	BB	BB	BB	BB	BB	BB	BB	Affx-152050045	1001	5600285		+								ACACACACATATATAACACTATAAAAGTGCATAGG[A/G]CTACTATTTCTACACTTCTAAAGACAATTGGAATT	A	G														Aradu.A01
AX-147208812	AB	AB	AA	AA	AA	AA	AA	AA	AA	AA	AA	AA	AA	AA	NoCall	NoCall	AB	AB	AB	AB	Affx-152082981	1001	5614230		+								CTGCTACTCAACAAGGATCTGGGAAGGTTGGAAGA[C/T]GGAAAATTAACTTTTTGTCAACCCAAAAGTGGGAG	T	C														Aradu.A01
AX-147208813	AB	AB	BB	BB	AA	AA	AA	AA	AA	AA	AA	AA	AA	AA	BB	BB	BB	BB	BB	BB	Affx-152057781	1001	5637219		+								GCATATCTTTGGCTATGATTCTCCACTCTCAGTAT[C/T]TTCTCTATTATCCAAATTGTCTTCTCCTGAAGCTC	T	C														Aradu.A01
AX-147208814	AA	AA	AA	AA	AA	AA	AA	AA	AA	BB	BB	BB	BB	BB	AA	AA	AA	AA	AA	AA	Affx-152027594	1001	5639485		+								GCTTCCACTCTCTCCATCTTCTTTAAGACTTCCTC[A/G]GCTAAATTAGACAGAGAGGGATATTCCAGATTTCC	A	G														Aradu.A01
AX-147208815	AA	AB	BB	BB	BB	BB	BB	BB	BB	AA	AA	AA	AA	AA	AA	AA	AB	AB	AB	AB	Affx-152031120	1001	5639584		+								CCTTTCTCCAACGCAATTCTTACGCAACAATCTTC[A/G]TCGTTGCAGAACTCTGATAACAACTTGACAGCATA	A	G														Aradu.A01
AX-147208816	BB	BB	BB	BB	BB	BB	BB	BB	BB	AA	AA	AA	AA	AA	BB	BB	BB	BB	BB	BB	Affx-152076326	1001	5640667		+								ATCAAAGTCCATATTCCGGGTCACTATGGCAGGTT[C/T]GACGGACCAGTTCTTAAGAATTCTCTCCAGGGAAG	T	C														Aradu.A01
AX-147208817	AB	AB	BB	BB	AA	AA	AA	AA	NoCall	AB	AB	AA	AA	AA	BB	BB	BB	BB	BB	BB	Affx-152075064	1001	5648502		+								AAAAAGCATAAACGAAGATGTTCTAATATACATAA[G/T]GCACATAAGGTTTGTATCGTGAATGGATTACACAT	T	G														Aradu.A01
AX-147208818	BB	BB	BB	BB	BB	BB	BB	BB	BB	AA	AA	AA	AA	BB	BB	BB	BB	BB	BB	BB	Affx-152070092	1001	5684600		+								CCAACCATTCCTGAAATAATGGAAAGTCCTCAATT[A/G]CCCTTGCCAGCTAGATTGTCACATTCTAAATCAGC	A	G														Aradu.A01
AX-147208819	AB	AB	BB	BB	BB	BB	BB	BB	BB	BB	BB	BB	BB	AA	BB	BB	BB	BB	BB	BB	Affx-152065916	1001	5685043		+								AAAGCACCAGAAGGCATTTGCTCAATTCAAATTGA[A/G]TATGATCGAAACAAGCAATCTGTTTGGTCTGTTAG	A	G														Aradu.A01
AX-147208820	BB	BB	BB	BB	BB	BB	BB	BB	BB	BB	BB	BB	BB	BB	BB	BB	BB	BB	BB	BB	Affx-152029483	1001	5694095		+								GAACTCTATCAAGATGTGAGAAGAAATTCATTAGA[A/G]GAGGCTCTGAAGCTTTGCACAGAACATGGATTGCA	A	G														Aradu.A01
AX-147208821	BB	BB	BB	BB	BB	BB	BB	BB	BB	BB	BB	BB	BB	AA	BB	BB	BB	AB	BB	BB	Affx-152031882	1001	5694371		+								GGTCAAGGGATGGAGGAAATGTTGCAAGTGAAGAA[A/C]TTCAAGCCTCAATTCTCACAGCAAGAGCTTTCTTT	A	C														Aradu.A01
AX-147208822	BB	BB	BB	BB	BB	BB	BB	BB	BB	BB	BB	BB	BB	BB	BB	BB	BB	BB	BB	BB	Affx-152050887	1001	5699222		+								TCTTTGACTCCTTGGATTCCGAAAGTGGACGGTTT[C/T]GATCCTAATGCGATTACGAGCTTGTCATATGAGAT	T	C														Aradu.A01
AX-147208823	BB	BB	BB	BB	AB	AB	AB	AB	AB	AB	AB	AB	AB	AB	BB	BB	BB	BB	BB	BB	Affx-152077351	1001	5710932		+								CCAGGTTTATTGTCAATAATGACCTCCCACCAGTG[C/T]CCGAGCCTTCATATTCTGTAATTAAAAAAATTAAT	T	C														Aradu.A01
AX-147208824	BB	BB	NoCall	BB	BB	BB	BB	BB	BB	AA	AA	BB	BB	BB	AB	BB	AB	AB	BB	BB	Affx-152033130	1001	5742316		+								GCCTATTGAGCGGATTCTTGGAGACATTGGGGTCT[G/T]ATTTTCAACAGTTACCAATTTATGAAAAAAGTTGG	T	G														Aradu.A01
AX-147208825	BB	BB	BB	BB	AB	AB	AB	AB	AB	BB	BB	AB	BB	BB	BB	BB	BB	BB	BB	BB	Affx-152056008	1001	5743710		+								CACTATGAGGACGATGGAAAAGGGAGGATAAAGCG[A/G]AGAATTGTACAAAGAATAGGAAGATCCTGAAGGAA	A	G														Aradu.A01
AX-147208826	BB	BB	AB	AB	BB	BB	BB	BB	BB	NoCall	BB	BB	BB	AB	BB	BB	BB	NoCall	BB	BB	Affx-152032985	1001	5756505		+								GCCGCTAGAACCACTATTGGCATTACAATTTTTAG[C/T]TTCCAATTCTAATCCACTAACTCTAGCATCTAGTT	T	C														Aradu.A01
AX-147208827	AA	AA	AA	AA	AA	AA	AA	AA	AA	AA	AA	AA	AA	AB	AA	AA	AA	AA	AA	AA	Affx-152063745	1001	5759781		+								GCTTCATACGCCTCTTCCAGTGACATGGCAACAGT[A/G]ACTCCTTTTCCAGCAGCCAGTGCTTTGATAACAAT	A	G														Aradu.A01
AX-147208828	BB	BB	BB	BB	BB	BB	BB	BB	BB	BB	BB	BB	BB	AB	BB	BB	BB	BB	BB	BB	Affx-152068059	1001	5759858		+								TCCTTGTTCTTGAGTATATTGTTTTGCAACGGATG[G/T]GTCTGTAAATGTTTTGTACTGCATTAATTAATCCA	T	G														Aradu.A01
AX-147208829	BB	BB	BB	BB	BB	BB	BB	BB	BB	AA	AB	BB	BB	BB	BB	BB	BB	BB	BB	BB	Affx-152076653	1001	5761231		+								TAAAGCTTAAAGTTTCTTCCAAACGAAAGCTTGAC[A/G]TAAATGAAAGCGTGGAGGTGAATTCGGTTTCCTAA	A	G														Aradu.A01
AX-147208830	AA	AA	AB	AB	AA	AA	AA	AA	AA	AA	AA	AA	AA	AA	BB	BB	BB	BB	BB	BB	Affx-152070658	1001	5763069		+								GGTATGATGTAAGGACCAAAAAGGACTTCGCCAAG[A/G]TTAGGGAATGGACTTTTAATGAGAAAGAGTCATGG	A	G														Aradu.A01
AX-147208831	BB	BB	BB	BB	BB	BB	BB	BB	BB	AA	AA	BB	BB	BB	AB	AB	AB	AB	AB	AB	Affx-152033861	1001	5763119		+								TTTAATGAGAAAGAGTCATGGAAAGAAATGGTAAT[A/G]GAGGTAGTTGATGATTACTTAAGGCTTACACTAGG	A	G														Aradu.A01
AX-147208832	BB	BB	BB	BB	BB	BB	BB	BB	BB	AA	AA	BB	BB	AA	BB	BB	BB	BB	BB	BB	Affx-152047536	1001	5763486		+								ATGGGCTCAAAACTGTCCCTCAGAAAGAAGTTTCA[A/G]TGCAGAAAGAACCGGCTACTGAAGTAATATTTAAT	A	G														Aradu.A01
AX-147208833	AA	AA	AA	AA	AA	AA	AA	AA	AA	AA	AA	AA	AA	AA	AA	AA	AA	AA	AA	AA	Affx-152061935	1001	5763638		+								GCTATTGAAGAATATGCACAGGCAGCTAAAAGGGC[C/T]TGCCCAGAAAAAGCACGAAAACATCTTGCGTATCT	T	C														Aradu.A01
AX-147208834	BB	BB	BB	BB	BB	BB	BB	BB	BB	BB	BB	BB	BB	BB	BB	BB	BB	BB	BB	BB	Affx-152031704	1001	5763803		+								GTTTGTAAGTATGTGGCACAGAACTCGGACATGAA[C/T]CCTTTGCCGTCCCAAAATGATCAGAGTATGATGCA	T	C														Aradu.A01
AX-147208835	BB	BB	BB	BB	BB	BB	BB	BB	BB	AB	AB	BB	BB	AA	BB	BB	BB	BB	BB	BB	Affx-152062050	1001	5763917		+								TCAGAAAAGAGTCAGGATCTAAATGATCAGAGTGC[A/G]ATGCAACTTAGAGATGACAATCATCTTGCACCTAT	A	G														Aradu.A01
AX-147208836	AB	AB	BB	BB	AB	AB	AB	AB	AB	BB	BB	AA	AA	BB	BB	BB	BB	BB	BB	BB	Affx-152076572	1001	5764015		+								TGATCTAAGTATTTTGCCACCAGTTGTGTCGTCTC[C/T]TGTGGATGAAGTTGCAGATGAACCTGAGTTTTGTC	T	C														Aradu.A01
AX-147208837	BB	BB	BB	BB	BB	BB	BB	BB	BB	AA	AA	BB	BB	BB	BB	BB	BB	BB	BB	BB	Affx-152081573	1001	5764137		+								ACATGAAAGTGGGTAGGTCCAAAGCAAAGAGGCAT[C/T]TATTGGCTGAAGGATGGAGCTATCACTATGCAAAC	T	C														Aradu.A01
AX-147208838	AA	AA	AA	AA	AA	AA	AA	AA	AA	AA	AA	AB	AB	AB	AA	AA	AA	AA	AA	AA	Affx-152056819	1001	5764745		+								CTTGCTGGCTTTGAAAGTCATGCTAGTGGCTGTAG[C/T]ACACGCAGACCGGCTGCAAGTATTATTTTAGAAGA	T	C														Aradu.A01
AX-147208839	AB	AB	AA	AA	AA	AA	AA	AA	AA	AA	AA	AB	AB	AA	AA	AA	AA	AA	AA	AA	Affx-152055781	1001	5764869		+								GGGAAGCTATGGCAAAACCACCAAAATATTTTCAT[A/G]AAGGCGAGAATGACAATATTTGTTCTGTTTGCCAC	A	G														Aradu.A01
AX-147208840	BB	BB	BB	BB	BB	BB	BB	BB	BB	BB	BB	BB	BB	AB	BB	BB	BB	BB	BB	BB	Affx-152032429	1001	5764966		+								TCAATGTCCATCTTCATTTCATGTGACATGTCTAG[C/T]TGATGAGGTAACTAATAATATTCTTCCTCAATCTC	T	C														Aradu.A01
AX-147208841	BB	BB	BB	BB	BB	BB	BB	BB	BB	BB	BB	BB	BB	AA	BB	BB	BB	BB	BB	BB	Affx-152035968	1001	5765424		+								GCAACTAACTCGAGAAGATATAGTAAAAACTGGTT[A/C]TGCGGAAGCGACTGTAAAAAGGTATACTAATCAAG	A	C														Aradu.A01
AX-147208842	BB	BB	AB	BB	BB	BB	BB	BB	BB	AB	AB	AB	AB	AB	BB	BB	BB	BB	BB	BB	Affx-152043583	1001	5766010		+								GTTGCACTCTCAGTGATGCATGAATGTTTTGAGCC[C/T]CTAAAGGATCCTTCGTCTACCAGAGATCTCACGGA	T	C														Aradu.A01
AX-147208843	NoCall	BB	BB	NoCall	NoCall	NoCall	NoCall	BB	NoCall	AA	AA	BB	BB	BB	BB	BB	NoCall	AB	BB	NoCall	Affx-152050690	1001	5768584		+								TTTGGCTTTGTAAAGATGACAAAGTTCGAGAGGTT[A/G]CAGTTCTTGGACAATACCTTTTTAGATTTTCAGGA	A	G														Aradu.A01
AX-147208844	AA	AA	AA	AA	BB	BB	BB	BB	BB	BB	BB	BB	BB	BB	AA	AA	AA	AA	AA	AA	Affx-152051811	1001	5845899		+								CTATCTTTCTCAGCTTTGCTACTAAGTTTAAGGCA[C/T]CACCATCAGCACTTGAAGAGTGAGAGACCAATGAT	T	C														Aradu.A01
AX-147208845	AB	AA	AA	AB	AA	AA	AA	AA	AA	AA	AA	BB	BB	BB	AB	AB	AB	NoCall	AB	AB	Affx-152047826	1001	5846001		+								GTTGGAAACTGGGTTCATGATGATTCATACCCTCT[C/T]TACCAATCTTCAAGCTGCCCCATGATTGATCCTCA	T	C														Aradu.A01
AX-147208846	AB	AB	BB	BB	AA	AA	AA	AA	AA	AA	AA	AA	AA	AA	BB	BB	BB	BB	BB	BB	Affx-152078917	1001	5849111		+								GAAAGAGGACTAAGAACATGGGCTAATTGGGTGGA[A/C]ACTAATATTGACAGAACCAGAACCAAAGTATTCTT	A	C														Aradu.A01
AX-147208847	BB	BB	AB	AB	AB	AB	AB	AB	AB	AB	AB	AB	AB	AB	AB	AB	AB	AB	AB	AB	Affx-152054594	1001	5852625		+								GCAGCATGTGCTTTAAGGCCATCAATCCAACTATA[A/G]CCAACTCCATCACTGAATTGTTCTTTCTGCCTATA	A	G														Aradu.A01
AX-147208848	BB	BB	BB	BB	AA	AA	AA	AA	AA	BB	BB	BB	BB	BB	BB	BB	BB	BB	BB	BB	Affx-152030119	1001	5852829		+								TTCCTCAGAACCCATTTTTCGATGCGTCCTTCCTC[C/T]GGTTTTATCTGAAAAGGTCACACAATAAATCCACT	T	C														Aradu.A01
AX-147208849	BB	BB	BB	BB	BB	BB	BB	BB	BB	BB	BB	BB	BB	AA	BB	BB	BB	BB	BB	BB	Affx-152066862	1001	5853564		+								ATGAATTATGATTATATATATACCTGGACAGTAAA[A/G]TGAAACTCATGATGAACTGTGCCTAGATAATCTGC	A	G														Aradu.A01
AX-147208850	AA	AA	AA	AA	AA	AA	AA	AA	AA	AA	AA	BB	BB	BB	AA	AA	AA	AA	AA	AA	Affx-152062650	1001	5913981		+								CCATGAACCCATCTCACCAAGTTATGGAACAAGGA[A/C]CATCACAGCAGGTACCCCACTTTTTTTTATTATTG	A	C														Aradu.A01
AX-147208851	BB	BB	BB	BB	AA	AA	AA	AA	AA	BB	BB	AA	AA	BB	BB	BB	AA	AA	AB	AB	Affx-152041321	1001	5914771		+								CTCTCGTTTATCTTCTGGACATTTACCATTATCGC[A/G]CTCTTCAAATATGTCTTCATTGTGATGTCTGCTGA	A	G														Aradu.A01
AX-147208852	BB	BB	BB	BB	BB	BB	BB	BB	BB	BB	BB	BB	BB	BB	BB	BB	BB	BB	BB	BB	Affx-152069522	1001	5914816		+								TATGTCTTCATTGTGATGTCTGCTGATGACAATGG[A/G]GAAGGTAGAAACCTTGCAACACAATTCTAGCGAAG	A	G														Aradu.A01
AX-147208853	AB	AB	BB	BB	BB	BB	BB	BB	BB	AA	AA	BB	BB	BB	BB	BB	BB	BB	BB	BB	Affx-152079868	1001	5915102		+								GGTACCTTTGCATTGTACTCACTTCTCTGCCGAAA[C/T]GCGAGGCTAAGTATTTTGCCTAATCAACAACCAAC	T	C														Aradu.A01
AX-147208854	AA	AA	AA	AA	AA	AA	AA	AA	AA	AA	AA	AA	AA	AA	AA	AA	NoCall	AA	AA	AA	Affx-152027027	1001	5915743		+								CAAAAATATATCTTGCACTTTCTCCTTTCTACATG[G/T]TAAGGTTCATTCGAGCAACCGGCGTTGAAGGATGG	T	G														Aradu.A01
AX-147208855	AB	AB	BB	BB	BB	BB	BB	BB	BB	BB	BB	AA	AA	BB	AA	AA	AA	AA	AA	AA	Affx-152040374	1001	5915790		+								CGAGCAACCGGCGTTGAAGGATGGTTGTCCTTAGG[C/T]GGCGTGGTGCTATCAATCACAGGTACCTATAGCAC	T	C														Aradu.A01
AX-147208856	AB	AB	BB	BB	AA	AA	AA	AA	AA	AA	AA	BB	BB	AA	BB	BB	BB	BB	AA	AA	Affx-152055416	1001	5916030		+								GTCGAGACCATGTTCGCCGACTTGGGTCATTTTTC[A/G]GCTTTATCAATAAAGGTAAAATTGAAAGTAGAGAT	A	G														Aradu.A01
AX-147208857	BB	BB	BB	BB	BB	BB	BB	BB	BB	BB	BB	BB	BB	AA	BB	BB	BB	BB	BB	BB	Affx-152056451	1001	5917189		+								GGATCAATTGAACTACTTTACATCTCAGCTTGCAT[A/C]TGCAAGGTTCATGAAGGAGGTTGGATTCCACTTGT	A	C														Aradu.A01
AX-147208858	AB	AB	BB	BB	AA	AA	AA	AA	AA	BB	BB	AA	AA	BB	AA	AA	AA	AA	AA	AA	Affx-152040716	1001	5917228		+								AAGGTTCATGAAGGAGGTTGGATTCCACTTGTTCT[A/G]TCTTTCACTTTCATGTGTATAATGTACACATGGAA	A	G														Aradu.A01
AX-147208859	AA	AA	AA	AA	AA	AA	AA	AA	AA	BB	BB	AA	NoCall	AA	AA	AA	AB	AB	AA	AA	Affx-152078358	1001	5917897		+								ATAGTAAAGAAAATTGCAATAGATGTTGTTTTTGC[C/T]TTTCTGAGCAAGAATTGTAGAGAGCCTGATGTTGT	T	C														Aradu.A01
AX-147208860	BB	BB	AA	AA	AA	AA	AA	AA	AA	BB	BB	BB	BB	BB	BB	BB	AA	AA	AA	AA	Affx-152041242	1001	5919009		+								TGGACAGAGGCATTGAAACAGGTAAGCGCCAAAGC[C/T]ATAAACACGGCGAGATCTGTCTCTTCTTCTTGTAT	T	C														Aradu.A01
AX-147208861	BB	BB	BB	BB	BB	BB	BB	BB	BB	AA	AA	AA	AA	AA	BB	BB	BB	BB	BB	BB	Affx-152061311	1001	5934638		+								GCAGACAGGGTCTCTCCTTTTGACCTTGCAGCTAG[C/T]TGGAGGGCTTACCAGGAGAATTTTCGTCCGTCGTC	T	C														Aradu.A01
AX-147208862	AA	AA	AA	AA	AA	AA	AA	AA	AA	BB	BB	BB	BB	AA	AA	AA	AA	AA	AA	AA	Affx-152081582	1001	5935842		+								GAGGTTATCGTGCCTGATTCTTCTAAGGCCTTTCC[A/C]ACTTCTGGAATGGTTGAGTCCAAGTCAGTGGGATC	A	C														Aradu.A01
AX-147208863	BB	BB	BB	BB	BB	BB	BB	BB	BB	BB	BB	BB	BB	BB	BB	BB	BB	BB	AA	AA	Affx-152052881	1001	5935974		+								TCCCCAAGACTCATAAAATCTTCTAGTTCTAATAT[C/T]TTCACTCATGATCTTAATTTAGATAATGATACCAA	T	C														Aradu.A01
AX-147208864	BB	BB	BB	BB	BB	BB	BB	BB	BB	BB	BB	BB	BB	BB	BB	BB	BB	BB	BB	BB	Affx-152077323	1001	5936468		+								TATCTTCTTTCTTTTGCATAGGTAGGCCTGCCAGC[A/G]CGAGGTAAAACATTCACTGCAGCTAAACTTACAAG	A	G														Aradu.A01
AX-147208865	BB	BB	BB	BB	BB	BB	BB	BB	BB	BB	BB	BB	BB	BB	BB	BB	BB	BB	BB	BB	Affx-152065399	1001	5940154		+								ACCTCGCCCAATATTACTTACTCGGCATGGAGAAA[G/T]TCAGGATAATGTAAGAGGCAGAATTGGAGGAGATG	T	G														Aradu.A01
AX-147208866	AA	AA	AA	AA	AA	AA	AA	AA	AA	AA	AA	AA	AA	AA	AA	AA	AA	AA	AA	AA	Affx-152056525	1001	5955233		+								TTTGTTTGAGTTCTTTTGAAGATGGAGAGATGGGA[A/C]GGTGTTTACCAAAATGTGGACATGGTTTTCATGTT	A	C														Aradu.A01
AX-147208867	BB	BB	AB	AB	BB	BB	BB	BB	BB	AB	AB	AB	AB	BB	AB	AB	AB	AB	AB	AB	Affx-152060275	1001	5967029		+								TAAGACTCTTAGTAATAATGGAAGATGAATGATAA[G/T]CATCATGGGTAGGGTTGATTATCACCACAACCGGG	T	G														Aradu.A01
AX-147208868	AA	AA	AB	AB	BB	BB	BB	BB	BB	BB	BB	BB	BB	BB	BB	BB	BB	BB	AB	AB	Affx-152074108	1001	5967218		+								TTAGCCCTTGTTGGTTAAATGATTGGTAGTTTGAG[A/G]CATCAACATTATTACTTAGCTTATGGAAGTGTAAT	A	G														Aradu.A01
AX-147208869	AA	AA	AA	AA	AA	AA	AA	AA	AA	AA	AA	AA	AA	BB	AA	AA	AA	AA	AA	AA	Affx-152033605	1001	5972436		+								TTTGAGTTCATAAGCTTGTTGTGAAAGAAATCAAC[G/T]GCAATGAGATCAACAAGAGCCATGTAAATTAGAAT	T	G														Aradu.A01
AX-147208870	NoCall	NoCall	AA	AA	AA	AA	AA	AA	AA	AA	AA	AA	AA	AA	AA	AA	AA	AA	AA	AA	Affx-152057866	1001	5972475		+								ATGAGATCAACAAGAGCCATGTAAATTAGAATCCC[A/C]GAAGAAACTGAACCAAGTAACCCTTCCATGATCAA	A	C														Aradu.A01
AX-147208871	AB	AB	AB	AB	AA	AA	AA	AA	AA	BB	BB	BB	BB	BB	AA	AA	AA	AA	AB	AB	Affx-152028765	1001	5973468		+								AAAACTTCTAACAATAAGAGCACAACACTAACCTG[A/G]GCAACACAGCCACCAAGACCCATTCCTTCAAAGAT	A	G														Aradu.A01
AX-147208872	BB	BB	BB	BB	BB	BB	BB	BB	BB	BB	BB	BB	BB	BB	BB	BB	BB	BB	BB	BB	Affx-152060862	1001	5999484		+								GGGTCTACAAAAAGAGCTCTTGTTGGTGGGGATTT[A/G]GTTAACTCATGGAAAGTGTTTGTTGTTGTTGTTGT	A	G														Aradu.A01
AX-147208873	BB	BB	BB	BB	BB	BB	BB	BB	BB	BB	BB	BB	BB	BB	BB	BB	BB	BB	BB	BB	Affx-152081668	1001	5999556		+								GTCCCTTGATGATTTTTCAAAACCTTTATGCACCA[C/T]AAATCCTCAGGACAAGAGAGCAACTTCCAATGTGG	T	C														Aradu.A01
AX-147208874	AA	AA	AA	AA	AA	AA	AA	AA	AA	AA	AA	AA	AA	AA	AB	AB	AB	AB	AA	AA	Affx-152083945	1001	6000056		+								GTTCCTTAAAATGTTGTCTATGTCATTGGGGAAGA[A/G]CTCAAAGGAACTCATGAACCTTCTATAGAGGTACT	A	G														Aradu.A01
AX-147208875	BB	BB	AB	AB	AB	NoCall	NoCall	BB	NoCall	AA	AA	AA	AA	AA	AB	NoCall	BB	AB	NoCall	AB	Affx-152063025	1001	6000282		+								GTGGCCATGTATGCATAGTCAACATCATTGGAATT[A/G]AACCATTCTTCTAGCCTCACCACTAGGCTTGATCC	A	G														Aradu.A01
AX-147208876	AB	AB	AA	AA	AA	AA	AA	AA	AA	BB	BB	AA	AA	BB	AA	AA	AA	AA	AA	AA	Affx-152074397	1001	6062789		+								AAACTCACCTGGGAATGTGACGACAAGTTTTCCTC[A/G]TTAGGAGCTGACATGAGTCTTCACCAAGTCCTAAT	A	G														Aradu.A01
AX-147208877	BB	BB	BB	BB	BB	BB	BB	BB	BB	BB	BB	BB	BB	BB	BB	BB	BB	BB	BB	BB	Affx-152062517	1001	6063271		+								ATACGCTATCTTTCCCTTTTTTACTGTTAAGTTAT[A/G]ATCACAATCTATCAATTTCAAGTTCCATAAGAAGA	A	G														Aradu.A01
AX-147208878	BB	BB	BB	BB	AA	AA	AA	AA	AA	BB	BB	BB	BB	BB	AB	AB	AB	AB	AB	AB	Affx-152028792	1001	6095667		+								GTGTGGCAATATCATTGGGAAAACAAAAATGAATG[C/T]GACCCGTTAAGTTGTCCCATTTGAGAAAAAAGGTC	T	C														Aradu.A01
AX-147208879	AB	AB	BB	BB	AB	NoCall	AB	NoCall	AB	NoCall	AA	AB	NoCall	AA	BB	BB	BB	BB	BB	BB	Affx-152041312	1001	6103485		+								AGCTATGGAAATAGGTGAAGTTCTCCAGTATATTA[C/T]CGATGCCAAAGTAATGGTAGCAGCATAATATAGTG	T	C														Aradu.A01
AX-147208880	NoCall	BB	BB	BB	BB	BB	NoCall	NoCall	BB	BB	BB	BB	BB	BB	BB	BB	NoCall	BB	BB	BB	Affx-152055139	1001	6105206		+								TTTGAAGAAACCTGGTCAAAGAGGGATCGTTTAGC[A/G]GTCTCTTCAAAGAACCTAAGGAAGGAGAAGGCGAT	A	G														Aradu.A01
AX-147208881	AA	AA	BB	BB	BB	BB	BB	BB	BB	NoCall	AB	AB	AB	BB	AA	AA	AB	AB	NoCall	AA	Affx-152033878	1001	6153533		+								TCCCCAACCATGGCATCCTTATTGGAACAAAGGCC[A/C]TGGCTTTGCAGGTTCAAGCAGCAGTAGCAGGGCAC	A	C														Aradu.A01
AX-147208882	BB	NoCall	AB	NoCall	BB	BB	BB	BB	BB	AA	AA	BB	BB	BB	AB	AB	AB	AB	AB	AB	Affx-152053166	1001	6154727		+								GAGAAGAATAGAGTAGAAATGATGAAGTTAATCGA[A/G]CTTCAAACAGAACAAGCAATGGAAAAACAAATAAG	A	G														Aradu.A01
AX-147208883	BB	BB	BB	BB	BB	BB	BB	BB	BB	AA	AA	AB	AB	BB	BB	BB	BB	BB	BB	BB	Affx-152042596	1001	6154767		+								AAACAGAACAAGCAATGGAAAAACAAATAAGGTTG[C/T]TGAGTAATATTGGCACTAATGTTCAGCTTATGTAC	T	C														Aradu.A01
AX-147208884	AA	AA	AA	AA	AA	AA	AA	AA	AA	AA	AA	BB	BB	BB	AA	AA	AA	AA	AA	AA	Affx-152058392	1001	6170919		+								CTTACAATGTTTTGATGAAGGTTTTGTGTAAGAAG[A/C]AGCAGTTTGATAAGGCCAAAAGGTTGTTGGGTTGG	A	C														Aradu.A01
AX-147208885	BB	BB	BB	BB	BB	BB	BB	BB	BB	BB	BB	BB	BB	BB	BB	BB	BB	BB	BB	BB	Affx-152045140	1001	6170961		+								TTGATAAGGCCAAAAGGTTGTTGGGTTGGTTGTGG[G/T]AGAAGGGTCTGAGGCCTGATAAGTTCACTTATGGG	T	G														Aradu.A01
AX-147208886	AB	AB	BB	BB	BB	BB	BB	BB	BB	BB	BB	BB	BB	BB	AA	AA	BB	BB	BB	BB	Affx-152030515	1001	6170987		+								TGGTTGTGGGAGAAGGGTCTGAGGCCTGATAAGTT[C/T]ACTTATGGGACTTTGATCAATGGGATGGTGAAATG	T	C														Aradu.A01
AX-147208887	AB	AB	BB	BB	BB	BB	BB	BB	BB	BB	BB	BB	BB	BB	BB	BB	BB	BB	BB	BB	Affx-152076876	1001	6171455		+								AATGCCATGCTTAATGGACTGTGCAAAGCTGGGAA[G/T]ATTGAAGAAAGTTTCCAGTTGTGGGAGGAGATGAA	T	G														Aradu.A01
AX-147208888	BB	BB	BB	BB	BB	BB	BB	BB	BB	BB	BB	BB	BB	BB	BB	BB	BB	BB	BB	BB	Affx-152067506	1001	6171611		+								CAATGGGATGCTTTGCTTGAAACAGCTTGGGGCAC[A/G]GATTCTAAAAGTTACGGAATAGTAGTTCATGGTTT	A	G														Aradu.A01
AX-147208889	AA	AA	AA	AA	AA	AA	AA	AA	AA	AA	AA	AA	AA	AA	AA	AA	AA	AA	AA	AA	Affx-152039709	1001	6171909		+								TTGACAATGCTATTCAATTCTTTCGCGAAATGAGC[A/G]TCAAAGGTTGCTCACCAACTGTTGTGTCCTACAAT	A	G														Aradu.A01
AX-147208890	BB	BB	BB	BB	BB	BB	BB	BB	BB	BB	BB	BB	BB	BB	BB	BB	BB	BB	BB	BB	Affx-152067275	1001	6172124		+								ACAGCCCTTAGGTTGTGGAATCTGTTTCTTGACTC[A/G]GGATTTAAGCCGGATATCAGAATGTACAACATTGT	A	G														Aradu.A01
AX-147208891	BB	BB	BB	BB	BB	BB	BB	BB	BB	BB	BB	AA	AA	AA	BB	BB	BB	BB	BB	BB	Affx-152032755	1001	6187084		+								AGTGAAGGGTTCTTTGAGGCAATTGAAGAGCTTGA[A/G]AGGATGACAAGGGAACCCTCTGATGTTCTTGAAGA	A	G														Aradu.A01
AX-147208892	AB	AB	BB	BB	AA	AA	AA	AA	AA	BB	BB	AA	AA	AA	BB	BB	BB	BB	BB	BB	Affx-152028905	1001	6188369		+								AGTTACCTTGTTGCAATGACTGCTGTGGTTAAGGA[A/G]CTGAATGAATTTGCCAAAGCTTTACGAAAGCTGAA	A	G														Aradu.A01
AX-147208893	BB	BB	BB	BB	AA	AA	AA	AA	AA	BB	BB	BB	BB	AA	BB	BB	BB	BB	BB	BB	Affx-152052178	1001	6198722		+								TTCTCAGGGAATGGGATTTGCTCTGAGGGAATGAG[A/G]GCATTGGAATTTTACAGCAGGACAAAAAGGTTGGA	A	G														Aradu.A01
AX-147208894	AA	AA	AA	AA	BB	BB	BB	BB	BB	AA	AA	AA	AA	AA	AB	AB	AA	AA	AA	AA	Affx-152080966	1001	6198986		+								AGGGAGCTTCCTAATTCTCTGCATAATTCAAAGGT[C/T]GTTAAGGTTTTTTGTAGCTACGAGGCGAAGGCGAG	T	C														Aradu.A01
AX-147208895	BB	BB	BB	BB	BB	BB	BB	BB	BB	BB	BB	BB	BB	AA	BB	BB	BB	BB	BB	BB	Affx-152074821	1001	6199073		+								TATGATTCTTTCTTGTTGTACTATTTCCTAAGCCA[A/G]GTTGCCATGGAGGAAAGCATGATTTCCAAAACAAC	A	G														Aradu.A01
AX-147208896	BB	BB	AB	AB	BB	BB	BB	BB	BB	BB	BB	BB	BB	AA	AB	AB	AB	AB	AB	AB	Affx-152068127	1001	6199482		+								TTTCATTTCCATATAAGTATAGAGCCTTGGAAAAG[G/T]TTGAGGAGAAGCAGACAAAGGAAGGAATCATGGAG	T	G														Aradu.A01
AX-147208897	BB	BB	BB	BB	BB	BB	BB	BB	BB	BB	BB	BB	BB	AA	BB	BB	BB	BB	BB	BB	Affx-152047618	1001	6199604		+								GCTTGGTTGTACATTTCTCTGGGGGATCATGATAG[C/T]GCCATTCGAGATATTCGAGCATTGTTAACTATAGA	T	C														Aradu.A01
AX-147208898	AB	AB	BB	BB	AA	AA	AA	AA	AA	AA	AA	AA	AA	AA	BB	BB	BB	BB	BB	BB	Affx-152076172	1001	6199820		+								GCGATTATCCATCAGATGCTAGAGAATGATCCCGG[A/G]AAGAGCTTGCTAGAGTTTCGTCAGTCTCTACTCCT	A	G														Aradu.A01
AX-147208899	AB	AB	BB	BB	BB	BB	BB	BB	BB	AA	AA	AA	AA	BB	BB	BB	BB	BB	BB	BB	Affx-152049252	1001	6200166		+								ATCTACATAATTCACAGGTTAAACTGTCAAAAGGC[C/T]GCAATGCGCAGTTTGCGGTTGGCAAGAAATCACTC	T	C														Aradu.A01
AX-147208900	AB	AB	BB	BB	AA	AA	AA	AA	AA	AA	AA	AA	AA	AA	BB	BB	BB	BB	BB	BB	Affx-152082813	1001	6200555		+								GCATTGAACAACCTAGGGAGTATTTATGTGGATTC[C/T]GGTAAGCTAGAACTTGCAAGAGAATGTTACAGTAA	T	C														Aradu.A01
AX-147208901	AA	AA	AA	AA	AA	AA	AA	AA	AA	AA	AA	AA	AA	BB	AA	AA	AA	AA	AA	AA	Affx-152047674	1001	6200621		+								AGTAATGCCCTTGCAATTAGGCACACAAGAGCTCA[C/T]CAAGGTCTAGCACGCGTTTATCAGCAGAAGAATCA	T	C														Aradu.A01
AX-147208902	BB	BB	BB	BB	AA	AA	AA	AA	AA	BB	BB	BB	BB	BB	BB	BB	BB	BB	BB	BB	Affx-152042684	1001	6200658		+								AAGGTCTAGCACGCGTTTATCAGCAGAAGAATCAA[A/C]GAAAAGCTGCTTACGACGAAATGACCAAGCTAATC	A	C														Aradu.A01
AX-147208903	BB	BB	BB	BB	BB	BB	BB	BB	BB	AA	AA	BB	BB	BB	BB	BB	BB	BB	BB	BB	Affx-152046842	1001	6201299		+								TAAATTTCAAGCCTGACCTGCAAGTGCTTCATCTT[A/C]GAGCTGCATTTTACGAGTCGATGGGAGACCTATCT	A	C														Aradu.A01
AX-147208904	BB	BB	BB	BB	BB	BB	BB	BB	BB	AA	AA	BB	BB	BB	BB	BB	BB	BB	BB	BB	Affx-152042428	1001	6202668		+								CCTTATATACTCCGCCGTCCAATCCACACGAAAGC[C/T]GTTTTCCATGGCGTAGGGAATCCTACCGGTTATCA	T	C														Aradu.A01
AX-147208905	AB	AA	AA	AA	AA	AA	AA	AA	AA	BB	BB	BB	BB	BB	AA	AA	AA	AA	AA	AA	Affx-152074194	1001	6202719		+								GGGAATCCTACCGGTTATCAATTCAAACAGTATCA[C/T]GCCGAAGCTATAAACATTGTCCTTTATATGTGTCC	T	C														Aradu.A01
AX-147208906	AB	AB	BB	BB	BB	BB	BB	BB	BB	AA	AA	BB	BB	AA	BB	BB	BB	BB	BB	BB	Affx-152040311	1001	6203577		+								AGATGCTCAAATAGTGTTCCATTCGGAGCATACTC[A/G]AAAACCATAACCCTTGTGAATGGCTTTCTCTCTTC	A	G														Aradu.A01
AX-147208907	BB	BB	BB	BB	BB	BB	BB	BB	BB	BB	BB	BB	BB	BB	BB	BB	BB	BB	BB	BB	Affx-152049228	1001	6203823		+								TTCCATACTTTTCAACCAGTTTTTAGATGAAGTAA[C/T]TGAAGAATATGCCACTGCTATCTCAACTCCACTGG	T	C														Aradu.A01
AX-147208908	AB	AB	AA	AA	AB	NoCall	AA	AA	AA	BB	BB	AB	AB	BB	BB	BB	AB	AB	AB	AB	Affx-152048534	1001	6231036		+								TGTGCATTTTCATGTTGTAACATGGCATCAGAAGT[A/G]AATTCTCTTCACGATTCCGCTACACTTTCCTTCTC	A	G														Aradu.A01
AX-147208909	BB	BB	NoCall	BB	BB	NoCall	NoCall	BB	NoCall	BB	BB	NoCall	BB	BB	BB	BB	NoCall	NoCall	BB	BB	Affx-152040610	1001	6231275		+								GAGGCTTATTTGCTTCAGTGTCCGACGATCATCCA[A/G]GACTCGTGCTTGTTTCTCAGCCACTCCAAGAAGAC	A	G														Aradu.A01
AX-147208910	BB	BB	BB	BB	BB	BB	BB	BB	BB	AB	AB	AB	AB	AB	BB	BB	AB	AB	BB	BB	Affx-152031618	1001	6231321		+								TGTTTCTCAGCCACTCCAAGAAGACAATTATGCTT[C/T]GTGGTGCAGATCGATGCGTCTTGTGTTGAGTGGCA	T	C														Aradu.A01
AX-147208911	AA	AA	AA	AA	BB	BB	BB	BB	BB	BB	BB	BB	BB	BB	AA	AA	AA	AA	AA	AA	Affx-152079013	1001	6280680		+								GCTATTGAAGATGTGATCTACCACATTGAATCATA[C/T]GAATTAACAACAGTTAGATCAAGCATACCAACATA	T	C														Aradu.A01
AX-147208912	AB	AB	AA	AA	BB	BB	BB	BB	BB	BB	BB	BB	BB	BB	AA	AA	AA	AA	AA	AA	Affx-152057472	1001	6281724		+								GCTTACTTATACAGGATGATTTTTGAGAAGATCTT[C/T]CCTAAGGTGATTTAGACAATTCAACAATGATCAAT	T	C														Aradu.A01
AX-147208913	AB	AB	BB	BB	BB	BB	BB	BB	BB	AA	AA	AA	AA	BB	BB	BB	BB	BB	BB	BB	Affx-152059626	1001	6302419		+								ACAGGGAAGGTTCTGGAAGACCACAACACTTTGGG[A/G]GCATCCGGTTTGACCAATGGCTCTAAGCTCATGCT	A	G														Aradu.A01
AX-147208914	AA	AA	AA	AA	AA	AA	AA	AA	AA	AA	AA	AA	AA	AB	AA	AA	AA	AA	AA	AA	Affx-152076495	1001	6305655		+								TTCTCTTCAAATTTCTTGTCAGAATTGCCAGAGAC[A/G]TTTAGCAGTTTTAAGAATTTGAAGGTGTCCTATTT	A	G														Aradu.A01
AX-147208915	BB	BB	BB	BB	BB	BB	BB	BB	BB	BB	BB	BB	BB	BB	BB	BB	BB	BB	BB	BB	Affx-152034629	1001	6315074		+								TTCTCTATAACATCGTCATCAGTAATTGTCAGCTT[C/T]CCTTGACTTCCACAAGAAACTCCCATGAGAGCAAG	T	C														Aradu.A01
AX-147208916	AB	AB	AA	AA	BB	BB	BB	BB	BB	BB	BB	BB	BB	BB	AA	AA	AA	AA	AA	AA	Affx-152042793	1001	6315125		+								GAAACTCCCATGAGAGCAAGATTTTTCAAAAACTC[A/G]CATCCTAAAGCACCAGATCCAACAACAAACACTTG	A	G														Aradu.A01
AX-147208917	AB	AB	AA	AA	AA	AA	AA	AA	AA	AA	AA	AA	AA	AA	BB	BB	AA	AA	AA	AA	Affx-152040458	1001	6315233		+								ACTGATATCTGTGCATCATATCGACTACCTACTGG[C/T]CTTAAATCATCAGGATCCACTGGTTCTGTAGGAAG	T	C														Aradu.A01
AX-147208918	BB	BB	BB	BB	BB	BB	BB	BB	BB	AA	AA	BB	BB	BB	BB	BB	BB	BB	BB	BB	Affx-152081058	1001	6315751		+								AGCGGATGAAACTTCCCAGAACATGCTTTGACAAC[A/C]TCTTGTCCGACAATTCCACCAAACATGGCAGCCAT	A	C														Aradu.A01
AX-147208919	AA	AA	AA	AA	AA	AA	AA	AA	AA	AA	AA	AA	AA	AA	AA	AA	AA	AA	AA	AA	Affx-152033616	1001	6315865		+								AGTTTTGGATTTATATCTTCCAATTTATCATCAGC[C/T]AAGGCGTCATTGAAATCACTAACAATGGATATAAG	T	C														Aradu.A01
AX-147208920	AB	AB	AA	AA	BB	BB	BB	BB	BB	BB	BB	BB	BB	BB	AA	AA	AA	AA	AA	AA	Affx-152066522	1001	6316009		+								AATGCTATGTGAAGAAGACGCGGGCGATCAAACTT[A/G]GAAAAATCACTCAGAAGAAAATCTCCTGGATCACT	A	G														Aradu.A01
AX-147208921	AA	AA	AA	AA	AA	AA	AA	AA	AA	AA	AA	AA	AA	BB	AA	AA	AA	AA	AA	AA	Affx-152029070	1001	6316216		+								TTTCTGGGCTTTCCATCATTCAATTCTTTCATACC[A/G]TGAACTTCAGAGAATACAACAAGATCTCCATCCTG	A	G														Aradu.A01
AX-147208922	BB	BB	AB	AB	BB	AB	NoCall	NoCall	NoCall	BB	BB	BB	NoCall	AA	BB	BB	AB	BB	BB	AB	Affx-152067035	1001	6316287		+								AAACTCAAGCCTCTCGTCGTCAACACAAGATACTA[A/G]AGCAGGGTTGTCATTGCTGATTGATGCAACTATAC	A	G														Aradu.A01
AX-147208923	BB	BB	BB	BB	BB	BB	BB	BB	BB	BB	BB	BB	BB	BB	BB	BB	BB	BB	BB	BB	Affx-152033789	1001	6319063		+								GAGGAAACTGTGTTCCGATTCTTCTTGAGGAAAAC[A/G]CTGTTGTTGTTGCTGATTATGCTCTGAGTGTCTTC	A	G														Aradu.A01
AX-147208924	AA	AA	AA	AA	AA	AA	AA	AA	AA	AA	AA	AA	AA	NoCall	AA	AA	AA	AA	AA	AA	Affx-152046509	1001	6319152		+								GCAGGGTCGCTTTACACGAAGCATATAGTGCAGTA[A/G]GCTGCTGAACACGTAACGAAACTTAATCAATAGCA	A	G														Aradu.A01
AX-147208925	BB	BB	BB	BB	AB	AB	AB	AB	AB	BB	BB	BB	BB	BB	BB	BB	BB	BB	BB	BB	Affx-152027444	1001	6328007		+								AAAGATGGGGACTGGAATTTTGATTTGCATGATCT[A/G]CAGTTATGTTTCGGTGTAAAAGAATTCTTGGTATG	A	G														Aradu.A01
AX-147208926	AA	AA	AA	AA	NoCall	AB	BB	AB	NoCall	AA	AA	AA	AA	AA	AA	AA	AA	AA	AA	AA	Affx-152027148	1001	6328959		+								GTCAGGTTCCAGTAAAATTAATGCATTTGGAGGGC[C/T]TGTACGAGTTGTTTGTATCTAAGTTTGTGAGTTCC	T	C														Aradu.A01
AX-147208927	AA	AA	AA	AA	AA	AA	AA	AA	AA	AA	AA	AA	AA	AA	AA	AA	AA	AA	AA	AA	Affx-152078137	1001	6332564		+								ACTGCTCGGGCCATTAAAGGCGCACCTCGAGAATT[G/T]CTTTTTGCACAATTTTGTCTACATGCTCTTTGGTT	T	G														Aradu.A01
AX-147208928	BB	BB	BB	BB	BB	BB	BB	BB	BB	BB	BB	BB	BB	BB	BB	BB	BB	BB	BB	BB	Affx-152066208	1001	6336425		+								TTTTTATGTTCAATTATGCAAGCTGATATTCTTCA[G/T]AATTATTGGCTTTTGGTGGTATTAGATATGTCAGC	T	G														Aradu.A01
AX-147208929	BB	BB	BB	BB	AA	AA	AA	AA	AA	BB	BB	BB	BB	BB	BB	BB	BB	BB	BB	BB	Affx-152029465	1001	6337729		+								TATGGAGAACTGAAACAGATGGAGACCGAGATTCA[A/G]CAACTTTACGTTACCATGGCAACTACTTTGAGGCC	A	G														Aradu.A01
AX-147208930	BB	BB	BB	BB	BB	BB	BB	BB	BB	BB	BB	BB	BB	BB	BB	BB	BB	BB	AB	AB	Affx-152077525	1001	6338001		+								CCACGCCTCGCCAGAGAAATTTTCAATGGTTACTA[C/T]GACTTCAGTATTTCAAAAATGGAAAGCTTGGCAGA	T	C														Aradu.A01
AX-147208931	AA	AA	AB	AB	AB	AB	AB	AB	AB	AA	AA	BB	BB	BB	AB	AB	AB	AB	AB	AB	Affx-152070514	1001	6356050		+								AAGAATCACTATGTTGTGAAGAGAGAGATTTCGTA[A/G]CAGTTAATGATTGTTTCTGTCCCAAGTCAGTGGAT	A	G														Aradu.A01
AX-147208932	BB	BB	BB	NoCall	AB	AB	AB	AB	AB	BB	BB	BB	BB	BB	BB	BB	AB	BB	AB	AB	Affx-152036445	1001	6357243		+								TGATGATTATGAAGAGGAGCAACAGTGGTGATGTC[A/G]TCATCAGTGACGGCAGTGATTTTTGAGAGCAAAGC	A	G														Aradu.A01
AX-147208933	AA	AA	AA	AA	BB	BB	BB	BB	BB	AA	AA	AA	AA	AA	BB	BB	AB	BB	AA	AA	Affx-152043124	1001	6414187		+								TCCTTTCATTTGAACAACAAGGTCTTTATCAATAT[A/G]TCCAATTTCCTTCCGCACATCTATCTGGACAAAGA	A	G														Aradu.A01
AX-147208934	BB	BB	BB	BB	BB	BB	BB	BB	BB	BB	BB	BB	BB	BB	BB	BB	BB	BB	BB	BB	Affx-152068904	1001	6431234		+								TATGAGAAGAAAAAGCGAAAGAGGTCGACGGTGAC[G/T]GTGTCGGCGGTGAGTAGTAGTAGTGGAAGTGGTGC	T	G														Aradu.A01
AX-147208935	BB	BB	AB	AB	AA	AA	AA	AA	AA	BB	BB	BB	BB	BB	AB	AB	AB	AB	NoCall	BB	Affx-152077436	1001	6451541		+								CATTTTTAGGTAGCAGATGTAAATTCAACAATAGG[C/T]GCAATAATGTCAATGCGGAAATTCATCAAACACCT	T	C														Aradu.A01
AX-147208936	AB	AB	AA	AA	AA	AA	AA	AA	AA	AA	AA	BB	BB	BB	AA	AA	AA	AA	AA	AA	Affx-152051357	1001	6452551		+								TAATGAATTGGATCACATGATGGAAGGGATGATTG[C/T]TGAGTTTTTTAGGCCTTGTAAGTTTGATTCAATAT	T	C														Aradu.A01
AX-147208937	BB	BB	NoCall	NoCall	NoCall	NoCall	NoCall	NoCall	NoCall	NoCall	NoCall	NoCall	NoCall	NoCall	NoCall	NoCall	NoCall	NoCall	NoCall	NoCall	Affx-152034026	1001	6452591		+								TTTTTTAGGCCTTGTAAGTTTGATTCAATATGGCG[A/G]TATTCAATTGATGATGGTTGTCATAACCCTGCATG	A	G														Aradu.A01
AX-147208938	AA	AA	AA	AA	AA	AA	AA	AA	AA	AA	AA	AA	AA	AA	AA	AA	AA	AA	AA	AA	Affx-152068963	1001	6453486		+								GTGAATTGCTCAGAACTGTCAAGCAAAAAGGTTTA[A/G]TTCTTCCTCAAGAAGAAATATCTCAAATGGTATGG	A	G														Aradu.A01
AX-147208939	AA	AA	AA	AA	AA	AA	AA	AA	AA	AA	AA	AA	AA	AA	AA	AA	AA	AA	AA	AA	Affx-152061510	1001	6476648		+								ACCGGTTGTGTCCATCCTAAATCCATGTTCTTTGA[A/G]AAACCCAAATGTTTCCAGTCTGTCAAAACCATGCA	A	G														Aradu.A01
AX-147208940	AA	AA	AA	AA	AA	AA	AA	AA	AA	AA	AA	AA	AA	AA	AA	AA	AA	AA	AA	AA	Affx-152037696	1001	6477539		+								ACAAAGGGAACTCCATTTGCATTGCAATTAACTCT[A/G]AGTTTCCCATCAGCATGTTTTACTATTCTACCCGC	A	G														Aradu.A01
AX-147208941	AB	AB	BB	BB	BB	BB	BB	BB	BB	AA	AA	AA	AA	BB	AA	AA	AB	AA	AA	AA	Affx-152059216	1001	6477653		+								ATCATAAGGGCAGGGTCATTTTGGTCATTTTTCGG[G/T]GATTGATATATTTGAACAATATGGCATAGGCCATT	T	G														Aradu.A01
AX-147208942	BB	BB	BB	BB	BB	BB	BB	BB	BB	BB	BB	BB	BB	BB	BB	BB	BB	BB	BB	BB	Affx-152060899	1001	6514445		+								AATTTGGACAGCAAAGTGAAAGTAGTGGTTCCGTG[C/T]AGCCTTGACAATTTTGAGTCAGAATCTAACATGTC	T	C														Aradu.A01
AX-147208943	BB	BB	BB	NoCall	BB	BB	NoCall	BB	NoCall	BB	BB	NoCall	BB	NoCall	BB	NoCall	BB	BB	BB	BB	Affx-152076501	1001	6514741		+								TGTCGTGACTGCATTATCAACAGCAGGATTTCCTA[A/G]TATGGACATTGTTGTGGCAAAGATTGGTTGGCCGA	A	G														Aradu.A01
AX-147208944	AB	AB	BB	BB	AA	AA	AA	AA	AA	AA	AA	AA	AA	AA	BB	BB	BB	BB	BB	BB	Affx-152037898	1001	6517171		+								TTCCCCCTCCTGCAGCCCAAACTTATGGTGGTTCT[A/G]CTGGTGGTAACTACCCACCCTCCTATAATTCTTAT	A	G														Aradu.A01
AX-147208945	AB	AB	AA	AA	BB	BB	BB	BB	BB	BB	BB	BB	BB	BB	AA	AA	AA	AA	AA	AA	Affx-152074670	1001	6517206		+								GCTGGTGGTAACTACCCACCCTCCTATAATTCTTA[C/T]GATGGAAATTCAAATTATGGAACAGATGCTGGTCC	T	C														Aradu.A01
AX-147208946	BB	BB	BB	BB	BB	BB	BB	BB	BB	BB	BB	BB	BB	BB	BB	BB	BB	BB	BB	BB	Affx-152030159	1001	6517958		+								CTTGCTTATGAAGATCCCTCTGCAGCACACTCAGC[C/T]GGCGGTTTCTACAATAGTATTTATCTGGCTTCTCT	T	C														Aradu.A01
AX-147208947	BB	BB	BB	BB	BB	BB	BB	BB	BB	BB	BB	BB	BB	BB	BB	BB	BB	BB	BB	BB	Affx-152054432	1001	6523461		+								GCATTGTCATATCACGGGAATAATGATGTTCTAAA[A/G]CCTGGACCAGACGCATTTACTGAAAATCTGAATGC	A	G														Aradu.A01
AX-147208948	BB	BB	BB	BB	BB	BB	BB	BB	BB	BB	BB	BB	BB	BB	BB	BB	BB	BB	BB	BB	Affx-152068845	1001	6523535		+								TAGCGAGATTACAAGGCTCAGAAACCGTGCAATGA[C/T]ATTGGTAGCTTCACGATCTGGTATCTCCTTATCTT	T	C														Aradu.A01
AX-147208949	AA	AA	AA	AA	AA	AA	AA	AA	AA	AA	AA	AA	AA	AA	AA	AA	AA	AA	AA	AA	Affx-152049504	1001	6539308		+								TTTATTAACAAATAAATTCATGGTTTCACAAGAAG[G/T]GCATGTGCATCTAGTGATGCTACACACTCTAGGCA	T	G														Aradu.A01
AX-147208950	AB	AB	AB	AB	BB	BB	BB	BB	BB	AA	AA	AA	AA	AA	BB	BB	BB	BB	BB	BB	Affx-152060144	1001	6540121		+								GCAATATCATACCTTCAAAATCAAGTTACACAATT[A/G]CAAATGCAACTTGCAGTGGCTCAGGCAGAGATTCT	A	G														Aradu.A01
AX-147208951	AA	AA	AB	AB	BB	BB	BB	BB	BB	AA	AA	AA	AA	AA	AB	AB	BB	BB	BB	BB	Affx-152054144	1001	6551760		+								CGGTTGAGGCTTCCAAGAAAGTCGAGGCATTGAAG[A/G]GCTTGGGATTTTCTGATGACGTTGTGTCGAAGATT	A	G														Aradu.A01
AX-147208952	AA	AA	BB	BB	BB	BB	BB	BB	BB	AA	AA	AA	AA	AA	AB	AB	AB	AB	BB	BB	Affx-152048859	1001	6551982		+								GGTTGAAGCCCCTGATTCGTGAATTGGAGGAGTTA[A/G]GATTTCCTAGGCACGAAATTAGGACCGAGGTGAGA	A	G														Aradu.A01
AX-147208953	BB	BB	BB	BB	BB	BB	BB	BB	BB	BB	BB	BB	BB	BB	BB	BB	BB	BB	BB	BB	Affx-152052173	1001	6552799		+								ATAATTCATTTTAAGGATTCTTAATTTAGCAAGCT[G/T]CTAACTACATTCTCTAGTTGCTTTCTTCAAACTGG	T	G														Aradu.A01
AX-147208954	AA	AA	AA	AA	AA	AA	AA	AA	AA	AA	AA	AA	AA	AA	AA	AA	AA	AA	AA	AA	Affx-152058758	1001	6572122		+								AAGCCCAAAAACACAACTTTGGCCCAATCCAATGG[C/T]GACTCTTTTGCCTCTAATGCCAACCTAATTAGCAA	T	C														Aradu.A01
AX-147208955	BB	BB	BB	BB	BB	BB	BB	BB	BB	BB	BB	BB	BB	BB	BB	BB	AA	AA	AA	AA	Affx-152039388	1001	6572299		+								TCAGTTTCAAGTGCTCAAATGGATGAAATTGTTGC[C/T]GGGATTAGAGATAGCGGAGTGTCCTATCTCTGGGT	T	C														Aradu.A01
AX-147208956	AB	AB	BB	BB	AA	AA	AA	AA	AA	AA	AA	AA	AA	AA	BB	BB	BB	BB	BB	BB	Affx-152066564	1001	6575360		+								TGGAAGAACCCTTTGAGGCAGTGATTGATGAGATT[A/G]ATGGCAATGTGAATGTGGATCTCATCATTGCTGAC	A	G														Aradu.A01
AX-147208957	AA	AA	AA	AA	AA	AA	AA	AA	AA	BB	BB	BB	BB	BB	AA	AA	AA	AA	AA	AA	Affx-152032080	1001	6576891		+								GTAAGCAAATTGTTGAGGATTGGAAGGTTGGTGTT[A/C]AGATGAAAGAAAGATTAGGGACTAATAACAAAGAA	A	C														Aradu.A01
AX-147208958	AA	AA	AA	AA	AA	AA	AA	AA	AA	AA	AA	AA	AA	AA	AA	AA	AA	AA	AA	AA	Affx-152082880	1001	6582917		+								AATCTCGTATCCAACGAATCATCGCCCTCTTTTAG[C/T]AGCACCGTGGAAGCCGTTATGACCAAAATGGAACC	T	C														Aradu.A01
AX-147208959	AB	AB	BB	BB	AA	AA	AA	AA	AA	AA	AA	AA	AA	AA	BB	BB	BB	BB	BB	BB	Affx-152042648	1001	6585087		+								GTAGATTATATTCCTGGAAAATCTTGGATTCGTTT[A/G]GCGGATATTCCTCTTCTTGACAAGAACAACCAGAA	A	G														Aradu.A01
AX-147208960	AA	AA	AB	BB	BB	BB	BB	BB	BB	AA	AA	AA	AA	AA	AB	AB	BB	BB	BB	BB	Affx-152060390	1001	6585965		+								TATAACATCAAGTGTGGTGTTCAAGCCTAATGGAT[A/C]AAATGGTAGTGCATAATAATAAGCAAGAAGATTTA	A	C														Aradu.A01
AX-147208961	AA	AA	AA	AA	AA	AA	AA	AA	AA	BB	BB	AA	AA	AA	AA	AA	AA	AA	AA	AA	Affx-152080716	1001	6593807		+								CTGGCATAACTGAGACTTATGAGATCACTTTCTTC[A/G]AAGAGTATGGCTGAATGCATTCTATAAATGACAGA	A	G														Aradu.A01
AX-147208962	AB	AB	BB	BB	AA	AA	AA	AA	AA	AA	AA	AA	AA	AA	BB	BB	BB	BB	BB	BB	Affx-152051964	1001	6596722		+								GTCTTCAAGCAACACTTTTTCTTATTTCTGCAACC[A/G]AATGCAAGCTTTGCTTCACCATTCCCCTCTTATCC	A	G														Aradu.A01
AX-147208963	BB	BB	BB	BB	BB	BB	BB	BB	BB	BB	BB	BB	BB	BB	BB	BB	BB	BB	BB	BB	Affx-152084217	1001	6604171		+								CTAATGGTCATTGCTGCATCAGCTATCTGAGATTT[C/T]TTTGGAGGTGCTGTATATCCAGGTTCATATTGCTG	T	C														Aradu.A01
AX-147208964	BB	BB	BB	BB	AA	AA	AA	AA	AA	BB	BB	BB	BB	BB	AB	NoCall	BB	BB	AA	AA	Affx-152039455	1001	6613234		+								CTTTTTGATAATGTTTTTGACTATGAAATTGTTTC[A/G]ACCATTGCTACATACAGAGATGTTACTGAGGCTGG	A	G														Aradu.A01
AX-147208965	AA	AA	AA	AA	AA	AA	AA	AA	AA	AA	AA	AA	AA	AA	AA	AA	AA	AA	AA	AA	Affx-152066119	1001	6626450		+								TCCAGCACTAGCCTCCAGGAGCTAGAAGAGCATGT[A/C]GTTGGAAAGAAGAGCCTCAACTTGGATGAGTTCTT	A	C														Aradu.A01
AX-147208966	AA	AA	AB	AB	AA	AA	AA	AA	AA	AA	AA	AB	AB	AA	AA	AA	AA	AA	NoCall	AA	Affx-152032518	1001	6664971		+								GTTACCTGCAATCCATCATAAATTGGAACACGTAC[A/G]TCTTTAGCACCTAATAAGAAAAGTGTTGGTGCTTT	A	G														Aradu.A01
AX-147208967	BB	BB	BB	BB	BB	BB	BB	BB	BB	BB	BB	BB	BB	BB	AB	AB	BB	BB	BB	AB	Affx-152048766	1001	6665542		+								CATGTGAGATACCCATCACTGTTATCTTGGATGGA[C/T]TAGCAACTCCCAACTTGATCACTTCATCTATTGCA	T	C														Aradu.A01
AX-147208968	AB	AB	AA	AA	BB	BB	BB	BB	BB	BB	BB	BB	BB	BB	AA	AA	AA	AA	AA	AA	Affx-152076154	1001	6668458		+								CCACCACCTTTCTTGTAGCCTACATCCCTAAATTC[C/T]GGCTTTGAAAGAGAGGGTTCTTCTGCTACATAAGC	T	C														Aradu.A01
AX-147208969	AB	AB	BB	BB	BB	BB	BB	BB	BB	BB	BB	BB	BB	BB	AA	AA	AB	AB	AB	AB	Affx-152049357	1001	6668750		+								ATTCGAGACTGACTCCAAATTTCAAAGCGGCAAGG[C/T]GATTCGTCATCCTTGGGATTCCAAATTAGCAATAG	T	C														Aradu.A01
AX-147208970	AB	AB	BB	BB	BB	BB	BB	BB	BB	AA	AA	AA	AA	AA	BB	BB	BB	AB	BB	BB	Affx-152064317	1001	6670755		+								TTCCAATATGGAATCTATGATGACCACCACACTTT[C/T]TATGAAGGAGAAGCAGAACTCAAAGGTATATATTT	T	C														Aradu.A01
AX-147208971	BB	BB	BB	BB	BB	BB	BB	BB	BB	BB	BB	BB	BB	BB	BB	BB	BB	BB	BB	BB	Affx-152053076	1001	6671236		+								GAGTACTTATACATAGGAGCAGGTATATTTACAAT[A/C]ATATTTTGCATAATCGAGATGGATAAGCCGGATAA	A	C														Aradu.A01
AX-147208972	BB	BB	AA	AA	BB	BB	BB	BB	BB	BB	BB	BB	BB	BB	AA	AA	AA	AA	BB	BB	Affx-152071649	1001	6674197		+								GTCTCATGATTGCAAACCCAAGCAACATATCCTCT[A/G]ATTCAGTTTCCTCTCCTCTAATTCAAAACCAGCAA	A	G														Aradu.A01
AX-147208973	AB	AB	AB	AB	AA	AA	AA	AA	AA	AA	AA	BB	BB	BB	BB	BB	BB	BB	BB	BB	Affx-152044811	1001	6674466		+								GACAATGCTATATTCCCTGTCTTCTGCAAGTGCCC[A/C]GACAAGAACACAACTGTGTCCAACACAAGAGCCAA	A	C														Aradu.A01
AX-147208974	AA	AA	BB	BB	BB	BB	BB	BB	BB	AA	AA	BB	BB	BB	AA	AA	AA	AA	AA	AA	Affx-152074387	1001	6676212		+								GTGGAGAATGGATCTTTGAACTGGTGGCTGCACGA[A/G]GAGGAAGGGAAGAATAAGGAGAAGCTAAACTGGAA	A	G														Aradu.A01
AX-147208975	AB	AB	AA	AA	AA	AA	AA	AA	AA	BB	BB	AA	AA	AA	AA	AA	AA	AA	AA	AA	Affx-152074594	1001	6676413		+								ATTGCCAACTTCGGCCTTGCCAAGTCAGGAATGAA[C/T]GCAATTACAATGCACATTGTGGGAACTCAGGGCTA	T	C														Aradu.A01
AX-147208976	BB	BB	BB	BB	AA	AA	AA	AA	AA	BB	BB	BB	BB	AA	BB	BB	BB	BB	BB	BB	Affx-152071301	1001	6676664		+								GAGGGTGAGGGAGTGGATGGACAAGGCAATGTTGA[A/G]GGACACAATCTCTATGGATAGTTTGTTGGGAGTTT	A	G														Aradu.A01
AX-147208977	BB	BB	BB	BB	BB	BB	BB	BB	BB	BB	BB	BB	BB	BB	BB	BB	BB	BB	BB	BB	Affx-152075011	1001	6676701		+								GACACAATCTCTATGGATAGTTTGTTGGGAGTTTT[A/G]GGGATTGCTATTGCTTGTTTGCATAAGGAGCCTTC	A	G														Aradu.A01
AX-147208978	AA	AA	BB	BB	BB	BB	BB	BB	BB	AA	AA	BB	BB	BB	BB	BB	BB	BB	BB	BB	Affx-152057724	1001	6678960		+								ATGGGATTCATGTTCTTTGTTTTCATCTATGGTGT[A/G]AAGTGTGACCCAAGCCTGTTGAAAAAATCAGGGAA	A	G														Aradu.A01
AX-147208979	BB	BB	BB	BB	AA	AA	AA	AA	AA	BB	BB	BB	NoCall	BB	BB	BB	BB	BB	BB	BB	Affx-152050822	1001	6679029		+								AAAATGCATTTGTACACGGCATTAGTTGGTATAAG[C/T]ATTCCCTCAATGCTAACTTTTCTTGTGTCACTATA	T	C														Aradu.A01
AX-147208980	AA	AA	AA	AA	BB	BB	BB	BB	BB	AA	AA	AA	AA	AA	AA	AA	AA	AA	AA	AA	Affx-152056323	1001	6679084		+								TTCTTGTGTCACTATACATGAGAAAAAACATGGAC[A/G]AAGAACTTTCTAGAATAGCTTCACTAGGTGTAATT	A	G														Aradu.A01
AX-147208981	AA	AA	AA	AA	BB	BB	BB	BB	BB	AA	AA	AA	AA	AA	AA	AA	AA	AA	BB	BB	Affx-152073719	1001	6679326		+								ACAAAGCATGCAATTTGGTACACAATTTCTCTTGT[A/G]CTGGTGCTAATGTTCATTATGTTTTGTGTAAGGCC	A	G														Aradu.A01
AX-147208982	BB	BB	BB	BB	AA	AA	AA	AA	AA	BB	BB	BB	NoCall	NoCall	BB	BB	BB	BB	BB	BB	Affx-152055489	1001	6679428		+								GAAGGGCACCCAGTGGAACAATCTTATGTTGTTGT[A/C]ATTCTTTTGGGTGTTTTTGTGTTGGGCTTTGTGAC	A	C														Aradu.A01
AX-147208983	AA	AA	AA	AA	AA	AA	AA	AA	AA	AA	AA	AA	AA	BB	AA	AA	AA	AA	AA	AA	Affx-152078736	1001	6679546		+								TTGTGATCCCTGATGGGCCTCCTTTAGGAGCAACA[A/G]TAGTGGAAAAGAGTAAGACTATTATGACTGATTTT	A	G														Aradu.A01
AX-147208984	AA	AA	BB	BB	BB	BB	BB	BB	BB	AA	AA	AA	AA	AA	AA	AA	AA	AA	AA	AA	Affx-152080610	1001	6679617		+								CTACTACCATTCTCATTCCTTATGGTGGGAACTCA[C/T]ACTGATGTGTTTGCTATGAGTGAGATTGATTGGTC	T	C														Aradu.A01
AX-147208985	BB	BB	AA	AA	AA	AA	AA	AA	AA	BB	BB	BB	BB	BB	AA	AA	AA	AA	AA	AA	Affx-152049364	1001	6681324		+								CGGCGATATGCTATGCTATTTCTCGGAGGAGCAGA[C/T]GCAAGAGAGGCTCTTGTTTATGCAGATATGATAGC	T	C														Aradu.A01
AX-147208986	BB	BB	AB	AB	AB	AB	AB	AB	AB	AB	AB	AB	AB	AB	AB	AB	AB	AB	AB	AB	Affx-152032894	1001	6685468		+								CGGCGCATGTCCAGCAGAACACGAAAGGTTGCTTC[A/G]AAAATGGTTGCGGCTCTTGCCAGCACTGATAACCG	A	G														Aradu.A01
AX-147208987	BB	BB	BB	BB	BB	BB	BB	BB	BB	BB	BB	BB	BB	BB	BB	BB	BB	BB	BB	BB	Affx-152058530	1001	6687833		+								TGCTGGATTGAAGTTGCCAAAACCTGAACCAACTA[C/T]AAAGAAGTGGAATCCATGAATGTGCATGGGGTGTT	T	C														Aradu.A01
AX-147208988	AA	AA	AA	AA	AA	AA	AA	AA	AA	AA	AA	AA	AA	AA	AA	AA	AA	AA	AA	AA	Affx-152081241	1001	6689419		+								GATAGAGATGTTGTACTTTGCTGCATTTACTACTT[C/T]GATGACAAGAGAATCTCCGTTTCTGGCCTCCACGG	T	C														Aradu.A01
AX-147208989	AA	AA	AA	AB	AA	AA	AA	AA	AA	AA	AA	AA	AA	AA	AA	AA	AB	AB	AB	AB	Affx-152071032	1001	6699509		+								ATGAAAATCCTTGATATTGTGCTCATGCAAGGCTG[C/T]AGTCCATGTTGGATGAATCTCTCTGCAACAAATCA	T	C														Aradu.A01
AX-147208990	AA	AA	AA	AA	AA	AA	AA	AA	AA	AA	AA	AA	AA	AA	AA	AA	AA	AA	AA	AA	Affx-152027620	1001	6700416		+								AGGTGATCATCAAAGATAATCCAACTTGATTGCAC[A/G]TCACATATCTCCACAAACTTCAACACAAACTCACT	A	G														Aradu.A01
AX-147208991	AA	AA	AA	AA	AA	AA	AA	AA	AA	AA	NoCall	AA	AA	BB	AA	AA	AA	AA	AA	AA	Affx-152052085	1001	6700572		+								TTGATCCAATTTTCACCTAACAACTCTCCTAGTTT[A/G]CTATGTTTCACACAGTTAACCATGTAGGTGTAATT	A	G														Aradu.A01
AX-147208992	BB	BB	BB	BB	BB	BB	BB	BB	BB	BB	BB	BB	BB	BB	BB	BB	BB	BB	BB	BB	Affx-152058385	1001	6701083		+								CGCGCCACTGCGTTAGCGAAATCTAGTAGCAGAAT[A/C]ATTGGTGTCCTGCATAGCTCCATAAAACAGAGATC	A	C														Aradu.A01
AX-147208993	AB	AB	BB	BB	BB	BB	BB	BB	BB	BB	BB	AA	AA	AA	BB	BB	BB	BB	BB	BB	Affx-152074480	1001	6701308		+								ATGTGAAGCTTTTGCATATCTATCTTCCTCATTTT[C/T]TCAGCAAGGATTTGTCTCCTCCAAGTTAGGTATAC	T	C														Aradu.A01
AX-147208994	AA	AA	BB	BB	AA	AA	AA	AA	AA	AA	AA	AA	AA	AA	AA	AA	BB	BB	AA	AA	Affx-152077064	1001	6714083		+								TTCGACACAATGCGTGAACTAATTCCTGAATTCGC[A/G]TCGCTCTTCTCTGATTCACAATGTGAGACGGAAGC	A	G														Aradu.A01
AX-147208995	BB	BB	BB	BB	BB	BB	BB	BB	BB	BB	BB	BB	BB	AA	NoCall	BB	NoCall	NoCall	BB	AB	Affx-152064089	1001	6714458		+								GAAGCCAAGTCCAAAATCTACAAGGACCTTGCATT[A/G]TGCTCTGTTTTCATGATGAATAATTTGAGGTACAT	A	G														Aradu.A01
AX-147208996	BB	BB	BB	BB	BB	BB	BB	BB	BB	BB	BB	BB	BB	BB	BB	BB	BB	BB	BB	BB	Affx-152031162	1001	6714563		+								GTTTTAGGTGATGATTGGATCCGAAAGCACACTGC[A/G]AAAATTCGGAGATTTCATGTGAGCTACCAGAGGAG	A	G														Aradu.A01
AX-147208997	AB	AB	BB	BB	BB	BB	BB	BB	BB	AA	AA	AA	AA	BB	AA	AA	BB	BB	BB	BB	Affx-152041426	1001	6714864		+								GCTTCATTGGAAGGTTCCATAATGTTCCGGAACTC[A/G]GCAAGTACGTTGACAAGTATGTAAAGTATGGGGTG	A	G														Aradu.A01
AX-147208998	AB	AB	AB	BB	AA	AA	AA	AA	AA	BB	BB	BB	BB	BB	AA	AA	BB	BB	BB	BB	Affx-152059914	1001	6785807		+								AAAACTTTGTCAGCACAAACTGCTACAATAACTGG[A/G]CCCGCTAAATCACCAATAATACAACCTGAAAAAAA	A	G														Aradu.A01
AX-147208999	AB	AB	NoCall	NoCall	BB	BB	BB	BB	BB	BB	BB	AB	AB	BB	AB	AB	AB	AB	AB	AB	Affx-152053049	1001	6788070		+								ACTTTTTAAAAGGGACGGAAAGATTGCGACAGATG[A/G]TATTTTGATTATTTGTTTGAAGATAGTCATGATCG	A	G														Aradu.A01
AX-147209000	BB	BB	NoCall	NoCall	BB	BB	BB	BB	NoCall	BB	BB	BB	BB	BB	BB	BB	BB	BB	NoCall	BB	Affx-152036746	1001	6793489		+								ATGGCATCATATTGTGTTATTTTAAATTTATGAGT[A/C]ATTTGTTTCCAGGATTTTTTGAAGTACAATGAATC	A	C														Aradu.A01
AX-147209001	AA	AA	AA	AA	BB	BB	BB	BB	BB	AA	AA	AA	AA	AA	AA	AA	AA	AA	AB	AB	Affx-152053890	1001	6794484		+								GTTCCGGTAGATGCCCGTGTTATGTTTCCTCGATA[C/T]AGTTTGGAGGAAGCTGAGACTGTTTGCCATTATTA	T	C														Aradu.A01
AX-147209002	AA	AA	AA	AA	AA	AA	AA	AA	AA	AA	AA	AA	AA	AA	AA	AA	AA	AA	AA	AA	Affx-152054562	1001	6796090		+								CTGTTAATACCATTGATGCACCTAAACCTCCAATC[C/T]TAATGTTACATTTCCTCATTGTCTCCAACATGTTG	T	C														Aradu.A01
AX-147209003	AB	AB	BB	BB	BB	BB	BB	BB	BB	AA	AA	BB	BB	AA	BB	BB	AA	AA	BB	BB	Affx-152076980	1001	6796689		+								CTCTCACCCTTGAAGTGAAAGCATTCATGTGAAAG[A/C]TCATTAGATGGCCAAAATGGTGAAACTGCCATTGA	A	C														Aradu.A01
AX-147209004	AB	NoCall	AB	AB	AB	AB	NoCall	AB	AB	AA	AA	NoCall	NoCall	AA	AB	AA	AA	AB	AB	NoCall	Affx-152041476	1001	6796749		+								ACTGCCATTGAAGTTTTATCTATCGGAAATTTCAG[C/T]GGTTGCTTGAGAACTGTTCCGATTAATCTCTCCCT	T	C														Aradu.A01
AX-147209005	AA	AA	AA	AA	BB	BB	BB	BB	BB	AA	AA	AA	AA	AA	AA	AA	AA	AA	AA	AA	Affx-152066741	1001	6797615		+								ACATCAATCCCTTCAAGATAGTGAAGAGAAGAGAG[C/T]TCACAATTAGCATTTGCCTCCAAGAATGGAACTCC	T	C														Aradu.A01
AX-147209006	AB	AB	AA	AA	AB	AB	AA	AB	AB	BB	BB	BB	BB	BB	AB	AB	NoCall	AA	NoCall	AB	Affx-152080830	1001	6797710		+								GATTCCAAGTCTTCCATCACCACCATTATTTGTTA[C/T]TATCTTACCTGCAAGAGGGTAATAGTAAACCAAAG	T	C														Aradu.A01
AX-147209007	AA	AA	AA	AA	BB	BB	BB	BB	BB	AA	AA	AA	AA	AA	AA	AA	BB	BB	BB	BB	Affx-152079807	1001	6797918		+								GGAAGAACACAAGAAGGTGTTGGTTTGGAAGGTTT[A/G]ATGATCACAACATCCTTCATCTCAAGTGAGAGTGT	A	G														Aradu.A01
AX-147209008	BB	BB	AB	AB	AA	AA	AA	AA	AA	AB	AB	AB	AB	AB	BB	BB	BB	BB	AB	AB	Affx-152072542	1001	6804163		+								TTTTAGATATGATCCAACAACAAATGCATTTTGCT[C/T]AAGTTTTTCCTTCTCAATTACTCTCAAAACGGCAT	T	C														Aradu.A01
AX-147209009	AB	AA	BB	BB	BB	BB	BB	BB	BB	AA	AA	BB	BB	AA	BB	BB	BB	BB	AB	AB	Affx-152075623	1001	6805589		+								CTGGCAATCATCAAAGCCAGCTCGTTGGCTTCTGT[A/C]CCAGAATTTGTGAAGAACACAGCCTGAATGAAAAT	A	C														Aradu.A01
AX-147209010	BB	BB	BB	BB	BB	BB	BB	BB	BB	AA	AA	BB	BB	BB	BB	BB	BB	BB	BB	BB	Affx-152084231	1001	6806000		+								CGAAATCGATGACAGCATGGTTCAAATAGAGGACA[A/G]TGGTATGCTGCAAGAGTCTCATCTGGTTAACAGTT	A	G														Aradu.A01
AX-147209011	BB	BB	BB	BB	BB	BB	BB	BB	BB	BB	BB	BB	BB	BB	BB	BB	BB	BB	BB	BB	Affx-152061834	1001	6817622		+								TTTGACATGTCCACTGTTACTACTGTAGTGAGAGG[C/T]GTTGGAGATATCGGTGATGTAAAAATTATTGACCT	T	C														Aradu.A01
AX-147209012	AA	AA	BB	BB	AA	AA	AA	AA	AA	BB	BB	AA	AA	BB	AA	AA	AA	AA	AA	NoCall	Affx-152040194	1001	6820669		+								TAAGTGTACCCGCCCTGCGCCAAATGAAAAATTGA[A/G]AACTCTTGAATTGCTCTAAACCATTCCTTTTTGCC	A	G														Aradu.A01
AX-147209013	AA	AA	AA	AA	AA	AA	AA	AA	AA	BB	BB	AA	AA	BB	AA	AA	AA	AA	AA	AA	Affx-152065802	1001	6822847		+								GAGGATTTCTTCGTGTCGCCCGATCCAAATCTGAT[A/C]AAGAACGACACAAGATAGAGTCGATAATATCAGAA	A	C														Aradu.A01
AX-147209014	AB	AB	AA	AA	AA	AA	AA	AA	AA	BB	BB	BB	BB	BB	AA	AA	AA	AA	AA	AA	Affx-152050838	1001	6824851		+								AGCACAACTTTTGGGTCCACAAAAGCATTCCCATA[A/G]TACCCTTCAGGCAAAGGAGGAATCAAGGAGTGATT	A	G														Aradu.A01
AX-147209015	AA	AA	AA	AA	AA	AA	AA	AA	AA	AA	AA	AA	AA	AA	AA	AA	AA	AA	AA	AA	Affx-152041678	1001	6825709		+								GGTGGTTTAAATATGTGAATGGTTTGACATAGACT[A/G]TTAAGTTCTGGTCTATTATCAATTGTGGATAGAGA	A	G														Aradu.A01
AX-147209016	NoCall	NoCall	NoCall	NoCall	BB	NoCall	AB	NoCall	NoCall	BB	BB	BB	BB	BB	AA	NoCall	AB	NoCall	AA	NoCall	Affx-152050158	1001	6847215		+								AAAGTCATCACAGTTTAAAAACTTATCCCATAACA[A/G]TTTTATGGTATCTTCAAGCATCTTTGAAATCAATG	A	G														Aradu.A01
AX-147209017	AA	AA	AA	AA	AA	AA	AA	AA	AA	AA	AA	AA	AA	AA	AA	AA	AA	AA	AA	AA	Affx-152039160	1001	6847686		+								AAGGACCTACATAAGCTTTAGTTATAGTGTGCCAG[A/G]CCCCAATAACAGAAAACCTGTCTCCAGAAGATGCT	A	G														Aradu.A01
AX-147209018	AB	AA	AA	AA	AA	AA	AA	AA	AA	AA	AA	AA	AA	AA	BB	NoCall	AA	AA	AB	AB	Affx-152077487	1001	6847766		+								GGCCATCTCAAACCACCTTTCACATTTTCATCTAA[A/G]ACTGCAGAATCAATCAACTTTTGAATGCATTGAAT	A	G														Aradu.A01
AX-147209019	AB	AB	BB	BB	BB	BB	BB	BB	BB	AB	AB	AB	AB	AB	AA	AA	AB	AB	AB	AB	Affx-152034582	1001	6848659		+								ATATATACCTTCACAAGATACATGTCTTTTTCTGT[G/T]TTATCAGGTTCAAGTCCAAGTTCACGTGGCAACGA	T	G														Aradu.A01
AX-147209020	AA	AA	AA	AA	BB	BB	BB	BB	BB	BB	BB	AA	AA	BB	AA	AA	AA	AA	AA	AA	Affx-152050839	1001	6852817		+								AACTCCTCAACTCTTGTCTCCAATGTATCAATTGA[A/C]TTCTTAATGAATTCTTTTGTGAAAGCAACCTTCTT	A	C														Aradu.A01
AX-147209021	AA	AA	AA	AA	AA	AA	AA	AA	AA	BB	BB	AA	AA	BB	AA	AA	AA	AA	AA	AA	Affx-152041085	1001	6853492		+								GGGTATATTAGTTGGTTACCATTTTCATCTTGATG[A/C]AAAGGTGGATCATACACAAAATTTTTGGCAATTCC	A	C														Aradu.A01
AX-147209022	AA	AA	AA	AA	AA	AA	AA	AA	AA	AA	AA	AA	AA	AA	AA	AA	AA	AA	AA	AA	Affx-152044256	1001	6853638		+								TTCATTGCAATTGATTGTTACCTTCCCATTGTTGC[C/T]ATGATGCTTCACTAGCTTGCCAGCAAGAGGGTAGT	T	C														Aradu.A01
AX-147209023	NoCall	AB	AA	AA	AB	BB	NoCall	BB	AB	BB	BB	BB	BB	BB	AA	AA	AA	AB	AA	AA	Affx-152056127	1001	6853705		+								GGGTAGTAATAAACCAAAGCCTTTGATAGTGCTTC[G/T]TTGATTACAATTGCAGGGTCATTTTTGGAATAATA	T	G														Aradu.A01
AX-147209024	BB	BB	BB	BB	BB	BB	BB	BB	BB	AB	NoCall	AB	AB	AB	BB	BB	AB	AB	BB	BB	Affx-152078406	1001	6883608		+								GCAAAGTTTTTCCATCATGGTTTAGTTTCAAGGCT[C/T]TAGCCCTTGACCTCCAAATATAAGCAGTGAGTGAT	T	C														Aradu.A01
AX-147209025	NoCall	AA	AA	AA	BB	BB	BB	BB	BB	AA	AA	AB	AB	AA	AA	AA	AB	NoCall	AA	AA	Affx-152059064	1001	6883683		+								AATTTGTGAAAATTTCTTTCATAGTCTTAATATTA[C/T]TGTGACTAGTATATTCTTTGATCAATCTCATTTTG	T	C														Aradu.A01
AX-147209026	AA	AA	AA	AA	AA	AA	AA	AA	AA	BB	BB	AA	AA	AA	AA	AA	AA	AA	AA	AA	Affx-152058784	1001	6883912		+								TATTGATGGCTCGCTTCTTCCTCTTGCTAACTCGA[C/T]TAAGGCATGAAGAAATTGAGATAATCCAAATCCAT	T	C														Aradu.A01
AX-147209027	BB	BB	AA	AA	BB	BB	BB	BB	BB	BB	BB	AA	AA	AA	BB	BB	BB	BB	AB	AB	Affx-152073392	1001	6898616		+								TCTTGTTCTTTTGTCACCAAAGTGTTGATTGAATC[C/T]GTGATATAGTTTCTAGTAAAAGCAACTTTCTTGAT	T	C														Aradu.A01
AX-147209028	AA	AA	AB	AB	AA	AA	AA	AA	AA	AB	AB	AA	AA	AA	AA	AA	AA	AA	AA	AA	Affx-152059832	1001	6899367		+								CAAGGTAATGAAGAGAAGAAAGATTGCAATTAGCA[A/C]TTGCTTCTATAAATGGAACTCTATCATTGGAATTG	A	C														Aradu.A01
AX-147209029	AA	AA	AA	AA	AA	AA	AA	AA	AA	AA	AA	AA	AA	AA	AA	AA	AA	AA	AA	AA	Affx-152047225	1001	6907238		+								TGAATGCACCACTACCTTCCACATCAAAATCCTCA[A/G]CCGTTGACTCAAAAGTGTTAATTGAGTTTCTAATA	A	G														Aradu.A01
AX-147209030	AA	AA	AB	AB	AB	AB	AB	AB	AB	AB	AB	AB	AB	AA	AB	AB	AB	AB	AB	AB	Affx-152066720	1001	6907301		+								TTCTAATATATTCCTTTGTAAAAGCAACCTTCTTG[C/T]TCTCTTTGATGTGCTTCACAACTTGTGAGAGTGGC	T	C														Aradu.A01
AX-147209031	AA	AA	AA	AA	AA	AA	AA	AA	AA	BB	BB	BB	BB	AA	AA	AA	AA	AA	AA	AA	Affx-152032598	1001	6907463		+								GCCTTCTAATTCCCACTATCACACTAAGCATTGTT[C/T]TCCCATCATAGCTAAGTTTTAGGGCTCTAACTCTT	T	C														Aradu.A01
AX-147209032	AB	AB	BB	BB	AB	AB	AB	AB	AB	BB	BB	AB	AB	BB	BB	BB	BB	BB	AB	AB	Affx-152060128	1001	6907922		+								TTGTCACCTTGAACCCTAAAGGATATTGTTTAACA[A/C]TTTCTTCATCTTGTGAAGGAAGATCAAAGGCAAAG	A	C														Aradu.A01
AX-147209033	AA	AA	AA	AA	AA	AA	AA	AA	AA	AA	AA	AA	AA	AA	AA	AA	AA	AA	AA	AA	Affx-152042756	1001	6908186		+								CATTAATAGGGTTAGGGTCAATTTGGTCATTTGTG[C/T]AAGCACCATGATTTTGTGATGATTTGTAAACATGA	T	C														Aradu.A01
AX-147209034	AA	AA	AA	AA	BB	BB	BB	BB	BB	AA	AA	AA	AA	AA	AA	AA	AA	AA	AA	AA	Affx-152032094	1001	6921211		+								TTCTTCCAAAAGGGTGTTTGATGAGGATGCCCTCT[C/T]GAGGGATGTGGTTACTTGGAACTCCATGATAGCGG	T	C														Aradu.A01
AX-147209035	AB	AB	AA	AA	BB	BB	BB	BB	BB	AA	AA	BB	BB	BB	AA	AA	AA	AA	AA	AA	Affx-152043140	1001	6921263		+								TGGAACTCCATGATAGCGGGTTTGATGAGAAACGG[C/T]GACATTGTTGATGCGGAGAAGGTGTTTGATGAAAT	T	C														Aradu.A01
AX-147209036	BB	BB	NoCall	BB	BB	BB	BB	BB	BB	BB	BB	BB	BB	BB	BB	BB	BB	BB	NoCall	BB	Affx-152049481	1001	6921500		+								TTGGGTTATGGAAGGTTCATTCATTCTACCATTGA[A/G]TCCTTAAGGTTACGGGTGACTATTCCTGTGGGAAC	A	G														Aradu.A01
AX-147209037	BB	BB	BB	BB	BB	BB	BB	BB	BB	BB	BB	BB	BB	BB	BB	BB	BB	BB	BB	BB	Affx-152060442	1001	6921711		+								TTGAACTGTTTCAGAGGTTCATTGGTGAAGGTTTT[C/T]GCCCGGTGAATGTGACTTTTATAGGAGTACTGAGT	T	C														Aradu.A01
AX-147209038	BB	BB	AB	AB	AB	AB	AB	AB	AB	AA	AA	AB	AB	AA	AB	AB	AB	AB	AB	AB	Affx-152065220	1001	6921801		+								TGGTTAGTGAGGGAAGGCATTACTTTAGGTTGATG[G/T]TGGATGGTTATGGAATTCAGCCAGAGATGGAGCAC	T	G														Aradu.A01
AX-147209039	AB	AB	AA	AA	AA	AA	AA	AA	AA	AA	AA	AA	AA	AA	BB	BB	AA	AA	AA	AA	Affx-152082185	1001	6922007		+								GTGGAAATGGGAGAAAGGATTGGAAACAAGTTGTT[A/G]CAGTTGGATCCAAACCATGATGGCCATTATGTGCA	A	G														Aradu.A01
AX-147209040	BB	BB	BB	BB	BB	BB	BB	BB	BB	BB	BB	BB	BB	AA	BB	BB	BB	BB	BB	BB	Affx-152033406	1001	6933567		+								CTCTTTGGTTGGTTCTCTGGCCTTGCTTCTCTCTA[C/T]CTTCCCCTTTGGCTTGTTCTAATCATAGGTTCAAC	T	C														Aradu.A01
AX-147209041	BB	BB	AA	AA	BB	BB	BB	BB	BB	BB	BB	BB	BB	BB	BB	BB	BB	BB	BB	BB	Affx-152032746	1001	6933639		+								CTTGGCCTCATTGGTTATGGTGTTCAATATCTCTT[C/T]CTAACTAACCATATCTCAAATCTCTCTTATTGGCA	T	C														Aradu.A01
AX-147209042	AA	AA	BB	NoCall	AA	AA	BB	BB	BB	AA	AA	BB	BB	AA	AA	AA	BB	BB	BB	BB	Affx-152043738	1001	6934038		+								ACAATTGCAACTGGGATTTATGCTGTGGTTAGTAT[C/T]TTGGAATTTGTGTCTAGCAAAATTTCATCACTTGG	T	C														Aradu.A01
AX-147209043	BB	BB	BB	BB	BB	BB	BB	AB	BB	BB	BB	AA	AA	BB	BB	BB	AB	BB	BB	BB	Affx-152026935	1001	6934089		+								AGCAAAATTTCATCACTTGGGGTTTTAATTGGTAT[C/T]TTAGTGTCACTTTTCTTGCCACTATTGGTTCCAAT	T	C														Aradu.A01
AX-147209044	BB	BB	BB	BB	AA	AA	AA	AA	AA	BB	BB	BB	BB	BB	BB	BB	BB	BB	BB	BB	Affx-152045768	1001	6936219		+								TGGGGTCCTTCATTTTTGGTTACTCAGCTGCTATT[A/C]TCTATCGTAAGGAAGGGTATAATAGTAATAACATT	A	C														Aradu.A01
AX-147209045	BB	BB	BB	BB	BB	BB	BB	BB	BB	BB	BB	BB	BB	BB	BB	BB	BB	BB	BB	BB	Affx-152027784	1001	6936364		+								TGGAACTTTTTTAGCTCTCATACTATATGTTAGGA[A/C]ACGCAAATTTTACTCACAAAGATAGTAAAAAAAAG	A	C														Aradu.A01
AX-147209046	AA	AA	AA	AA	AA	AA	AA	AA	AA	AA	AA	AA	AA	NoCall	AA	AA	NoCall	AA	AA	AA	Affx-152076061	1001	7001894		+								TTGGTATTCATACTTGAAGCCTTTGAAGAGCTTGG[C/T]CTTGATGTGCTCCAAGCTAGGGTTTCCTGTGCTCA	T	C														Aradu.A01
AX-147209047	BB	BB	BB	BB	AA	AA	AA	AA	AA	BB	BB	BB	BB	BB	BB	BB	BB	BB	BB	BB	Affx-152037505	1001	7002818		+								GTCCCAGGATAAGAATGGTACATGCCATTTGGATG[A/C]ACAAGTAATTCAAAAAGTAGTGTCTCAAGCTATTC	A	C														Aradu.A01
AX-147209048	AB	AB	BB	BB	BB	BB	BB	BB	BB	AA	AA	AA	AA	AA	BB	BB	BB	BB	BB	BB	Affx-152071066	1001	7069776		+								GGGATGTGATGCATCAATTCTATTGGATGACACTT[C/T]AACATTTACGGGAGAGAAGACAGCTGCTCCAAATT	T	C														Aradu.A01
AX-147209049	AB	AB	BB	BB	BB	BB	BB	BB	BB	AA	AA	AA	AA	AA	BB	BB	BB	BB	BB	BB	Affx-152073869	1001	7070530		+								AAGTTGGGTGGTCCATCATGGAATGTTGGATTGGG[A/C]AGAAGAGATTCAACAAGTGCAAGCAAAGATGCAGC	A	C														Aradu.A01
AX-147209050	AB	AB	BB	BB	AA	AA	AA	AA	AA	AA	AA	AA	AA	BB	BB	BB	BB	BB	BB	BB	Affx-152052047	1001	7071291		+								AACCTCACAGCACTTGATGTCACAACAAATGTGCT[C/T]TTTGACAATGCTTACTTCAAGAACCTTGTCAACAA	T	C														Aradu.A01
AX-147209051	AB	AB	AA	AA	AA	AA	AA	AA	AA	BB	BB	BB	BB	AA	AA	AA	BB	BB	AA	AA	Affx-152045558	1001	7071432		+								TATAGCAACAGTTATTCAGCTTTCTTTGCTGACTT[C/T]GCTAGTGCTATGGTCAAAATGGGAAATTTAAGCCC	T	C														Aradu.A01
AX-147209052	AB	AB	AA	AA	BB	BB	BB	BB	BB	AA	AB	NoCall	AA	AA	AA	NoCall	AA	AA	AA	AA	Affx-152083905	1001	7088523		+								GAGGCTTCATGTTACCCATCTTGATCATAGAATGT[C/T]TGAATCTTTTAGCAAAAGCAATTGGATTCCTACTA	T	C														Aradu.A01
AX-147209053	AA	AA	AB	AB	AA	AA	AA	AA	AA	AA	AA	AA	AA	AA	AB	AB	AA	AA	AA	AA	Affx-152075018	1001	7088951		+								AGGCTTGTATTTGCAGCTTCATAACTTGCACTTCT[A/G]GCGTCTCTTCTTCCTAAGGGCACATGGTAACGATA	A	G														Aradu.A01
AX-147209054	BB	BB	BB	BB	BB	BB	BB	BB	BB	BB	BB	BB	BB	BB	BB	BB	BB	BB	BB	BB	Affx-152033880	1001	7089868		+								GATTTAATCTCATCAACCACTTCAAATCCTCTTAG[A/C]GAGTTCTTATTTGGTGGCGAATTCTTCTCACCATT	A	C														Aradu.A01
AX-147209055	AB	AB	AA	AA	AA	AA	AA	AA	AA	BB	BB	AA	AA	AA	AA	AA	AA	AA	AA	AA	Affx-152042259	1001	7143642		+								AATTTTAAGTCACATGGCCTTGATGTCAAGGACTT[A/G]GTTGCCTTATCTGGTAATTTTCCTTTTATACTCAC	A	G														Aradu.A01
AX-147209056	BB	BB	BB	BB	BB	BB	BB	BB	BB	BB	BB	AA	AA	AA	BB	BB	BB	BB	BB	BB	Affx-152031313	1001	7146843		+								GCAGCAGGGTCCATTAACTCCACAAGGTGCTTCAC[A/G]GCACCAGCTTGCACAATTCGATTCTTGTTTTCATG	A	G														Aradu.A01
AX-147209057	AA	AA	AA	AA	AA	AA	AA	AA	AA	AA	AA	BB	BB	BB	AA	AA	AA	AA	AA	AA	Affx-152083140	1001	7148498		+								ACCTAGGCTATCAGCAATTTTTGCCAGGACCTCTG[A/G]ACTGGGTCCTAAACCTTCCCGTTGTTCAGTAATAG	A	G														Aradu.A01
AX-147209058	AA	AA	AA	AA	BB	BB	BB	BB	BB	AA	AA	BB	BB	BB	AA	AA	AA	AA	AA	AA	Affx-152050451	1001	7148718		+								CTCTTTTGTTTGATAGAATGTTTTACCTCCAGATG[A/C]TCAGAACTCAATTCATCAGGGAGACATTGCTGAGA	A	C														Aradu.A01
AX-147209059	AB	AB	BB	BB	BB	BB	BB	BB	BB	AA	AA	AA	AA	BB	BB	BB	BB	BB	BB	BB	Affx-152028605	1001	7158458		+								TGGGGCACGTGAGTATTTTGAATTGGTTCGGAGTC[A/G]TGGAATTACTGAAGGAATGACACCTCCTCCACGCT	A	G														Aradu.A01
AX-147209060	AB	AB	BB	BB	AA	AA	AA	AA	AA	AA	AA	AA	AA	AA	BB	BB	BB	BB	BB	BB	Affx-152063860	1001	7177193		+								AAGGTTATGAAAACTGGGCGTGCCGAACAAATCAC[A/G]CGCGAGATATCTGTTATGAGAAGGGCTAGGCATCC	A	G														Aradu.A01
AX-147209061	AB	AB	AA	AA	BB	BB	BB	BB	BB	BB	BB	BB	BB	BB	AA	AA	AA	AA	AA	AA	Affx-152061937	1001	7177942		+								TGAAGGTCTAGCAGCAGAAGCAAAGGAAGAACCAG[C/T]TGTGGCAACAAGTATAAATGCATTTGATATCATCT	T	C														Aradu.A01
AX-147209062	AB	AB	AA	AA	BB	BB	BB	BB	BB	BB	BB	BB	BB	BB	AA	AA	BB	BB	AA	AA	Affx-152069192	1001	7178075		+								AGGTTTAGTTCAAGACAACCTGCATCGGTCATCTT[C/T]TCCAAGCTGGAAGATGCTGCCAAGCGACTAAAGCT	T	C														Aradu.A01
AX-147209063	AB	AB	BB	BB	AA	AA	AA	AA	AA	AA	AA	AA	AA	AA	BB	BB	BB	BB	BB	BB	Affx-152049434	1001	7178192		+								ACCGAAGGTAGGAAGGGGGTTTTATCAATTGATGC[C/T]GAGATTTTCGAGGTTACTCCTATGTTCCATCTGGT	T	C														Aradu.A01
AX-147209064	AA	AA	AB	AB	AB	AB	AB	AB	NoCall	BB	BB	BB	BB	BB	AB	BB	BB	AB	BB	AB	Affx-152074891	1001	7180725		+								CTCCCAGTATAGCATGGGAGTTCATCCATTTCGCC[C/T]ATTTCAATTGTCATGTGCTCTGGCAAGCTTGGGCA	T	C														Aradu.A01
AX-147209065	AB	AB	AA	AA	AA	AA	AA	AA	AA	AB	AB	AB	AB	AB	AA	AA	AA	AA	AA	AA	Affx-152026840	1001	7180811		+								CATATACTTTGTGGAGAAGAAGTTCACTGTCATAT[C/T]CATGCTGTGACCATTCATACACAATATTGTCAGTA	T	C														Aradu.A01
AX-147209066	AA	AA	AA	AA	AA	AA	AA	AA	AA	AA	AA	AA	AA	AA	AA	AA	AA	AA	AA	AA	Affx-152079450	1001	7205876		+								ATCATGAAGATCTTCGATGTTGTTTCGGCTATCAA[A/G]TTGGCTTATCTTGAGCTTCAACAAGCTCATATCCC	A	G														Aradu.A01
AX-147209067	BB	BB	BB	BB	BB	BB	BB	BB	BB	BB	BB	BB	BB	BB	BB	BB	BB	BB	BB	BB	Affx-152049399	1001	7206678		+								TCACGAAAATGGCTAAATGGGTTTGGGTTTTGCTA[A/G]GTTCTGCAGCATCAATAGACCCCAATGCAACCATG	A	G														Aradu.A01
AX-147209068	BB	BB	BB	BB	BB	BB	BB	BB	BB	BB	BB	BB	BB	BB	BB	BB	BB	BB	BB	BB	Affx-152030697	1001	7206800		+								AATGTGGAAAGAGAGATTGCAGAACAAGGAACCTA[C/T]AGTGTTCAGTTCATGATCATGCCTGGCATTAAAAT	T	C														Aradu.A01
AX-147209069	BB	BB	BB	BB	AB	AB	AB	AB	AB	AA	AA	AA	AA	AA	BB	BB	AA	AA	AA	AA	Affx-152078422	1001	7213162		+								GGTTCAAGCCTATGCAAGAAGGAGTGTGTCCTGCA[A/G]AGGATCAAACTCAAAGAATGCAGGTTTTCCGGAGG	A	G														Aradu.A01
AX-147209070	AA	AA	AA	AA	AA	AA	AA	AA	AA	AA	AA	AA	AA	AA	AA	AA	AA	AA	AA	AA	Affx-152077131	1001	7217368		+								TCAGAAGGGTTTTGAAATCCAATCTTTTCAATGGC[A/G]TCAACCGTTTTGAATAACCGTCTTTTGTTAACCTC	A	G														Aradu.A01
AX-147209071	BB	BB	AB	AB	AB	AB	AB	AB	AB	AB	AB	AB	AB	AB	AB	AB	AB	AB	AB	AB	Affx-152029088	1001	7218656		+								GATACAAGGCACTTGCCTATAAATCTCTGCGCTTC[C/T]TTGTTTTCTAACCGGGAAAATGACGCCGGCAACTT	T	C														Aradu.A01
AX-147209072	BB	BB	BB	BB	BB	BB	BB	BB	BB	BB	BB	BB	BB	BB	BB	BB	BB	BB	BB	BB	Affx-152057786	1001	7218843		+								GCGCATTCGCTGTACGGATATTCAGAAGTAAGCAT[C/T]TCCAGAACACACATGCCGAAAGAGTACACGTCGAC	T	C														Aradu.A01
AX-147209073	AB	AB	BB	BB	BB	BB	BB	BB	BB	AA	AA	AA	AA	AA	BB	BB	BB	BB	BB	BB	Affx-152060302	1001	7219047		+								CCATTCACAAATATGTTATCACATTTGAGGTCTCT[A/G]TGGATTACCGGAGGATCGTGCTCGTGTAGATAAAC	A	G														Aradu.A01
AX-147209074	AA	AA	AA	AA	BB	BB	BB	BB	BB	AA	AA	BB	BB	AA	AA	AA	AA	AA	AA	AA	Affx-152053727	1001	7219083		+								TGGATTACCGGAGGATCGTGCTCGTGTAGATAAAC[A/G]AGACCTTGCAAAATTTGGCGACTCCAACTCTTTAT	A	G														Aradu.A01
AX-147209075	AB	AB	AA	AA	AA	AA	AA	AA	AA	BB	BB	AA	AA	AA	AA	AA	AA	AA	AA	AA	Affx-152027031	1001	7245506		+								TTGTTGAACAAAGCAGTGCTTAATGCTGCTGTGTT[C/T]GTTCCATAACCTTGGCTATACAAATTCCCATATCC	T	C														Aradu.A01
AX-147209076	AA	AA	AA	AA	AA	AA	AA	AA	AA	AA	AA	AA	AA	BB	AA	AA	AA	AA	AA	AA	Affx-152060141	1001	7256281		+								CGGTCCTTTTGCACTGCCTGTGTTAGGTTGATGTC[A/G]AAGAGCTCGCAGCGAATGGGCATCTCCATCTCATA	A	G														Aradu.A01
AX-147209077	BB	BB	BB	BB	AA	AA	AA	AA	AA	BB	BB	BB	BB	BB	BB	BB	BB	BB	BB	BB	Affx-152079306	1001	7260675		+								CGATTGCTTTCGTAGTTAAGCGAATGATCTTTCTC[A/G]AGCAGTTTTGCCATTAACCCACTTTTGTAATTCTC	A	G														Aradu.A01
AX-147209078	AA	AA	NoCall	AA	AA	AA	AA	AA	AA	AA	AA	AA	AA	AA	AA	AA	AA	AA	AA	AA	Affx-152032893	1001	7262050		+								TACCTCGGAGCGAAGTTCAGGGATAAATGCAATCA[A/C]ATCATCAAGAAATAAATCATTTAGATGATGCAGCT	A	C														Aradu.A01
AX-147209079	AB	AB	AB	AB	AB	AB	AB	AB	AB	AB	AB	AA	AA	AB	AA	AA	AA	AA	AB	AB	Affx-152044572	1001	7262332		+								AGGAAATATGTGATGTACCTCAAATCGATCGCCAG[C/T]AGGAATAAAGGATCTAGCTACTGATAAAACTTTAG	T	C														Aradu.A01
AX-147209080	AA	AA	AB	AB	AA	AA	AA	AA	AA	BB	BB	BB	BB	AA	AB	AB	AB	AB	AB	AB	Affx-152052994	1001	7263592		+								TCTGGAATGAAGAAACCAAGAAGTTGCTTTATCAA[C/T]TGTTCGTCCCAAGTCTGGTAAACATATTCACCATA	T	C														Aradu.A01
AX-147209081	AA	AA	AA	AA	AA	AA	AA	AA	AA	AA	AA	AA	AA	AA	AA	AA	AA	AA	AA	AA	Affx-152055006	1001	7263963		+								TTGTGGTTGCTCTTCTGCAAATCTAAAATCCATTT[G/T]TCCAATGCTTTGAAGTTCTTTGAATATCCATTCTT	T	G														Aradu.A01
AX-147209082	AA	AA	NoCall	BB	BB	BB	BB	BB	BB	AA	AA	AA	AA	AA	BB	AB	AB	BB	AB	BB	Affx-152067168	1001	7277501		+								TCACAAGCCTATGGAAGAAACAGAGTTGATTTAGA[A/G]AGTGCTGTTTTAAAGGATGGTGAACCTGCTGAGCC	A	G														Aradu.A01
AX-147209083	AB	AB	NoCall	BB	BB	BB	BB	BB	BB	AA	AA	AA	AA	AA	BB	BB	BB	BB	BB	BB	Affx-152036832	1001	7277733		+								AGCAAGACCTACCACCAGGGATAAGGAACCAGATT[C/T]AGTTGATAATGCTTCAGAGAATGTGGAGATTCCCT	T	C														Aradu.A01
AX-147209084	BB	BB	BB	BB	BB	BB	BB	BB	BB	AA	AA	AA	AA	AA	BB	BB	BB	BB	BB	BB	Affx-152026854	1001	7293149		+								ATGATATTGTCCACTTGAGCTTGCTCTTCGTTGAT[G/T]GTTGCTACTCCATTATTATTGCTACTAGCCCCTTC	T	G														Aradu.A01
AX-147209085	AA	AA	AB	AB	AB	AB	AB	AB	AB	AA	AA	AA	AA	AA	AB	AB	AB	AB	AB	AB	Affx-152028523	1001	7293292		+								GAGATCAATCATGGTGGCATTGTCAAGGGATTGAT[A/G]GCCAGCTAAGGATTGAAACATGAGATTGTTCATTT	A	G														Aradu.A01
AX-147209086	BB	BB	BB	BB	BB	BB	BB	BB	BB	BB	BB	BB	BB	BB	BB	BB	BB	BB	BB	BB	Affx-152049686	1001	7298921		+								TGCCCTTGAAGCTTGCTCATTTGCTTGTTGACCTC[A/G]TTGATATTTTGATCAATGATCCATGCAAGATCATT	A	G														Aradu.A01
AX-147209087	BB	BB	BB	BB	BB	BB	BB	BB	BB	AB	AB	AB	AB	AB	BB	BB	BB	BB	BB	BB	Affx-152050586	1001	7302892		+								TCTTGCCCTTGAAGCTTGCTAATTTGCTTGTTGAC[C/T]TCCTTGATATTTTGATCAATGATCCATGCAAGATC	T	C														Aradu.A01
AX-147209088	AA	AA	AA	AA	AB	AB	AB	AB	AB	AA	AA	AA	AA	AA	AA	AA	AA	AA	AA	AA	Affx-152082551	1001	7302949		+								ATCCATGCAAGATCATTGAGATCAATCATGGTGGC[A/G]TTGTCAAGGGATTGGTAGCCACCTAAGGATTGAAA	A	G														Aradu.A01
AX-147209089	AA	AA	AB	AB	BB	BB	BB	BB	BB	AA	AA	AA	AA	AA	AB	AA	BB	BB	BB	BB	Affx-152052694	1001	7303195		+								GGCCATACCTCTGGCCGTGGTTCATCAGGGGTATA[A/G]ATTATAGCACAAGCATCAACTCCGCAAAGAGTGCT	A	G														Aradu.A01
AX-147209090	BB	BB	BB	BB	AB	AB	AB	AB	AB	AA	AA	AA	AA	AA	BB	BB	BB	BB	BB	BB	Affx-152041272	1001	7314983		+								GCAGAAATGACAAAGAACAAGGGAAAGACGAAGGG[C/T]AAGGGGAAAGGATTGCCGAATGTGATTTTGAATCC	T	C														Aradu.A01
AX-147209091	AB	AB	NoCall	BB	AB	AB	AB	AB	AB	AA	AA	AA	AA	AA	BB	BB	BB	BB	BB	BB	Affx-152067669	1001	7316249		+								GGTACAAATCATGAACAGCCAATGGAAAACCATAG[C/T]GGAGATGTAGATGTACGAAACTCAAATACTTGCAG	T	C														Aradu.A01
AX-147209092	AB	AB	BB	BB	BB	BB	BB	BB	BB	AA	AA	AA	AA	AA	BB	BB	BB	BB	BB	BB	Affx-152052393	1001	7343466		+								TCCTTATCAACCTAAAGATGCCGAGCACAAGAAGT[C/T]GCCTTCTGTTCATCATAGTAGAGTTAATGCTGAAC	T	C														Aradu.A01
AX-147209093	AB	AB	BB	BB	BB	BB	BB	BB	BB	AA	AA	AA	AA	AA	BB	BB	BB	BB	BB	BB	Affx-152041271	1001	7372951		+								AGTGCTGGTGAATAACGATCCTGATCCCGATTAGG[C/T]CAATAATTGGAACTCTTTGCTGCTGCTTACTGCAC	T	C														Aradu.A01
AX-147209094	AA	AA	AA	AA	AA	AA	AA	AA	AA	AA	AA	AA	AA	AA	AA	AA	AA	AA	AA	AA	Affx-152067765	1001	7373877		+								TTAGTGCCACATAAGCCAGCAATTTGATTAACACG[C/T]GTATAATCAATCCCAGGAATAAGGGCAGCCCTATC	T	C														Aradu.A01
AX-147209095	BB	BB	BB	BB	BB	BB	BB	BB	BB	BB	BB	BB	BB	BB	BB	BB	BB	BB	BB	BB	Affx-152030252	1001	7402011		+								TTGACAAAGTGATTGAATTAATAATATTTACCATC[A/G]CGAAGTTGTGCTTGTTGTTCCATGGCTTGTAGCCG	A	G														Aradu.A01
AX-147209096	AA	AA	AA	AA	AA	AA	AA	AA	AA	AB	AB	AB	AB	BB	AA	AA	AA	AA	AA	AA	Affx-152033613	1001	7402472		+								CGAACCTGGTATAGGGTCAATTGGGCAGAAAGAGT[C/T]GTAGCTTCGGTCTGAAGGGTCTGAACTTTGCGCTC	T	C														Aradu.A01
AX-147209097	BB	BB	BB	BB	BB	BB	BB	BB	BB	BB	BB	BB	BB	BB	BB	BB	BB	BB	BB	BB	Affx-152080912	1001	7414694		+								TCAGTCATCTCTCCCATCCCAATTTCAACACATTG[C/T]CTACAGTAAACTCTGCCACATACCTGCATGCCCCC	T	C														Aradu.A01
AX-147209098	AA	AA	AA	AA	AA	AA	AA	AA	AA	AA	AA	AA	AA	AA	AA	AA	AA	AA	AA	AA	Affx-152065860	1001	7435959		+								CCATTGTTGACACCCATGGAGATCAAGTCACAAAT[C/T]ATAGTATATTCTTTAATTTATGCTTCTACTAACTT	T	C														Aradu.A01
AX-147209099	AB	AB	BB	BB	BB	BB	BB	BB	BB	BB	BB	BB	BB	BB	BB	BB	BB	BB	BB	BB	Affx-152028649	1001	7436853		+								CAGAGTTATTGGAAGAGACAGAATGGTAGAAGAAT[C/T]AGATATCCCTAAACTAAACTATATAAAAGCTTGTG	T	C														Aradu.A01
AX-147209100	NoCall	BB	BB	BB	AA	AA	AA	AB	AA	NoCall	BB	BB	BB	BB	BB	BB	BB	NoCall	BB	BB	Affx-152067161	1001	7436897		+								CTAAACTAAACTATATAAAAGCTTGTGCAAGAGAA[A/G]CTTTTCGCCTTCATCCAATTGTACCTTTCAATGTT	A	G														Aradu.A01
AX-147209101	AB	AB	AA	AA	AA	AA	AA	AA	AA	BB	BB	BB	BB	BB	AA	AA	AA	AA	AA	AA	Affx-152075226	1001	7437175		+								AGACGTGGTTGCCCTGGAGTGATGCTTGGAACCAC[A/C]ATGACTGTGATGTTATTTGCAAGATTGCTTCATGG	A	C														Aradu.A01
AX-147209102	AB	AB	AA	AA	AB	AB	AB	AB	AB	AB	AB	AB	AB	AB	BB	BB	BB	BB	BB	BB	Affx-152083319	1001	7452478		+								ACCCTTCACCCGTTTTTCATCCCTAGCAATAACCC[C/T]ATTTCCATTCACTCCACCATTCACAGTATCAACCT	T	C														Aradu.A01
AX-147209103	BB	BB	BB	BB	BB	BB	BB	BB	BB	BB	BB	BB	BB	BB	BB	BB	AB	AB	BB	BB	Affx-152038291	1001	7457631		+								AGAGTTCTTTAACCCAGCCATGGAATCTGCTACCA[C/T]CTTCATGTTTATGCTATTTTGCGTCATACCTCTCT	T	C														Aradu.A01
AX-147209104	AA	AA	AA	AA	AA	AA	AA	AA	AA	BB	BB	AA	AA	BB	AA	AA	AB	AB	AA	AA	Affx-152043707	1001	7458501		+								TTGGCTTGATGTTCTTGTCTCCTTGAAAGATGCTA[A/G]CAGCAATCCATTCTTGACTGTGGACGAAATCAAAA	A	G														Aradu.A01
AX-147209105	AB	NoCall	AB	AB	AA	AA	AA	NoCall	AA	AA	AA	AA	NoCall	BB	AB	AA	BB	BB	AB	NoCall	Affx-152074419	1001	7459431		+								TATTTATTTCTATTGCAGGAGGTTATGATGGCAAC[A/G]ATTGATAATCCATACAATAATGTTGAGTGGGTACT	A	G														Aradu.A01
AX-147209106	BB	BB	BB	BB	BB	BB	BB	BB	BB	AA	AA	BB	BB	AA	BB	BB	AB	AB	BB	BB	Affx-152035818	1001	7459693		+								CATTTGTAGCCAATTACTTCATCCCAAAGGGTAGT[C/T]ATGTTCTTATTAGGAGACAAGGTATTGGCCAAAAT	T	C														Aradu.A01
AX-147209107	AB	AB	AB	AB	AA	AA	AA	AA	AA	AB	AB	BB	BB	AB	AB	AB	AB	BB	AB	AB	Affx-152062087	1001	7470451		+								ATTTCTGATTATGTTCCATTGTTGAGGGAGTTTGA[C/T]TTGGATGGTCAAAAAGAAGCAATGAAGAAGGCTAT	T	C														Aradu.A01
AX-147209108	AB	AB	AB	AB	AB	AB	AB	AB	AB	AB	AB	AB	AB	AB	AB	AB	AB	AB	AB	AB	Affx-152038074	1001	7500005		+								CACGTGAATTTTTCATGAAACAAGATGCGATTTTC[A/G]CATCACGGCCGTTGAATTGGTCGAGTAAATATGTC	A	G														Aradu.A01
AX-147209109	AB	AB	BB	BB	NoCall	BB	BB	BB	BB	AA	AA	BB	BB	AA	BB	BB	BB	BB	BB	BB	Affx-152056874	1001	7500493		+								GCTACTAATACCATAAGGAAGTACCATGATCCCAT[A/C]ATTGAAGAAAGGATTCATCAGTGGAGGAATGGGAC	A	C														Aradu.A01
AX-147209110	NoCall	BB	BB	BB	BB	BB	BB	BB	BB	AB	AB	BB	BB	AB	BB	BB	BB	BB	BB	BB	Affx-152064453	1001	7502161		+								TATTCCAAAACTCAACTATGTGAAGGCATGTTTAA[A/G]AGAAGGTTTTCGCCTTCACCCAATTGCAGACTTCA	A	G														Aradu.A01
AX-147209111	AA	AA	AB	AB	BB	NoCall	NoCall	NoCall	NoCall	AA	AA	AA	AA	AA	BB	BB	NoCall	BB	BB	BB	Affx-152055836	1001	7502215		+								CCCAATTGCAGACTTCAATGTTCCTCATGTCTCAA[C/T]GGAAGATACTATTGTTGCCAATTATTTCATCCCAA	T	C														Aradu.A01
AX-147209112	BB	BB	AB	AB	AA	AA	AA	AA	AA	AA	AA	AA	AA	AA	AB	AB	AB	BB	AB	AB	Affx-152030869	1001	7502268		+								CCAATTATTTCATCCCAAAAGGTAGCCATATTCTT[A/G]TTAGGAGGCAAGGTATTGGCCACAATCCAAGAGTT	A	G														Aradu.A01
AX-147209113	BB	BB	AB	AB	AA	AA	AA	AA	AA	BB	BB	BB	BB	BB	AB	AB	BB	BB	BB	BB	Affx-152028666	1001	7502591		+								CCACTAGTTGCACTGGGAAAGCCAAGATTATCCGT[A/G]AAAGTTTATCATCAGATAATGAATTAAAAGAAATT	A	G														Aradu.A01
AX-147209114	AA	AA	BB	BB	AA	AA	AA	AA	AA	AA	AA	AA	AA	AA	BB	BB	BB	BB	AB	BB	Affx-152058235	1001	7567315		+								TACCTTCTTGCTCATGCTATTTTGCATTATTATAC[C/T]TCTCTTCATCAAACTCCTTAAACTCAATGACTCAA	T	C														Aradu.A01
AX-147209115	BB	BB	BB	BB	BB	BB	BB	BB	BB	BB	BB	BB	BB	BB	BB	BB	AB	AB	AB	AB	Affx-152040043	1001	7567502		+								CATGAATGATCTCAACACCGAAATCGCATGCATCC[A/G]TCTAGGCAATGTCCATGTTATCCCAGTGACAAGTC	A	G														Aradu.A01
AX-147209116	AA	AA	AA	AA	AA	AA	AA	AA	AA	AA	AA	AA	AA	AA	AA	AA	AB	AB	AB	AB	Affx-152060573	1001	7567557		+								ATCCCAGTGACAAGTCCTTCCATTGCACGCGAAAT[C/T]TTAATGAAACAAGATGCAATCTTCGCATCAAGACC	T	C														Aradu.A01
AX-147209117	BB	BB	BB	BB	AB	AB	AB	AB	AB	AA	AA	BB	BB	BB	BB	BB	AB	AB	AB	AB	Affx-152084082	1001	7567917		+								TGGAGTATGTTGAAGCACAGTTCATGGTGGTAAGG[A/C]ATATTTATGCATCTTTGATTTTGAAGGTCATAAGA	A	C														Aradu.A01
AX-147209118	AA	AA	AA	AA	AB	AB	AB	AB	AB	AA	AA	AA	AA	AA	AA	AA	NoCall	AA	AA	AA	Affx-152044702	1001	7568409		+								GAATCAGATATTCCAAAGCTCAACTATGTGAAGGC[A/C]TGTTTGAGAGAAGGTTTTCGTCTTCACCCAATTAA	A	C														Aradu.A01
AX-147209119	AB	AB	BB	NoCall	AB	AB	BB	AB	BB	BB	BB	BB	BB	BB	AA	AA	AB	AB	AB	AB	Affx-152062425	1001	7568651		+								TTTGACTTTGACTGAGTCAAATCTAGAGTTGTTCA[C/T]ATTCGGCACTGGAAGACGAAGTTGTCCTGCAATCA	T	C														Aradu.A01
AX-147209120	AB	AB	BB	BB	BB	BB	BB	BB	BB	AA	AA	AA	AA	AA	BB	BB	BB	BB	BB	BB	Affx-152070672	1001	7570047		+								ATGGAGACATGAGGAATGTTGAAGTCAACGATTGG[A/G]TGAAGTCGAAAACCTTCTCTTATACATGCCTTTAT	A	G														Aradu.A01
AX-147209121	BB	BB	AA	AA	BB	BB	BB	BB	BB	BB	BB	BB	BB	BB	BB	BB	AB	AB	AB	AB	Affx-152028029	1001	7570209		+								GGTTGATTTAACATTTCAGCCAGCACCCATTCAAT[A/G]TTGTTGTATGGATTATCTATTGTTGCCATCATAAT	A	G														Aradu.A01
AX-147209122	AB	AB	AB	AB	AA	AA	AA	AA	AA	AB	AB	AB	AB	AB	AA	AA	BB	BB	AA	AA	Affx-152036349	1001	7572246		+								ATGCATGCGATTTCAGTGTTGAGATCATTCATGAT[G/T]TTCTGTATCCATCTGAATGTGGGTTTGTTTGCGAG	T	G														Aradu.A01
AX-147209123	BB	BB	BB	BB	BB	BB	BB	BB	BB	BB	BB	BB	BB	BB	BB	BB	BB	BB	BB	BB	Affx-152078469	1001	7593256		+								CGGGGAATATGACCTTTTTGAGCAGCATCTGCTTC[A/G]CGCTCCGATTGGCGCTTCTTCTTTCTAAGCATCAG	A	G														Aradu.A01
AX-147209124	BB	BB	BB	BB	BB	BB	BB	BB	BB	BB	BB	BB	BB	BB	BB	BB	BB	BB	BB	BB	Affx-152079965	1001	7594497		+								ACAATACTTGGCTTAACACTAGGTGGCGGACGAAG[C/T]AAGTCCTGTGCTTCTTCCCAGGTAAGTCTCAACTC	T	C														Aradu.A01
AX-147209125	AA	AA	AA	AA	AA	AA	AA	AA	AA	AA	AA	AA	AA	AA	AA	AA	AA	AA	AA	AA	Affx-152047946	1001	7597222		+								AGTTGGGAAGCATTTACACAGCTAACACATCCTAC[A/C]CCGCCAAAGTCAAGGTACTCGAACAAAGATTTAGA	A	C														Aradu.A01
AX-147209126	AA	AA	AA	AA	AA	AA	AA	AA	AA	AA	AA	AA	AA	AA	AA	AA	AA	AA	AB	AB	Affx-152057050	1001	7608680		+								ACTTTGCTTTCATGTTTGTTAGCTTTCTTCATTGA[C/T]GATGATATCTCTTCCACATGGTTAGGAGAGTCGTC	T	C														Aradu.A01
AX-147209127	BB	BB	BB	BB	BB	BB	BB	BB	BB	BB	BB	BB	BB	BB	BB	BB	BB	BB	BB	BB	Affx-152043294	1001	7608824		+								GAATTTGAAGCATCTCTTTCCATTTTCTTGTCCGA[G/T]GACAATTCATTATCTCCCATGAAAATATCTTCTCC	T	G														Aradu.A01
AX-147209128	AA	AA	AA	AA	AA	AA	AA	AA	AA	BB	BB	AA	AA	BB	AA	AA	AA	AA	AA	AA	Affx-152037248	1001	7610580		+								GGTATGCTCAAACACAAGAAATACCATGGCTTTGG[C/T]GGTAGGTCCTCATCAAAAGCATAACTTCCCACTTT	T	C														Aradu.A01
AX-147209129	AA	AA	AA	AA	AA	AA	AA	AA	AA	AA	AA	AA	AA	AA	AA	AA	AA	AA	AA	AA	Affx-152042458	1001	7611096		+								ATTCTTCACTGACAGTAGAGCCCTTTTTGTTAGCA[G/T]AATCATAATAATGCTTGCGGTCTCCAGCAACAGCC	T	G														Aradu.A01
AX-147209130	BB	BB	BB	BB	BB	BB	BB	BB	BB	BB	BB	BB	BB	BB	BB	BB	BB	BB	AB	AB	Affx-152069931	1001	7611900		+								ATTTCCTTCCATTCTTCAGCAATGGAGAGTGGTGG[C/T]GCGGAATTCTAAATCACACAACCGGAAAAAATATT	T	C														Aradu.A01
AX-147209131	BB	BB	BB	BB	BB	BB	BB	BB	BB	BB	BB	BB	BB	BB	BB	NoCall	BB	BB	BB	BB	Affx-152080955	1001	7614052		+								TGAGATACTGTTGGGCAAGGTAGAAATATTGCTTT[C/T]TCCATCATCCCTCCCTTTTATTATTGTGCACAAAA	T	C														Aradu.A01
AX-147209132	AB	AB	BB	BB	BB	BB	BB	BB	BB	BB	BB	AA	AA	BB	BB	BB	BB	BB	BB	BB	Affx-152065244	1001	7614648		+								TTAAGAATGTCTAGCGAACGATGTTGTTTGCGGTT[A/C]TGTGCAGTTATGCCTGTGCTGTTAGTACAGTTATC	A	C														Aradu.A01
AX-147209133	BB	BB	BB	BB	BB	BB	BB	BB	BB	BB	BB	BB	BB	BB	BB	BB	BB	BB	BB	BB	Affx-152073913	1001	7617852		+								TGAAAATTGCTTTGCAAGAAAAGGGTGTCTCATAT[A/G]AGTGTAGGCAAGAAGATTTTGAAGCTAAAAGTTCT	A	G														Aradu.A01
AX-147209134	BB	BB	BB	BB	BB	BB	BB	BB	BB	BB	BB	BB	BB	BB	BB	BB	BB	BB	BB	BB	Affx-152076584	1001	7642049		+								GCAGGGTTGTTAGCAAGCCACCATGCATTGACCAA[G/T]ATCTTGCTCTCAGCAGGGATATCATAGCCACCAAG	T	G														Aradu.A01
AX-147209135	BB	BB	BB	NoCall	BB	BB	BB	BB	BB	AA	AA	AA	AA	AA	BB	NoCall	BB	BB	NoCall	BB	Affx-152029530	1001	7642144		+								TGGAACAAGGAGTGGAATTGCCATTCTTAGCCTTA[A/G]TGTTTCCTTGATGACTGCTTGAAGGTATGGGAGCT	A	G														Aradu.A01
AX-147209136	AA	AA	AA	AA	AA	AA	AA	AA	AA	AA	AA	AA	AA	AA	AA	AA	AA	AA	AA	AA	Affx-152031762	1001	7642226		+								GGCTCAGTTATTTGGTGTCCTGCTCCTAAAACTCT[A/G]TCAATTTCATCTCTTACTTTCTTTTGGATTTCTGG	A	G														Aradu.A01
AX-147209137	AB	AB	BB	BB	BB	BB	BB	BB	BB	AA	AA	AA	AA	AA	BB	BB	BB	BB	BB	BB	Affx-152031009	1001	7642273		+								TCTTACTTTCTTTTGGATTTCTGGGTGGTTCACTA[A/G]CTCAGCTATTCCCCACTCAATTGACCATAGTGTTG	A	G														Aradu.A01
AX-147209138	BB	BB	BB	BB	BB	BB	BB	BB	BB	AA	AA	AA	AA	BB	BB	BB	BB	BB	BB	BB	Affx-152077333	1001	7643706		+								TAGGCCTTCGTTGTGGGTTCTCTTTGTGCTCTCTA[A/G]TTTCCTGTTGTTAATTCCAAAATCATAATAAATAA	A	G														Aradu.A01
AX-147209139	AA	AA	BB	BB	BB	BB	BB	BB	BB	BB	BB	BB	BB	AA	BB	BB	BB	BB	BB	BB	Affx-152066693	1001	7644744		+								TTCAGCAGCCGAAGCTTCTGGAACATTGGATCCTT[C/T]TCGCTCTCGAACCTTCTGTCGAACATTATCCTGAA	T	C														Aradu.A01
AX-147209140	AA	AA	AA	AA	AA	AA	AA	AA	AA	AA	AA	AA	AA	AA	AA	AA	AA	AA	AA	AA	Affx-152049946	1001	7671676		+								AACAACGACAATATCAGCAACAATGTTAACCATCA[A/G]ACTAAGCTCGCATTCCCTTCTTATTCAAACTCACA	A	G														Aradu.A01
AX-147209141	AA	AA	AA	AA	AA	AA	AA	AA	AA	AA	AA	AA	AA	AA	AA	AA	AA	AA	AA	AA	Affx-152055735	1001	7673129		+								AACCTTGATGTCACTATTGCATCAGACTCTCCAGC[C/T]GCTCCTGCACCAATTGAATCATTTAGTGATATGGT	T	C														Aradu.A01
AX-147209142	AA	AA	AA	AA	AA	AA	AA	AA	AA	AA	AA	AA	AA	AA	AA	AA	AA	AA	AA	AA	Affx-152042239	1001	7684866		+								ATATCAGTATATGCAATTGTGCAGCATTCAGAAGC[C/T]TGCGCTCAACATAACACGTTGACATTCAACGGTAC	T	C														Aradu.A01
AX-147209143	BB	BB	BB	BB	BB	BB	BB	BB	BB	AB	AB	AB	AB	AB	BB	BB	BB	BB	BB	BB	Affx-152042006	1001	7693589		+								CAAGATTACTTTAGGTGGTACTGCGACAGAACAAG[A/G]AGGTTTTTGTCTGCCCCTGATGCATTCCATGATCC	A	G														Aradu.A01
AX-147209144	AB	AB	AB	AB	NoCall	AA	AA	AA	AA	BB	BB	BB	BB	BB	AB	AB	AB	AB	AB	AB	Affx-152080580	1001	7695116		+								GTCGACTGTGAATACGGTTGTGGCTCTATCAAACG[A/G]CGTCACTAACATCTGAGATATTCCCTCACGGTTTG	A	G														Aradu.A01
AX-147209145	NoCall	NoCall	NoCall	NoCall	NoCall	BB	AB	BB	NoCall	NoCall	BB	AB	NoCall	NoCall	NoCall	BB	NoCall	BB	BB	BB	Affx-152029325	1001	7697073		+								GAGAACATCATCGACACCTGCTGATCAGATTTTAT[C/T]TGCATTTTTTGATACGCAAACAAGTTGGCCACTGC	T	C														Aradu.A01
AX-147209146	AB	AB	AB	AB	AA	AA	AA	AA	AA	BB	BB	BB	BB	AB	AB	AB	NoCall	NoCall	AB	AB	Affx-152062417	1001	7697155		+								TGTAAGTCAACTTCGTGATTTCTTTTTTCCCAACC[A/G]TTCCGGTTTGAACCAGAATTAGATTCTTCAGATCC	A	G														Aradu.A01
AX-147209147	BB	BB	BB	BB	BB	BB	BB	BB	BB	BB	BB	BB	BB	BB	BB	BB	BB	BB	BB	BB	Affx-152034448	1001	7699100		+								AGAATTCCTTCAAAGTTCTTTGGTGCAAATCTTCC[C/T]TTCACAACCAGTCTTTGCTGTCCATCCAAAGAGCC	T	C														Aradu.A01
AX-147209148	AA	AA	AA	AA	AA	AA	AA	AA	AA	AA	AA	AA	AA	AA	AA	AA	AA	AA	AA	AA	Affx-152076290	1001	7763075		+								TTGATATTTGGATGGAATACCTTGGTCCTAAATGC[A/G]ACCTGATATAATTTAAAGATAACATCCATATATTA	A	G														Aradu.A01
AX-147209149	AB	AB	BB	NoCall	BB	BB	BB	BB	BB	BB	BB	BB	BB	BB	AA	AA	AA	AA	AA	AA	Affx-152046990	1001	7777045		+								AACAAACTTCAAACCATATAGTTTCATTATTCCTC[A/G]TGGTGTTCTTAACCATGATCATAAGCTGTTATTCT	A	G														Aradu.A01
AX-147209150	AB	AB	AA	AA	BB	BB	BB	BB	BB	BB	BB	BB	BB	BB	AA	AA	AA	AA	AB	AA	Affx-152042832	1001	7777131		+								TGGGGAACCATAACAACACACCAACTTCCACCTAA[C/T]AAGGTGGTTAAGATGCTTAAGGAAAATGGTTTCAA	T	C														Aradu.A01
AX-147209151	BB	BB	BB	BB	AA	AA	AA	AA	AA	BB	BB	BB	BB	BB	BB	BB	BB	BB	BB	BB	Affx-152075487	1001	7778025		+								GTGTTTGATGCAAATCTTGATACCCTTTTGTGGGC[C/T]CTACACAAGGAAGGTTACCCTGACATGGATATCAT	T	C														Aradu.A01
AX-147209152	AA	AA	AA	AA	AA	AA	AA	AA	AA	AA	AA	AA	AA	AA	AA	AA	AA	AA	AA	AA	Affx-152039059	1001	7778318		+								TGGGAAGCCAAAGTATGAACTAGACTTAGAAGGGC[A/G]AAATAGGGAAAAGGGTCTTGTCCCTGTGGAAGGTG	A	G														Aradu.A01
AX-147209153	BB	BB	BB	BB	AA	AA	AA	AA	AA	BB	BB	BB	BB	BB	BB	BB	BB	BB	BB	BB	Affx-152068608	1001	7778389		+								TAAGGTATATGGAGAAAAAATGGTGTGTTTTGGAT[C/T]CTTATGCTTCTAATTTAGACTATTTAGCTGTTAGC	T	C														Aradu.A01
AX-147209154	AB	AB	BB	BB	AA	AA	AA	AA	AA	BB	BB	BB	BB	BB	BB	BB	BB	BB	BB	BB	Affx-152073207	1001	7778463		+								GACTATGCTTGTAGCTTATCTGATTGCACTTCTTT[A/G]GGGTATGGTTGTAGTTGTGGTGAGTTAACTCTAGA	A	G														Aradu.A01
AX-147209155	BB	BB	BB	BB	BB	BB	BB	BB	BB	BB	BB	BB	BB	BB	BB	BB	BB	BB	BB	BB	Affx-152057491	1001	7779540		+								TTGGACTTATACTCTTCAGAAGACGGCCGGTTCTC[C/T]GAGTCAGATTGCCGGACCTCTTCTATCATTCTCAT	T	C														Aradu.A01
AX-147209156	BB	BB	BB	BB	BB	BB	BB	BB	BB	BB	BB	BB	BB	BB	BB	BB	BB	BB	BB	BB	Affx-152035250	1001	7781114		+								TTGAGTTTAGGTGACAATGAGGAAGGTATGTCACC[A/G]GAAAGGTTGTTATGCTGCAGATAAAGATACTCGAG	A	G														Aradu.A01
AX-147209157	AB	AB	AA	AA	AA	AA	AA	AA	AA	BB	BB	BB	BB	BB	AA	AA	AA	AA	AA	AA	Affx-152059114	1001	7781162		+								TGCTGCAGATAAAGATACTCGAGAGACGGAAGAGA[A/C]GCAATGTCAGCAGGCAGATTTCCACCAAGTAGGTT	A	C														Aradu.A01
AX-147209158	AB	AB	AA	AA	BB	BB	BB	BB	BB	BB	BB	BB	BB	BB	AA	AA	AA	AA	AA	AA	Affx-152058033	1001	7782489		+								CAGAGGAAGAACTCATGAGAACTTCTAGAAGCAGG[G/T]TTCTCACTATAACAGTTGAAACAACATATCAAACA	T	G														Aradu.A01
AX-147209159	AA	AA	BB	BB	BB	BB	BB	BB	BB	AA	AA	AA	AA	AA	BB	BB	BB	BB	BB	BB	Affx-152083293	1001	7801547		+								ACAGGCCCATCATCTAATTGGGTCGTATCTTTTGA[A/C]CCATTTCTAAACGGGTTCATCTTCCCCAGCCTCCT	A	C														Aradu.A01
AX-147209160	BB	BB	BB	BB	BB	BB	BB	BB	BB	BB	BB	BB	BB	BB	BB	BB	BB	BB	AB	AB	Affx-152079890	1001	7802490		+								AAAGCGGTTTTATCAGAGGGGAAGAGATCTACCAC[A/C]GATTCCAGAAGCTTCCGCGGATTTGTTCGGTGATC	A	C														Aradu.A01
AX-147209161	AA	AA	BB	BB	AA	AA	AA	AA	AA	AA	AA	AA	AA	AA	AA	AA	AA	AA	AA	AA	Affx-152041473	1001	7802538		+								TTCCGCGGATTTGTTCGGTGATCAGAATCGGAATC[A/G]CTAGGATTCAAAAGACGGATTCTGTCGGTGGAGAG	A	G														Aradu.A01
AX-147209162	BB	BB	BB	BB	BB	BB	BB	BB	BB	BB	BB	BB	BB	BB	BB	BB	BB	BB	BB	BB	Affx-152057800	1001	7802985		+								TGAGCCGTTATATCGAACTTAACGCCGTAACAGAA[C/T]TTCGCTGCCTTCTCAAAGGTTCCACTACCTCCCGG	T	C														Aradu.A01
AX-147209163	BB	BB	AB	BB	BB	BB	BB	BB	BB	BB	BB	BB	BB	BB	BB	BB	BB	BB	BB	BB	Affx-152030312	1001	7803610		+								GCCATGTTGAATAATGAGCTGTGCTTTATTTATTT[A/C]TGTGTGTGTGGTTGAAAATAGCTAAGTTAGGAATT	A	C														Aradu.A01
AX-147209164	NoCall	AA	AB	NoCall	BB	BB	BB	NoCall	BB	AA	AA	AA	AA	AA	BB	BB	BB	BB	BB	AB	Affx-152035191	1001	7803662		+								AATAGCTAAGTTAGGAATTAGGATATTCAAGGATG[C/T]ATATCATTATAATGGATCACATATGTGGTGAGAGG	T	C														Aradu.A01
AX-147209165	BB	BB	BB	BB	BB	BB	BB	BB	BB	AB	AB	BB	BB	AB	BB	BB	BB	BB	BB	BB	Affx-152033338	1001	7835582		+								AATAATGATGTGTTTGTGGGATCTGCCTTGATTGA[A/G]TTGTATTCGAAATGTGGACGAATGAATGATGCTGA	A	G														Aradu.A01
AX-147209166	BB	BB	BB	BB	AB	AB	AB	AB	AB	BB	BB	AB	AB	BB	BB	BB	BB	BB	BB	BB	Affx-152042039	1001	7835734		+								TGAACTTGCACTTGCATTTTTCTCACAAATGGTTG[C/T]GTCAGAGAATGTGAGTCCTGATCCAGTGACACTTG	T	C														Aradu.A01
AX-147209167	AA	AA	AB	AB	AA	AA	AA	AA	AA	BB	BB	AA	AA	BB	BB	BB	BB	BB	BB	BB	Affx-152061685	1001	7835800		+								ACTTGTTAGTGCTATTTGTGCTTGTGCTCAGTTAT[C/T]GGATTTTAAGCTTGGAAGAAGTATACATGGATATG	T	C														Aradu.A01
AX-147209168	BB	BB	BB	BB	AA	AA	AA	AA	AA	AA	AA	BB	BB	AA	BB	BB	BB	BB	BB	BB	Affx-152083852	1001	7835849		+								GGAAGAAGTATACATGGATATGTAAAAAGAAGGGG[A/C]TATGACACTAAGTTATGTTTGACCAATGCACTGCT	A	C														Aradu.A01
AX-147209169	AA	AA	AA	AA	AA	AA	AA	AA	AA	BB	BB	AA	AA	BB	AA	AA	AA	AA	AA	AA	Affx-152042367	1001	7836028		+								TAATGGAGCTGAAACCAAGTCATTAGATCTTTTCA[A/G]TCAAATGATTGATAACAGAGTTGAACCCAACAGGG	A	G														Aradu.A01
AX-147209170	AB	AB	AA	AA	AB	AB	AB	AB	AB	BB	BB	BB	BB	BB	AA	AA	AA	AA	AA	AA	Affx-152079498	1001	7836220		+								TATGGACATGTACATGAAATGCTTTAAGCCTGAAA[A/C]TGCAATTAGCCTCTTCAACAGAATGCCAGAGAAGG	A	C														Aradu.A01
AX-147209171	AA	AA	AA	AA	AA	AA	AA	AA	AA	AA	AA	AA	AA	AA	AA	AA	AA	AA	AA	AA	Affx-152029183	1001	7836266		+								CTCTTCAACAGAATGCCAGAGAAGGATGTAGTTTC[C/T]TGGGCTGTTTTGTTTAGTGGGTATGCTGAAATTGG	T	C														Aradu.A01
AX-147209172	BB	BB	BB	BB	BB	BB	BB	BB	BB	BB	BB	BB	BB	BB	BB	BB	BB	BB	BB	BB	Affx-152050545	1001	7836476		+								TTAACTAAATGTGGATTTGACAATAACATTTTTGT[C/T]GGCGCATCTCTCATAGAGATGTATGCAAAATGTAG	T	C														Aradu.A01
AX-147209173	AA	AA	AA	AA	AA	AA	AA	AA	AA	BB	BB	AA	AA	BB	AB	AB	AB	AB	AB	AB	Affx-152051101	1001	7837034		+								AATATTTATTGTGGGGAAAAGAATTGGCATAATGC[C/T]GCAAATATTAGGAAATTGGTAAAGGAAAATAGGTT	T	C														Aradu.A01
AX-147209174	AB	AB	AA	AA	AA	AA	AA	AA	AA	BB	BB	BB	BB	BB	AA	AA	AA	AA	AA	AA	Affx-152081778	1001	7840236		+								AGGATACAAATTGATCAGAACAATATATCAGGGCC[C/T]GTACCTAAATCATTTGCAAACCTGAACAAGACAAA	T	C														Aradu.A01
AX-147209175	BB	BB	BB	BB	AA	AA	AA	AA	AA	BB	BB	BB	BB	BB	BB	BB	BB	BB	BB	BB	Affx-152039011	1001	7840794		+								TTTGAGGGAAATACTATTCCAAGTTCTTATGGCAA[A/C]ATGTCAAAACTGCTGAAAATGTAAGTGAATTTGCT	A	C														Aradu.A01
AX-147209176	AB	AB	AA	AA	AA	AA	AA	AA	AA	BB	BB	BB	BB	BB	AA	AA	AA	AA	AA	AA	Affx-152054801	1001	7843086		+								ATTGATGGTGTAAGGGCCTTCACTTTTGGAGAATT[A/G]TCTGCTGCTACCAACAATTTTAGCAACTCTTCTCA	A	G														Aradu.A01
AX-147209177	AB	AB	BB	BB	BB	BB	BB	BB	BB	AA	AA	AA	AA	AA	BB	BB	BB	BB	BB	BB	Affx-152031752	1001	7843482		+								TTGTGCTTGCAGATGCTGGTTTATGAATTCATGCC[A/G]AATGGTACACTAAGGGAACACATTTCAGGTACACT	A	G														Aradu.A01
AX-147209178	BB	BB	BB	BB	AA	AA	AA	AA	AA	AA	AA	NoCall	NoCall	AA	BB	BB	BB	BB	BB	BB	Affx-152027942	1001	7844427		+								ATGATGCCAGAATCAGATACCCGGAAAGCCGAATC[A/G]ATAACCAGTGATTCAGGAAAGTTAAGTACAAGTAC	A	G														Aradu.A01
AX-147209179	AB	BB	AB	NoCall	BB	BB	BB	NoCall	BB	BB	BB	NoCall	BB	NoCall	NoCall	NoCall	NoCall	BB	NoCall	AB	Affx-152080962	1001	7850535		+								AAAAGCTTTCTTGCCAGCTACTGCTAGTGCTTAGG[C/T]CATTTGAACATGTGGCTCATGTTCATTTTCCCTTA	T	C														Aradu.A01
AX-147209180	BB	BB	BB	BB	BB	BB	BB	BB	BB	BB	BB	BB	BB	BB	BB	BB	BB	BB	BB	BB	Affx-152077935	1001	7864690		+								ACCTCCACAAAATATAGAACACCAAATGTGTATGC[A/G]CGGACAGTGTCAACTCGCTTAACTTGAGGATGTCT	A	G														Aradu.A01
AX-147209181	AB	AB	BB	BB	BB	BB	BB	BB	BB	AA	AA	AA	AA	AA	BB	BB	BB	BB	BB	BB	Affx-152082664	1001	7865157		+								GTAATGGTGTAAAGTGCAAGTAAAATAGCGCCAAT[C/T]GGATCAATCCACCAGTAAAACTTATCACCAAGAAC	T	C														Aradu.A01
AX-147209182	AA	AA	BB	BB	BB	BB	BB	BB	BB	AA	AA	AA	AA	AA	AA	AA	BB	BB	BB	BB	Affx-152042888	1001	7865358		+								CATACATCCGCATAGGCACGGACAATCTTGTTCCG[C/T]GATGTTCTACAGTAAAGCCAGAGGAAAAGCTTCAC	T	C														Aradu.A01
AX-147209183	AB	AB	BB	BB	AA	AA	AA	AA	AA	AA	AA	AA	AA	AA	BB	BB	BB	BB	BB	BB	Affx-152033544	1001	7867005		+								CTCATAGCTCTTTCTTGTTGAAGCTGTTCCTCATC[A/G]TCAGTGTCCTCAATAATGTTGCTGTCAGATGCCAC	A	G														Aradu.A01
AX-147209184	AB	AB	BB	BB	BB	BB	BB	BB	BB	AA	AA	AA	AA	AA	BB	BB	BB	AB	BB	NoCall	Affx-152067834	1001	7884768		+								TAAAATGGAAAATAGACTCCATTACTAGTTTCTTA[C/T]CACCCTTCTTCGGGAGCTCATTTCCTAAAAACAAA	T	C														Aradu.A01
AX-147209185	AA	AA	AA	AA	AA	AA	AA	AA	AA	AA	AA	AA	AA	BB	AA	AA	AA	AA	AA	AA	Affx-152078679	1001	7889889		+								CTTGGGGTGATGTTTGCCAATCCACATTTAGGCCT[C/T]GTACTCCACTTAGCCTCTGATGTTACCAAATCATG	T	C														Aradu.A01
AX-147209186	BB	BB	BB	BB	BB	BB	BB	BB	BB	BB	BB	BB	BB	BB	BB	BB	BB	BB	AB	BB	Affx-152049708	1001	7890236		+								TGTTATCTCAGAGGAAACCATATGACTCGGGCTTA[C/T]ATATTGCATTCTGTCAAAGTCACTAAATCCTACTT	T	C														Aradu.A01
AX-147209187	BB	BB	BB	BB	BB	BB	BB	BB	BB	BB	BB	BB	BB	BB	BB	BB	BB	BB	BB	BB	Affx-152060577	1001	7890302		+								TACTTGGTTCTGCAACATTCCATTCTTCCCAGAAA[C/T]CCTTAAAATCTCTGATACAATGAAAATGATACTCA	T	C														Aradu.A01
AX-147209188	AA	AA	AB	AB	BB	BB	AB	BB	BB	AA	AA	AA	AA	AA	AB	AB	AB	AB	NoCall	NoCall	Affx-152055977	1001	7907594		+								ACAGACATCAACAAGATTTGTTTGTGCCCTATTTT[C/T]TCTTCCTTTTCCCATGGACAGCCATATGGGCAAAG	T	C														Aradu.A01
AX-147209189	AB	AB	AB	AB	AA	AA	AA	AA	AA	AA	AA	AB	AB	AA	AB	AB	AB	AB	AB	AB	Affx-152035881	1001	7908164		+								TTTGAAGCAAGCATGCAATACAAATGAATGCATCT[A/G]TTCTCTCAACCCAAGGATGAAGCATTTCTCTGACT	A	G														Aradu.A01
AX-147209190	AB	AB	AB	AB	AA	AA	AA	AA	AA	BB	BB	AB	AB	BB	AB	AB	AB	AB	AB	AB	Affx-152034547	1001	7908222		+								CATTTCTCTGACTGGCTCCTGGATATTATAGCCAC[C/T]GAGGATTTAGATGCATTCTTCCCTGCAGCACACGT	T	C														Aradu.A01
AX-147209191	BB	BB	NoCall	BB	BB	BB	BB	BB	BB	BB	BB	BB	NoCall	BB	AB	AB	AB	AB	AB	AB	Affx-152069098	1001	7908269		+								TGCATTCTTCCCTGCAGCACACGTGAATATGCACC[A/G]TTGGTTGAAGCAGTTTGGAAAGACCCGGCGGTAAT	A	G														Aradu.A01
AX-147209192	AA	AA	AA	AA	AA	AA	AA	AA	AA	AA	AA	AA	AA	AA	AA	AA	AA	AA	AA	AA	Affx-152035946	1001	7989824		+								TCCTGTCCTACAGAATTGCCAGGCTTTTTCCTGAT[A/G]TGCTTACGAGTTTCCTGAATGATATCTGAAGTCCG	A	G														Aradu.A01
AX-147209193	AB	AB	AA	AA	AA	AA	AA	AA	AA	AB	AB	AB	AB	AB	AA	AA	AA	AA	AA	AA	Affx-152076273	1001	7992240		+								GAGAATTGGAAGAAGCGTTGACGCTATTGTTGTTG[A/C]TGTTGTTGCTTTTAGGTGAGAAATTGGAGTGACCG	A	C														Aradu.A01
AX-147209194	AA	AA	AA	AA	AA	AA	AA	AA	AA	AA	AA	AA	AA	AA	AA	AA	AA	AA	AA	AA	Affx-152062981	1001	8068382		+								TCAAAACATTCTCGCAATGTTCATAAAACCTCTGT[C/T]AAAGGTTTTGTATAATTGATTGTTATGTGTTGTTG	T	C														Aradu.A01
AX-147209195	AB	AB	AA	AA	AA	AA	AA	AA	AA	BB	BB	BB	BB	BB	AA	AA	AA	AA	AA	AA	Affx-152060793	1001	8069654		+								CTTTCTGTATTTAGGTCTCTTGGCTTACCAAGCAC[G/T]GTTGTCTTTATTCGAGTAAGTTAATGCTAATATTA	T	G														Aradu.A01
AX-147209196	BB	BB	BB	BB	BB	BB	BB	BB	BB	BB	BB	BB	BB	BB	BB	BB	BB	BB	BB	BB	Affx-152061213	1001	8069788		+								GGGGTAACTTTTATTCTGTGCCTCCAGGATCTTCC[C/T]ACTGAGCTGAAACAAAGAAATGAACTAAAGAAGTT	T	C														Aradu.A01
AX-147209197	BB	BB	BB	BB	AA	AA	AA	AA	AA	BB	BB	BB	BB	BB	BB	BB	BB	BB	BB	BB	Affx-152054669	1001	8070919		+								TCCTTTTTAATGTTCTAGGTCATTGGTTGTCTGGC[C/T]CCAGATCCTGAAAAACAGGAAGCTTTAATTGTCGA	T	C														Aradu.A01
AX-147209198	AB	AB	AA	AA	AA	AA	AA	AA	AA	BB	BB	BB	BB	BB	AA	AA	AA	AA	AA	AA	Affx-152062758	1001	8071444		+								GATGGAGCATCGGTTAGGTTTGGAGATTCTGATGA[A/G]GAAACTGACATTGATTCAGTGATGATGGTAAGACA	A	G														Aradu.A01
AX-147209199	AB	AB	AA	AA	AA	AA	AA	AA	AA	BB	BB	BB	BB	BB	AA	AA	AA	AA	AA	AA	Affx-152068691	1001	8072458		+								TTGTTTAATGAAAATCAGGAATCTCTACCACAAGA[C/T]TATGGCAGAATATTTCAATTTGATAACTTAAAGAG	T	C														Aradu.A01
AX-147209200	BB	BB	BB	BB	BB	BB	BB	BB	BB	BB	BB	BB	BB	BB	BB	BB	BB	BB	BB	BB	Affx-152034802	1001	8073085		+								CATCCTGGGCGCTTTTCAGTTGCTTCAATTTATGC[A/G]CCTATATCATTTCCACCTCTTCCTTCAATCATCTT	A	G														Aradu.A01
AX-147209201	AA	AA	AA	AA	AA	AA	AA	AA	AA	BB	BB	AA	AA	BB	AA	AA	AA	AA	AA	AA	Affx-152056709	1001	8076770		+								GTGAAGATGGATTACACCTTGCTTAGTTTCACTTG[C/T]GACTCTCTTATACTCCTATTGGCAATGCTCTTTCT	T	C														Aradu.A01
AX-147209202	AA	AA	AA	AA	AA	AA	AA	AA	AA	AB	AB	AB	AB	AB	AA	AA	AA	AA	AA	AA	Affx-152068664	1001	8084289		+								GCGCAAAAAATTGGGAACCAGCTTGAGAGCTACCA[C/T]AAGGCTTCGTCACTTACATTTGCTATCCAAGTAAT	T	C														Aradu.A01
AX-147209203	AB	AB	BB	BB	NoCall	AB	BB	AB	AB	AA	AA	AA	AA	AA	BB	BB	BB	BB	BB	BB	Affx-152039317	1001	8085992		+								CATTCTTCTTCATGAGAATTAAGGTAAGTAAAGCA[G/T]CACTATCTCCTCTCTTGCTAATTCCAATAAGGTAA	T	G														Aradu.A01
AX-147209204	BB	BB	BB	BB	BB	BB	BB	BB	BB	AA	AA	BB	BB	AA	BB	BB	BB	BB	BB	BB	Affx-152078395	1001	8086639		+								TTAATACATGTTCTGATCTGTCCAAAGCGCGAAGT[C/T]AAGCGTGTTGCTGATCTCACTGCTGAAGAGATTAC	T	C														Aradu.A01
AX-147209205	AA	AA	AA	AA	AA	AA	AA	AA	AA	AA	AA	AA	AA	AA	AA	AA	AA	AA	AB	AB	Affx-152048390	1001	8087473		+								GTAGATAAATAAAAAGGAGAAAGAGTTGAAAGAAA[A/G]GCTTGAGGTGGATAAAGAGAGGAAAGACAGAAGCC	A	G														Aradu.A01
AX-147209206	AA	AA	AA	AA	AA	AA	AA	AA	AA	AA	AA	AA	AA	AA	AA	AA	AA	AA	AA	AA	Affx-152038087	1001	8087551		+								AATGGCTCTTGAGGCAGATGAGTACAGAAAATTCA[C/T]CATTTGATGCTTTAAAATTTGCAACAGAATAATAT	T	C														Aradu.A01
AX-147209207	AB	AB	BB	BB	AA	AA	AA	AA	AA	AA	AA	AA	AA	AA	BB	BB	BB	BB	BB	BB	Affx-152034240	1001	8088162		+								TCTGCACTTGCACTGGAGCTCCTTGAATCTCTCAA[G/T]GTCGAAGTTATACCGCTTGAAAAGCTTCCTCTGTC	T	G														Aradu.A01
AX-147209208	AA	AA	AA	AA	AA	AA	AA	AA	AA	BB	BB	AA	AA	BB	AA	AA	AA	AA	AA	AA	Affx-152046459	1001	8089904		+								AGATTTAACCAATTTTGAAGAAGATATACCTCTAT[C/T]CTTGATCTGGTTCAGAACAACAATCGATAAAGATG	T	C														Aradu.A01
AX-147209209	AA	AA	AA	AA	AA	AA	AA	AA	AA	BB	BB	AA	AA	BB	AB	AB	AB	AB	AA	AA	Affx-152067456	1001	8089946		+								CTGGTTCAGAACAACAATCGATAAAGATGCCCCTC[G/T]TCTTTCCACAGCACCCAGAACCACACCCTTCAAAC	T	G														Aradu.A01
AX-147209210	NoCall	NoCall	AB	NoCall	AA	AA	AA	AA	AA	AA	AA	NoCall	AB	AA	NoCall	NoCall	BB	BB	NoCall	NoCall	Affx-152035605	1001	8090016		+								CCCAACAAATAAGGATCAAAAGGACCAAGCTTTTT[C/T]ACATACCCATCACTTATATTAACAATTGAAGATAC	T	C														Aradu.A01
AX-147209211	AB	AA	AA	AA	AB	AA	AA	AA	NoCall	AA	AA	AA	AA	AA	AB	NoCall	AA	AA	AA	AB	Affx-152044714	1001	8090178		+								AAGAAAATAACTTTATGTTTAAAAAGCTGAATATC[A/G]CTAAAAATCAAAGCTGCCCAATACAGCCTTCACCA	A	G														Aradu.A01
AX-147209212	AB	AB	BB	BB	BB	BB	BB	BB	BB	AA	AA	AB	BB	AA	BB	BB	BB	BB	BB	BB	Affx-152080916	1001	8090322		+								AAAGGCATCAACTTTCTCTTAAGGAAAATGGAATG[A/G]CGGAAACTGTGGTTAGTTTAATGCATTAATTACGA	A	G														Aradu.A01
AX-147209213	BB	BB	BB	BB	BB	BB	BB	BB	BB	BB	BB	BB	BB	BB	BB	BB	AB	AB	BB	BB	Affx-152032190	1001	8092027		+								AACCTATAATCACTTCCAGAATCCTACCTTACTTT[A/C]TTTGCACTCCCAAACCATTCAGCCATCTCTTCCTC	A	C														Aradu.A01
AX-147209214	AA	AA	AA	AA	AA	AA	AA	AA	AA	AA	AA	AA	AA	AA	AA	AA	AA	AA	AA	AA	Affx-152042551	1001	8092118		+								CAGACCATAAGTCATCATCTGTTTCACTCTGACTC[A/G]GCAACTCATTCTTATATGCTTCTCTTTGTGGCTCA	A	G														Aradu.A01
AX-147209215	AA	AA	AA	AA	AA	AA	AA	AA	AA	AA	AA	AA	AA	AA	AA	AA	AA	AA	AA	AA	Affx-152029986	1001	8092321		+								TGTCTTTCTGACTCCATCAGCGATTTGTCACGGCA[A/C]CCAACCTGATGTCCTGAATGTGTCAATTTGTTATT	A	C														Aradu.A01
AX-147209216	AB	AB	AA	AA	AA	AA	AA	AA	AA	AA	AA	AA	AA	AA	BB	BB	AA	AA	AA	AA	Affx-152065725	1001	8093111		+								GGATTTTTGTTGCTAGTACTGTGCTCTACTATTTC[G/T]TTGAGAAGACTTCTCACAGATTCTTTGACATTCTT	T	G														Aradu.A01
AX-147209217	AB	AB	BB	BB	BB	BB	BB	BB	BB	AA	AA	AA	AA	AA	BB	BB	BB	BB	BB	BB	Affx-152081797	1001	8094394		+								CAAGGAAGTTGTTGGAGCCACACGATGCTTCCAAA[C/T]ACTTCGTATGATCATACTTATTCTCTTTCCAAACA	T	C														Aradu.A01
AX-147209218	AB	AB	AB	AA	BB	BB	BB	BB	BB	BB	BB	BB	BB	BB	AA	AA	BB	BB	BB	BB	Affx-152059063	1001	8094538		+								TCTTCTGCAATATCAACGGAATTCTTTTGGAATTT[A/G]CATTCGCGAACATAGTAAAATCTCACCGACTTAAT	A	G														Aradu.A01
AX-147209219	AA	AA	BB	BB	BB	BB	BB	BB	BB	AA	AA	AA	AA	AA	BB	BB	BB	BB	BB	BB	Affx-152081635	1001	8095311		+								CAATATACGTTCATCATAGCCAACGTAGCAGGCAC[A/C]GTGAGCACGCTATAGTAACCCAGAGGGAAGATCTG	A	C														Aradu.A01
AX-147209220	BB	BB	AB	AB	BB	BB	BB	BB	BB	AB	AB	AB	AB	AB	BB	BB	BB	BB	BB	BB	Affx-152066001	1001	8097312		+								GACGATCTATGAACAATTAGCTCTTCACGTGAATC[A/G]TCACTGAAGAGATCTGATCTCATAAGGAGGTAAAA	A	G														Aradu.A01
AX-147209221	AB	AB	AB	AB	BB	BB	BB	BB	BB	AA	AA	AA	AA	AA	AB	NoCall	AB	NoCall	BB	BB	Affx-152050033	1001	8099389		+								GAGAGAAATGCTACGCAGGCATTTCTACGGAAAAT[G/T]GAAGAATGAATTGCATTTTCCTTATGTTTTATCCC	T	G														Aradu.A01
AX-147209222	BB	BB	AB	AB	BB	BB	BB	BB	BB	AA	AA	BB	BB	AA	BB	BB	BB	BB	BB	BB	Affx-152051321	1001	8116462		+								CATAGAAATTAAACACTTTGAAGAATACTAGATGA[C/T]CAGAATCTTCTGCAAAATATCAAGTGCCAGATTGA	T	C														Aradu.A01
AX-147209223	BB	BB	BB	BB	BB	BB	BB	BB	BB	BB	BB	BB	BB	BB	BB	BB	BB	BB	BB	NoCall	Affx-152070652	1001	8116712		+								GCTTTTAGAACTTTGGTATCAGGTGTGACAGTGAT[A/G]AGCTTGTTCTGCAGCCACGAAATCACAATTACTGG	A	G														Aradu.A01
AX-147209224	BB	BB	AB	AB	AB	AB	AB	AB	AB	BB	BB	AB	AB	AA	AB	AB	NoCall	AB	AB	AB	Affx-152065007	1001	8161269		+								TTGGGTAGGACATTGTTAGAGGAGGTATCTGAGCG[C/T]AACAAATGGCAAGAATAGGACAACACGGAAGGTCT	T	C														Aradu.A01
AX-147209225	AA	AA	AA	AA	AA	AA	AA	AA	AA	AA	AA	AA	AA	AA	AA	AA	AA	AA	AA	AA	Affx-152080324	1001	8166629		+								ATTCAAACAAGCTTCATCGGTGAGACCATTTCCAA[G/T]CTTCATTATCCACATCTTCTGCATCAGAAGTGTTA	T	G														Aradu.A01
AX-147209226	AA	AA	AA	AA	AA	AA	AA	AA	AA	BB	BB	AA	AA	BB	AA	AA	AA	AA	AA	AA	Affx-152028413	1001	8166800		+								TCTCATGCTCGCATTCTTCTGATTCGTGCTCAGAG[C/T]CTTTAACCTCTTCATCCTCCTCTTCAGAAATCTCT	T	C														Aradu.A01
AX-147209227	AB	AB	AA	AA	BB	BB	BB	BB	BB	AA	AA	BB	BB	AA	AA	AA	AA	AA	AA	AA	Affx-152042540	1001	8166943		+								TCATAATATTCCTCATCATCATTGACTTGGACTAG[C/T]GGATAGGAATATGAAGAAGAATCATCAACATTATT	T	C														Aradu.A01
AX-147209228	AA	AA	AA	AA	AA	AA	AA	AA	AA	AA	AA	AA	AA	AA	AA	AA	AA	AA	AA	AA	Affx-152030008	1001	8167487		+								ATATTGTTTCCACATGTTGCATGAAAACCTTCTTG[C/T]TACGAAATTCTACTTTTTGGGCAGAATCAGAGATT	T	C														Aradu.A01
AX-147209229	BB	BB	BB	BB	BB	BB	BB	BB	BB	BB	BB	BB	BB	BB	BB	BB	BB	BB	BB	BB	Affx-152034944	1001	8172352		+								AGCATTGAATTCAATATAACTATGTCGTATTTGTC[C/T]GAGGTTGCTTCAAAATCATTTGCCAACTGCTTTGC	T	C														Aradu.A01
AX-147209230	BB	BB	BB	BB	BB	BB	BB	BB	BB	AA	AA	BB	BB	AA	BB	BB	BB	BB	BB	BB	Affx-152080230	1001	8174066		+								AGAATTACACACATAGACATTGCTCTTGATTGATA[A/C]ATCTTGAATGCTGCTGTACAGCTGCAACATCTTAG	A	C														Aradu.A01
AX-147209231	BB	BB	BB	BB	AB	AB	AB	AB	AB	AA	AA	AA	AA	AA	BB	BB	BB	BB	BB	BB	Affx-152032047	1001	8176264		+								CTAAGGAGAAAACACAAGAAGCTAAGATTCAAGCA[A/G]AAGAGCATCAATGTTTCTTTTTCCTTCAGGGCCTT	A	G														Aradu.A01
AX-147209232	AA	AA	AA	AA	AA	AA	AA	AA	AA	AA	AA	AA	AA	AA	AA	AA	AA	AA	AA	AA	Affx-152036593	1001	8177718		+								ACTTATTTGGATTCCGGCGAGAGAGAGGAAATGTG[C/T]GGTGGTCAAAGTAGTCCCTCCAATCGAGCACCTGC	T	C														Aradu.A01
AX-147209233	BB	BB	BB	BB	BB	BB	BB	BB	BB	AA	AA	BB	BB	BB	BB	BB	BB	BB	BB	BB	Affx-152069735	1001	8185507		+								AACCATTGCTTTTGGGGCATTTTGGTGCAAGAGAT[A/G]CTAAAGCTAGAGACGTTTTCAACAGAAAGCACTTC	A	G														Aradu.A01
AX-147209234	AB	NoCall	BB	BB	BB	BB	BB	BB	BB	AA	AA	AA	AA	AA	BB	BB	BB	BB	BB	BB	Affx-152078735	1001	8186585		+								CATCATCAGTTGGATTTAACCCACAAATATCACCA[C/T]CTCCTTCTTCAACCATGTAATCTTTAACAGATTTC	T	C														Aradu.A01
AX-147209235	BB	BB	BB	BB	BB	BB	BB	BB	BB	BB	BB	BB	BB	BB	BB	BB	BB	BB	BB	BB	Affx-152030380	1001	8187478		+								GAAGAAAGAAATGATCTCCTCTTTGGTCTTTGATC[A/G]CATAAGGCGTAAGCCTAACATCAAAGATATTAAAT	A	G														Aradu.A01
AX-147209236	AA	AA	AB	NoCall	BB	BB	BB	BB	BB	BB	BB	BB	BB	AA	AB	AB	AB	AB	AB	AB	Affx-152082226	1001	8187523		+								TAAGCCTAACATCAAAGATATTAAATGAATACTAG[G/T]ATTCGTTGCACTCCAAAAGATGATAAATTATGATA	T	G														Aradu.A01
AX-147209237	BB	BB	BB	BB	BB	BB	BB	BB	BB	BB	BB	BB	BB	AA	BB	BB	BB	BB	BB	BB	Affx-152078402	1001	8187734		+								GGTATTTGCACCTTTACTACTAAGAAATGATTATC[A/G]AAGTTTGGGTGAATAATTTGATAAATCCATTTGAT	A	G														Aradu.A01
AX-147209238	AB	AB	BB	BB	BB	BB	BB	BB	BB	BB	BB	BB	BB	AA	BB	BB	BB	BB	BB	BB	Affx-152027400	1001	8187937		+								GCTAAAAAGATAGATCTAGGGAGATTATCCATGCA[C/T]ATTTTGTATTCACTTCTAAAAGTATTGACCCCAAA	T	C														Aradu.A01
AX-147209239	AA	AA	AB	AB	AA	AA	AA	AA	AA	BB	BB	BB	BB	AA	AA	AA	AA	AA	AA	AA	Affx-152029328	1001	8197180		+								ATTGTCTCTGCACATCAAGTGTTTGCTAAAATGCC[C/T]CAAAAGAACATCTTCTCTTGGAACGCCATCTTGGC	T	C														Aradu.A01
AX-147209240	AA	AA	AA	AA	AA	AA	AA	AA	AA	AB	AB	AB	AB	AB	AA	AA	AA	AA	AA	AA	Affx-152069020	1001	8197798		+								AATCAGAGTCATGGAAAACAAGTGCACACACTCTC[A/G]ATTAAACTGGGATTGGAGGGAGACATCCATTTAAG	A	G														Aradu.A01
AX-147209241	NoCall	NoCall	BB	BB	AB	AB	AB	AB	AB	AB	AB	AB	AB	AB	BB	BB	AB	AB	BB	BB	Affx-152056355	1001	8198308		+								GCTGGAAAACAGGTTCATGCAGCCTCTCAGAAGTT[C/T]GGGTTCTACGAGGATGAGTATGTTTCAAGTGGTCT	T	C														Aradu.A01
AX-147209242	BB	BB	AB	AB	AB	AB	AB	AB	AB	AA	AA	AA	AA	AB	AB	AB	AB	AB	AB	AB	Affx-152076776	1001	8198481		+								GTTCTCAATAAATTCTCAGGACAATGAAGCTTTCT[A/C]TTTCTTTAAGCAGATGCGCCAATGCGGCTTCTTTC	A	C														Aradu.A01
AX-147209243	AB	AB	AB	AB	AB	AB	AB	AB	AB	AB	AB	AB	AB	AB	BB	BB	AB	AB	AB	AB	Affx-152044241	1001	8198698		+								AAATGTGGAAATGTGGATCAAGCCAGATACTTTTT[C/T]GATATAATGCCAAGTAAAAACACTGTTACCTGGAA	T	C														Aradu.A01
AX-147209244	BB	BB	BB	BB	BB	BB	BB	BB	BB	AA	AA	AA	AA	AA	BB	BB	BB	BB	BB	BB	Affx-152067645	1001	8204409		+								AAAACGGGTAATTTCAGGTTGTGTTTAATGAGTAG[A/G]ATAAGTAATTTAGTGCCTTTGGTATAAATGCAGAC	A	G														Aradu.A01
AX-147209245	AA	AA	AA	AA	AA	AA	AA	AA	AA	AA	AA	AA	AA	AA	AA	AA	AA	AA	AA	AA	Affx-152054990	1001	8205744		+								GTGTGGTGGTTATAACCGCTAACTGCACCTGAAAC[A/G]CTTCATGGATGTATGATCTTTTTACAAAGCATGGG	A	G														Aradu.A01
AX-147209246	AA	AA	AA	AA	AA	AA	AA	AA	AA	AA	AA	AA	AA	AA	AA	AA	AA	AA	AA	AA	Affx-152064391	1001	8212722		+								ATTCTCTCTGTCACTTCCAATGTTAGAATCACTGC[C/T]AGAAATCCAAACAAGAAAATTGGGATCTATTATGA	T	C														Aradu.A01
AX-147209247	AA	AA	AB	AB	AA	AA	AA	AA	AA	AA	AA	AA	AA	AA	AA	AA	AB	AB	AA	AA	Affx-152031528	1001	8212761		+								AATCCAAACAAGAAAATTGGGATCTATTATGAAGG[C/T]GGGAGCCACATAAGTGCATGGTATAGTGGTGCTCA	T	C														Aradu.A01
AX-147209248	AB	AB	NoCall	BB	AA	AA	AA	AA	AA	BB	NoCall	BB	BB	BB	AA	AA	NoCall	NoCall	NoCall	AB	Affx-152052473	1001	8212818		+								TATAGTGGTTCTCAACTTTGTGAAGGGTCTATGAT[A/C]AACTTCTATCAAGGTCATAAGAATACTACTGTTCT	A	C														Aradu.A01
AX-147209249	BB	BB	AA	AA	AA	AA	AA	AA	AA	AA	AA	AA	AA	AA	AA	AA	AA	AA	AA	AA	Affx-152028920	1001	8213007		+								GTTAAATTTGGAAAATTGAAGCTTTTTAAGGTCAA[C/T]TTCAGGGTTAGGTGCAAGCTTGTGGTGAATAGCCT	T	C														Aradu.A01
AX-147209250	BB	BB	BB	BB	BB	BB	BB	BB	BB	AA	AA	AA	AA	BB	BB	BB	BB	BB	BB	BB	Affx-152034418	1001	8217392		+								TCATTACTGTGGTGTCGTGAAGCGATCTCAATGTT[C/T]ACTACCGGAGACAGCTCCTTTTCAATATATTCTGG	T	C														Aradu.A01
AX-147209251	BB	BB	AB	AB	BB	NoCall	BB	BB	BB	BB	BB	BB	BB	AA	AB	NoCall	BB	BB	AB	AB	Affx-152032272	1001	8217947		+								AACTTAGGGCGAAACAGAGGAATCCAACCACAGTT[A/G]ACGCAACACCCACCGTAGTTCTCCACACTTGCTTC	A	G														Aradu.A01
AX-147209252	AA	AA	BB	BB	AB	AB	AB	AB	AB	AA	AA	AA	AA	AA	NoCall	AB	BB	BB	BB	BB	Affx-152070295	1001	8220940		+								AAGCCAAGAACCTATTTCCATTCTCATCAATCAAA[G/T]AACCAACATATGAACAATTCAACCTACAATTAGGA	T	G														Aradu.A01
AX-147209253	AB	AB	BB	BB	BB	BB	BB	BB	BB	BB	BB	BB	BB	AA	AA	AA	AA	AA	AA	AA	Affx-152073933	1001	8221358		+								TGCAGGCCTAACATAGTACTCAACACCACTTTGAA[C/T]TTTGTTACCTTGTGTGTCAAGAACTGCAGAATTTG	T	C														Aradu.A01
AX-147209254	AB	AB	AA	AA	AA	AA	AA	AA	AA	BB	BB	AA	AA	AA	AA	AA	AA	AA	AA	AA	Affx-152050292	1001	8223584		+								CCTTCAATGAAAGGTGTAAACTTTATGGAAATTTT[A/G]TTGTCCACAATAACATTTGGTTGACCAACATATAA	A	G														Aradu.A01
AX-147209255	AA	AA	BB	BB	BB	BB	BB	BB	BB	AA	AA	AA	AA	AA	AA	AA	BB	BB	BB	BB	Affx-152080269	1001	8223722		+								CTAACATAGTACTCAGCATCACTTTGAATTGGGTT[A/G]CCATCTGTGTCAAGAACAGCAGGGTTTGAATCATC	A	G														Aradu.A01
AX-147209256	AA	AA	BB	BB	BB	BB	BB	BB	BB	AA	AA	AA	AA	BB	AB	AB	AB	AB	BB	BB	Affx-152057355	1001	8228773		+								AGTGGCACCTTGTTTTCTTCTTCTGGTAATTGACC[A/C]CCAAGTGTTTGACGAAATGCCAAAAAGAATTTGCA	A	C														Aradu.A01
AX-147209257	AB	AB	AA	AA	AA	AA	AA	AA	AA	AB	AB	AB	AB	AA	AA	AA	AA	AA	AA	AA	Affx-152058085	1001	8229021		+								TCATTGCCATTCAAGATCTCATCCTCGCAAATCCC[A/G]GGAATCCGTCCGTGTCCATTGACTTCCTCTCCAGG	A	G														Aradu.A01
AX-147209258	BB	BB	BB	BB	BB	BB	BB	BB	BB	BB	BB	BB	BB	AA	BB	BB	BB	BB	BB	BB	Affx-152069465	1001	8229413		+								TGTGATGCCCATGAACCTAACACTCATTTGTTGAA[A/G]CTGGTTGAAGGTGTTCGTCGAAATGGTTTTAGAGC	A	G														Aradu.A01
AX-147209259	BB	BB	BB	BB	BB	BB	BB	BB	BB	AA	AA	BB	BB	BB	BB	BB	BB	BB	BB	BB	Affx-152054354	1001	8229451		+								GGTTGAAGGTGTTCGTCGAAATGGTTTTAGAGCAG[A/C]CATTGAAGATTGGAGGGTTGTTGAGTGCTGCAAGG	A	C														Aradu.A01
AX-147209260	AB	AB	AA	AA	AA	AA	AA	AA	AA	BB	BB	BB	BB	AA	AA	AA	AA	AA	AA	AA	Affx-152068694	1001	8230666		+								ATATTGTGATTTGTGAATCTTGTATGTAGCACTTT[C/T]TTGTCTCTAATGGTTTGGCGCATTTGTTGTATAGA	T	C														Aradu.A01
AX-147209261	AB	AB	BB	BB	BB	BB	BB	BB	BB	AA	AA	AA	AA	AA	BB	BB	BB	BB	BB	BB	Affx-152029922	1001	8232673		+								AGATTTTGGAAGGTGGAAAGTTATGATGCTTCTTT[A/G]TGGTTTCCAAGGATTAATAGGGTTGAAGGTTATCC	A	G														Aradu.A01
AX-147209262	AB	AB	BB	BB	BB	BB	BB	BB	BB	AA	AA	AA	AA	AA	BB	BB	BB	BB	BB	BB	Affx-152068973	1001	8287341		+								CCCTCGTAGAAGATGTGATAGAAGTGGCCAATCCC[A/G]ACCTGAAGCTTATAGTCCAAGCCCTTGAGTGTTGC	A	G														Aradu.A01
AX-147209263	AB	AA	BB	BB	BB	BB	BB	BB	BB	AA	AA	AA	AA	AA	BB	BB	BB	BB	BB	BB	Affx-152047100	1001	8291184		+								CCACTACCTAGTGTAGCATCAATGTGCTGTCTAAG[C/T]TGTGCTCCCTGTGATACAAAGAAAGAGAAGAATCA	T	C														Aradu.A01
AX-147209264	BB	BB	BB	BB	BB	BB	BB	BB	BB	BB	BB	BB	BB	BB	BB	BB	BB	BB	BB	BB	Affx-152044223	1001	8293945		+								GATGTAGCAAGCAATGATAAGTCATTTTTCATGCT[A/C]AAGAAATCAAATCCCTTGACTGATAAACGCCTTTC	A	C														Aradu.A01
AX-147209265	NoCall	NoCall	AB	AB	NoCall	AA	AA	NoCall	AA	BB	BB	BB	BB	BB	NoCall	NoCall	NoCall	AB	AA	AB	Affx-152073350	1001	8297156		+								GACAGCATGGATCTCAAAGATCTTTTTGAGTTCCA[A/G]GAGGAGCTCAGTGATCCTAATGCTCCTTTCGCCAT	A	G														Aradu.A01
AX-147209266	NoCall	AB	BB	BB	AB	AB	AB	AB	AB	AB	AB	AB	AB	AB	BB	AB	NoCall	BB	AB	NoCall	Affx-152039138	1001	8297231		+								CTGATGATTGATTGTGTGTTGCACACACAAGCACA[A/G]CTTCAGCTTGTCCACATTCTGTATTTCTTTTGCTA	A	G														Aradu.A01
AX-147209267	AA	AA	AA	AA	AA	AA	AA	AA	AA	AA	AA	AA	AA	AA	AA	AA	AA	AA	AA	AA	Affx-152045570	1001	8297932		+								TGCTGCACTGCTGTTTTTGTATCATTCAGTGATTG[G/T]GCTAGTGCCTTTCGTTCGTAGTATGCTCGAATCTG	T	G														Aradu.A01
AX-147209268	AA	AA	AA	AA	AB	AB	AB	AB	AB	AA	AA	AA	AA	AA	AA	AA	AA	AA	AA	AA	Affx-152078086	1001	8307983		+								TATCCATCAGTTGAAAGTAGCCAGCTTCTAGTATT[G/T]TGCAGAAAGTCCAATTCCAGGCTTGTAGAATCAAA	T	G														Aradu.A01
AX-147209269	BB	BB	BB	BB	AB	AB	AB	AB	AB	BB	BB	BB	BB	BB	BB	BB	BB	BB	BB	BB	Affx-152067259	1001	8308303		+								AAGAACCCAAGACTGAAGTCCCAAACACTTTATTG[C/T]TTCAACAGTTGTCATCTTGCATGTATTCTTAAAGA	T	C														Aradu.A01
AX-147209270	BB	BB	AA	AA	AA	AA	AA	AA	AA	BB	BB	BB	BB	BB	BB	BB	BB	BB	BB	BB	Affx-152036625	1001	8308397		+								CTTGGGATTGCAGATATTTTTGACACAGTGTCACC[A/G]ATTTTTGCTTGCAGCTCCGGATCCTCCTCATCCCG	A	G														Aradu.A01
AX-147209271	AB	AB	AA	AA	AA	AA	AA	AA	AA	BB	BB	BB	BB	BB	AA	AA	AA	AA	AA	AA	Affx-152065420	1001	8309655		+								ACGGATTCCATCTCCTTCAACAAAGAGATTCTCCA[G/T]TTTATAGAATCACTGTCGTGTGCTTCATCGCTCTG	T	G														Aradu.A01
AX-147209272	BB	BB	BB	BB	BB	BB	BB	BB	BB	AB	AB	AB	AB	AB	BB	BB	BB	BB	BB	BB	Affx-152032694	1001	8312225		+								CCTTAGCACTTACAAGTGCAAACCTTAGTGGACAG[C/T]CAAGTAGTGTTTGCATCAGAGATTTTGAGAATCTT	T	C														Aradu.A01
AX-147209273	BB	BB	BB	BB	BB	BB	BB	BB	BB	BB	BB	BB	BB	BB	BB	BB	BB	BB	BB	BB	Affx-152037957	1001	8317014		+								GGAACTAAGCATTCCTTCCTCTCAAAAATCGGAGG[A/G]CAATGGCGTTCCAACAAAGTAAGCCGGTAGGAGCC	A	G														Aradu.A01
AX-147209274	AB	AB	BB	BB	BB	BB	BB	BB	BB	AA	AA	AA	AA	AA	BB	BB	AB	NoCall	BB	BB	Affx-152028378	1001	8317160		+								CACCATGAAAAAGAGCAACCATTAGTAATATTACC[C/T]TTGGATCGGTGCATGGTGTGTAGTCTTGATAGTCA	T	C														Aradu.A01
AX-147209275	AA	AA	AA	AA	NoCall	BB	NoCall	NoCall	NoCall	AA	AA	AA	AA	AA	AA	AA	AA	AA	AA	AA	Affx-152050224	1001	8318086		+								GACACTTGGTGCTTTTGTAAGGCGCACTTTTGTCT[C/T]TATGATGATGACATTGGGCCCTAAACACACAACAA	T	C														Aradu.A01
AX-147209276	AA	AA	AA	AA	AA	AA	AA	AA	AA	AA	AA	AA	AA	AA	AA	AA	AA	AA	AA	AA	Affx-152058248	1001	8318485		+								GGTAGGTGGAAAAAGGGACCATGAGAGTTGAAAAA[A/G]ATGGTCAGAAACGTACCTAAAAGGCTAAAGACTAA	A	G														Aradu.A01
AX-147209277	AA	AA	AA	AA	AA	AA	AA	AA	AA	AA	AA	AA	AA	AA	AA	AA	AA	AA	AA	AA	Affx-152059957	1001	8335443		+								TGTCCTCGTTGTCAAGATCGGGAAGCTCAGAACTC[A/G]CTGAGAATTTCATCCATCTCTTTTTCTCCAGAAAT	A	G														Aradu.A01
AX-147209278	AA	AA	AA	AA	BB	BB	BB	BB	BB	AA	AA	AA	AA	AA	AA	AA	AA	AA	AA	AA	Affx-152060703	1001	8335663		+								GTAAGGCCTAGGTGCATTTGGCTGCTTGATCCTCA[A/G]CACTACAAACGCAATAAACTCCAGGATCATTCCGA	A	G														Aradu.A01
AX-147209279	AB	AB	AA	AA	BB	BB	BB	BB	BB	AA	AA	AA	AA	AA	BB	BB	BB	BB	BB	BB	Affx-152028643	1001	8335874		+								GCCCTCTCAGCCATCCCTAGAAGTTGGAAAGAGTC[A/G]CTGCTCATTTCGGCAACAAACATTCCCATATTTGA	A	G														Aradu.A01
AX-147209280	AA	AA	AA	AA	AA	AA	AA	AA	AA	AA	AA	AA	AA	AA	AA	AA	AA	AA	AA	AA	Affx-152078001	1001	8336107		+								GTAAAAGAGAGCCTTGGGAAGAGTTTTCTTTGGAT[C/T]TTCCACTTCTCCGGCAAGAGTACTTATGGAGTCCC	T	C														Aradu.A01
AX-147209281	AB	AB	AB	AB	AB	AB	AB	AB	AB	AB	AB	AB	AB	BB	AB	AB	AB	AB	AB	AB	Affx-152060650	1001	8341659		+								GATGACTCTTGGTAGCTATATTATGCTTGGACAGT[A/G]TTGCTATGGGCATTTGTCTGATGAAACAGAAATGG	A	G														Aradu.A01
AX-147209282	AB	AA	BB	BB	BB	BB	BB	BB	BB	AA	AA	AA	AA	AA	BB	BB	BB	BB	BB	BB	Affx-152072358	1001	8356129		+								GAATGGTGAACTGAACAGGCAGGTTCAATTCTTCG[A/G]CAAGTATCTTAGGGCAGAGCTTCAGAGAGAAGAGA	A	G														Aradu.A01
AX-147209283	BB	BB	BB	BB	BB	BB	BB	BB	BB	BB	BB	BB	BB	AA	BB	BB	BB	BB	BB	BB	Affx-152066683	1001	8358703		+								CAAAACTGCACCAACAACTTCTCTAGGAGAATCAA[C/T]CATTGCAATTTTCCCTGCAAGATCAGGCCGCCACA	T	C														Aradu.A01
AX-147209284	BB	BB	BB	BB	BB	BB	BB	BB	BB	BB	BB	BB	BB	BB	BB	BB	BB	BB	BB	BB	Affx-152065424	1001	8360262		+								ACCGTTTGATCCTCGTTAACGGAGGAAGCAGCGGT[A/G]GCAACAGAGGGCATAGATGCCGAACAAGCTCGAAC	A	G														Aradu.A01
AX-147209285	BB	BB	AB	AB	BB	BB	BB	BB	BB	BB	BB	BB	BB	BB	AB	AB	AB	AB	AB	AB	Affx-152038574	1001	8391582		+								TATTGTCTAGCACCATATTCTTCTAAATCCACCAC[A/C]AGGATAAGCTTCGGTTCCGATGCCCTTCTTTCTGG	A	C														Aradu.A01
AX-147209286	AA	AA	BB	BB	BB	BB	BB	BB	BB	AA	AA	BB	BB	AA	AB	AB	BB	BB	BB	BB	Affx-152030187	1001	8446955		+								CATCAGGGGGCTCAACATTTATTATTGCAACACAC[C/T]TTAGCTTGTTCCAAGCCATTCATCACTCCATCTTC	T	C														Aradu.A01
AX-147209287	AB	BB	AA	AA	AB	AB	AB	AB	AB	BB	BB	BB	BB	BB	AB	AB	AB	AB	AA	AA	Affx-152081666	1001	8448769		+								AAAACCAATTTGCACTACAGAGGAGGAAGAATTTT[C/T]GTTGCTGTCATTGAAGACTTGCTGGCAAAAGGAAT	T	C														Aradu.A01
AX-147209288	BB	BB	BB	BB	BB	BB	BB	BB	BB	AB	AB	BB	BB	BB	BB	BB	BB	BB	BB	BB	Affx-152046291	1001	8455652		+								TTAATAAAGTCAGAAGGATCTGGTTTTGTTCCAAT[A/C]ACTTATTTGGAGGATGCAGAGTCAAAAGGAGCCGG	A	C														Aradu.A01
AX-147209289	AA	AA	AB	AB	AA	AA	AA	AA	AA	AA	AA	AB	AB	AA	AA	AB	AB	AB	AB	AB	Affx-152054388	1001	8456650		+								TTCCTACCAAATGGCGCTAGAGTGAAATGCGTGCC[A/G]GATGCCGGCTATTTTATCCATCTGTATGACTCCTT	A	G														Aradu.A01
AX-147209290	BB	BB	BB	BB	BB	BB	BB	BB	BB	AA	AA	BB	BB	BB	BB	BB	BB	BB	BB	BB	Affx-152059344	1001	8456926		+								TTGTCATAGGGATCAGCAAAGTATTTGTCTAAATC[C/T]TGCACTTCAAAATATGGAGCTGGCCTGGTAAGTCT	T	C														Aradu.A01
AX-147209291	AB	AB	AA	AA	AA	AA	AA	AA	AA	BB	BB	AA	AA	BB	AA	AA	AA	AA	AA	AA	Affx-152056959	1001	8477937		+								GGAGATATCAAGAATTTGGCAATGGTTAAATCTTC[C/T]AGTATGTGTACTGTTATTGGTAAAGTCAGAAGGAT	T	C														Aradu.A01
AX-147209292	AB	AB	AB	AB	BB	BB	BB	BB	BB	AA	AA	AA	AA	AA	BB	BB	BB	BB	BB	BB	Affx-152058237	1001	8478010		+								GGTTTTGTTCCAATCACTTACTTGGAGGATGCAGA[A/G]TCAAAAGGAGCTGGTAACGAACAATTGTTTTGGTG	A	G														Aradu.A01
AX-147209293	BB	BB	BB	BB	AB	AB	NoCall	AB	NoCall	NoCall	AB	AB	AB	AB	BB	BB	AB	AB	BB	NoCall	Affx-152065764	1001	8478934		+								GCTCTGCTGGAGGATTGGCTGCTATATTGAACTGC[A/G]ATCGCTTCAAATCCTTCCTACCAAATGGTGCCAGA	A	G														Aradu.A01
AX-147209294	AA	AA	AA	AA	BB	BB	BB	BB	BB	AA	AA	AA	AA	AA	AA	AA	AA	AA	AA	AA	Affx-152062007	1001	8483088		+								TCCCCTATTCTAGATAGTATGCTTAAGGCTAAACT[C/T]GCAAGAACTCTGGAATATGCTTCCAGAATGGAATG	T	C														Aradu.A01
AX-147209295	AA	AA	AA	AA	AA	AA	AA	AA	AA	AB	AB	AB	AB	AB	AA	AA	AA	AA	AA	AA	Affx-152035689	1001	8483843		+								TTCTCCACTGCTTGATTCAGCTGTCAAAACCATGT[A/G]CAATTCCTCTCCCAGGCTTGCCTTTCCAGACTGAA	A	G														Aradu.A01
AX-147209296	BB	BB	BB	BB	BB	BB	BB	BB	BB	BB	BB	BB	BB	BB	BB	BB	BB	BB	BB	BB	Affx-152075429	1001	8503389		+								ACTCGTTCTTCACCATCTCGTTGAAGAACCTCTCG[A/G]CCACATGAACCTTCTTGTTCCTCACCAAACACTCA	A	G														Aradu.A01
AX-147209297	BB	BB	BB	BB	BB	BB	BB	BB	BB	BB	BB	BB	BB	BB	AB	AB	BB	BB	AB	AB	Affx-152034351	1001	8575794		+								GGTTATATATATGTATCTGAATTGCAAAGAGCGGC[A/G]AGCAAGTTGTAAGTGCGTGTAAGGATGGAAGAGAA	A	G														Aradu.A01
AX-147209298	AB	AB	AA	AA	BB	BB	BB	BB	BB	BB	BB	BB	BB	BB	AA	AA	AA	AA	AA	AA	Affx-152076606	1001	8576132		+								ATCTTCTCAATCATCATCACTTTCCAACTTCTACA[A/G]CACTTCTGCTTCCATGCCTCCTACACCTCACCGTG	A	G														Aradu.A01
AX-147209299	AB	AB	BB	BB	BB	BB	BB	BB	BB	AA	AA	AA	AA	AA	BB	BB	BB	BB	BB	BB	Affx-152058457	1001	8581318		+								AGGAAGGAAAGTAGCATATCATCTCCATCTCTATC[C/T]ATTGAATGTGATGCAGTTGTTATAGGTTCCGGTTC	T	C														Aradu.A01
AX-147209300	AA	AA	AB	AB	AA	AA	AA	AA	AA	AA	AA	AA	AA	AA	AB	AB	AB	AB	AB	AB	Affx-152065255	1001	8584511		+								ATGGTAGCACAAGTCTTATTTGGAAGGAAAAAGTG[C/T]CAACCACCACAAAGGATTTGAACAACAACAACTTC	T	C														Aradu.A01
AX-147209301	AB	AB	AB	AB	AB	AB	AB	AB	AB	AA	AA	AA	AA	AA	AB	AB	AB	AB	AB	AB	Affx-152047960	1001	8584587		+								AGTACCAAGTTATGTTTCTGTTCCTTGAGTACCTT[A/G]TCTTACCTTTTGTTCCTTCCTTATTCCCTTTTCTC	A	G														Aradu.A01
AX-147209302	AB	AB	AA	AA	AA	AA	AA	AA	AA	AA	AA	AA	AA	AA	BB	BB	BB	BB	BB	BB	Affx-152042293	1001	8626204		+								AGGGCTTCTTCCCATTTTCCCTCTGCACTATAAAT[A/G]TTTGAAAGTAGAACATACGAAGCATGATGGCTGGG	A	G														Aradu.A01
AX-147209303	AA	AA	AA	AA	AA	AA	AA	AA	AA	AA	AA	AA	AA	AA	AA	AA	AA	AA	AA	AA	Affx-152068663	1001	8626249		+								AGAACATACGAAGCATGATGGCTGGGATTTAATTC[C/T]ATCATCTTCAGAGCAGATTTTTCTCCAATCTTTGT	T	C														Aradu.A01
AX-147209304	AA	AA	AA	AA	AA	AA	AA	AA	AA	AA	AA	AA	AA	AA	AA	AA	AA	AA	AA	AA	Affx-152059922	1001	8626445		+								AATGCTCGGATTCTGGCTTAATCTTGTATCTATGA[A/C]GCATCAATGTAAAGAAATTCGAAATATCTTCAACA	A	C														Aradu.A01
AX-147209305	AB	AB	BB	BB	BB	BB	BB	BB	BB	BB	BB	BB	BB	BB	BB	BB	BB	BB	BB	BB	Affx-152075666	1001	8626486		+								AATGTAAAGAAATTCGAAATATCTTCAACATAACC[A/G]CCATGACTACAAGCTGATAACAGAGCTAAGAAAGT	A	G														Aradu.A01
AX-147209306	BB	BB	BB	BB	AA	AA	AA	AA	AA	BB	BB	BB	BB	BB	BB	BB	BB	BB	BB	BB	Affx-152050795	1001	8626549		+								AAGAAAGTTACACGGTTAGGCATCAAGCCATTCTT[C/T]TCCAACATACTGAAAACTTTTATGGCTTCCAATGC	T	C														Aradu.A01
AX-147209307	AA	AA	AA	AA	AA	AA	AA	AA	AA	BB	BB	AA	AA	AA	AA	AA	AA	AA	AA	AA	Affx-152059980	1001	8626809		+								CACATCTATTGCTGAAAGCTGCGAACAAGCTGAGA[C/T]GCATAAAGGAAGGCTATAACTGGTGAAAGTGATTC	T	C														Aradu.A01
AX-147209308	BB	BB	AB	AB	BB	BB	BB	BB	BB	BB	BB	BB	BB	BB	BB	BB	BB	BB	BB	AB	Affx-152064009	1001	8626977		+								ATGAACAATGTCAAGAAAAGCTTTGTAGGAACAAT[C/T]CACTTGTTTACACTCAGAGTACATGTGGACTAATG	T	C														Aradu.A01
AX-147209309	AA	AA	AA	AA	AA	AA	AA	AA	AA	AA	AA	AA	AA	AA	AA	AA	AA	AA	AA	AA	Affx-152028945	1001	8627799		+								CATTTCACTAAACAACCTCTTCACCACACCAAATT[C/T]ACCAACTTGAGCAAATCCAGAAACCATGACATTCC	T	C														Aradu.A01
AX-147209310	AA	AA	AA	AA	BB	BB	BB	BB	BB	AA	AA	AA	AA	AA	AA	AA	AA	AA	AA	AA	Affx-152060744	1001	8628395		+								ATTTAGTTGGCACACGATGATGGTCAAATAGCACA[G/T]GCATTGGCCTTTGGACAATTCATCCAAATTTCCAC	T	G														Aradu.A01
AX-147209311	AB	AB	AA	AA	BB	BB	BB	BB	BB	BB	BB	BB	BB	BB	AA	AA	AA	AA	AA	AA	Affx-152047535	1001	8653737		+								AGTTAGCAGTGGTTCCTGTTCTTCAATTTGCGACA[A/G]AGGTTACAGTAATGGCGTGGAGAAATGGGTGTGAG	A	G														Aradu.A01
AX-147209312	BB	BB	AB	AB	AB	AB	AB	AB	AB	AA	AA	AA	AA	NoCall	NoCall	NoCall	AB	AB	AB	AB	Affx-152059784	1001	8654931		+								GTTCCTCCACTCGACAAAAAGATGCCCGCTTTGGA[A/G]ACTTTCCGACTGACCAAAGAGCTGGTTCAGCAAAG	A	G														Aradu.A01
AX-147209313	AB	AB	BB	BB	AA	AA	AA	AA	AA	BB	BB	BB	BB	AA	BB	BB	BB	BB	BB	BB	Affx-152034248	1001	8656099		+								CTTCTAGCTGATGACAAGATATGGGATCAGAATGG[C/T]TTTAATGATATCGTACGCAAAAGCCTAGGACCATC	T	C														Aradu.A01
AX-147209314	BB	BB	BB	BB	BB	BB	BB	BB	BB	BB	BB	BB	BB	BB	BB	BB	BB	BB	BB	BB	Affx-152044189	1001	8658292		+								GAGAGATTCAGAAACCGTGTCAAGCGATACGTAGG[C/T]ATATGGTGCTGCGTGCTTGATCATGATCCCGGTCA	T	C														Aradu.A01
AX-147209315	AA	AB	AA	AA	AA	AA	AA	AA	AA	AA	AA	AA	AA	AA	AB	AB	AB	NoCall	AB	AB	Affx-152031088	1001	8663496		+								ATCATTGGAAACGGAACTCACCGAATTGAAATTGA[A/G]GAAGAAGAAATTGAGAAATTAGGAGAAGAAATTGG	A	G														Aradu.A01
AX-147209316	BB	BB	BB	BB	BB	BB	BB	BB	BB	AA	AA	AA	AA	BB	BB	BB	BB	BB	BB	BB	Affx-152075695	1001	8697091		+								GCAAACTTATCTGTCATTGCATTTTCATACTTCTT[C/T]GGAGCTCTACTAATGGTGATCACATCAATGTTCGT	T	C														Aradu.A01
AX-147209317	BB	BB	BB	BB	BB	BB	BB	BB	BB	BB	BB	BB	BB	BB	BB	BB	BB	BB	BB	BB	Affx-152057989	1001	8697589		+								TCACAAATGTTTTCCTTGTTTCTCCAGGGTGTTAT[A/C]GCATCTGCCCTTAACTATGGACTGATTACATGGTG	A	C														Aradu.A01
AX-147209318	AB	AB	BB	BB	AA	AA	AA	AA	AA	AA	AA	AA	AA	BB	AB	AB	AB	AB	AB	AB	Affx-152071545	1001	8697736		+								ATTTTCCTTGGAAGTCCAATTTACATGGGAAGGTA[C/T]GTCTCCTATTTTGATGCATTGTTCAATAAGTAGAG	T	C														Aradu.A01
AX-147209319	BB	BB	BB	BB	BB	BB	BB	BB	BB	BB	BB	BB	BB	BB	BB	BB	BB	BB	BB	BB	Affx-152073012	1001	8701474		+								GCCAGATTTGGGCTTCGCAATTTTGATTTACTTGA[C/T]ACGAAGATAAATCCTCTCATTCTTATTCCCATTTT	T	C														Aradu.A01
AX-147209320	AA	AA	AA	AA	AA	AA	AA	AA	AA	AA	AA	AA	AA	AA	AA	AA	AA	AA	AB	AB	Affx-152027890	1001	8701534		+								ATTCCCATTTTGATCCTTTCCTTTATTCTACTTCT[G/T]TGCGCTTTATCATGTGTTAGCAATTGGATGCCAAG	T	G														Aradu.A01
AX-147209321	AB	AB	BB	BB	BB	BB	BB	BB	BB	BB	BB	BB	BB	AA	BB	BB	BB	BB	BB	BB	Affx-152049942	1001	8702055		+								GATAGACCATTTAGCCTTGGGGTTGATAATAGTGT[C/T]GGCATCCAGCTTGCAGAATCTTCATTTTACCCGTC	T	C														Aradu.A01
AX-147209322	AB	AB	BB	BB	BB	BB	BB	BB	BB	AA	AA	AA	AA	AA	BB	BB	BB	BB	BB	BB	Affx-152075342	1001	8703736		+								AGGACTCAAATCAGTTTATTTGTGAATTTGGTTAA[A/G]AATATAAGGACTTGCTAACCAGGCATTTGAGATAG	A	G														Aradu.A01
AX-147209323	BB	BB	BB	AB	BB	BB	BB	BB	BB	AA	AA	AA	AA	BB	AB	AB	AB	AB	AB	AB	Affx-152046838	1001	8703841		+								CACACAGTTTCTTCCAATTCTTCCACTAGAAACAG[A/G]CACTTAACATGCACTAATGACATTGCGTTTAGATT	A	G														Aradu.A01
AX-147209324	AB	AB	BB	BB	BB	BB	BB	BB	BB	BB	BB	BB	BB	AA	BB	BB	BB	BB	BB	BB	Affx-152064468	1001	8703879		+								CTTAACATGCACTAATGACATTGCGTTTAGATTCT[A/C]TTTTTAAGATAGTAAACACATTAATTCGTTTAGTT	A	C														Aradu.A01
AX-147209325	AB	AB	AA	AA	AA	AA	AA	AA	AA	AA	AA	AA	AA	BB	AA	AA	AA	AA	AA	AA	Affx-152037589	1001	8704162		+								TTTTTCTTTTTTGTGTGAAAATTCTTAGTCCTCTA[A/G]TTAGACCCTACCTGCCTCAGATCTATTGTAATAAT	A	G														Aradu.A01
AX-147209326	BB	BB	AA	AA	AB	AB	AB	AB	AB	BB	BB	BB	BB	BB	NoCall	BB	BB	BB	NoCall	BB	Affx-152047706	1001	8704217		+								GATCTATTGTAATAATAATTATCTTCTTTTCTTTC[G/T]CAACCTCCAACTACCCACTCTCTTCTTTCTGCTCC	T	G														Aradu.A01
AX-147209327	BB	BB	BB	BB	BB	BB	BB	BB	BB	BB	BB	BB	BB	BB	BB	BB	BB	BB	BB	BB	Affx-152040895	1001	8706366		+								TGTAATAAGAAAATTGACATAATTATTGGTGATCC[A/G]GTTCAATTTGACCTTCCAGCAATGAGGCAAACGGC	A	G														Aradu.A01
AX-147209328	AA	AA	BB	BB	BB	BB	BB	BB	BB	BB	BB	BB	BB	AA	BB	BB	BB	BB	BB	BB	Affx-152040391	1001	8712588		+								TTGGACTGTTTCTGACTTCATCCTCAGAGATCTTT[C/T]TCTCTCTTCAACCTTTTTCAGACACAATTTGTTGT	T	C														Aradu.A01
AX-147209329	AA	AA	AA	AA	AA	AA	AA	AA	AA	BB	BB	BB	BB	AA	AA	AA	AA	AA	AA	AA	Affx-152051729	1001	8712641		+								TCAGACACAATTTGTTGTTGCTACTCTCTTGGTGG[C/T]GTTCTAAAGGTTGGATTTTCCCTCCTCCAAGTTGT	T	C														Aradu.A01
AX-147209330	AA	AA	AA	AA	AA	AA	AA	AA	AA	BB	NoCall	BB	BB	AA	AA	AA	AA	AA	AA	AA	Affx-152041813	1001	8715616		+								TCTGCATTACAAATCTTGGCTGAGATTGGATTTCT[G/T]AGCTCACCTGAAGCATGCACGTATGTGATTCTCAT	T	G														Aradu.A01
AX-147209331	AB	AB	AA	AA	AA	AA	AA	AA	AA	AA	AA	AA	AA	BB	AA	AA	AA	AA	AA	AA	Affx-152059244	1001	8716576		+								ACGGTCTGCTGCTACTGGTTCTTTGAATGGGGATA[C/T]TTCTAATAATTTTAAGCCTCCTAACTTGGAGTTGT	T	C														Aradu.A01
AX-147209332	BB	BB	BB	BB	BB	BB	BB	BB	BB	BB	BB	BB	BB	BB	BB	BB	BB	BB	BB	BB	Affx-152076954	1001	8717129		+								TTAGATCATTATGCAGTGAAAAAGATAAGGCACTT[A/C]AGGTGAAAGTCTTGAATTCATGGAATGAGCTAAAC	A	C														Aradu.A01
AX-147209333	AA	AA	AA	AA	AA	AA	AA	AA	AA	AA	AA	AA	AA	AA	AA	AA	AA	AA	AA	AA	Affx-152080222	1001	8718355		+								GACCGTGTGTTTGATGGTGGTGCAAGTCAAGAGAG[C/T]GTATTTGATGATACAAAGGCAAGTCTTAGTACAAC	T	C														Aradu.A01
AX-147209334	BB	BB	AA	AA	AA	AA	AA	AA	AA	AA	AA	AA	AA	BB	BB	BB	BB	BB	BB	BB	Affx-152056244	1001	8719784		+								CGAGTGAGGTCAATAGTGAATGATCCTAGCAAGAA[C/T]GTTTCTTCGAAAGAGATAGCACGACTGAAGAAGTT	T	C														Aradu.A01
AX-147209335	AB	AB	AA	AA	BB	BB	BB	BB	BB	BB	BB	BB	BB	BB	AA	AA	BB	BB	AA	AA	Affx-152034941	1001	8722297		+								ATTGAGAGGTTATGAAACAAACCGTGTTCTTCTGA[G/T]ATAAGATAGAATCCTTGCTCCAATTCTCTTTCCAA	T	G														Aradu.A01
AX-147209336	BB	BB	BB	BB	BB	BB	BB	BB	BB	BB	BB	BB	BB	BB	BB	BB	BB	BB	BB	BB	Affx-152050043	1001	8722351		+								TCCAATTCTCTTTCCAACAATAGCTGAGGGGATCA[C/T]AAATGGAATTGCAACATCCTGATCTGTCTCATCAA	T	C														Aradu.A01
AX-147209337	BB	BB	BB	BB	BB	BB	BB	BB	BB	BB	BB	AB	AB	BB	BB	BB	BB	BB	BB	BB	Affx-152075410	1001	8745999		+								GGATTCTGCCCTTAGTTCTTGGGATGGGACCACTT[C/T]GGATGATTCAGATGAAGCAGACAATCAAATATACA	T	C														Aradu.A01
AX-147209338	AA	AA	AA	AA	AA	AA	AA	AA	AA	AA	AA	AA	AA	AA	AA	AA	AA	AA	AA	AA	Affx-152034371	1001	8746316		+								TTAATTCCGAAATTGGTTCACTTTCCTTAGAGCAG[A/C]TAGACAGAAACCCCACAGCTGAACCAAATTCATCT	A	C														Aradu.A01
AX-147209339	AB	AB	AA	AA	BB	BB	BB	BB	BB	BB	BB	AA	AA	AA	BB	BB	BB	BB	BB	NoCall	Affx-152062896	1001	8746593		+								AAGATCAAGGAAAAGGCTGTACTAAGTGATGTTTT[C/T]GCCAAGTATGGATCAAAAGCTGCCGTAGCTGCTTC	T	C														Aradu.A01
AX-147209340	BB	BB	AB	AB	BB	BB	NoCall	BB	BB	AA	AA	AB	AB	AB	NoCall	NoCall	AB	NoCall	AB	AB	Affx-152084333	1001	8767153		+								TCACAATAAGAGAAGTTGTAAAAAGCAGAAGGAAG[C/T]TATGGGTAAAGCGAGTTTTGCACCGCAAGCACCAG	T	C														Aradu.A01
AX-147209341	AB	AB	BB	BB	AA	AA	AA	AA	AA	AA	AA	AA	AA	AA	BB	BB	BB	BB	BB	BB	Affx-152063423	1001	8777664		+								GAAATTTTGTCACCGCTTCCTTCATAAGCACACCA[C/T]ACTCGCATTGACGATTGGAACTTCAACAGCCACCG	T	C														Aradu.A01
AX-147209342	BB	BB	BB	BB	BB	BB	BB	BB	BB	AB	AB	AB	AB	AB	BB	BB	BB	BB	BB	BB	Affx-152062950	1001	8779575		+								ATACCTGGTGGAGTGCAAGAAACATTTCTCATGGA[A/G]CATGGTACTGAGGTGTGTTCCATCTCACTCCTTTT	A	G														Aradu.A01
AX-147209343	BB	BB	AB	AB	AB	AB	AB	AB	AB	AA	AA	AB	NoCall	AB	AB	AB	AB	AB	AB	AB	Affx-152026998	1001	8782882		+								TTGAATTCTGTGCTGCTGCATTAAGCGTACATTAG[C/T]TCGAAGTTCTGGATCGCTGGGAACAACATGCCCGA	T	C														Aradu.A01
AX-147209344	BB	BB	AB	AB	AB	AB	AB	AB	AB	AA	AA	BB	BB	BB	BB	BB	NoCall	BB	AB	AB	Affx-152046284	1001	8888170		+								AGAGCGAGAAACATGGCAGAGGAGAAGGTGTTCAG[A/G]TCCAATGAAGTGTTCGCCGGCGATGTGTCTTCTTG	A	G														Aradu.A01
AX-147209345	AB	NoCall	AB	AB	AB	NoCall	AB	NoCall	AA	AA	AA	AA	AA	AA	AB	NoCall	NoCall	AB	NoCall	AB	Affx-152049489	1001	8892774		+								TTGAGACACATATGGACTTGGTTGGGTTTTACATC[A/G]GTGTCGAAGAAAAATTTTCTGTCGCTATTGGATTC	A	G														Aradu.A01
AX-147209346	AB	AB	BB	BB	AB	BB	BB	NoCall	BB	BB	BB	BB	BB	BB	AA	AA	AA	AA	AA	AA	Affx-152045466	1001	8892852		+								AGTTGCATTCTTGTGCCTGGTGGATGGCGAGAAAT[A/C]TCTCTCATGGAGTATAGTTCTGAGGTCCATTTAAT	A	C														Aradu.A01
AX-147209347	BB	BB	BB	BB	BB	BB	BB	BB	BB	AA	AA	BB	BB	AB	BB	BB	BB	BB	BB	BB	Affx-152068852	1001	8926579		+								CATTGGTAGTTATTGTTTGTGTCTTTGCGACTGCA[A/G]TGGGAGATTTTAGAATGTAATGAATGTGTTAATTC	A	G														Aradu.A01
AX-147209348	BB	BB	BB	BB	BB	BB	BB	BB	NoCall	AA	AA	BB	BB	BB	BB	BB	BB	BB	BB	BB	Affx-152029561	1001	8926749		+								AGTTCGCAATACTGGTGTTTTAGGTTACGCAATGT[C/T]TGTGGTACTTTTAGAAGCATCGTGCTCTGGTGTAA	T	C														Aradu.A01
AX-147209349	BB	BB	BB	BB	BB	BB	BB	BB	BB	AB	AB	BB	BB	BB	BB	BB	BB	BB	BB	BB	Affx-152049052	1001	8929410		+								TGGTGCCTTGGCAAATCCTCTTTTAGCTTCAGAAT[C/T]GGCACTTAACGGACTAAATGATTCAGTTCTGGAGG	T	C														Aradu.A01
AX-147209350	AB	AB	BB	BB	BB	BB	BB	BB	BB	BB	BB	AA	AA	AA	AB	AB	AB	AB	AB	AB	Affx-152044440	1001	8935133		+								TCTCTGTTGTGCCAACTAAGGATCTTATAGGGCCA[C/T]TAAGCATCAATTTAAGTTGATTTTCCAATTTAGAA	T	C														Aradu.A01
AX-147209351	BB	NoCall	AB	NoCall	NoCall	AB	BB	AB	BB	BB	BB	BB	BB	AB	BB	BB	BB	NoCall	NoCall	NoCall	Affx-152070162	1001	8938345		+								CTATATATAGTCAGATATCTATAATTGGTGGAAAC[C/T]AAATTGGAAGTTGATTCTCAATTTTGCAAGGGCCA	T	C														Aradu.A01
AX-147209352	AB	NoCall	BB	BB	AB	AB	AB	NoCall	AB	AB	AB	AB	AB	NoCall	BB	BB	BB	BB	BB	BB	Affx-152054803	1001	8938932		+								CCAATACCATTCAAACGTCCAATGTATGTTGTGGT[A/G]GGTAAACCTATTGAGGTCAACAAAAATCCAGAACC	A	G														Aradu.A01
AX-147209353	AA	AA	AB	AB	AA	AA	AA	AA	AA	BB	BB	AA	AA	AA	AB	AB	AB	AB	NoCall	AB	Affx-152047001	1001	8939166		+								ATGGAAAATAAATTTTAGGTTGCCAAAGTACATAG[C/T]CAGTTTATTGAAGCACTTCAAGATCTTTTTGAACG	T	C														Aradu.A01
AX-147209354	AB	AB	AB	AB	AA	AA	AA	AA	AA	AB	AB	AB	AB	AB	AB	AB	AB	AB	AB	AB	Affx-152035499	1001	8939207		+								TATTGAAGCACTTCAAGATCTTTTTGAACGTTACA[A/G]AACTCAAGCTGGGTATCCAAACCTTTCGTTGAAAA	A	G														Aradu.A01
AX-147209355	BB	BB	AA	AA	BB	BB	BB	BB	BB	AA	AA	BB	BB	BB	AB	AB	AB	AB	AA	AB	Affx-152059968	1001	8942047		+								GCACCCATTATAAGTGTGACGGTTGGAATGGCTGC[A/G]TCACTGAAAATTGAAAATGAGATGTATTCTTTAGA	A	G														Aradu.A01
AX-147209356	AA	AA	AA	AA	BB	BB	BB	BB	BB	AA	AA	AA	AA	AA	AA	AA	NoCall	AA	AA	AA	Affx-152076117	1001	8944361		+								AATTAGTTATGATCACAAAACAATACTCACACTAA[C/T]AGAAAACTCTCCAAAGTAATTGTTTTGGCCAAACT	T	C														Aradu.A01
AX-147209357	AB	AB	AA	AA	AA	AA	AA	AA	AA	BB	BB	BB	BB	BB	AA	AA	AA	AA	AA	AA	Affx-152036502	1001	8953228		+								ATCATACCTACAGAAGTTGCAGGAGGAAGTGCATA[C/T]TGAAGCATAAGAACAAACTGATATAAATTGTATGA	T	C														Aradu.A01
AX-147209358	AB	AB	AA	AA	AA	AA	AA	AA	AA	BB	BB	BB	BB	BB	AA	AA	AA	AA	AA	AA	Affx-152070231	1001	8953340		+								CACCCAATAATGGTGATAATATGAACCGCACTACC[A/G]TAATCCCTATTATTAGATACCAGCTTATTCCTGAT	A	G														Aradu.A01
AX-147209359	AB	AB	BB	BB	BB	BB	BB	BB	BB	AA	AA	AA	AA	AA	BB	BB	BB	BB	BB	BB	Affx-152043888	1001	8953538		+								GCTCCTACTATCAAAGTCATGGACACAATTGTTCC[C/T]TCCCTGCGATTAGGTATATAATAAGTTTTTTTTTT	T	C														Aradu.A01
AX-147209360	AB	AB	BB	BB	BB	BB	BB	BB	BB	AA	AA	BB	BB	AA	BB	BB	BB	BB	BB	BB	Affx-152061733	1001	8957588		+								CCAAGAAGAGTGATCAATAGTGTCTCCAGAACAGG[A/C]ACTAATGCCACCAAAAACAGGTCCCAAAATGCCAT	A	C														Aradu.A01
AX-147209361	BB	BB	AB	AB	AB	AB	AB	AB	AB	BB	BB	AA	AA	BB	AB	AB	AB	NoCall	AB	AB	Affx-152078016	1001	8958652		+								TTAACTCAAGAAGTCACCATAGACTCCAAGTCCAA[C/T]TCTTCGTCAGAATCTATCACCTCTTCAAAATTATA	T	C														Aradu.A01
AX-147209362	BB	BB	BB	BB	BB	BB	BB	BB	BB	BB	BB	BB	BB	BB	BB	BB	AA	AA	BB	BB	Affx-152076386	1001	8960707		+								GATGTGCAGTATTTTGATTCGTGATTCCCACGTAG[A/C]AGATATACATTATGAGGCATAAACACCTGATCCAA	A	C														Aradu.A01
AX-147209363	AA	AA	AA	AA	AA	AA	AA	AA	AA	AA	AA	AA	AA	AA	AA	AA	AA	AA	AB	AB	Affx-152069483	1001	8969159		+								GCTAATTTCCTCACCAAATTTGGTTCCAAAGTGTA[C/T]ATAATCCATAGAAGGGACAATTTTAGAGCTTCTAA	T	C														Aradu.A01
AX-147209364	AB	AA	BB	BB	BB	BB	BB	BB	BB	AA	AA	AA	AA	AA	BB	BB	BB	BB	BB	BB	Affx-152029118	1001	8971267		+								TTCCCAGATGCTAATGGAAATATTGTTGGTGCAGG[A/G]TGTATGGCAGCACTGGATGCAGAGCATTACTTGCA	A	G														Aradu.A01
AX-147209365	BB	BB	AB	AB	BB	BB	BB	BB	BB	BB	BB	BB	BB	AA	AB	NoCall	AB	AB	AB	AB	Affx-152039961	1001	8984724		+								GTTTTCAGAACCTTAAGTAGCCTTGCAAATCTCTG[A/G]AGGAAACATGCTTCTGTATATTCCAAATTCTATGT	A	G														Aradu.A01
AX-147209366	BB	BB	AB	AB	BB	BB	BB	BB	BB	BB	BB	BB	BB	AA	BB	BB	AA	AA	AA	AA	Affx-152032233	1001	8992661		+								CCAGAAGAGGTCATCACTGGAGCTTGTAATCTCAA[C/T]GACAGAAACCTCTAGTGATACTGATAGTGTTGATT	T	C														Aradu.A01
AX-147209367	AA	AA	AA	AA	AA	AA	AA	AA	AA	NoCall	NoCall	AA	AA	AA	AA	AA	AA	AA	AA	AA	Affx-152028558	1001	8992725		+								GTTGATTCTGTTGTTCCTTCAACCTATGTTGGTCA[A/G]TTTGCTCGGATACTTGAGCTAGGAGATAATGTTGA	A	G														Aradu.A01
AX-147209368	AA	AA	AA	AA	AA	AA	AA	AA	AA	AA	AA	AA	AA	AA	AA	AA	AA	AA	AA	AA	Affx-152070167	1001	8994090		+								ACCTATTTGGACATTGGATGATTGTATGCAAAGTG[G/T]TCCAATTAAAGATTCCGTTCTTGTGTTATCTGGTC	T	G														Aradu.A01
AX-147209369	AA	AA	AA	AA	AA	AA	AA	AA	AA	AA	AA	AA	AA	BB	AA	AA	AA	AA	AA	AA	Affx-152030942	1001	8994148		+								GTGTTATCTGGTCAGAAGATCATCCAAGTTGAAGA[A/G]CCAGAACCACAGGTAGATGTTCGTCTTGGTGCCTT	A	G														Aradu.A01
AX-147209370	AA	AA	AB	AB	AA	AA	AA	AA	AA	AA	AA	AB	AB	AB	AB	AB	AB	AB	AB	AB	Affx-152056761	1001	8994721		+								GCTTCAGAATCTAATATTTCACAATCACTTCCCTT[A/G]AACCAAAAAACTCTGCTCATTGTCAGCGCAAAGAA	A	G														Aradu.A01
AX-147209371	AA	AA	AA	AA	AA	AA	AA	AA	AA	BB	BB	AA	AA	AA	AA	AA	AA	AA	AA	AA	Affx-152065942	1001	8995079		+								ACATGAATGTCGAGCTACCACCATTGATTGTGAAT[C/T]TGGAATGTCCTCCTTATGCCATCTTGGGAGACCCC	T	C														Aradu.A01
AX-147209372	AA	AA	AA	AA	AA	AA	AA	AA	AA	AA	AA	AA	AA	AA	AA	AA	AA	AA	AA	AA	Affx-152053685	1001	8997162		+								AGTCTATCTATCCCGCCAAATGCCCTCGAAAGATT[A/C]GATTCGAGCATATCATCGAAGGCAAATGATTCCGA	A	C														Aradu.A01
AX-147209373	AA	AA	AA	AA	AA	AA	AA	AA	AA	BB	BB	AA	AA	AA	AA	AA	AA	AA	AA	AA	Affx-152068014	1001	8999827		+								AGTTTATGGCAGAAGAGTTAACTCTAAGGCTGAGC[G/T]GCATTCTTGGTCTCTTTCCTATATAAACAATCATT	T	G														Aradu.A01
AX-147209374	BB	BB	AB	AB	BB	BB	BB	BB	BB	AB	AB	BB	BB	BB	AB	AB	AB	AB	AB	AB	Affx-152068594	1001	9000963		+								CATACATACAGGCATGCTCTGACAAAATCACCGTC[A/G]AAACATCAACCTATGTCAGATTGACCACAACTTGC	A	G														Aradu.A01
AX-147209375	AA	AA	AA	AA	AA	AA	AA	AA	AA	BB	BB	AA	AA	AA	AB	AB	AB	AB	AB	AB	Affx-152030450	1001	9001825		+								AAACTTAAAGGGCGGCTTAACCAACATACATCAAG[C/T]TCTATCAACCTATCTACAATAGCAGGCAGCATCGT	T	C														Aradu.A01
AX-147209376	BB	BB	BB	BB	BB	BB	BB	BB	BB	AB	AB	BB	BB	BB	BB	BB	BB	BB	BB	BB	Affx-152077291	1001	9006215		+								AATCTCTCAGAAAACTGAGGAAACAGCGTGCTTCC[A/G]CCGGTTAAAATTATGCTGCCAAAAGGAAAATCGCA	A	G														Aradu.A01
AX-147209377	AA	AA	AA	AA	AA	AA	AA	AA	AA	AA	AA	AA	AA	AA	AA	AA	AA	AA	AA	AA	Affx-152069164	1001	9006658		+								GCAGGTTGGAAGATCATCTCAGGGACAAGAAACCG[C/T]TCATTTGTCAAGTCAAATTCCTACAAATAATAAAA	T	C														Aradu.A01
AX-147209378	BB	BB	BB	BB	BB	BB	BB	BB	BB	BB	BB	AA	AA	AA	BB	BB	BB	BB	BB	BB	Affx-152037778	1001	9013891		+								ATTTCATTATGCTCTTTCTTCTCGGGAAAAAGCAT[G/T]AGCGTTTTCTTAATTGGTTCATCTCCGGAAGAAGG	T	G														Aradu.A01
AX-147209379	BB	BB	BB	BB	BB	BB	BB	BB	NoCall	BB	BB	BB	BB	AB	BB	BB	BB	BB	BB	BB	Affx-152045157	1001	9022835		+								CAGTTCACGGTACCAGCAACATCGGATAACTCTTT[A/G]GGTGTATAGTTATAGAATGTGGGTGTAAAAGCATT	A	G														Aradu.A01
AX-147209380	BB	BB	BB	BB	AB	AB	AB	AB	AB	BB	BB	AB	AB	AA	AA	NoCall	AA	NoCall	AA	AB	Affx-152039516	1001	9024837		+								TTGGAGTCTGTCGATGTCGTCAAACTCATCAATTC[A/G]TTCATTTGAGTAGGATTTCACTCGTATAGCCCAGT	A	G														Aradu.A01
AX-147209381	BB	BB	BB	AB	AA	AA	AA	AA	AA	AA	AA	AA	AA	AA	BB	BB	AB	AB	AB	AB	Affx-152053968	1001	9034912		+								CTTGCTGCACAAAGCATTGATCAAGGCTCTTTTGG[C/T]ACCCACCATGACAATTTGCAAGCTCCATTGCTCTC	T	C														Aradu.A01
AX-147209382	AB	AB	AA	AA	AA	AA	AA	AA	AA	BB	BB	AA	AA	AA	AA	AA	AA	AA	AA	AA	Affx-152081606	1001	9034972		+								CCATTGCTCTCAAGGCAAGGTAGTAGTGTTGTGGA[C/T]AGGAGTAGATTTTATAAGAGGAGCAGCAGCATCAA	T	C														Aradu.A01
AX-147209383	AB	AB	BB	BB	AA	AA	AA	AA	AA	BB	BB	BB	BB	AA	AA	AA	AA	AA	AA	AA	Affx-152047854	1001	9035350		+								GCATTAGAGCGTGGTGAATCATTTCAAGCAGCAGC[A/C]CTTGTGAGCCAATCAGTTCTTGCTCTTAATAAGGA	A	C														Aradu.A01
AX-147209384	BB	BB	BB	BB	BB	BB	BB	BB	BB	BB	BB	BB	BB	BB	BB	BB	BB	BB	BB	NoCall	Affx-152038398	1001	9036066		+								GTATATAACTTCAAATACATGTTGCAGGCTGCTGG[C/T]ATAAATGGATTTCTATATTATGCTCCTCAAATCCT	T	C														Aradu.A01
AX-147209385	BB	BB	BB	BB	BB	BB	BB	BB	BB	AA	AA	BB	BB	BB	BB	BB	BB	BB	BB	BB	Affx-152076900	1001	9036760		+								GAGAGCATCTTCTGCATGGGATTTGGTGTGATTCC[C/T]AACATTATTTGTGCAGAGATTTTCCCAACAAGTGT	T	C														Aradu.A01
AX-147209386	BB	BB	BB	BB	BB	BB	BB	BB	BB	BB	BB	BB	BB	AA	BB	BB	BB	BB	BB	BB	Affx-152083639	1001	9049633		+								CATAGTGTTGGTGATTTAATCAAGAAAATAGCTTA[A/G]AAATTTCAGAGAGATTGAAGATGAGAAAGATTTTA	A	G														Aradu.A01
AX-147209387	BB	BB	BB	BB	BB	BB	BB	BB	BB	BB	BB	BB	NoCall	AA	BB	BB	BB	BB	BB	BB	Affx-152078004	1001	9050036		+								CTAGATCCATTTTCTCGTACCCATGAAAATTTTAG[A/C]TTTAGGCAGAGGTATCTAACTTCTTGCTTAGAAAG	A	C														Aradu.A01
AX-147209388	BB	BB	BB	BB	BB	BB	BB	BB	BB	BB	BB	BB	BB	BB	BB	BB	BB	BB	BB	BB	Affx-152057304	1001	9053568		+								GTGAAGATGCTTTTGATTCAGCTTCTGAAGTAAAT[G/T]TACATGGGTACGTTGACTTTGAGTAGCTTTTATTT	T	G														Aradu.A01
AX-147209389	AA	AA	AA	AA	BB	BB	BB	BB	BB	BB	BB	AA	AA	AA	AA	AA	AA	AA	AA	AA	Affx-152084591	1001	9054557		+								ATTGAGGCTTGTGCTTCTAATGCTGATTTTGACAA[A/C]TGTAAAATTCTCCTCCCTGTTTTAAAGCCAACACA	A	C														Aradu.A01
AX-147209390	AA	AA	AA	AA	AA	AA	AA	AA	AA	BB	BB	AA	AA	AA	AA	AA	AA	AA	AA	AA	Affx-152062227	1001	9055387		+								TTGGAACAGTTGATGTCCGAGATTGGGAACATGCG[C/T]GCAGGTTTAAGGTTGATGCCTGATTTCCAAAGGAG	T	C														Aradu.A01
AX-147209391	BB	BB	NoCall	BB	BB	BB	BB	BB	BB	AA	AA	BB	BB	BB	NoCall	BB	AB	BB	AB	AB	Affx-152037479	1001	9074580		+								CCATGCTTCTTTTTCACAGCCATGTGCCATTTCTT[C/T]AGCGCCTTAGATGTTTGTTCATCAAATATTGATCT	T	C														Aradu.A01
AX-147209392	AA	AA	AA	AA	AA	AA	AA	AA	AA	BB	BB	AA	AA	AA	AA	AA	AA	AA	AA	AA	Affx-152064760	1001	9076719		+								GAATATTACCTGACTCCAACAACTATCTTGAAGTC[A/G]TCCTCCAAGGATCTTTTGATATACTTTTGGAAGTC	A	G														Aradu.A01
AX-147209393	BB	BB	BB	BB	BB	BB	BB	BB	BB	BB	BB	BB	BB	BB	BB	BB	BB	BB	BB	BB	Affx-152052054	1001	9078106		+								ATGTGTAACTGGTGCAACCCATTGCTTGATATAAG[C/T]GGCGCGTATCCCTATAATTAGCAATTAGTAGATAA	T	C														Aradu.A01
AX-147209394	AA	AA	AA	AA	AA	AA	AA	AA	AA	AA	AA	BB	BB	BB	AA	AA	AA	AA	AA	AA	Affx-152030537	1001	9078578		+								GATAGAAGTTTCCTATGAATTTGATCTTTGCCGCT[A/G]CTCTCATCGCCGCTACCTGCATATTTACATGGCAA	A	G														Aradu.A01
AX-147209395	AA	AA	AA	AA	AA	AA	AA	AA	AA	AA	AA	AA	AA	AA	AA	AA	AA	AA	AB	AB	Affx-152055911	1001	9093775		+								GCATTCACTCCATCACTTATATTTGCAAGTTTTGC[A/G]AGGAGTGTTTCTCTTGATGATATGATATCATGGTA	A	G														Aradu.A01
AX-147209396	AA	AA	AA	AA	AA	AA	AA	AA	AA	BB	BB	AA	AA	AA	AA	AA	AA	AA	AA	AA	Affx-152045750	1001	9094990		+								TAACAAAATATTGATATAATTCATGGTTCATCAGG[C/T]AATATGGGTAATCTTCCAGTTGTAATAATCCCAGC	T	C														Aradu.A01
AX-147209397	BB	BB	BB	BB	AA	AA	BB	BB	BB	AA	AA	BB	BB	BB	BB	BB	BB	BB	BB	BB	Affx-152039907	1001	9095047		+								GTAATAATCCCAGCAATATGTTATGAAAAAGGAGG[C/T]CCATTTGGTGAAAGAGAAAAATGCAGAGTCAGAGC	T	C														Aradu.A01
AX-147209398	BB	BB	BB	BB	BB	BB	BB	BB	BB	BB	BB	BB	BB	BB	BB	BB	BB	BB	BB	BB	Affx-152051744	1001	9095558		+								TAGGTTGGTGGCATATTCATTTGGACCTTTACTTA[C/T]CAATTAGTAAGAGACAGAGCCATGAAATATAAGGC	T	C														Aradu.A01
AX-147209399	AA	AA	AB	AB	AA	AA	AA	AA	AA	AA	AA	AA	AA	AA	AA	AA	AA	AA	AB	AB	Affx-152040079	1001	9095862		+								CTAAATCTAAATGTGTAGATTCTAGATCAAGTTCC[A/G]CAATCGTGTTGGCAAGGATTGGTTGAAACTGTGAG	A	G														Aradu.A01
AX-147209400	BB	BB	BB	BB	BB	BB	BB	BB	BB	BB	BB	BB	BB	BB	BB	BB	BB	BB	BB	BB	Affx-152051396	1001	9099946		+								CATCTAGTTGCTAGAATGCGGATTAACTTGTTGAA[A/G]TAAGGATCATCACCCTGAAAAAGTGTTTGGATAAG	A	G														Aradu.A01
AX-147209401	BB	BB	AB	AB	AB	AB	AB	AB	AB	AB	AB	AB	AB	AB	AB	AB	AA	AA	AB	AB	Affx-152066293	1001	9101589		+								TCATCCATCCTTGCTTGAGCTTCGACATAAGACAA[C/T]GCCGCAGAAGATTTAATGACACTTTTTGTGAATCT	T	C														Aradu.A01
AX-147209402	AA	AA	AA	AA	AA	AA	AA	AA	AA	AA	AA	AA	AA	AA	AA	AA	AA	AA	AA	AA	Affx-152045088	1001	9103348		+								GACCATGGCAATGGTGGCAAACATGCTAGAACTTG[C/T]GAAGAGAATGGCCTTGAATTTATGTCATTTTCTAT	T	C														Aradu.A01
AX-147209403	AB	AB	AA	AA	BB	BB	BB	BB	BB	BB	BB	BB	BB	BB	AA	AA	AA	AA	AA	AA	Affx-152077689	1001	9104382		+								ATTAATTAACAATGATAGTAAACTTACGAATGCCA[A/G]TTTCTCTTGATAATACCAACAACACGACCAGAAGG	A	G														Aradu.A01
AX-147209404	AA	AA	AA	NoCall	AA	AA	AB	AA	AA	AA	AA	AA	AA	AA	NoCall	AA	AA	AA	AA	AA	Affx-152040605	1001	9105832		+								TTCCTATCATTCTTGGTTTCTCCACTCATTTCCTT[A/G]ATATATGTATCCCTGAAAACACGAGAAATAAAAGA	A	G														Aradu.A01
AX-147209405	BB	BB	AB	AB	BB	BB	BB	BB	BB	AA	AA	BB	BB	BB	AB	AB	AB	AB	AB	AB	Affx-152062733	1001	9106146		+								GACATATTCTTGTTCTTAACCTCTTCCAGCACAAC[C/T]GACAGCACCACCACATTGTCGATAGCTGGATTCTC	T	C														Aradu.A01
AX-147209406	BB	BB	BB	BB	BB	BB	BB	BB	BB	BB	BB	BB	BB	BB	BB	BB	BB	BB	BB	BB	Affx-152076225	1001	9107035		+								TCTCTCTGCGCTTTTTTTTTGAAGTAGTAGTAGGT[A/G]TAGAGTGGGCTTACCTACCAAAAACTGTGAACCCT	A	G														Aradu.A01
AX-147209407	BB	BB	BB	BB	BB	BB	BB	BB	BB	AA	AA	BB	BB	BB	BB	BB	BB	BB	BB	BB	Affx-152039648	1001	9108917		+								AATAACATTCTCCTCATGAAACCTCTTTATCGTCA[A/C]ATTCTTATCGTTCTCTCTGTTCTCTGTGCTGTCGT	A	C														Aradu.A01
AX-147209408	AA	AA	AA	AA	BB	BB	BB	BB	BB	AA	AA	AA	AA	AA	AA	AA	AB	AB	AA	AA	Affx-152060366	1001	9110334		+								ATCTCAGAATCAATTGCAGAATATGTTGCTCGTAC[A/G]CCTACCTTTTCAGATGATGGAGCAGTTACACTTGG	A	G														Aradu.A01
[truncated: 56,440 more rows]
[truncated: 2 more columns]

## Sheet: 3.TetraploisControlsRBSF2s.txt
##batch-folder=C:\Users\Public\Documents\AxiomAnalysisSuite\Output\CarolinaBallenTetraSamples
[truncated: 58,239 more rows]
[truncated: 182 more columns]
