# Supplementary material for: A new source of root-knot nematode resistance from Arachis stenosperma incorporated into allotetraploid peanut (Arachis hypogaea)
Source: Sci Rep. 2019 Nov 27;9:17702. doi: 10.1038/s41598-019-54183-1 (PMC6881346; doi:10.1038/s41598-019-54183-1)
Supplement: Supplementary file 3 — AppendixS2 [file 41598_2019_54183_MOESM3_ESM.zip]

Archive with 3 entries (2 files):
- AppendixS2.xlsx
- __MACOSX/
- __MACOSX/._AppendixS2.xlsx
