# Supplementary material for: A new source of root-knot nematode resistance from Arachis stenosperma incorporated into allotetraploid peanut (Arachis hypogaea)
Source: Sci Rep. 2019 Nov 27;9:17702. doi: 10.1038/s41598-019-54183-1 (PMC6881346; doi:10.1038/s41598-019-54183-1)
Supplement: Supplementary file 3 — AppendixS2 [file 41598_2019_54183_MOESM3_ESM.zip › AppendixS2.xlsx]

## Sheet: 1.ScriptsForFiltering2.txt
###################################
GENOTYPING OF F2:3 LINES
###################################
cd /Users/CaroBallen/Documents/Cballen_UGA-PhD/PhD_Project/Nematode_Paper/NematodePaper_v12/AppendixS2
###################################
TETRAPLOID SAMPLES
###################################
--> 5 samples
--> File NAME: RBS_Genotyping_tetra.txt
1	BatSten1
2	Runner 886
3	RBS_F2:3-7
4	RBS_F2:3-34_1
5	RBS_F2:3-34_2
###################################
FILTERING
###################################
Take the marker on genetic map Batsten and extract those markers from the F2:3 and Bc1F1 affymetrix data.
head -7 RBS_Genotyping_tetra.txt > RBS_Genotyping_Tetra_BatStenMap.txt
for i in `cut -f 1 BatStenMap_MarkersList.txt` ; do grep "$i" RBS_Genotyping_tetra.txt >> RBS_Genotyping_Tetra_BatStenMap.txt ; done
#grep -Fwf BatStenMap_MarkersList.txt RBS_Genotyping_tetra.txt >> RBS_Genotyping_Tetra_BatStenMap.txt (Does the same thing as the command above)
wc -l RBS_Genotyping_Tetra_BatStenMap.txt
1075 - 7 = 1068
					BLUE	RED	YELLOW
BatSten	Runner886	DF			Batsten	Runner886	Different
AA	AB	BB			1	2	3
AA	BB	AB
AB	AA	BB
AB	BB	AA
BB	AA	AB
BB	AB	AA
egrep "^\S+\tAA\tAB" RBS_Genotyping_Tetra_BatStenMap.txt | wc -l
1
egrep "^\S+\tAA\tBB" RBS_Genotyping_Tetra_BatStenMap.txt | wc -l
392
egrep "^\S+\tAB\tAA" RBS_Genotyping_Tetra_BatStenMap.txt | wc -l
254
egrep "^\S+\tAB\tBB" RBS_Genotyping_Tetra_BatStenMap.txt | wc -l
191
egrep "^\S+\tBB\tAA" RBS_Genotyping_Tetra_BatStenMap.txt | wc -l
99
egrep "^\S+\tBB\tAB" RBS_Genotyping_Tetra_BatStenMap.txt | wc -l
2
egrep "^\S+\tAA\tAB" RBS_Genotyping_Tetra_BatStenMap.txt | perl -lpe "s/AA/1/g" | perl -lpe "s/AB/2/g" | perl -lpe "s/BB/3/g" | perl -lpe "s/NoCall/-/g" > RBS_GenotypingTetraF2-3_1.txt
egrep "^\S+\tAA\tBB" RBS_Genotyping_Tetra_BatStenMap.txt | perl -lpe "s/AA/1/g" | perl -lpe "s/BB/2/g" | perl -lpe "s/AB/3/g" | perl -lpe "s/NoCall/-/g" > RBS_GenotypingTetraF2-3_2.txt
egrep "^\S+\tAB\tAA" RBS_Genotyping_Tetra_BatStenMap.txt | perl -lpe "s/AB/1/g" | perl -lpe "s/AA/2/g" | perl -lpe "s/BB/3/g" | perl -lpe "s/NoCall/-/g" > RBS_GenotypingTetraF2-3_3.txt
egrep "^\S+\tAB\tBB" RBS_Genotyping_Tetra_BatStenMap.txt | perl -lpe "s/AB/1/g" | perl -lpe "s/BB/2/g" | perl -lpe "s/AA/3/g" | perl -lpe "s/NoCall/-/g" > RBS_GenotypingTetraF2-3_4.txt
egrep "^\S+\tBB\tAA" RBS_Genotyping_Tetra_BatStenMap.txt | perl -lpe "s/BB/1/g" | perl -lpe "s/AA/2/g" | perl -lpe "s/AB/3/g" | perl -lpe "s/NoCall/-/g" > RBS_GenotypingTetraF2-3_5.txt
egrep "^\S+\tBB\tAB" RBS_Genotyping_Tetra_BatStenMap.txt | perl -lpe "s/BB/1/g" | perl -lpe "s/AB/2/g" | perl -lpe "s/AA/3/g" | perl -lpe "s/NoCall/-/g" > RBS_GenotypingTetraF2-3_6.txt
head -7 RBS_Genotyping_tetra.txt > RBS_GenotypingTetraF2-3_All.txt
cat RBS_GenotypingTetraF2-3_1.txt RBS_GenotypingTetraF2-3_2.txt RBS_GenotypingTetraF2-3_3.txt RBS_GenotypingTetraF2-3_4.txt RBS_GenotypingTetraF2-3_5.txt RBS_GenotypingTetraF2-3_6.txt >> RBS_GenotypingTetraF2-3_All.txt
wc -l RBS_GenotypingTetraF2-3_All.txt
946 - 7 = 939

## Sheet: 2.RBS_Genotyping_tetra.txt
##batch-folder=F:\LMP_Affy_Data\Results\RBS-Tetra3
##annotation-file=C:\Users\Public\Documents\AxiomAnalysisSuite\Library\Axiom_Arachis2_Annotation.r1.db\Axiom_Arachis2.r1.20170503.annot.db
##export-txt-file=F:\Extraction-RBS-TetraOnly\RBS_Genotyping_tetra.txt
##snp-count=47837
##samples-per-snp=13
probeset_id	a550846-4341834-102118-810_P18	a550846-4341834-102118-810_L12	a550846-4341834-102118-810_M09	a550846-4341834-102118-810_I22	a550846-4341834-102118-810_M07
	BatSten1	Runner 886	RBS_F2:3-7	RBS_F2:3-34_1	RBS_F2:3-34_2
AX-147265651	AB	NoCall	AB	AB	AB
AX-147265670	AA	AA	AA	AA	AA
AX-147265751	AB	BB	AB	AB	AB
AX-147267180	BB	AB	BB	AB	AB
AX-176791312	BB	AA	AB	NoCall	AB
AX-147265753	AB	BB	AB	AB	AB
AX-147265698	AA	AA	AA	AB	AB
AX-176791314	BB	AB	NoCall	BB	AB
AX-147265840	NoCall	AB	AB	BB	BB
AX-147265676	AB	BB	BB	AB	AB
AX-147265656	AA	BB	BB	AA	AB
AX-147265635	AB	AA	AA	NoCall	AB
AX-147265734	AB	AA	AB	AB	AB
AX-147265709	BB	AA	AA	BB	BB
AX-147265768	AB	BB	AB	AB	AB
AX-147265740	BB	BB	BB	BB	BB
AX-176791317	AB	AA	AA	AB	AB
AX-147265739	AA	BB	AB	AA	AA
AX-147265791	BB	BB	NoCall	NoCall	BB
AX-176791319	AB	BB	BB	BB	BB
AX-147252184	AA	AB	AA	AA	AA
AX-147225061	BB	AB	BB	BB	NoCall
AX-147235447	AA	BB	NoCall	AA	AB
AX-147230123	BB	AA	BB	AA	AA
AX-147226582	BB	AB	BB	NoCall	NoCall
AX-147264310	AA	AB	AB	AB	NoCall
AX-147260668	AA	AB	AB	AA	AA
AX-147255167	BB	AB	AB	BB	BB
AX-147255769	AA	AA	AA	AA	AA
AX-147216599	AA	BB	AA	BB	BB
AX-147247405	AB	BB	BB	BB	BB
AX-147236032	AA	AB	NoCall	AB	NoCall
AX-147260300	AA	AA	AA	AA	AA
AX-176791320	AA	BB	AB	BB	BB
AX-147229164	AA	AA	AA	AA	AA
AX-147229454	AA	BB	BB	AA	AB
AX-147207847	AA	BB	BB	AA	AA
AX-147242533	AA	BB	AB	AB	AB
AX-147261883	BB	AA	AA	BB	BB
AX-147212708	AB	AB	BB	AB	AB
AX-147256906	AA	AB	AA	AB	AB
AX-147214377	BB	AA	BB	AB	AB
AX-147246228	AB	AB	AB	BB	AB
AX-147254562	AA	AB	AB	AB	AB
AX-147264537	NoCall	AA	NoCall	AA	AB
AX-147212491	AA	BB	BB	AA	AA
AX-147257997	BB	AB	AB	BB	AB
AX-147228309	AB	AA	AA	AB	AB
AX-147261250	BB	AA	AB	BB	BB
AX-147218849	BB	AA	AA	AB	AB
AX-147226177	BB	BB	BB	BB	AB
AX-147233523	AA	BB	AB	AA	AA
AX-147233021	BB	AA	AB	BB	BB
AX-147214391	AA	AB	AA	AA	AA
AX-147216486	BB	AA	BB	AB	AB
AX-147253278	NoCall	AB	BB	BB	BB
AX-176791321	AA	AB	AA	AB	AB
AX-147247350	BB	AB	BB	AB	AB
AX-147227169	AA	AB	AB	AB	AB
AX-147221670	BB	BB	BB	BB	BB
AX-147214594	AB	BB	AA	AB	AA
AX-176791322	BB	AB	AB	AB	AB
AX-147223441	BB	AA	AB	AA	AA
AX-147234400	AA	AB	NoCall	AA	AA
AX-147242956	AA	AB	AA	AB	AA
AX-147250436	BB	AA	BB	AA	AB
AX-147253187	AA	AB	AA	AA	AB
AX-147243340	BB	AB	NoCall	AB	AB
AX-147245653	BB	AB	BB	AB	AB
AX-147242903	NoCall	AA	BB	AB	AB
AX-147233097	BB	AB	NoCall	BB	BB
AX-147226731	AA	AA	AA	AA	AA
AX-147238504	AB	AA	AA	AB	AA
AX-147215175	AA	AB	AA	AB	AB
AX-147227941	AA	NoCall	AA	AA	AA
AX-147249084	BB	NoCall	BB	BB	BB
AX-147213581	BB	AA	BB	AB	AB
AX-147260588	AB	AB	NoCall	AB	NoCall
AX-147262521	AA	AB	NoCall	AA	AA
AX-176791323	BB	BB	BB	BB	BB
AX-147231247	AA	BB	BB	AA	AB
AX-147235673	BB	AA	AA	AA	AA
AX-147243191	AB	AA	AA	AA	AA
AX-147263484	BB	AA	AB	BB	NoCall
AX-147258379	AB	AA	AA	BB	AA
AX-147252321	NoCall	NoCall	BB	AB	NoCall
AX-147232661	AA	BB	AB	AA	AA
AX-147225977	AB	AA	AB	NoCall	AA
AX-147228171	AA	BB	BB	AB	AB
AX-147218756	AA	BB	BB	AB	AB
AX-147257204	BB	AA	AA	AB	AA
AX-147241425	BB	AA	AA	AB	AB
AX-176791324	BB	BB	BB	BB	BB
AX-147235294	BB	AB	AB	AB	AB
AX-147237375	BB	AA	AA	AA	AB
AX-147221294	AB	AA	AA	AA	AA
AX-147250446	BB	NoCall	BB	AB	NoCall
AX-147234196	BB	AA	AB	BB	BB
AX-147246155	AB	AB	AB	AA	AB
AX-147251964	AB	AA	AB	AA	AA
AX-147223010	AA	BB	AA	BB	AB
AX-176791325	AA	AA	AA	AA	AB
AX-147214913	AB	AA	AB	AA	AA
AX-147221095	AA	BB	AB	BB	AB
AX-147246227	AA	AB	AA	AA	AB
AX-147226626	AA	AA	AA	AA	AA
AX-147215550	BB	BB	BB	BB	BB
AX-147235074	AB	AA	AA	AA	AA
AX-147259266	AB	BB	BB	AB	BB
AX-147220721	BB	BB	BB	BB	BB
AX-147211190	AA	BB	AB	AA	AA
AX-147253745	AA	AA	AA	AA	AA
AX-147216979	BB	NoCall	BB	BB	BB
AX-147254139	NoCall	AB	AA	AA	AA
AX-147211869	AA	AA	AA	AA	AA
AX-176791326	AB	AA	AA	NoCall	AB
AX-147245604	AA	AA	AA	AA	AA
AX-147239010	AA	BB	BB	AA	BB
AX-176791327	AA	BB	AA	BB	AB
AX-147254940	AA	BB	AB	AA	AA
AX-147248608	AA	AB	AB	AB	AB
AX-147254273	AB	BB	BB	BB	BB
AX-147241731	BB	AA	AA	AA	AA
AX-147256156	BB	AA	AA	BB	AB
AX-147210947	BB	AA	AB	BB	BB
AX-147251839	AA	AB	AA	AA	NoCall
AX-147233884	AA	BB	AB	AA	AA
AX-147225801	BB	AB	NoCall	NoCall	NoCall
AX-147252357	AA	BB	AB	AB	BB
AX-147246654	AA	BB	AB	BB	BB
AX-147231500	AB	BB	BB	AB	BB
AX-147224932	BB	BB	BB	BB	BB
AX-147239487	BB	AB	AB	BB	BB
AX-147230121	AB	AA	AA	AB	AA
AX-147242130	AA	BB	AA	AB	AB
AX-147244819	BB	NoCall	BB	AA	AA
AX-147227997	AA	AB	AB	AB	AB
AX-147252256	AA	NoCall	AB	NoCall	AB
AX-147217900	AB	AB	AB	AB	AA
AX-147245737	BB	AA	BB	BB	AA
AX-147260439	AA	AB	AB	AB	AB
AX-147214367	BB	AB	BB	BB	BB
AX-147239820	AB	AB	AA	BB	AB
AX-147223747	BB	AB	AB	AB	AB
AX-147237267	AB	AA	AA	AA	AB
AX-147227986	AB	AB	AB	AB	AB
AX-147257516	AA	AA	AA	AA	AA
AX-147245065	AA	BB	AA	AB	AA
AX-176791328	AB	AA	AB	AB	AA
AX-147234546	AB	AA	AB	AB	AB
AX-147215251	BB	AB	BB	BB	BB
AX-147253851	BB	AB	AB	AB	AA
AX-147230826	AB	AB	AB	AB	AB
AX-147207862	BB	AB	AB	BB	BB
AX-147241982	AA	BB	AA	AB	AB
AX-147242277	AA	BB	AA	AA	AA
AX-147230422	AB	BB	BB	AB	BB
AX-147221166	AB	AB	BB	AB	AB
AX-147212690	BB	BB	BB	BB	BB
AX-147246860	AA	AA	AA	AA	AA
AX-147246939	BB	AB	AA	AB	AB
AX-147250042	AA	BB	AB	NoCall	AB
AX-147255614	BB	AB	AB	AB	AB
AX-147246317	BB	AB	AB	AB	BB
AX-147238019	BB	NoCall	AB	AB	AB
AX-147239230	AA	BB	AB	AB	AB
AX-147252621	AA	BB	AB	AA	AB
AX-147254193	AA	AB	AA	NoCall	AB
AX-147246927	AB	AA	AA	AA	AA
AX-147248252	AB	AA	AA	AA	AA
AX-147223449	AA	AA	AA	AA	AA
AX-147216551	NoCall	BB	NoCall	AB	AB
AX-147212685	AB	AB	AB	AB	AA
AX-147254043	AB	BB	BB	BB	AB
AX-147260826	AB	BB	BB	BB	BB
AX-147264021	NoCall	AA	NoCall	AB	AB
AX-147216368	BB	BB	BB	BB	BB
AX-147219915	BB	AA	BB	AB	AB
AX-147217091	AB	AA	AA	AA	AA
AX-176791329	BB	AA	BB	AA	AA
AX-147240060	BB	NoCall	NoCall	AB	NoCall
AX-147240878	BB	BB	BB	BB	BB
AX-147229591	BB	BB	BB	BB	BB
AX-147236848	BB	AB	AB	BB	NoCall
AX-147221394	BB	BB	BB	BB	BB
AX-147218497	BB	BB	BB	BB	BB
AX-147218392	AA	NoCall	AA	AA	AA
AX-147226776	AB	AA	AB	AA	AA
AX-147219138	NoCall	BB	BB	AB	AB
AX-147262760	AA	AB	AB	AA	AB
AX-147208245	AA	BB	AB	AA	AA
AX-147240055	AA	AA	AA	AA	AA
AX-147227046	AA	BB	BB	AB	BB
AX-147247117	AA	AB	AB	AB	AB
AX-147249011	NoCall	AA	AB	NoCall	AA
AX-147244537	BB	AB	BB	AB	AB
AX-147246314	BB	AB	AB	AB	BB
AX-147238269	BB	BB	BB	BB	BB
AX-147243278	AB	AA	AA	AA	AA
AX-147239521	BB	AB	AB	BB	BB
AX-147257270	NoCall	AA	NoCall	NoCall	AB
AX-176791330	AA	AB	AB	AB	AA
AX-147225370	AA	AA	AA	AA	AA
AX-147225966	AA	NoCall	AB	AB	BB
AX-147212312	BB	BB	BB	BB	BB
AX-147216413	AA	AB	AA	NoCall	NoCall
AX-147261004	AA	AA	AA	AA	AA
AX-147253943	AA	AB	AA	AA	NoCall
AX-147211627	AA	BB	AB	AA	AA
AX-176791331	AB	BB	AB	AB	AB
AX-176791332	BB	AA	AA	AB	AB
AX-147214878	AA	AB	AB	AA	AA
AX-147260052	AA	AB	AB	AB	AB
AX-176791333	AA	AB	AA	AA	NoCall
AX-147235444	BB	BB	BB	BB	BB
AX-147234217	BB	AA	AB	BB	BB
AX-147263718	AB	AB	AB	AB	AB
AX-147259272	AB	NoCall	BB	BB	NoCall
AX-147252571	BB	AA	BB	AA	BB
AX-147249847	BB	AA	BB	AB	AB
AX-176791334	AB	AA	AA	AB	AA
AX-147212386	AA	AA	AA	AA	AA
AX-147235402	AA	NoCall	AB	AA	AB
AX-147226764	BB	AA	BB	AA	AB
AX-147247737	AB	AB	AA	AB	AB
AX-147260400	BB	NoCall	NoCall	AB	AA
AX-147212864	BB	AB	AB	BB	BB
AX-147240249	AA	BB	AB	AA	AA
AX-147248464	NoCall	NoCall	AA	AB	AB
AX-147246233	AA	AB	AA	AA	AB
AX-147233080	AB	BB	AB	AB	AB
AX-176791335	BB	AA	AB	BB	AB
AX-147221340	AB	BB	BB	AB	NoCall
AX-147263411	BB	AA	AA	BB	AB
AX-147217733	AA	AB	AA	AB	AB
AX-147254223	BB	BB	BB	BB	BB
AX-147216849	AA	AB	AA	AB	AA
AX-147229917	BB	AA	AA	AB	AA
AX-147254135	AA	AB	AA	AB	AB
AX-147227255	BB	AB	AB	BB	BB
AX-147260053	AA	BB	BB	BB	BB
AX-147211796	AA	BB	BB	AB	AB
AX-147248084	AA	AB	AB	AA	AA
AX-147229019	AA	BB	BB	AB	AB
AX-147229297	BB	AA	AB	BB	AB
AX-147254542	AA	AB	AB	AB	AB
AX-147221108	BB	AA	AA	BB	AB
AX-147253783	BB	AB	BB	BB	BB
AX-147225829	BB	AA	AB	AB	AB
AX-147242839	AB	BB	AA	AB	AA
AX-176791336	BB	AB	AB	BB	BB
AX-147215445	BB	AB	AB	BB	BB
AX-176791337	BB	NoCall	BB	BB	BB
AX-147216698	NoCall	NoCall	AB	AB	BB
AX-147225757	AA	AB	AA	AA	AA
AX-147244538	AB	AA	AA	AB	AA
AX-147225824	BB	AA	BB	BB	BB
AX-147265024	BB	AA	AA	BB	AB
AX-147229165	AA	AA	AA	AA	AA
AX-147212186	BB	AA	AA	BB	BB
AX-147212387	AA	AA	AA	AA	AA
AX-147232596	AA	BB	AB	AA	AA
AX-147215231	BB	AA	BB	AB	AB
AX-147243003	BB	AB	BB	NoCall	BB
AX-176791338	AA	AB	AA	AB	AB
AX-147218192	AA	AB	AA	AA	AB
AX-147242332	AA	BB	BB	AB	AB
AX-147212094	AA	BB	AA	AA	BB
AX-147254392	AA	AB	AB	AA	AA
AX-147231711	AA	AB	AB	NoCall	AA
AX-147227311	BB	AB	BB	BB	BB
AX-147257160	BB	BB	BB	BB	BB
AX-147253350	AA	AB	AA	AA	AA
AX-147221978	BB	AA	BB	AB	AB
AX-147250908	BB	BB	BB	BB	BB
AX-147237431	AA	AB	AB	AB	AB
AX-147231669	AA	BB	BB	AA	AB
AX-147255996	AA	BB	NoCall	NoCall	BB
AX-147216730	NoCall	BB	BB	BB	BB
AX-147213292	NoCall	AA	AB	AB	AA
AX-147254376	BB	AA	AA	AB	AA
AX-147225822	BB	BB	BB	BB	BB
AX-147214132	AA	BB	AA	AB	AB
AX-147265524	BB	AA	BB	BB	AB
AX-147213960	AB	BB	BB	BB	BB
AX-147229516	BB	BB	BB	BB	BB
AX-147217697	NoCall	NoCall	BB	AB	NoCall
AX-147222657	BB	AB	AB	AB	AB
AX-147243539	AB	AA	AB	AA	AA
AX-147260496	AA	AB	AA	AA	AA
AX-147235491	AA	NoCall	AB	AA	AB
AX-147234301	BB	AA	AA	AA	AA
AX-147249773	AB	AA	AB	AA	AA
AX-147225155	AA	AB	AB	AA	NoCall
AX-147233961	AA	BB	BB	BB	BB
AX-147242338	AA	AA	AA	AA	AA
AX-147239238	AA	BB	BB	AA	AA
AX-147239347	AA	AA	AA	AA	AA
AX-147261010	AA	BB	AB	AA	AA
AX-147210176	AB	AA	AA	AB	AB
AX-147209831	BB	AA	AB	BB	BB
AX-147242889	BB	AB	AB	AA	AA
AX-147256671	BB	AA	AB	AA	AA
AX-147233561	BB	AA	AB	BB	BB
AX-147215206	NoCall	AA	BB	AB	BB
AX-147228651	AB	BB	BB	BB	BB
AX-147216837	AA	AA	AA	AA	AA
AX-147226730	AB	AA	AB	AB	AA
AX-147257859	BB	AB	AB	BB	AB
AX-147264469	AA	BB	BB	AB	AB
AX-147211911	AA	AA	AA	AA	AA
AX-147256359	BB	AB	NoCall	NoCall	AB
AX-147245397	AB	AA	AB	AA	AA
AX-176791339	BB	NoCall	NoCall	AB	NoCall
AX-147254897	BB	AB	AB	AB	AB
AX-147254612	AA	AB	AB	AB	AB
AX-147248568	BB	AA	AA	AB	AB
AX-147227239	AA	AB	AB	AB	AB
AX-147223822	AA	AA	AA	AA	AA
AX-147245597	BB	BB	BB	BB	BB
AX-147248835	BB	AA	AB	AB	AB
AX-147229783	BB	AB	AA	AA	AA
AX-147246958	BB	BB	AB	BB	BB
AX-147231171	AA	AA	AA	AA	AA
AX-147238624	AA	AA	BB	AA	BB
AX-147211291	BB	AA	AB	BB	BB
AX-147216580	BB	AA	BB	AB	AB
AX-147217042	BB	BB	BB	BB	BB
AX-147244295	BB	AA	BB	AB	AB
AX-147237321	AB	AB	NoCall	AB	AB
AX-147251930	BB	AB	BB	AA	AB
AX-147262452	BB	AA	AA	AA	AA
AX-147231291	AB	BB	BB	AB	BB
AX-147240167	BB	BB	BB	BB	BB
AX-147221373	BB	AA	AA	AB	AB
AX-147233608	AB	AA	AA	AB	AB
AX-147220924	BB	BB	BB	BB	BB
AX-147215424	AB	BB	BB	BB	BB
AX-147259118	AA	AA	AA	AA	AA
AX-147209181	BB	AA	AB	BB	BB
AX-147265361	BB	AA	NoCall	AB	BB
AX-147208452	BB	AA	AB	BB	BB
AX-147226081	BB	AA	AB	AB	AA
AX-176791340	AB	AA	AB	AA	AA
AX-147237303	AA	BB	AB	AB	AB
AX-147221510	AA	BB	BB	BB	BB
AX-176791341	BB	BB	BB	BB	BB
AX-147252795	AA	AB	AA	AA	AB
AX-147219822	BB	BB	BB	BB	BB
AX-147222277	BB	AB	BB	AB	AB
AX-147247607	AB	AA	AB	AB	AB
AX-147251343	AA	AA	AA	AA	AA
AX-147245392	BB	BB	BB	BB	BB
AX-147250475	AA	AB	AA	AB	AB
AX-147214925	AA	AA	NoCall	AA	AA
AX-147238505	BB	BB	BB	BB	BB
AX-147262290	BB	AB	AB	AB	AB
AX-147229166	BB	AA	NoCall	BB	AB
AX-147264974	BB	NoCall	NoCall	NoCall	NoCall
AX-147252363	AA	AB	AA	AA	AA
AX-147261442	BB	BB	BB	BB	BB
AX-147214527	AA	NoCall	AA	AB	AB
AX-147217423	AA	AA	AA	AA	AA
AX-176791342	AB	BB	BB	AB	AB
AX-147254636	BB	BB	BB	BB	BB
AX-176791343	BB	BB	BB	NoCall	BB
AX-147215911	BB	AA	BB	AB	AB
AX-147222106	AA	BB	AA	AB	AB
AX-147217283	AA	AB	AA	AB	AB
AX-147222273	BB	AA	BB	BB	BB
AX-147239023	AA	AB	AB	AA	AA
AX-147211853	AA	AB	AB	AA	AA
AX-147239096	AA	BB	BB	AA	AA
AX-147212018	AA	AB	AA	AB	AB
AX-147245500	AA	AA	AA	AA	AA
AX-147248994	AA	BB	AA	AB	AB
AX-147248329	AB	AB	BB	AB	AB
AX-147219509	BB	BB	BB	BB	BB
AX-147252306	BB	BB	BB	BB	BB
AX-147265335	BB	BB	BB	BB	BB
AX-147212046	AB	AB	AB	AB	AB
AX-147254005	AA	NoCall	AA	AB	AA
AX-147229303	AA	AA	AA	AA	AA
AX-176791344	BB	AB	AB	AB	BB
AX-147249989	AB	BB	BB	BB	BB
AX-147235141	BB	AB	AB	BB	BB
AX-147240620	BB	AA	AB	AB	AA
AX-147252564	AA	BB	AB	AA	AA
AX-147234428	BB	AA	AB	BB	BB
AX-147246335	BB	BB	BB	BB	BB
AX-147240270	BB	AB	BB	BB	BB
AX-147232592	AA	BB	AB	AA	AA
AX-147226724	AA	AA	AA	AA	AA
AX-147234303	BB	AA	AB	BB	BB
AX-147242924	BB	AA	AB	AB	AA
AX-147234038	BB	BB	BB	BB	BB
AX-147247424	AA	AA	AB	AA	AA
AX-147256197	AB	AB	AA	AA	AA
AX-147245450	BB	AB	BB	AB	BB
AX-147256245	BB	AB	AB	AB	AB
AX-176791345	BB	AB	AB	BB	AB
AX-147242773	AB	AA	AB	AB	AB
AX-147259902	AA	BB	BB	BB	BB
AX-147229704	BB	BB	NoCall	BB	BB
AX-147262226	BB	AA	AA	AA	AA
AX-147222606	AA	BB	AB	BB	BB
AX-147219682	AB	AB	AB	AB	AB
AX-147245377	AA	AB	AA	AA	AB
AX-147220980	AB	AB	AA	AB	AB
AX-147236291	BB	AA	AA	AB	AB
AX-147221208	AA	AB	AB	AA	NoCall
AX-176791346	AA	NoCall	AA	NoCall	NoCall
AX-147225202	AA	AA	BB	NoCall	NoCall
AX-147208650	AB	BB	BB	AB	AB
AX-147264945	BB	BB	BB	BB	BB
AX-147254045	AB	AB	AA	AB	BB
AX-147227618	AA	AB	AB	BB	BB
AX-147254393	AB	AB	AB	AB	AB
AX-176791347	NoCall	AB	NoCall	BB	BB
AX-147209544	AA	BB	AB	AA	AA
AX-147228307	BB	AA	NoCall	AB	AB
AX-147218510	AA	BB	AA	AA	AB
AX-147234534	AA	BB	AB	AA	AA
AX-147252329	BB	BB	BB	BB	BB
AX-147210432	NoCall	BB	AB	AA	AA
AX-176791348	BB	AA	AA	AA	AA
AX-147237387	AA	AB	AB	AB	AA
AX-147238663	AB	AA	AA	AB	AA
AX-147246341	AA	NoCall	NoCall	AB	AB
AX-147223327	AA	AA	AA	AA	AA
AX-176791349	AB	AA	AA	AA	AA
AX-147255871	BB	AB	AB	AA	AB
AX-147238063	AB	AB	AB	AB	AB
AX-147213945	NoCall	BB	BB	BB	BB
AX-147232012	BB	AA	AA	BB	AB
AX-147237384	AB	AB	AB	AB	AB
AX-147236912	AA	NoCall	AA	AA	AA
AX-147255747	AB	AA	AA	NoCall	AB
AX-147264109	AB	AA	AA	AA	AA
AX-176791350	BB	AB	BB	BB	BB
AX-147240990	BB	AB	AB	BB	BB
AX-147236101	AA	AB	AA	AB	AA
AX-147257437	BB	AB	AB	NoCall	BB
AX-147251749	BB	AB	BB	AB	AB
AX-147232429	BB	AA	BB	AA	AA
AX-147223823	AB	BB	AB	BB	BB
AX-147246621	BB	AB	AB	BB	BB
AX-147225729	BB	AA	BB	BB	BB
AX-147209959	AA	BB	AB	AA	AA
AX-147220198	BB	AA	AB	AB	AB
AX-147222515	BB	AB	AB	AB	AB
AX-147234347	BB	AA	AB	BB	BB
AX-147208027	AA	BB	BB	AA	AA
AX-176791351	AB	AA	AA	AA	AA
AX-147220261	BB	AB	AB	BB	BB
AX-147229817	BB	AA	AA	AB	AA
AX-147255168	AA	AB	AB	AB	AB
AX-147223338	AA	AB	AB	AB	AB
AX-147251889	AB	AA	AB	AA	AA
AX-147265598	AB	BB	BB	BB	BB
AX-147226218	AA	NoCall	AA	AB	AA
AX-147245263	AA	AA	AA	AA	AA
AX-147246596	BB	AB	AB	BB	BB
AX-147226758	AA	BB	AB	BB	AA
AX-147236282	BB	BB	BB	BB	BB
AX-147228642	BB	BB	BB	BB	BB
AX-147223778	BB	AA	AA	AA	AA
AX-147244503	BB	BB	BB	BB	BB
AX-147253729	BB	BB	BB	BB	BB
AX-147221352	AA	AA	AA	AA	AA
AX-147242844	BB	AB	AB	AB	AB
AX-147222394	AA	AB	AB	AB	AB
AX-147243452	AA	AB	AA	AB	AB
AX-147257563	AA	AB	AB	AA	AA
AX-176791352	BB	BB	BB	BB	BB
AX-176791353	AA	BB	AB	AA	AA
AX-147236776	AA	AA	AA	AA	AA
AX-176791354	AA	AA	AA	AA	AA
AX-147257472	BB	BB	BB	BB	BB
AX-147207874	AA	AA	AA	AA	AA
AX-147251864	AA	AA	AA	BB	BB
AX-147220520	BB	BB	BB	BB	BB
AX-147257723	AA	AB	AB	AA	AB
AX-176791355	AB	BB	AB	AB	AB
AX-147224472	AB	NoCall	AB	AB	AB
AX-147220491	AA	AB	AA	AA	AA
AX-147259307	BB	AB	AB	BB	AB
AX-147219903	BB	BB	BB	BB	BB
AX-147249821	BB	BB	BB	BB	BB
AX-147209039	AA	AB	AB	AB	AB
AX-147249364	AA	AA	AA	AA	AA
AX-147213675	AB	AB	AB	AB	AB
AX-147256167	BB	AB	AB	BB	AB
AX-147264449	BB	BB	BB	BB	BB
AX-147233099	BB	AB	AB	AB	AB
AX-176791356	AA	BB	AB	AA	AA
AX-147219059	AA	AA	AA	AA	AA
AX-147241654	NoCall	AB	AB	AB	AB
AX-147235562	BB	AA	AB	AA	AA
AX-147256961	BB	BB	BB	BB	BB
AX-147213047	BB	AB	BB	BB	NoCall
AX-147230603	BB	AB	AB	BB	NoCall
AX-147246521	AA	AB	AB	AA	AA
AX-147245892	BB	NoCall	BB	BB	AA
AX-147233142	NoCall	AA	AB	BB	BB
AX-147236053	BB	AB	AB	AB	AB
AX-147207855	BB	BB	BB	BB	BB
AX-147219359	AA	AA	AA	AA	AA
AX-147257932	BB	BB	BB	BB	BB
AX-147229960	BB	AA	AB	AA	AA
AX-147234613	BB	AB	BB	BB	BB
AX-147250705	NoCall	AA	AB	AA	AA
AX-147226843	AA	AA	AA	AA	AA
AX-147218536	NoCall	AB	NoCall	BB	NoCall
AX-147255592	AB	AA	AA	AA	AA
AX-147244829	AA	BB	AB	AB	AB
AX-147256716	AA	AB	AA	AB	AB
AX-147254015	BB	AA	BB	AA	NoCall
AX-147253472	BB	AA	NoCall	NoCall	AA
AX-147248335	AB	AA	AB	AB	AB
AX-147214074	BB	AA	BB	BB	BB
AX-147254191	BB	BB	BB	BB	BB
AX-147258105	BB	AA	AA	AB	AB
AX-147260772	BB	BB	BB	BB	BB
AX-147248897	BB	AA	BB	AB	NoCall
AX-147245835	AA	AB	AA	BB	AB
AX-147215659	AB	AA	AB	AB	AB
AX-147253908	NoCall	NoCall	AA	NoCall	AB
AX-147225489	AB	AB	BB	BB	BB
AX-147263882	BB	BB	BB	BB	BB
AX-147256251	AA	AB	AB	AB	AB
AX-147255386	AB	BB	BB	BB	BB
AX-176791357	AA	NoCall	AA	AA	AA
AX-147212508	BB	AB	BB	BB	BB
AX-147227684	AA	AA	AA	AA	AA
AX-147245311	BB	AB	BB	BB	AB
AX-147236575	AB	AA	AA	AA	AA
AX-176791358	AA	AB	AB	AA	AB
AX-147224922	AA	NoCall	AA	BB	NoCall
AX-147234494	BB	AB	AB	AB	AB
AX-147223596	BB	BB	BB	BB	BB
AX-147240657	AB	BB	BB	AB	AB
AX-176791359	BB	BB	BB	BB	BB
AX-147241893	AB	AA	AA	AA	AA
AX-147257290	BB	BB	BB	BB	BB
AX-147240355	AA	BB	AB	AB	AB
AX-147219775	AA	NoCall	AA	AB	AB
AX-147218928	BB	AB	BB	AB	AB
AX-147237868	AA	AA	AA	AA	AA
AX-176791360	AA	AB	AB	AA	AA
AX-147220276	BB	AA	BB	BB	BB
AX-147231627	AB	BB	BB	AB	BB
AX-147211938	BB	AB	AB	BB	AB
AX-147235874	AA	AB	AB	NoCall	AA
AX-147247671	AA	AB	AB	AB	AB
AX-147259251	AA	AB	AB	AA	AB
AX-147250353	AA	AA	AB	AA	AB
AX-147244840	AB	AB	AA	AB	AB
AX-147208568	AA	BB	AB	AA	AA
AX-147226753	AA	BB	BB	BB	AB
AX-176791361	BB	AA	AA	AA	AA
AX-147249999	AA	NoCall	AB	BB	BB
AX-147213245	AB	BB	NoCall	AA	AB
AX-147254092	BB	AB	BB	AB	AB
AX-147256506	BB	BB	BB	BB	BB
AX-147215194	BB	AA	BB	AB	AB
AX-147235462	NoCall	BB	BB	BB	BB
AX-147242782	BB	BB	BB	BB	BB
AX-147250188	AA	AB	AB	AB	AB
AX-147216605	AB	AA	AB	AA	AA
AX-147212225	AA	AB	AB	AA	AA
AX-147250952	AA	AB	AA	AB	AB
AX-147235024	BB	AB	AB	BB	AB
AX-176791362	AA	AA	AA	AA	AA
AX-176791363	BB	AB	NoCall	AB	NoCall
AX-147246428	BB	BB	BB	BB	BB
AX-147261945	AA	AB	AB	AB	AB
AX-147261551	AB	AA	AB	NoCall	BB
AX-147242241	AA	AA	AA	AA	AA
AX-147209776	BB	NoCall	NoCall	BB	BB
AX-147221085	AB	AB	BB	AB	AB
AX-147239696	BB	AB	AB	BB	BB
AX-176791364	BB	BB	BB	BB	BB
AX-147255004	AA	BB	BB	BB	BB
AX-147220388	BB	AB	BB	AB	NoCall
AX-147219851	AB	BB	AB	BB	BB
AX-147218547	BB	BB	BB	BB	BB
AX-147251857	BB	AB	BB	AB	AB
AX-147259422	BB	AA	BB	BB	BB
AX-147234292	AA	AA	AA	AA	AA
AX-147245956	AA	AA	AA	AA	AA
AX-147227018	AA	AB	AB	AB	AB
AX-147221633	BB	AB	NoCall	AB	AB
AX-176791365	AA	AA	AA	AA	AA
AX-147236816	AA	BB	NoCall	AB	AA
AX-147247018	AA	AB	AA	NoCall	NoCall
AX-147210255	AA	AB	AA	AA	AA
AX-147218024	BB	BB	BB	BB	BB
AX-147252878	BB	BB	BB	BB	BB
AX-147225934	AA	BB	AA	NoCall	AB
AX-147226494	AB	AB	BB	AB	AA
AX-147254631	AB	AB	AB	AB	AB
AX-147232217	AA	AB	AB	AA	AA
AX-147227705	AA	BB	BB	AA	AA
AX-147226482	NoCall	BB	AA	AB	AB
AX-147217469	BB	AB	BB	AB	BB
AX-147251987	BB	NoCall	BB	BB	BB
AX-147253304	AA	AB	AA	AA	AB
AX-147242084	NoCall	BB	AA	AA	AA
AX-147252434	AA	AA	AA	AA	AA
AX-147232346	AA	BB	AB	AA	AA
AX-147253944	AB	AA	AB	NoCall	NoCall
AX-147262513	BB	AA	AB	AA	AA
AX-147231190	AB	AA	AA	AB	NoCall
AX-147221074	BB	NoCall	AB	BB	BB
AX-147250331	AB	BB	AB	BB	BB
AX-147222233	BB	AB	BB	AB	AB
AX-147219537	BB	NoCall	BB	BB	BB
AX-147262866	AB	AB	AB	BB	AB
AX-147214170	AA	AA	AA	AA	AA
AX-147211983	AB	AA	AB	AB	AB
AX-147230425	AA	AB	AA	AA	NoCall
AX-147212671	BB	BB	BB	BB	BB
AX-147211987	BB	AB	BB	BB	AB
AX-147244836	BB	AB	AB	BB	BB
AX-147220578	AA	AA	AA	AA	AA
AX-147210444	BB	AA	AB	BB	BB
AX-147262723	BB	AA	AB	BB	BB
AX-147212530	AA	AA	AA	AA	AA
AX-176791366	BB	NoCall	AA	AB	AA
AX-147243203	AA	AB	AB	AA	AA
AX-147227240	AB	AB	AB	AB	AB
AX-147257421	AB	BB	AB	AB	AB
AX-176791367	AA	AB	NoCall	AA	AB
AX-147241476	AA	AB	AA	AB	AB
AX-147250397	BB	AA	AB	AA	AA
AX-147254224	BB	AA	BB	AA	AB
AX-147250080	AA	AB	AB	AB	AB
AX-147262328	BB	AB	AB	AB	AB
AX-147222967	BB	BB	BB	BB	BB
AX-147217520	AA	AB	AA	AB	AA
AX-147243865	AA	AB	AB	AB	AB
AX-147222451	AB	AA	AB	AA	NoCall
AX-147210122	BB	AB	AB	BB	BB
AX-176791368	AA	BB	BB	AA	AA
AX-176791369	BB	AB	AB	BB	BB
AX-147228349	BB	BB	BB	BB	BB
AX-147223333	BB	BB	BB	BB	BB
AX-147214959	AA	AB	AA	NoCall	AA
AX-147217717	BB	AA	BB	AA	AA
AX-147216071	AA	AB	NoCall	AB	AB
AX-176791370	BB	AB	AB	BB	BB
AX-147262347	AA	AB	AA	AA	AA
AX-176791371	BB	BB	BB	BB	BB
AX-147243073	BB	AB	BB	AB	AB
AX-147235109	BB	NoCall	AA	BB	AB
AX-147256496	BB	BB	BB	BB	BB
AX-147240547	AA	BB	AB	AA	AB
AX-147246493	AA	AB	AB	AA	AA
AX-147259508	AB	AA	AA	AB	AA
AX-147243037	AB	BB	BB	BB	BB
AX-147224309	BB	AA	BB	BB	BB
AX-147263923	BB	AB	AB	BB	BB
AX-147258908	BB	AA	NoCall	BB	AB
AX-147230601	BB	AA	NoCall	AB	AB
AX-147246258	AA	AB	AA	AA	AB
AX-147265560	AB	AA	AB	AB	AB
AX-147243271	AA	AB	AB	AB	AB
AX-147228524	BB	AA	AB	AB	AB
AX-176791372	BB	AA	BB	AB	AB
AX-147226046	AB	BB	BB	BB	BB
AX-147254107	AA	AB	AA	BB	AB
AX-147261339	AA	BB	AB	AA	AA
AX-147253898	BB	AB	NoCall	NoCall	NoCall
AX-176791373	AB	AA	AA	AB	AB
AX-147264825	AA	AA	AA	AA	AA
AX-147229416	BB	BB	BB	BB	BB
AX-147255135	AA	AB	AB	AB	AB
AX-147220638	BB	AB	BB	BB	BB
AX-147227054	AA	BB	BB	BB	BB
AX-176791374	AA	AA	AA	AA	AA
AX-147217886	AA	AA	AA	AA	AA
AX-147226563	BB	AA	BB	AA	AB
AX-147247740	AA	AB	AA	AA	AA
AX-147234385	BB	AA	AB	BB	BB
AX-176791375	BB	AA	BB	AA	AA
AX-147255252	BB	AB	AB	AB	AB
AX-147239780	BB	BB	BB	BB	BB
AX-147264930	AA	AB	AB	AA	AA
AX-147218994	BB	AB	BB	BB	BB
AX-147219321	AB	AA	NoCall	NoCall	NoCall
AX-176791376	BB	AA	AA	AB	BB
AX-147230009	BB	AB	AB	AB	AB
AX-176791377	AB	BB	BB	BB	BB
AX-147240277	AA	AA	AA	AA	AA
AX-147253055	AB	AA	AB	AB	AB
AX-147234101	NoCall	AB	AA	BB	BB
AX-147210350	AA	AB	AA	AA	AA
AX-176791378	AA	AB	AB	NoCall	NoCall
AX-147220593	BB	AB	AB	BB	BB
AX-176791379	AA	AA	AA	AA	AA
AX-147235513	AA	BB	BB	AB	AB
AX-147224270	AA	BB	AA	AA	AB
AX-147221756	AA	AA	AA	AA	AA
AX-147210198	BB	AA	AB	BB	BB
AX-147242337	NoCall	BB	BB	BB	BB
AX-176791380	AB	AA	AA	AB	AB
AX-147229061	BB	AA	AA	AB	AB
AX-147224968	BB	AB	BB	AB	AB
AX-147248420	BB	NoCall	NoCall	AB	AB
AX-147220648	AA	AB	AA	AA	AA
AX-147249991	BB	AB	AB	AB	AB
AX-147254125	BB	AB	BB	NoCall	AB
AX-147215718	BB	AA	BB	NoCall	AB
AX-147231939	BB	AB	AB	AB	AB
AX-176791381	BB	BB	BB	BB	BB
AX-147248499	BB	AA	AA	AB	AB
AX-147250575	BB	AB	AB	AB	AB
AX-147257401	AA	AB	AA	AA	AA
AX-147263384	AA	AB	AB	AA	AB
AX-147239542	NoCall	NoCall	NoCall	AB	NoCall
AX-147246298	BB	AA	AB	AA	AB
AX-147259756	AA	AB	AB	AA	AA
AX-147210886	BB	AA	AA	BB	AA
AX-147223975	AB	AB	AA	AB	AB
AX-147264575	BB	NoCall	AB	NoCall	NoCall
AX-147221403	AA	AA	AA	AA	AA
AX-147234426	AB	AA	AA	AA	AA
AX-147215521	BB	NoCall	AB	AA	AA
AX-147252756	NoCall	AA	AA	AA	AA
AX-147263607	NoCall	AA	AA	NoCall	AA
AX-147232559	AA	AB	AB	AB	AB
AX-147208443	AA	BB	AB	AA	AA
AX-147243174	AA	AB	BB	AB	AB
AX-147262240	BB	BB	BB	BB	BB
AX-147259182	AB	BB	BB	AB	AB
AX-147230735	AB	AB	BB	AB	AB
AX-147224975	BB	AB	NoCall	AB	AB
AX-147214601	AA	AA	AA	AA	AA
AX-147234128	BB	AB	AB	BB	BB
AX-147218981	BB	AA	AA	AB	AB
AX-176791382	AA	AA	AA	AA	AA
AX-147245502	BB	BB	BB	BB	BB
AX-147261175	BB	AB	AB	BB	BB
AX-176791383	BB	BB	BB	BB	BB
AX-147213537	AB	AA	BB	BB	NoCall
AX-147212208	AB	AB	AA	BB	BB
AX-147226892	AA	BB	BB	NoCall	AB
AX-147215252	BB	BB	BB	BB	BB
AX-147221275	BB	AA	AB	AA	AB
AX-147234186	AA	BB	AB	AA	AA
AX-147220804	AA	AB	AA	AA	AA
AX-147253268	NoCall	BB	BB	BB	BB
AX-147250434	BB	BB	BB	BB	BB
AX-147228261	AB	AA	NoCall	AA	AA
AX-147218990	AB	BB	BB	AB	AB
AX-147216004	AA	AB	AA	AA	AA
AX-147246768	AA	AB	AB	AA	AA
AX-176791384	AB	AB	AB	BB	AB
AX-147217475	NoCall	AB	BB	AB	BB
AX-147240102	BB	BB	BB	BB	BB
AX-147228339	AA	AA	AA	AA	AA
AX-147234140	AA	AB	AB	AA	AA
AX-147226728	AA	BB	AA	BB	AB
AX-147256539	AA	BB	AB	BB	BB
AX-147242131	BB	AA	AA	AB	AB
AX-147214329	BB	AB	BB	AB	AB
AX-147262015	AB	BB	BB	BB	BB
AX-147240497	BB	AA	AA	AB	AB
AX-147221286	BB	AA	AA	AA	AA
AX-176791385	AA	AB	AB	AA	AA
AX-147209212	BB	AA	AB	BB	BB
AX-176791386	BB	BB	BB	BB	BB
AX-147244332	AA	AB	AA	BB	BB
AX-147262036	AA	AB	AB	AB	AB
AX-147229729	BB	AA	AA	AA	AA
AX-147222962	BB	AA	AA	AA	AA
AX-147208105	AA	BB	BB	AA	AA
AX-147239477	AA	AA	AA	AA	AA
AX-147224219	BB	AB	AB	BB	AB
AX-147245921	AA	AA	AA	AA	AA
AX-147235525	BB	NoCall	NoCall	AA	AA
AX-147253998	AB	AB	AA	AB	BB
AX-147246888	NoCall	AA	BB	AA	AA
AX-147235809	BB	BB	BB	AB	BB
AX-147239286	AB	BB	BB	AB	AB
AX-147214308	AA	AB	AB	AB	AA
AX-147222470	BB	AB	BB	BB	BB
AX-147240093	BB	AA	AB	BB	BB
AX-147238841	AA	AB	AA	AA	AB
AX-147240887	AA	AA	AA	AA	AA
AX-147238415	AA	BB	BB	AA	NoCall
AX-147246438	AB	AB	BB	AB	AB
AX-147260786	AB	AB	NoCall	AB	AB
AX-147262276	BB	BB	BB	BB	BB
AX-147229745	AA	BB	BB	BB	BB
AX-147214597	AA	AA	AA	AA	AA
AX-176791387	AB	AB	BB	BB	BB
AX-147222444	AB	NoCall	AA	NoCall	NoCall
AX-147229513	BB	BB	BB	BB	BB
AX-147228882	BB	AA	AA	AA	AB
AX-147257943	AA	AB	AB	AA	AA
AX-147238825	AA	AB	AB	AA	AB
AX-147231272	AA	BB	BB	AA	AB
AX-147261718	AA	AB	AB	AA	AA
AX-147256703	AA	AB	AA	AB	AB
AX-147217403	BB	NoCall	BB	AA	BB
AX-147221183	AA	BB	BB	AA	AB
AX-147218059	BB	AA	BB	BB	AA
AX-147216161	AA	BB	AA	AB	AB
AX-147223280	BB	AB	AB	AB	AB
AX-147231563	BB	AA	AA	BB	AB
AX-176791388	AA	BB	AA	AB	AB
AX-147237486	BB	NoCall	AA	AA	AB
AX-147214086	BB	AA	BB	AB	AB
AX-147243242	AA	AB	BB	AB	AB
AX-147258835	BB	AB	AB	BB	AB
AX-147265012	BB	AB	AB	BB	AB
AX-147259528	AA	AB	AB	AA	AB
AX-147230528	AA	AB	AB	AA	AA
AX-147237029	AA	BB	NoCall	NoCall	AA
AX-147231090	AB	AB	AB	AB	AB
AX-147256804	BB	BB	BB	BB	BB
AX-147215382	AA	AB	AA	AB	AB
AX-147224255	AA	BB	AA	NoCall	NoCall
AX-147252803	AA	BB	AB	NoCall	AA
AX-147235853	AA	BB	BB	AB	AB
AX-147216694	BB	AA	BB	NoCall	AA
AX-147212670	AA	AA	AA	AA	AA
AX-147224003	AA	AA	AA	AB	AB
AX-147262944	AA	AA	AA	AA	AA
AX-176791389	AA	AA	AA	AA	AA
AX-147253469	AB	AA	NoCall	AB	AB
AX-147232212	AA	AB	AB	AA	AA
AX-147255759	BB	AB	AA	AA	AA
AX-147234393	AB	BB	BB	AB	AB
AX-147260916	AA	AA	AA	AA	AA
AX-147264044	AA	NoCall	NoCall	NoCall	AB
AX-147218118	AB	AA	AB	AB	AA
AX-147218110	AA	AB	AA	AA	AB
AX-147208984	BB	AA	AB	AB	AB
AX-147228754	AB	AB	AB	AB	AB
AX-147211957	NoCall	NoCall	NoCall	AB	NoCall
AX-147227380	BB	AA	AA	AA	AA
AX-147250748	BB	AA	BB	AA	AB
AX-147214466	BB	BB	BB	BB	BB
AX-147248542	BB	AB	BB	AB	AB
AX-147229332	AA	AA	AA	AA	AA
AX-147243416	AA	AB	AB	AB	AB
AX-147264364	AA	AA	AB	AA	AA
AX-176791390	AB	AA	AA	AA	AA
AX-147242250	BB	BB	BB	BB	BB
AX-147210747	AA	AB	AA	AA	AA
AX-147227375	AB	NoCall	AA	NoCall	NoCall
AX-147259430	BB	AA	AA	AB	AB
AX-147234541	AA	AB	AB	BB	BB
AX-147226542	AA	AB	AA	AA	AA
AX-147252624	AA	AB	AA	AA	AA
AX-147262064	AA	BB	AB	AA	AA
AX-176791391	BB	BB	BB	BB	BB
AX-147221052	AA	BB	AB	AB	AB
AX-147229539	BB	BB	BB	BB	BB
AX-147250684	BB	AB	AB	AB	AB
AX-147262874	AB	AB	AB	AB	AB
AX-147241944	BB	AB	BB	AB	AB
AX-147244712	BB	AB	BB	AB	BB
AX-147249695	AB	AB	AB	AB	AB
AX-147262420	BB	BB	BB	BB	BB
AX-147242851	BB	AB	AB	AB	AB
AX-147212728	BB	NoCall	BB	BB	NoCall
AX-147224057	AA	AB	BB	AA	BB
AX-147237555	BB	AA	AA	AA	AB
AX-147254869	AB	AA	AA	AA	AA
AX-176791392	AA	AA	AA	AA	AA
AX-147237975	BB	AA	AA	AA	AA
AX-147240784	BB	AA	AA	AB	AB
AX-147247793	AA	AB	AB	NoCall	NoCall
AX-147225104	AB	BB	AB	NoCall	BB
AX-147232341	AA	AA	AA	AA	AA
AX-147255908	BB	AA	AA	BB	AB
AX-147215359	BB	BB	BB	BB	BB
AX-147239375	AB	BB	BB	AB	AB
AX-147262445	AA	AB	AB	AA	AA
AX-147230493	AA	BB	BB	AB	AB
AX-147232763	BB	BB	BB	AB	AB
AX-147223533	AB	AA	AB	AA	AB
AX-147245332	AB	AB	BB	AB	AB
AX-147220134	AB	AB	AB	AB	AB
AX-147241724	NoCall	AA	BB	AB	AB
AX-147260631	AA	AB	AB	NoCall	AB
AX-147251034	BB	AB	NoCall	AB	AB
AX-176791393	AA	BB	AB	AB	AB
AX-147256953	BB	BB	BB	BB	BB
AX-147260121	BB	AB	AB	AA	AA
AX-147243670	AB	BB	AB	BB	BB
AX-147207845	AA	AA	AA	AA	AA
AX-176791394	BB	BB	BB	BB	BB
AX-176791395	BB	AA	AA	AB	AB
AX-147219474	AA	AA	AA	AA	AA
AX-147213312	AA	AA	AA	AA	AA
AX-147258883	BB	BB	BB	BB	BB
AX-147256080	AA	AA	AA	AA	AA
AX-147226037	AA	BB	AA	NoCall	AB
AX-147217239	BB	NoCall	NoCall	BB	BB
AX-147211846	AB	AB	AA	NoCall	NoCall
AX-147249195	AA	AA	AA	AA	AA
AX-147235354	AA	AB	AB	AA	AB
AX-147209734	AA	BB	AB	AA	AA
AX-147227944	AA	AA	AA	AA	AA
AX-147219643	BB	AB	BB	AB	AB
AX-147256413	AA	AA	AA	AA	AA
AX-147221639	BB	AA	AA	NoCall	AA
AX-147243031	AA	AB	AB	AB	AB
AX-147215524	AA	BB	AB	AB	AB
AX-147265134	BB	BB	AB	AB	AB
AX-147226048	BB	BB	BB	BB	BB
AX-147228342	AA	AB	AB	AA	AB
AX-176791396	AA	BB	AB	BB	BB
AX-147231626	BB	AA	AA	BB	AB
AX-147247742	AB	AA	AA	AA	AA
AX-147239343	BB	AA	AA	BB	BB
AX-147209811	BB	AB	AB	AB	BB
AX-147235051	AA	BB	NoCall	AA	AB
AX-147207641	BB	AB	AB	BB	AB
AX-147252527	AB	BB	AA	NoCall	NoCall
AX-147209923	BB	AB	AB	BB	BB
AX-147234287	AA	AB	AB	AA	AA
AX-147258671	NoCall	AA	AA	BB	AB
AX-147219175	AA	BB	AA	BB	BB
AX-147222175	AB	BB	AB	BB	BB
AX-147223780	BB	AB	BB	AB	NoCall
AX-147253136	BB	AB	BB	BB	NoCall
AX-147225930	BB	AB	BB	BB	BB
AX-147252963	AB	AB	AB	AB	AB
AX-147220849	AA	AB	AB	AA	AA
AX-147218328	BB	BB	BB	AB	BB
AX-147230051	BB	AA	AB	AA	AA
AX-147218394	BB	AB	BB	BB	BB
AX-147222497	AB	AA	AB	AB	AB
AX-147209007	AB	AA	AA	AB	AB
AX-147257948	AA	AB	AB	AA	AB
AX-147216140	BB	AA	AB	AA	AA
AX-147246831	AB	BB	BB	BB	BB
AX-147227424	BB	BB	BB	BB	BB
AX-147214919	BB	BB	BB	BB	BB
AX-147229346	AB	BB	BB	NoCall	AB
AX-147227930	AA	BB	BB	AB	AB
AX-176791397	BB	AA	AA	AA	AA
AX-147240348	BB	AB	AB	BB	BB
AX-147235060	BB	AB	AB	AB	AA
AX-147251419	AA	BB	AB	AB	AB
AX-147253280	BB	BB	BB	BB	BB
AX-147221330	BB	BB	BB	BB	BB
AX-147255234	AA	AB	AB	AB	AB
AX-147241152	AA	AB	AB	AA	AA
AX-147252835	AB	BB	AB	AB	AB
AX-147262904	AA	AB	AB	AA	AB
AX-147245844	BB	AA	BB	AA	AB
AX-147256777	AA	BB	AA	BB	BB
AX-147214650	AA	AA	AA	AA	AA
AX-147253718	AB	BB	BB	BB	AB
AX-147220886	AA	AA	AA	AA	AA
AX-176791398	BB	AA	BB	AA	AB
AX-147259401	BB	BB	BB	BB	BB
AX-147210899	AA	AB	AB	AA	AA
AX-147212078	AB	BB	BB	AB	BB
AX-147263596	AB	BB	BB	AB	BB
AX-147231177	AA	BB	BB	AA	AB
AX-147232400	BB	NoCall	AA	AA	AA
AX-147236939	BB	NoCall	AB	AB	BB
AX-147228367	BB	BB	BB	BB	BB
AX-147245103	BB	BB	BB	BB	BB
AX-176791399	BB	BB	NoCall	AA	NoCall
AX-147236128	BB	AB	BB	AB	NoCall
AX-147238549	AA	NoCall	NoCall	AA	NoCall
AX-147242558	AB	AA	AA	AB	AB
AX-147215644	AA	AA	AA	AA	AA
AX-147236746	BB	AA	AA	AA	AA
AX-147237440	BB	AA	AB	BB	BB
AX-147236670	BB	NoCall	NoCall	AB	AB
AX-147220500	BB	AA	AB	AB	AB
AX-147208056	AA	AB	AB	AB	AB
AX-147248467	AB	AB	BB	AB	AB
AX-147254568	BB	NoCall	BB	BB	BB
AX-147215423	AB	BB	AB	AB	AB
AX-147261313	AA	BB	BB	BB	BB
AX-147256579	AA	AB	AB	AB	AB
AX-147212511	AA	BB	BB	AA	AB
AX-147221337	BB	BB	BB	BB	BB
AX-147226888	BB	AA	AA	AA	NoCall
AX-176791400	AB	AB	AB	AB	NoCall
AX-147216512	AA	BB	AA	AB	AB
AX-147229449	AA	AA	AA	AA	AA
AX-147244354	AA	BB	AA	BB	BB
AX-147235161	AB	AA	AB	AB	AA
AX-147260966	BB	AB	BB	BB	BB
AX-147226312	BB	BB	BB	NoCall	BB
AX-147258053	BB	AA	AB	BB	AB
AX-147231945	BB	AA	AA	BB	AA
AX-147220281	NoCall	AB	BB	AB	NoCall
AX-147217543	AA	BB	AA	AB	AA
AX-147221201	BB	AB	AB	BB	AB
AX-147243811	AA	AA	AA	AA	AA
AX-147211289	NoCall	AA	AA	NoCall	NoCall
AX-147220994	AA	BB	BB	AB	AB
AX-176791401	BB	AA	AA	AA	AA
AX-147253628	BB	AA	BB	AB	BB
AX-147251762	AB	BB	AB	BB	BB
AX-147234110	BB	BB	BB	BB	BB
AX-147228337	BB	AB	NoCall	BB	BB
AX-147210652	AB	AA	AA	AB	AB
AX-147262553	BB	NoCall	NoCall	AB	AB
AX-147261519	AA	BB	AB	AA	AA
AX-147219271	AA	AB	AB	AB	AA
AX-147225266	AA	AB	AA	AA	AA
AX-147254511	BB	AA	AA	AA	AA
AX-147234119	BB	AA	AB	BB	BB
AX-147219283	BB	AB	NoCall	AB	AB
AX-147240521	BB	AA	AB	BB	BB
AX-147227206	AA	AA	AA	AA	AA
AX-147261962	AB	BB	BB	AB	AB
AX-147247140	AA	AB	AB	AB	AB
AX-147248328	BB	NoCall	BB	AB	AB
AX-147237610	AB	AA	AA	AA	AA
AX-147209170	AA	AB	AB	AA	AA
AX-176791402	AA	AA	AA	AA	AA
AX-147224846	BB	AB	BB	AA	AB
AX-147223896	AA	AB	AB	AB	AB
AX-147251780	AA	AA	AA	AA	AA
AX-147213995	AA	AB	AB	AB	AB
AX-147254523	BB	AA	AA	AA	AA
AX-147232921	BB	AA	AB	BB	BB
AX-147265285	BB	AB	NoCall	AB	BB
AX-147239558	NoCall	NoCall	AB	BB	BB
AX-147216380	AB	BB	AB	NoCall	NoCall
AX-147250057	BB	AA	AB	AA	AA
AX-147251301	BB	AB	BB	AB	AB
AX-147259121	AA	AB	AB	AA	AB
AX-147256010	AB	BB	BB	BB	BB
AX-147252896	AA	AB	AA	AA	AA
AX-147208419	AB	BB	BB	AB	AB
AX-147231969	AA	AB	AB	AA	AB
AX-147252198	AB	BB	AB	BB	BB
AX-147213310	BB	NoCall	AB	AB	AB
AX-147258494	AB	AA	AA	AB	AB
AX-176791403	BB	AB	AB	BB	BB
AX-147212801	AA	BB	AB	AA	AA
AX-147245966	AA	AA	AA	AA	AA
AX-147235204	BB	AA	AA	AB	AB
AX-147234324	AA	BB	BB	NoCall	BB
AX-147221778	BB	BB	BB	BB	BB
AX-147265590	AA	AB	AA	AB	BB
AX-147217827	BB	AA	BB	BB	NoCall
AX-147253456	NoCall	BB	AB	AB	AB
AX-147257511	BB	NoCall	AB	BB	AB
AX-147249597	AB	BB	BB	BB	BB
AX-147251085	BB	AB	BB	AA	AB
AX-147209077	AB	BB	AB	AB	AB
AX-176791404	AB	AA	AA	AB	AA
AX-147246725	BB	NoCall	AB	NoCall	NoCall
AX-147228729	AA	AB	AB	AB	AB
AX-176791405	AB	AB	AB	AB	AB
AX-147231689	BB	AB	AB	BB	AB
AX-147258807	AB	AB	AB	AB	AB
AX-147226904	BB	AB	AB	AB	AB
AX-147264967	AA	AB	AB	AA	AA
AX-147246991	BB	AA	BB	AB	AB
AX-147229827	AA	AA	AA	AA	AA
AX-147232080	BB	AA	AA	AB	AB
AX-147215990	AB	BB	AB	BB	BB
AX-147226168	BB	AB	BB	AB	BB
AX-147226461	BB	AB	BB	BB	AB
AX-147252289	AA	AA	AA	AA	AA
AX-147255844	AA	AA	AA	AA	AA
AX-147210868	AA	BB	AB	AA	AA
AX-147260211	AA	AA	AA	AA	AA
AX-147232431	BB	AA	AB	AB	AB
AX-147227226	AA	AB	AB	AB	AB
AX-147216854	AA	AA	NoCall	AA	AA
AX-147223914	BB	AB	AB	AB	AB
AX-147215190	AA	BB	AB	AB	AB
AX-176791406	AA	AB	AB	NoCall	BB
AX-147260307	BB	BB	BB	BB	BB
AX-176791407	BB	BB	BB	BB	BB
AX-147226939	AA	AB	NoCall	NoCall	AB
AX-147216862	AA	BB	AB	AB	AB
AX-147239817	BB	AA	AA	BB	BB
AX-147265162	BB	AB	AB	BB	AB
AX-147224063	AA	AB	AA	AA	AA
AX-176791408	BB	BB	BB	BB	BB
AX-147219205	BB	BB	NoCall	BB	BB
AX-176791409	BB	AA	BB	AB	AB
AX-147223283	AB	AB	AB	AB	AB
AX-147246609	BB	AB	NoCall	NoCall	NoCall
AX-147230834	AB	BB	BB	BB	BB
AX-147240139	BB	AA	BB	AB	AB
AX-147219533	BB	AA	BB	AA	AA
AX-147256629	BB	AA	AB	AA	AA
AX-147242994	AA	AA	AA	AA	AA
AX-147261245	BB	AA	AB	BB	BB
AX-147237943	AB	AA	AA	AA	AA
AX-147235399	AB	BB	BB	BB	BB
AX-147213619	BB	AA	AA	AB	AB
AX-147234109	AA	AB	AA	AB	AB
AX-147242580	BB	BB	BB	BB	BB
AX-147212230	AA	BB	BB	AA	AA
AX-147233034	BB	AA	NoCall	AB	AB
AX-147227207	AA	AB	AB	AB	AB
AX-147233664	AA	AA	AA	AA	AA
AX-147252629	AB	AB	BB	NoCall	NoCall
AX-147224260	BB	AB	BB	BB	BB
AX-147216169	AB	AB	AB	AB	AB
AX-147222552	AA	AA	AB	AA	AA
AX-147260948	AA	AB	AB	AB	AB
AX-147232078	AB	BB	BB	BB	BB
AX-147225087	AA	AA	AA	AA	AA
AX-147217373	BB	AB	BB	AB	BB
AX-147231178	BB	BB	BB	BB	BB
AX-147257178	AB	AA	AB	AB	AB
AX-147243021	AA	AA	AA	AA	AA
AX-147239229	AA	BB	BB	AA	AA
AX-147213317	AB	BB	AA	AA	AB
AX-147218984	AA	AA	AA	AA	AA
AX-147253823	BB	AA	BB	AB	BB
AX-147248642	BB	AB	AB	BB	AB
AX-147249148	BB	AB	BB	AB	AB
AX-147261829	AB	AB	AB	AB	AB
AX-147225662	AA	AB	AA	AA	AB
AX-147252269	AA	NoCall	AA	AB	AB
AX-147216048	AB	BB	AB	AB	AB
AX-147226602	AA	AB	AA	NoCall	AA
AX-147251436	AB	AB	BB	AB	BB
AX-147219587	AA	NoCall	AA	AA	AA
AX-147257389	BB	AA	AA	AB	AB
AX-147219661	BB	AA	AA	AB	AB
AX-147230382	BB	NoCall	BB	BB	NoCall
AX-176791410	BB	AB	AB	AB	AB
AX-147224637	BB	AA	BB	AB	AB
AX-147239987	AA	AA	AA	AA	AB
AX-147238994	BB	AA	AB	AB	AB
AX-147227454	BB	AA	AA	BB	BB
AX-147208100	BB	AA	AA	BB	BB
AX-147256108	AB	AA	AA	AA	AA
AX-147234968	NoCall	BB	BB	BB	BB
AX-147264699	BB	AB	AB	AB	BB
AX-147226792	AB	BB	AB	BB	BB
AX-147257433	BB	BB	BB	BB	BB
AX-147226718	AA	BB	AA	BB	AB
AX-147241834	AB	BB	BB	BB	BB
AX-147229378	BB	BB	BB	BB	BB
AX-147253917	AA	NoCall	AA	AA	AA
AX-147242163	BB	AA	BB	AB	AB
AX-147235115	BB	AA	AA	BB	AB
AX-147233054	BB	AA	AB	BB	BB
AX-147220544	BB	AA	AA	AB	AB
AX-147247359	BB	AB	BB	AB	AB
AX-147240437	AA	AA	AA	AA	AA
AX-147237703	AB	AA	AA	AA	AA
AX-147239117	AA	BB	AB	AB	AB
AX-147254526	AB	AA	AA	AA	AA
AX-147219497	AB	AA	AA	AA	AA
AX-147215235	AB	AB	AB	AB	AB
AX-147213473	AA	AB	AA	AA	AA
AX-147223702	AB	AB	AB	AB	AB
AX-147222818	AA	AB	AB	NoCall	BB
AX-147215455	AB	AA	AB	AB	AB
AX-147233960	BB	BB	BB	BB	BB
AX-147240532	AA	BB	AB	AA	AB
AX-147218365	AB	AA	AB	BB	AB
AX-147241114	BB	AA	AA	AA	AA
AX-147244435	AA	AB	AA	AA	AA
AX-176791411	AA	AB	BB	NoCall	BB
AX-147223571	BB	AA	BB	AA	AB
AX-147245464	BB	AB	BB	NoCall	AB
AX-147241086	AA	AA	AA	AA	AA
AX-147233486	AA	AB	AB	BB	NoCall
AX-147253895	AA	AA	AA	AA	AB
AX-147232663	BB	AA	AB	BB	BB
AX-176791412	BB	AB	AA	AA	AA
AX-147239583	BB	NoCall	AB	BB	BB
AX-147259889	AA	AA	AA	AA	AA
AX-147242505	AB	BB	BB	BB	BB
AX-147215579	AA	AB	AA	AA	AA
AX-147252905	AA	AA	AA	AA	AA
AX-147225368	AB	BB	AB	AB	BB
AX-147239356	AA	BB	BB	AA	AA
AX-147239322	AA	BB	BB	AA	AA
AX-147233347	AB	AA	AA	AA	AA
AX-147242749	AA	AA	AA	AA	AA
AX-147211120	AB	AB	AB	AB	AB
AX-147227249	AA	BB	BB	AA	AA
AX-147215963	BB	NoCall	AB	AB	AB
AX-147227230	BB	AB	AB	BB	AB
AX-147220195	AB	AB	AB	AB	AB
AX-147237410	BB	NoCall	AB	BB	BB
AX-147253856	NoCall	BB	AB	NoCall	AB
AX-147263363	AA	NoCall	AA	AB	AB
AX-147252132	AA	BB	AA	AB	NoCall
AX-147235564	BB	BB	BB	BB	BB
AX-147256495	BB	AB	AB	NoCall	AB
AX-147254368	AA	AA	AA	AA	AA
AX-147264279	AA	AB	AA	AB	AB
AX-176791413	AA	AA	AA	AA	AA
AX-147233119	BB	AB	AB	BB	BB
AX-176791414	AA	AB	AA	AB	AB
AX-147253002	AA	BB	AA	AB	AA
AX-147214707	BB	NoCall	BB	NoCall	AB
AX-176791415	AA	AA	AA	AA	AA
AX-147237529	BB	BB	BB	BB	BB
AX-147256263	AA	AB	AB	AB	AB
AX-176791416	BB	AA	NoCall	AB	AB
AX-147236043	BB	AB	AB	BB	BB
AX-176791417	AA	AA	AA	AA	AA
AX-147213651	AB	BB	AA	AB	AB
AX-147222561	AA	AA	AA	AA	AA
AX-147260007	BB	AB	AB	AB	AB
AX-147218728	AB	BB	BB	BB	AA
AX-147228023	BB	AA	AA	AB	AB
AX-147245064	AA	AB	AA	AA	AA
AX-147232088	AB	AB	AB	AB	AB
AX-147226735	AA	AA	AA	AA	AA
AX-147214676	BB	BB	BB	BB	BB
AX-147224987	AA	NoCall	AA	AB	AB
AX-147253106	BB	AB	BB	BB	BB
AX-147230006	AA	AA	AA	AA	AA
AX-147226647	BB	AA	BB	AB	BB
AX-147246707	AA	AB	AB	AB	NoCall
AX-147237559	BB	BB	NoCall	BB	BB
AX-147213079	BB	BB	BB	BB	BB
AX-147234931	AA	AB	AB	AA	AB
AX-147229617	BB	BB	BB	BB	BB
AX-147221899	BB	AB	BB	NoCall	BB
AX-147234366	BB	AA	AB	BB	BB
AX-176791418	BB	AB	AB	BB	BB
AX-147211718	AA	BB	AB	AA	AA
AX-147221013	AA	AB	AA	AB	NoCall
AX-147228138	AB	AA	AA	AA	AA
AX-147214364	AB	BB	BB	BB	BB
AX-147207718	BB	BB	BB	BB	BB
AX-147217032	AA	AA	AA	AA	AA
AX-147261296	BB	AA	AB	BB	BB
AX-176791419	BB	AA	BB	AB	AB
AX-147245623	BB	AB	BB	BB	AB
AX-176791420	BB	BB	BB	BB	BB
AX-147222537	NoCall	BB	BB	BB	BB
AX-147208004	BB	AA	AA	BB	BB
AX-147212997	AA	AB	AA	AA	AB
AX-147208217	AB	BB	BB	AB	AB
AX-147232104	AA	BB	BB	AA	AA
AX-176791421	AA	BB	AB	AA	AA
AX-147226965	BB	AB	NoCall	AB	AB
AX-147213846	AA	AB	BB	BB	BB
AX-147221308	AA	BB	BB	AA	AB
AX-147251539	BB	AA	BB	AB	AB
AX-176791422	AB	BB	BB	BB	BB
AX-147248490	BB	AB	AB	BB	NoCall
AX-147217602	BB	AA	BB	AB	AB
AX-147225925	NoCall	AA	AA	AA	AA
AX-147208618	BB	AB	BB	BB	BB
AX-147211669	BB	BB	BB	BB	BB
AX-147262358	AB	AA	AA	AA	AA
AX-176791423	AB	NoCall	AA	NoCall	NoCall
AX-147246873	AA	AB	AB	AA	AA
AX-147218287	AA	BB	AA	AA	BB
AX-147246269	AB	AB	AB	BB	AA
AX-147219275	AB	AB	AB	AB	AB
AX-147240023	AA	NoCall	NoCall	AA	AA
AX-176791424	AA	AB	AA	AA	AA
AX-147229299	BB	AB	AB	BB	NoCall
AX-147226982	AA	AB	AB	NoCall	AA
AX-147233953	NoCall	BB	BB	NoCall	AB
AX-147215452	BB	AA	AB	AB	AB
AX-147224022	BB	NoCall	AA	BB	BB
AX-147244223	AA	AA	AA	AA	AA
AX-147252056	BB	BB	BB	BB	BB
AX-176791425	NoCall	BB	BB	AB	AB
AX-147214411	BB	AB	AB	NoCall	NoCall
AX-147226326	AA	AB	AA	AA	AB
AX-147233425	AB	BB	AB	AB	AB
AX-176791426	AA	BB	BB	AB	AB
AX-147256537	AB	AA	AA	AB	AA
AX-147223490	BB	AA	AB	AA	AA
AX-147212600	BB	AB	AB	BB	BB
AX-147255421	AA	AA	AA	AA	AA
AX-147221664	AB	BB	AB	BB	BB
AX-147236047	AA	AB	NoCall	AA	AA
AX-147252901	BB	AB	BB	BB	BB
AX-147213174	AA	AA	AA	AB	AB
AX-176791427	BB	AA	AA	BB	NoCall
AX-147230251	AA	AB	AA	AB	AB
AX-147246204	AA	BB	AA	AA	AA
AX-147243906	BB	BB	BB	BB	BB
AX-147221372	AB	BB	AB	BB	AB
AX-147234821	AB	BB	BB	BB	BB
AX-176791428	NoCall	NoCall	BB	BB	NoCall
AX-176791429	BB	AB	AB	BB	BB
AX-147218109	AB	AB	AB	NoCall	NoCall
AX-147222698	BB	BB	BB	BB	BB
AX-147224610	AA	AA	AA	AA	AA
AX-147238327	AB	BB	BB	AB	BB
AX-147225083	BB	AB	AB	AB	AB
AX-147223994	AB	AA	AA	BB	BB
AX-147224142	AA	BB	AB	AA	AB
AX-147233886	BB	AA	AB	BB	BB
AX-147262258	AA	BB	BB	BB	BB
AX-147248755	BB	NoCall	BB	AA	AB
AX-147263476	AB	AA	AA	AB	AA
AX-147220958	BB	AB	AB	BB	NoCall
AX-147229881	BB	AA	AB	AA	AA
AX-147252043	BB	AB	BB	BB	BB
AX-147215081	BB	BB	BB	BB	BB
AX-147257308	BB	AA	BB	BB	AA
AX-147230594	AA	NoCall	AB	NoCall	AA
AX-147225132	BB	AA	BB	AA	AB
AX-147208614	BB	AA	AB	BB	BB
AX-147221370	BB	AA	AB	AB	AB
AX-147255471	AB	AA	AA	AA	AA
AX-147218043	AB	AB	AB	BB	AB
AX-147232435	AA	AB	AB	AA	AA
AX-176791430	BB	AB	AB	AB	AB
AX-147238548	NoCall	AA	BB	AB	BB
AX-147224217	BB	AA	AB	BB	AB
AX-147208400	NoCall	BB	NoCall	AA	AA
AX-147256150	AB	AA	AA	AA	AA
AX-147247449	BB	AA	AA	AB	AB
AX-147243052	AA	AB	AA	AA	AA
AX-147225103	AB	NoCall	AA	AB	NoCall
AX-147219234	AA	AA	AA	AA	AA
AX-147253506	AA	AA	AA	AA	AA
AX-147220978	AA	AB	AA	AB	AB
AX-147211856	AA	AA	AA	AA	AA
AX-147242885	AA	AB	AB	NoCall	NoCall
AX-147236606	AA	AA	AA	AA	AA
AX-147252179	BB	BB	AB	BB	BB
AX-147212768	NoCall	AB	AB	AB	AB
AX-176791431	BB	AB	AB	AB	AB
AX-176791432	AA	AB	AB	AB	AB
AX-147259730	BB	NoCall	AA	BB	BB
AX-147262526	BB	AA	AB	BB	BB
AX-147231993	BB	AB	AB	BB	AB
AX-147258555	AB	AA	AA	AB	AB
AX-147218065	AA	AB	AA	AA	AB
AX-147250296	BB	AA	AB	AB	AB
AX-147217844	AA	BB	AA	AA	BB
AX-147230158	BB	AB	BB	AB	AB
AX-147214348	AA	NoCall	AA	AA	AA
AX-147259412	BB	AB	AB	BB	AB
AX-147247515	BB	NoCall	AA	NoCall	NoCall
AX-147231542	AA	AB	AB	AA	AA
AX-147212001	AA	AB	AA	AA	AB
AX-176791433	BB	AB	BB	NoCall	BB
AX-147247267	BB	AA	AA	AB	AB
AX-147212393	AA	BB	NoCall	AA	AA
AX-147226319	BB	AB	NoCall	BB	AB
AX-176791434	NoCall	AA	AA	NoCall	AA
AX-147256036	BB	BB	BB	BB	BB
AX-147237456	AA	BB	BB	BB	AB
AX-147240686	AA	AB	AB	AB	AA
AX-147228727	AB	AB	AB	AB	AB
AX-176791435	AA	NoCall	AA	AA	AA
AX-147208538	BB	AB	NoCall	BB	BB
AX-147254023	AA	AB	AA	AB	AB
AX-147245347	AA	NoCall	AA	NoCall	NoCall
AX-147220960	BB	AA	AA	AB	AB
AX-147260080	BB	AB	NoCall	AA	AA
AX-147226465	AA	AB	AA	AB	AB
AX-147212589	AA	AB	AA	AA	AA
AX-147250365	BB	AB	BB	NoCall	BB
AX-147257575	AB	AA	AA	AB	AB
AX-147212785	AA	AA	AA	AA	AA
AX-147239821	AB	BB	AB	AB	AB
AX-147238924	AA	AA	AA	AA	AA
AX-147224865	BB	BB	BB	BB	BB
AX-147215562	AA	AA	AA	AA	AA
AX-147219883	BB	BB	BB	BB	NoCall
AX-147248125	BB	NoCall	BB	AB	NoCall
AX-147211962	AB	AA	AB	AB	AB
AX-147215582	AA	AA	AA	AA	AA
AX-147234866	BB	BB	BB	BB	BB
AX-147240706	NoCall	AB	AB	NoCall	AA
AX-147214464	AA	AA	AA	AA	AA
AX-147224934	AA	AB	AA	AB	AB
AX-147219563	BB	BB	BB	BB	BB
AX-147257194	BB	AA	BB	BB	AB
AX-176791436	AA	AA	AA	AA	AA
AX-147224896	NoCall	BB	AA	NoCall	NoCall
AX-147239473	BB	AB	AB	BB	BB
AX-147254618	BB	AB	AB	AB	AB
AX-147233938	BB	AA	AB	BB	BB
AX-147220444	BB	BB	NoCall	BB	BB
AX-147214476	BB	BB	BB	BB	BB
AX-147233326	AA	BB	AB	AA	AA
AX-147219073	BB	NoCall	AB	AA	NoCall
AX-147234863	BB	AB	AB	BB	AB
AX-176791437	BB	AA	AB	BB	AB
AX-147220814	BB	AB	AB	BB	BB
AX-147221303	AB	BB	BB	BB	BB
AX-147241989	AA	BB	AA	BB	BB
AX-147257716	AA	BB	NoCall	AB	BB
AX-147215687	AA	AB	AA	AB	AB
AX-147214723	BB	BB	BB	BB	BB
AX-147261757	AA	AB	AA	AA	AA
AX-147260504	AB	BB	BB	BB	BB
AX-147222026	BB	AB	AB	AA	NoCall
AX-147215661	NoCall	NoCall	BB	AB	AB
AX-147224576	AA	AB	AB	AA	AA
AX-147210210	BB	AA	AB	BB	BB
AX-147208994	AB	AA	AA	AA	AA
AX-147260327	AB	AA	NoCall	BB	BB
AX-147243474	NoCall	AB	AB	AB	AB
AX-147229524	AA	AA	AA	AA	AA
AX-147212174	AB	AA	AA	AB	AB
AX-176791438	BB	AB	NoCall	BB	BB
AX-147255898	AA	BB	BB	BB	BB
AX-147224916	BB	BB	BB	BB	BB
AX-147244276	AB	BB	AB	BB	BB
AX-147262239	AB	AA	AA	AA	AA
AX-147253293	AB	AB	BB	AB	AB
AX-147238072	BB	AB	AB	BB	BB
AX-147222533	NoCall	BB	NoCall	BB	BB
AX-147251568	AA	NoCall	AA	NoCall	NoCall
AX-147233317	AA	BB	AB	AA	AA
AX-147252430	AA	AA	AB	AB	AB
AX-147236963	BB	AA	AA	AB	BB
AX-147219686	NoCall	AB	BB	AB	AB
AX-147219127	AA	BB	BB	AB	AB
AX-147254499	AA	AB	AB	AB	AB
AX-147221549	AA	AA	AA	AA	AA
AX-147215466	AA	AB	BB	AB	AB
AX-147227588	NoCall	AA	AA	AB	AB
AX-147218217	AB	AA	AB	AA	AA
AX-147246421	AB	BB	BB	BB	BB
AX-147207796	AB	BB	BB	AB	AB
AX-147215507	AB	AB	AA	AB	AB
AX-147241902	AA	AA	AA	AA	AA
AX-147210299	AA	BB	AB	AA	AA
AX-147216501	AA	BB	AB	AB	AB
AX-176791439	AA	BB	AA	NoCall	AB
AX-147208887	BB	AA	AB	BB	BB
AX-147235816	BB	BB	BB	BB	BB
AX-147246752	BB	AB	AB	AB	AB
AX-147229093	AA	AA	AA	AA	AA
AX-147212772	AB	AA	NoCall	AA	AA
AX-147255933	AA	AA	AA	AA	AA
AX-147256681	BB	BB	BB	BB	BB
AX-147250924	BB	AA	AB	AA	AA
AX-147258782	AB	AB	AB	AB	AB
AX-176791440	AA	BB	AB	AB	AB
AX-147253841	BB	BB	BB	BB	BB
AX-147249143	BB	AA	AB	AA	AA
AX-176791441	AB	AA	AA	AA	AA
AX-147213631	AB	BB	AA	AA	AA
AX-147248069	AB	AB	AB	AB	AB
AX-147249216	AA	BB	AA	AB	AB
AX-147232389	AA	AB	AB	AA	AA
AX-147218027	AA	AB	AA	AA	AB
AX-147253509	AA	AA	AA	AA	AA
AX-147254459	AB	NoCall	NoCall	BB	NoCall
AX-147211171	AA	BB	AB	AA	AA
AX-147213952	BB	AA	AA	AB	AB
AX-147258365	AA	AA	AA	AA	AA
AX-147219620	BB	AB	NoCall	AB	AB
AX-147221264	AB	AB	BB	AA	AB
AX-176791442	BB	BB	BB	BB	BB
AX-147264579	BB	BB	AB	BB	BB
AX-147221190	AA	AB	AB	AA	NoCall
AX-147237453	BB	NoCall	AB	BB	BB
AX-147232479	AA	AB	AB	AB	AB
AX-147232837	AA	BB	NoCall	AA	AA
AX-147236712	NoCall	AA	AA	AB	AB
AX-147250268	BB	AA	BB	AA	AB
AX-176791443	BB	AA	AB	BB	BB
AX-147246420	AA	AA	AA	AA	AA
AX-147228482	BB	BB	BB	BB	BB
AX-147218045	BB	AA	BB	BB	AA
AX-147249543	BB	NoCall	BB	AB	AB
AX-147238472	AA	BB	BB	AA	BB
AX-147217893	AB	BB	AB	AB	AB
AX-147216723	BB	AB	BB	AB	BB
AX-147224583	AA	AA	AA	AA	AA
AX-147221341	BB	AA	BB	AA	AB
AX-147218939	AA	AB	NoCall	AB	AB
AX-147208313	AB	BB	NoCall	AB	AB
AX-147248613	BB	AA	AA	NoCall	AB
AX-147221251	AA	AB	AA	BB	AB
AX-147246079	AA	AA	AA	AA	AA
AX-147255209	BB	BB	BB	BB	BB
AX-147227587	AA	BB	AB	AA	NoCall
AX-147208300	AA	BB	AB	AA	AA
AX-176791444	AA	AB	AB	AB	AB
AX-147246033	BB	AB	BB	BB	NoCall
AX-147256755	AA	AA	AA	AA	AA
AX-147255237	AA	AB	AB	AB	AB
AX-147249205	BB	AA	AB	AA	AA
AX-147247828	AA	BB	AB	AB	AB
AX-147251167	BB	BB	BB	BB	BB
AX-147262987	BB	AB	AB	BB	AB
AX-147234268	NoCall	BB	AB	AB	NoCall
AX-147262839	AA	BB	BB	AB	AB
AX-147218673	NoCall	NoCall	AA	AB	AA
AX-147212542	AA	BB	BB	AA	AA
AX-147227290	AA	AA	AA	AA	AA
AX-147220925	AA	AB	AA	AB	AB
AX-147252932	AA	AB	AA	AA	AA
AX-147251140	BB	AB	AB	AB	AB
AX-147216594	BB	AA	BB	AB	AB
AX-147226611	AA	AA	AA	AA	AA
AX-176791445	BB	AA	AA	BB	BB
AX-147213197	BB	AA	BB	AB	AA
AX-147262024	AA	AA	AA	AA	AA
AX-147224226	BB	AB	NoCall	BB	AB
AX-147219294	BB	AA	AA	AB	AB
AX-147224636	AB	BB	AB	AB	AB
AX-147228576	BB	AA	AB	AB	AB
AX-147233540	BB	AB	AB	BB	BB
AX-147219935	AB	AB	BB	AB	AB
AX-147223718	BB	AB	BB	NoCall	NoCall
AX-176791446	BB	AA	BB	AB	AB
AX-176791447	BB	BB	BB	BB	BB
AX-147248838	BB	BB	BB	BB	BB
AX-147221432	BB	BB	BB	BB	BB
AX-147229759	BB	BB	BB	BB	BB
AX-147225691	BB	AB	AB	AB	AB
AX-147246716	AB	AA	AA	AB	AB
AX-147230755	AA	AA	AA	AA	AA
AX-147257796	BB	AB	AB	BB	BB
AX-176791448	BB	AA	AA	AB	AB
AX-176791449	AB	AA	AA	AA	AA
AX-147233383	AB	BB	BB	AB	AB
AX-147256570	BB	BB	BB	BB	BB
AX-147229294	AB	AA	AB	AB	AB
AX-147211757	BB	AB	AB	BB	BB
AX-176791450	BB	AB	BB	BB	BB
AX-147235368	AA	AB	AB	AA	NoCall
AX-147223281	NoCall	AB	BB	AB	AB
AX-176791451	AB	AB	AB	AB	AA
AX-147250301	BB	AB	BB	AB	BB
AX-147239470	BB	AB	AB	NoCall	NoCall
AX-147244366	BB	AA	BB	AA	AA
AX-176791452	AA	AA	AA	AA	AA
AX-147263342	AA	BB	NoCall	NoCall	NoCall
AX-147234640	BB	AA	AA	BB	BB
AX-147225745	AA	AA	AA	AA	AA
AX-147253531	AA	AB	AA	AA	AA
AX-147236506	BB	AA	AB	AA	AA
AX-176791453	AB	AA	AA	AA	AB
AX-147234069	BB	AB	BB	AB	AA
AX-147234006	AA	AA	AA	AA	AA
AX-147248708	AA	NoCall	NoCall	AA	AB
AX-147243302	AA	AB	AA	NoCall	AA
AX-147219052	BB	AB	AB	AB	AB
AX-147208864	BB	BB	BB	BB	BB
AX-147224784	NoCall	AB	AA	BB	AB
AX-147250234	BB	NoCall	AB	AB	NoCall
AX-147234044	AA	BB	AB	AA	AA
AX-147213171	AA	AA	AA	AA	AA
AX-147212861	AA	AA	AA	AA	AA
AX-147247746	AA	AB	AB	AA	AA
AX-147212195	AA	AB	AB	AA	AA
AX-147233281	AB	BB	BB	AB	AB
AX-147223475	NoCall	AA	BB	AB	AB
AX-147220840	BB	AB	BB	AB	AB
AX-147214813	BB	BB	BB	BB	BB
AX-147228352	BB	AB	NoCall	BB	AB
AX-147249772	BB	AA	BB	AB	AB
AX-147255340	BB	AB	AB	AB	AB
AX-147255420	AB	AB	AB	AB	AB
AX-147230655	BB	BB	BB	BB	BB
AX-147218460	AA	AB	AA	AA	AB
AX-147230960	BB	BB	BB	BB	BB
AX-147209362	BB	BB	BB	BB	BB
AX-147254513	AA	AB	AB	AB	AB
AX-176791454	AB	AB	NoCall	AB	AB
AX-147263360	BB	BB	AB	BB	BB
AX-147229344	BB	AA	AA	BB	AB
AX-147222144	AA	AB	AA	NoCall	NoCall
AX-147228817	AA	BB	AB	AB	AB
AX-147226303	NoCall	AB	AA	AB	AA
AX-147232269	BB	BB	BB	BB	BB
AX-147234092	BB	AB	BB	BB	NoCall
AX-147251268	AB	AA	AA	AA	AA
AX-147217263	BB	AA	BB	AA	AA
AX-147213803	BB	BB	BB	BB	BB
AX-147246577	BB	AB	BB	NoCall	BB
AX-147208816	BB	BB	BB	BB	BB
AX-176791455	AA	NoCall	BB	BB	BB
AX-147235914	BB	AA	AA	AA	AA
AX-147264137	AB	AA	NoCall	NoCall	AB
AX-147239623	BB	AB	AB	BB	BB
AX-147224580	AA	AB	AA	AA	AB
AX-147240741	BB	AB	AB	NoCall	BB
AX-147230316	AA	NoCall	AA	AA	AA
AX-147255990	BB	BB	BB	BB	BB
AX-147239364	AA	BB	BB	AA	NoCall
AX-176791456	BB	BB	AB	AB	NoCall
AX-147225228	AA	BB	AA	AA	AB
AX-147211025	AB	BB	AB	AB	AB
AX-147264882	AA	BB	BB	BB	AB
AX-147262618	AB	AB	AB	AB	AB
AX-147260113	AA	AB	AB	AA	AA
AX-147230912	BB	AB	AB	BB	BB
AX-147235734	BB	AB	AB	AB	AB
AX-147207663	NoCall	AA	AA	BB	BB
AX-147255959	AB	BB	BB	BB	BB
AX-147259743	AA	BB	BB	AA	AA
AX-147250640	BB	AA	AB	AB	AA
AX-147257804	AA	AB	AB	AA	AB
AX-147226931	BB	BB	BB	BB	BB
AX-176791457	AA	AA	AA	AA	AA
AX-147259762	AA	AB	AB	AB	AB
AX-147241293	BB	BB	BB	BB	BB
AX-147255711	BB	AB	AA	AA	AA
AX-147228965	AB	AB	AB	AB	AB
AX-147235451	BB	AA	NoCall	AA	AA
AX-147255751	AA	AB	AB	AB	AB
AX-147239126	BB	BB	BB	BB	BB
AX-147253555	AB	AB	AA	AB	AB
AX-147234790	AA	AB	AB	AA	AA
AX-147221419	AA	BB	AB	BB	BB
AX-147209800	AA	AB	AB	AA	AA
AX-147257458	BB	BB	BB	BB	BB
AX-147262423	BB	BB	BB	BB	BB
AX-147242208	BB	AA	AB	AA	AB
AX-147247590	BB	AB	BB	AB	AB
AX-147222136	AA	AA	AA	AA	AA
AX-147251832	BB	AB	BB	AB	AB
AX-147264983	NoCall	AA	AA	AB	BB
AX-147214277	BB	BB	BB	BB	BB
AX-147212647	BB	AA	AB	BB	BB
AX-147257455	AA	AB	NoCall	AA	NoCall
AX-147220887	NoCall	NoCall	AA	NoCall	NoCall
AX-147240475	AA	AB	AB	AA	AA
AX-147217906	BB	AB	BB	BB	AB
AX-147241138	BB	AA	BB	AB	AB
AX-147221382	AA	AA	AA	AA	AA
AX-147212853	BB	AA	AB	BB	BB
AX-147221126	BB	AB	AA	BB	AB
AX-147242424	BB	AB	AB	BB	BB
AX-176791458	AB	AA	AA	AA	AB
AX-147246488	BB	AA	BB	AB	AB
AX-147231019	AA	AB	AB	AA	AA
AX-147255002	BB	AA	AA	AA	AA
AX-147264909	AA	AB	AB	AB	AA
AX-147251876	AA	AB	AA	AB	AB
AX-147252294	AA	BB	AA	AB	BB
AX-147233375	BB	AA	AB	BB	BB
AX-147230614	AB	BB	BB	BB	BB
AX-147213915	BB	BB	BB	BB	BB
AX-147243303	BB	AB	BB	AB	AB
AX-147228871	AB	AA	AA	AA	AA
AX-147242213	AA	AB	AA	NoCall	NoCall
AX-147246102	BB	AA	BB	BB	AA
AX-147218493	AA	BB	AA	AA	AA
AX-147227779	AA	AB	AB	AA	AA
AX-147217690	BB	AA	BB	AB	AA
AX-147260511	AA	AB	AB	AB	AB
AX-147232744	BB	AA	AB	BB	BB
AX-147214018	AB	AA	AB	AA	AA
AX-147220154	BB	AA	AB	AB	AB
AX-147262717	AA	AA	AA	AA	AA
AX-147236421	AB	AA	AA	AA	AA
AX-147220191	AA	AB	AB	NoCall	AA
AX-147256152	AA	AB	AB	AA	AA
AX-147209356	AB	AA	NoCall	AB	AB
AX-147233053	AA	AA	AA	AA	AA
AX-147227104	BB	AB	AB	AB	AB
AX-147251741	NoCall	AA	AA	AA	AA
AX-147230769	BB	BB	BB	BB	BB
AX-176791459	NoCall	AA	AA	AA	AA
AX-147250395	AA	AB	AB	AB	AB
AX-147227606	AA	BB	BB	AA	AA
AX-147212014	NoCall	BB	AB	NoCall	AB
AX-147224487	BB	AA	BB	NoCall	BB
AX-147230806	BB	AA	AB	BB	AB
AX-147259163	AA	BB	BB	AA	AB
AX-147214389	BB	BB	BB	BB	BB
AX-147218496	BB	AB	BB	BB	BB
AX-147230552	AA	AB	AB	AA	AA
AX-147258263	AA	NoCall	AA	AB	AA
AX-147221855	BB	AB	BB	NoCall	NoCall
AX-147229515	AB	AA	AA	BB	AA
AX-147253779	AB	AA	AB	AB	AB
AX-147211192	AA	BB	AB	AA	AA
AX-147240759	BB	AB	NoCall	NoCall	NoCall
AX-147264426	BB	BB	BB	BB	BB
AX-147253298	AA	AB	AA	AA	AA
AX-147262112	AB	BB	BB	BB	BB
AX-147232169	BB	BB	BB	BB	BB
AX-147216552	BB	AB	BB	AA	AA
AX-147237581	BB	AB	AB	BB	BB
AX-147233811	AA	AB	AB	AB	AB
AX-147212819	AA	BB	AB	AA	AA
AX-147237923	NoCall	AB	AB	AB	AB
AX-147213146	AB	AA	AB	AB	AB
AX-147228950	BB	AB	AB	AB	AB
AX-147226466	NoCall	AB	AA	NoCall	AA
AX-147233940	AA	AA	AA	AA	AA
AX-147228765	BB	BB	BB	BB	BB
AX-147263465	AA	AB	NoCall	AB	AB
AX-147216800	BB	AA	AA	AB	AB
AX-147219834	AB	AB	BB	AB	AB
AX-147225832	BB	AB	AA	AB	AA
AX-147261301	AB	AA	AA	AA	AA
AX-147237513	BB	AA	AB	NoCall	AB
AX-147261630	BB	AA	AA	AA	AA
AX-147244499	BB	AA	BB	AA	AA
AX-147253588	AB	AB	AA	NoCall	AB
AX-147254516	BB	AA	AA	AB	AA
AX-147254446	BB	AB	AB	AB	AB
AX-147229311	BB	AA	AB	BB	AB
AX-147248092	BB	BB	BB	BB	BB
AX-176791460	BB	BB	BB	BB	BB
AX-147233535	AA	BB	AB	AA	AA
AX-147227845	BB	BB	BB	BB	BB
AX-147213898	BB	AA	BB	AA	AA
AX-147231607	AA	NoCall	NoCall	AA	AA
AX-147218643	BB	AB	AB	AB	AB
AX-147231904	BB	NoCall	AA	BB	AB
AX-147218400	BB	AB	BB	BB	BB
AX-147226725	BB	BB	BB	BB	BB
AX-147242741	BB	AB	BB	AB	AB
AX-147240471	AA	AA	AA	AA	AA
AX-147235900	BB	AA	NoCall	AB	AB
AX-147240231	BB	AA	AB	AB	AB
AX-147257720	BB	NoCall	BB	BB	BB
AX-147221116	BB	AB	BB	AA	AB
AX-176791461	BB	AB	BB	AB	AB
AX-147241860	AA	BB	AA	AB	AB
AX-147233238	AA	BB	AB	AA	AA
AX-147218623	AB	AA	AA	AA	AA
AX-147239620	AA	AB	NoCall	AA	AA
AX-147229121	BB	BB	BB	BB	BB
AX-147208124	AB	AA	NoCall	AB	NoCall
AX-147242988	BB	AB	AA	AB	AB
AX-147234850	BB	BB	BB	BB	BB
AX-147219998	BB	AB	AA	AB	AB
AX-147244904	AB	BB	NoCall	BB	BB
AX-147227162	AA	AB	AB	AB	AB
AX-147232337	AA	BB	AB	AA	NoCall
AX-147257345	BB	NoCall	NoCall	NoCall	NoCall
AX-147242236	AA	NoCall	AA	AB	NoCall
AX-147218132	AB	BB	AB	AB	BB
AX-147214002	AA	AA	AA	AA	AA
AX-147248802	AA	AA	AA	AA	AA
AX-147211959	BB	BB	BB	BB	BB
AX-147237298	AA	BB	AB	AB	AB
AX-147224970	AB	AA	AA	NoCall	AA
AX-147212176	AB	AA	AA	AB	AA
AX-147209305	BB	AA	AB	BB	BB
AX-147208549	BB	AA	AB	BB	BB
AX-147208750	AB	AB	AB	AB	AB
AX-147259661	AA	BB	BB	AA	AA
AX-147215889	AB	AA	AB	AA	AA
AX-147232952	AA	BB	AB	AA	AA
AX-176791462	NoCall	BB	BB	BB	BB
AX-147218702	BB	AB	BB	AB	BB
AX-147235607	AA	BB	BB	AB	AB
AX-147234496	NoCall	AA	AB	AB	AB
AX-147238233	BB	AB	AB	BB	AB
AX-147250565	NoCall	AB	AB	AA	AA
AX-147253348	AB	AA	AB	AB	AB
AX-147242292	BB	AA	AA	AB	AB
AX-147262369	BB	AA	BB	BB	BB
AX-147259852	AB	AB	NoCall	AB	AB
AX-147244878	BB	AA	BB	AB	BB
AX-147249488	BB	AA	BB	AB	AB
AX-147232734	BB	BB	BB	BB	BB
AX-176791463	BB	AB	AB	BB	BB
AX-147240548	BB	NoCall	AA	AB	AB
AX-176791464	AA	AB	AB	AB	AB
AX-147264010	BB	NoCall	AB	BB	BB
AX-147256666	AB	BB	BB	BB	BB
AX-147236910	AA	BB	BB	AA	AB
AX-147217896	AA	AB	AA	AB	AB
AX-147258971	AA	BB	BB	AA	AB
AX-147249166	BB	BB	BB	BB	BB
AX-147214234	AB	BB	AA	AA	AA
AX-147221035	AB	AB	AA	NoCall	AB
AX-147220899	AA	AA	AA	AA	AA
AX-176791465	AB	AB	AB	BB	AB
AX-147263924	BB	AB	AB	BB	BB
AX-147262211	AA	AA	AA	AA	AA
AX-147252822	NoCall	AB	AA	AA	AA
AX-147222788	BB	AA	AB	AA	AA
AX-147242789	AB	NoCall	AA	AA	AA
AX-176791466	AA	AA	AA	AA	AA
AX-147211613	AA	BB	AB	AA	AA
AX-176791467	BB	NoCall	BB	AB	AB
AX-147228048	BB	BB	BB	BB	BB
AX-147211714	AB	AA	AA	AB	AB
AX-147249306	BB	AA	AB	AA	AA
AX-147218061	BB	BB	BB	BB	BB
AX-147227635	BB	AB	AB	BB	BB
AX-147247817	BB	BB	BB	BB	BB
AX-147230868	AA	BB	NoCall	AA	AB
AX-147240758	AA	AA	AA	AA	AA
AX-147239166	BB	AA	AB	AB	AB
AX-147226851	BB	BB	BB	BB	BB
AX-176791468	AA	AA	AA	AA	AA
AX-147236019	BB	AA	AA	AB	AB
AX-147236762	BB	AA	AA	AB	AB
AX-147245903	BB	AB	BB	BB	AA
AX-147229198	BB	BB	BB	BB	BB
AX-147237523	AA	AB	AB	AB	AB
AX-147246150	BB	AA	BB	BB	BB
AX-147244601	BB	AB	BB	BB	BB
AX-147251904	BB	AB	BB	AB	AB
AX-147241142	AA	AB	AB	AA	AA
AX-147217092	AA	AB	AA	AB	AB
AX-147243313	BB	AA	AA	AA	AA
AX-147234080	NoCall	AA	BB	AA	AA
AX-147234699	AB	AB	AB	AB	AB
AX-147258472	AB	BB	BB	AB	BB
AX-147222813	BB	AB	AB	AB	AB
AX-147221609	BB	BB	BB	BB	BB
AX-147226314	BB	AA	BB	AB	BB
AX-147210916	AA	BB	AB	AA	AA
AX-147224883	BB	AA	AB	AB	NoCall
AX-147230202	BB	NoCall	AA	NoCall	NoCall
AX-176791469	AA	AB	AB	AA	AA
AX-147210492	BB	AB	NoCall	BB	BB
AX-147224005	AA	AB	AA	AB	AA
AX-147228373	BB	NoCall	NoCall	BB	BB
AX-147253305	BB	NoCall	AB	AB	AB
AX-147252514	BB	AA	AB	BB	AB
AX-147233900	BB	AA	AB	BB	BB
AX-147255096	AB	BB	BB	BB	BB
AX-147220907	AA	AB	AB	AB	AB
AX-147214375	BB	AB	BB	AB	AB
AX-176791470	AA	NoCall	AB	AB	NoCall
AX-147256742	AB	AB	AB	AB	AB
AX-147263479	BB	AB	AB	BB	BB
AX-147249828	AA	AB	AB	AB	AB
AX-147252332	BB	AB	BB	AB	AB
AX-176791471	BB	BB	BB	BB	BB
AX-147220151	AA	AB	AB	NoCall	AA
AX-147218688	BB	AB	AB	AB	BB
AX-147213672	AA	AA	AB	AB	AB
AX-147254954	BB	BB	BB	BB	BB
AX-147221560	AB	BB	BB	BB	BB
AX-147217187	BB	AB	BB	AB	AB
AX-147209151	AA	BB	AB	AA	AA
AX-147207949	AA	BB	BB	AA	AA
AX-147254613	AA	AB	AB	AB	AB
AX-147209557	NoCall	NoCall	BB	BB	BB
AX-147215028	BB	AB	BB	AB	AB
AX-147220839	BB	AB	BB	NoCall	NoCall
AX-147223814	AA	AB	AA	AA	AA
AX-147232914	AA	BB	AB	AA	AA
AX-147237345	AA	AA	AA	AA	AA
AX-147260629	AA	BB	AB	AA	AA
AX-147231095	BB	AB	AB	BB	AB
AX-147235785	AA	AA	AA	AA	AA
AX-147234273	AA	AB	NoCall	AA	AA
AX-147261463	AB	AA	AA	AA	AA
AX-176791472	AA	BB	NoCall	AB	AA
AX-147227989	AB	AA	AA	AA	AA
AX-147239021	AA	BB	BB	AA	AA
AX-176791473	AA	AB	NoCall	NoCall	AA
AX-147212272	BB	BB	BB	BB	BB
AX-147239102	BB	BB	BB	BB	BB
AX-147228220	BB	BB	BB	BB	BB
AX-147265124	BB	AB	AB	BB	BB
AX-147230043	BB	AB	AB	BB	AB
AX-147212192	AA	AA	AA	AA	AA
AX-147219692	AB	AB	AA	AB	AB
AX-147259522	AB	BB	BB	NoCall	BB
AX-147236838	BB	AB	AB	AB	AB
AX-147233916	BB	BB	BB	BB	BB
AX-147242722	AB	AA	AB	AA	AA
AX-147248594	AA	AB	AB	NoCall	NoCall
AX-147231943	BB	AA	AA	AB	AB
AX-147208471	AA	AA	AA	AA	AA
AX-147240503	AA	BB	AB	AA	AA
AX-147255766	BB	NoCall	BB	BB	NoCall
AX-147221042	BB	AA	BB	NoCall	AB
AX-147233391	AA	AB	AB	AA	AA
AX-147256705	BB	AA	AB	AA	AA
AX-147214356	BB	BB	BB	BB	BB
AX-176791474	BB	BB	BB	BB	BB
AX-147264107	AA	AB	AB	AB	AB
AX-147251912	AB	BB	BB	AB	NoCall
AX-176791475	BB	BB	BB	BB	BB
AX-147215394	BB	AB	NoCall	AB	AB
AX-147259031	BB	AB	AB	BB	NoCall
AX-147226386	AA	AB	AA	AA	AB
AX-147248158	AB	AA	AA	AA	AA
AX-147263249	BB	AA	AA	AA	NoCall
AX-147244281	BB	AA	BB	AA	AA
AX-147265277	BB	AA	NoCall	AB	BB
AX-147238683	AA	BB	BB	AA	BB
AX-147215549	BB	BB	BB	BB	BB
AX-147245131	AB	BB	AB	BB	BB
AX-147223580	AA	BB	AA	BB	AB
AX-147229261	AA	AB	AB	AB	AB
AX-147222291	BB	BB	BB	BB	BB
AX-147237274	AA	AB	NoCall	AA	AA
AX-147217178	BB	AB	BB	NoCall	NoCall
AX-147222669	BB	AB	AA	AB	NoCall
AX-147220244	AB	BB	BB	BB	BB
AX-147261150	BB	AA	AB	BB	BB
AX-147217781	BB	AA	BB	BB	AA
AX-147230142	AA	AA	AA	AA	AA
AX-147225690	AB	BB	BB	BB	BB
AX-147262169	BB	AA	AA	AA	AA
AX-147241875	BB	AB	BB	BB	NoCall
AX-147230718	BB	AB	AB	BB	AB
AX-147219549	BB	AA	BB	AB	AB
AX-147222500	AB	AB	AB	AB	AB
AX-147248988	BB	AA	AB	NoCall	AA
AX-147262628	AA	AB	NoCall	AA	AA
AX-147254503	AB	AA	AA	AB	AA
AX-147255043	BB	AB	AB	AB	AB
AX-147249353	AB	BB	AB	BB	BB
AX-176791476	AA	AA	AA	AA	AA
AX-147219140	BB	BB	BB	BB	BB
AX-147217180	AB	AA	AB	AA	AB
AX-147242748	AB	BB	AA	AB	AB
AX-147254462	AB	AA	AA	AA	AA
AX-147245340	BB	NoCall	BB	AA	AA
AX-147251945	BB	NoCall	BB	AB	AB
AX-147213235	BB	AA	AA	AB	AB
AX-147239400	AB	AA	AA	AA	AA
AX-147244257	BB	BB	BB	BB	BB
AX-147229447	AA	BB	BB	AA	AB
AX-147246442	AB	BB	BB	BB	BB
AX-147216494	BB	AB	BB	AB	AB
AX-147218739	AA	AA	AA	AA	AA
AX-147208657	AA	AA	AA	AA	AA
AX-147215699	AA	AB	AA	NoCall	AA
AX-147261571	AB	AA	AA	AA	AA
AX-147235888	BB	AB	AB	AB	AB
AX-176791477	BB	BB	BB	BB	BB
AX-147213206	NoCall	AA	AA	AA	AA
AX-147239100	BB	AA	AA	BB	BB
AX-147235694	BB	AB	BB	BB	BB
AX-147233871	BB	BB	BB	BB	BB
AX-147221807	BB	AA	BB	NoCall	NoCall
AX-147261107	NoCall	AA	NoCall	NoCall	NoCall
AX-147237245	AA	BB	BB	AB	AB
AX-147228033	BB	BB	BB	BB	BB
AX-147224750	AA	AB	AA	AB	AB
AX-147237342	AA	NoCall	AA	AB	BB
AX-147243295	AA	AB	AB	AB	AB
AX-147245394	BB	BB	BB	BB	BB
AX-147217570	BB	NoCall	BB	AB	AB
AX-147232177	AB	BB	BB	AB	AB
AX-176791478	BB	BB	BB	BB	BB
AX-147253703	BB	AA	BB	AB	BB
AX-147245026	BB	AA	BB	AA	AA
AX-147212422	BB	BB	BB	BB	BB
AX-176791479	BB	AA	AA	BB	AA
AX-147224267	AA	AA	AA	AA	AA
AX-147254550	AA	BB	BB	BB	BB
AX-147214395	AB	BB	NoCall	BB	BB
AX-147226595	AB	AB	BB	AB	AA
AX-147262371	BB	BB	BB	BB	BB
AX-147261346	AA	NoCall	AB	NoCall	AB
AX-147243678	BB	AB	AB	BB	BB
AX-176791480	AA	BB	BB	AA	AB
AX-147254741	BB	AB	AA	BB	BB
AX-147263615	AA	BB	NoCall	AA	AB
AX-147248426	AB	AB	AA	AB	AB
AX-147247652	AA	BB	AB	AB	AB
AX-147253772	AB	BB	AB	BB	AB
AX-147212952	AB	BB	AB	AB	NoCall
AX-147229477	BB	AA	AA	BB	AB
AX-147209064	NoCall	AA	AA	NoCall	AB
AX-147220797	BB	AB	AA	AB	AB
AX-147265226	BB	NoCall	NoCall	AB	BB
AX-147258229	BB	AA	AB	AB	AB
AX-176791481	BB	BB	BB	BB	BB
AX-147262556	BB	AA	AB	AA	AA
AX-147261921	BB	BB	BB	BB	BB
AX-147253519	AA	AA	AA	AA	AA
AX-147210223	AA	AB	AB	AA	AA
AX-176791482	AA	AA	AA	AA	AA
AX-147249197	AA	AB	AB	AB	AB
AX-147224664	AB	BB	AB	NoCall	BB
AX-147246904	BB	AB	AB	BB	BB
AX-176791483	BB	AA	BB	AB	AB
AX-147219072	AA	AB	AB	AA	AA
AX-147208192	AB	AB	AB	AB	AB
AX-147215232	AA	BB	AA	AB	AB
AX-147231721	BB	NoCall	AB	NoCall	NoCall
AX-176791484	AB	AA	AB	AA	AA
AX-147220204	BB	AB	AA	AB	AB
AX-147221133	BB	AB	AA	AB	AB
AX-147229256	AA	AA	AA	AA	AA
AX-147226849	AB	AA	AA	AA	AB
AX-147210900	AA	NoCall	AB	AA	AA
AX-147241960	NoCall	BB	BB	BB	BB
AX-147241643	BB	AA	AA	AA	AA
[truncated: 45,844 more rows]

## Sheet: 3.BatStenMap_MarkersList.txt
AX-147265635
AX-147207750
AX-147207744
AX-147207751
AX-147207741
AX-147207696
AX-147207739
AX-147265648
AX-147207765
AX-147207768
AX-147207766
AX-147207810
AX-147207812
AX-147207796
AX-147265653
AX-147207792
AX-147265654
AX-147207833
AX-147207859
AX-147207863
AX-147207864
AX-147207865
AX-147207867
AX-147207869
AX-147207942
AX-147207922
AX-147265676
AX-147207917
AX-147207949
AX-147207952
AX-147207954
AX-147207960
AX-147207989
AX-147207977
AX-147207971
AX-147207965
AX-147207985
AX-147208042
AX-147208055
AX-147208027
AX-147208052
AX-147208038
AX-147208039
AX-147208012
AX-147208016
AX-147208069
AX-147208101
AX-147208100
AX-147208105
AX-147208106
AX-147208130
AX-147208131
AX-147208153
AX-147208172
AX-147208182
AX-147208187
AX-147208184
AX-147208224
AX-147265734
AX-147208225
AX-147208245
AX-147208238
AX-147208217
AX-147208259
AX-147208252
AX-147208281
AX-147208277
AX-147208313
AX-147265753
AX-147265751
AX-147208290
AX-147208287
AX-147208320
AX-147208345
AX-147208366
AX-147208419
AX-147208406
AX-147208459
AX-147208462
AX-147208456
AX-147208477
AX-147208481
AX-147208488
AX-147208527
AX-147208523
AX-147265804
AX-147208564
AX-147208570
AX-147208584
AX-147208611
AX-147208634
AX-147208614
AX-147208650
AX-147208681
AX-147208686
AX-147208687
AX-147208713
AX-147208809
AX-147208778
AX-147208851
AX-147208844
AX-147208902
AX-147208893
AX-147208911
AX-147208929
AX-147208981
AX-147208980
AX-147208979
AX-147209005
AX-147209020
AX-147209001
AX-147209007
AX-147209047
AX-147209074
AX-147209077
AX-147209151
AX-147209175
AX-147209178
AX-147209153
AX-147209197
AX-147211627
AX-147210038
AX-147210045
AX-147210055
AX-147209973
AX-147210010
AX-147210007
AX-147237395
AX-147210014
AX-147209963
AX-147209959
AX-147209957
AX-147209909
AX-147209876
AX-147209871
AX-147209795
AX-147209768
AX-147209746
AX-147209744
AX-147209734
AX-147209678
AX-147209631
AX-147209529
AX-147209562
AX-147209526
AX-147209535
AX-147209389
AX-147209476
AX-147210087
AX-147210176
AX-147210198
AX-147210213
AX-147210159
AX-147210224
AX-147210210
AX-147210114
AX-147210119
AX-147210375
AX-147210367
AX-147210408
AX-147210422
AX-147210421
AX-147210432
AX-147210459
AX-147210581
AX-147210510
AX-147210607
AX-147210595
AX-147210648
AX-147210622
AX-147210754
AX-147210762
AX-147210685
AX-147210791
AX-147210992
AX-147211069
AX-147210968
AX-147211087
AX-147211197
AX-147211204
AX-147211246
AX-147211193
AX-147211413
AX-147211190
AX-147211192
AX-147211171
AX-147211521
AX-147211438
AX-147211494
AX-147211616
AX-147211516
AX-147211655
AX-147211670
AX-147211698
AX-147211714
AX-147211718
AX-147239522
AX-147239441
AX-147211778
AX-147211790
AX-147211814
AX-147211860
AX-147211869
AX-147211886
AX-147211900
AX-147211932
AX-147211929
AX-147211936
AX-147211962
AX-147211986
AX-147211994
AX-147212014
AX-147238925
AX-147212041
AX-147212065
AX-147212073
AX-147212094
AX-147239866
AX-147239873
AX-147212180
AX-147212111
AX-147260387
AX-147260392
AX-147212253
AX-147212220
AX-147260393
AX-147212336
AX-147212326
AX-147260301
AX-147260314
AX-147260332
AX-147212320
AX-147212305
AX-147259718
AX-147212409
AX-147212428
AX-147212438
AX-147239949
AX-147239945
AX-147240035
AX-147240037
AX-147212566
AX-147212511
AX-147212463
AX-147240118
AX-147212845
AX-147240341
AX-147240339
AX-147240338
AX-147240334
AX-147212778
AX-147240283
AX-147240125
AX-147240148
AX-147240147
AX-147240116
AX-147240124
AX-147212672
AX-147212669
AX-147212687
AX-147212743
AX-147240393
AX-147240284
AX-147240219
AX-147212689
AX-147240131
AX-147212919
AX-147240530
AX-147240501
AX-147240484
AX-147240478
AX-147240394
AX-147212952
AX-147212940
AX-147240547
AX-147212981
AX-147212990
AX-147240605
AX-147212998
AX-147257682
AX-147213119
AX-147213155
AX-147213146
AX-147213230
AX-147213252
AX-147213245
AX-147213292
AX-147213317
AX-147213328
AX-147213355
AX-147213472
AX-147213533
AX-147213537
AX-147213689
AX-147213736
AX-147213789
AX-147213604
AX-147213756
AX-147213672
AX-147213631
AX-147213719
AX-147213617
AX-147213949
AX-147213981
AX-147214234
AX-147214192
AX-147214185
AX-147213615
AX-147213651
AX-147214230
AX-147214346
AX-147241881
AX-147214462
AX-147214437
AX-147214317
AX-147214548
AX-147214521
AX-147242084
AX-147214665
AX-147214732
AX-147214736
AX-147214765
AX-147242202
AX-147214809
AX-147214779
AX-147214844
AX-147214863
AX-147242343
AX-147214925
AX-147215014
AX-147215181
AX-147215184
AX-147215210
AX-147215222
AX-147242820
AX-147215236
AX-147215232
AX-147215261
AX-147232048
AX-147215280
AX-147215287
AX-147215314
AX-147215321
AX-147215370
AX-147215426
AX-147215435
AX-147215412
AX-147215455
AX-147215557
AX-147215573
AX-147215599
AX-147215631
AX-147215659
AX-147215688
AX-147243932
AX-147215894
AX-147216035
AX-147215901
AX-147216011
AX-147244080
AX-147244084
AX-147216264
AX-147244110
AX-147216341
AX-147216380
AX-147216485
AX-147216517
AX-147216512
AX-147216537
AX-147216272
AX-147216663
AX-147216677
AX-147217161
AX-147217131
AX-147217043
AX-147217108
AX-147217102
AX-147217191
AX-147217180
AX-147217299
AX-147217336
AX-147217342
AX-147217396
AX-147245139
AX-147217486
AX-147217493
AX-147217578
AX-147217602
AX-147217621
AX-147217666
AX-147217767
AX-147217690
AX-147218000
AX-147218118
AX-147218132
AX-147218152
AX-147218253
AX-147218304
AX-147218365
AX-147218409
AX-147218424
AX-147218446
AX-147218442
AX-147218439
AX-147218483
AX-147218486
AX-147218506
AX-147218580
AX-147218617
AX-147218705
AX-147218741
AX-147246394
AX-147218752
AX-147218758
AX-147218763
AX-147218792
AX-147218913
AX-147218852
AX-147218905
AX-147218916
AX-147218960
AX-147218990
AX-147219034
AX-147219040
AX-147219035
AX-147219075
AX-147219071
AX-147219138
AX-147219127
AX-147219161
AX-147219220
AX-147219235
AX-147219256
AX-147219264
AX-147219321
AX-147219351
AX-147219466
AX-147219517
AX-147219503
AX-147219646
AX-147219658
AX-147219745
AX-147219833
AX-147219761
AX-147219969
AX-147220250
AX-147220074
AX-147220067
AX-147220154
AX-147220290
AX-147220040
AX-147220329
AX-147220327
AX-147220404
AX-147220481
AX-147220500
AX-147220589
AX-147220633
AX-147220708
AX-147220775
AX-147220802
AX-147220842
AX-147220883
AX-147220733
AX-147220913
AX-147220911
AX-147248592
AX-147221103
AX-147221095
AX-147221205
AX-147221220
AX-147221314
AX-147248820
AX-147248848
AX-147221372
AX-147221404
AX-147221418
AX-147221431
AX-147221410
AX-147249566
AX-147249322
AX-147221919
AX-147221869
AX-147221702
AX-147221713
AX-147221691
AX-147221684
AX-147221688
AX-147221745
AX-147221776
AX-147221803
AX-147221836
AX-147221874
AX-147221885
AX-147222142
AX-147222100
AX-147222046
AX-147222047
AX-147222128
AX-147222497
AX-147222237
AX-147222358
AX-147222496
AX-147222936
AX-147222944
AX-147222918
AX-147223052
AX-147223345
AX-147223371
AX-147223413
AX-147223430
AX-147250318
AX-147223510
AX-147223533
AX-147223564
AX-147223581
AX-147223696
AX-147224108
AX-147224165
AX-147224216
AX-147224248
AX-147224251
AX-147224280
AX-147224270
AX-147224321
AX-147224316
AX-147224359
AX-147224370
AX-147224372
AX-147252314
AX-147260196
AX-147224487
AX-147224485
AX-147224507
AX-147224542
AX-147224569
AX-147224620
AX-147224636
AX-147224664
AX-147224808
AX-147224776
AX-147224758
AX-147224744
AX-147224737
AX-147224695
AX-147224956
AX-147224945
AX-147225078
AX-147225104
AX-147225232
AX-147225443
AX-147225334
AX-147225325
AX-147225385
AX-147225464
AX-147225594
AX-147225519
AX-147225368
AX-147225510
AX-147225228
AX-147225414
AX-147225689
AX-147225730
AX-147225651
AX-147225614
AX-147225660
AX-147225650
AX-147225805
AX-147225934
AX-147226002
AX-147226037
AX-147225979
AX-147225977
AX-147225997
AX-147226076
AX-147226086
AX-147226154
AX-147226145
AX-147226198
AX-147226207
AX-147226178
AX-147226189
AX-147226211
AX-147226332
AX-147226288
AX-147253944
AX-147226482
AX-147226349
AX-147226350
AX-147253814
AX-147254213
AX-147226697
AX-147226683
AX-147254209
AX-147254212
AX-147226730
AX-147254245
AX-147226719
AX-147226720
AX-147226820
AX-147226816
AX-147227046
AX-147227044
AX-147227238
AX-147227276
AX-147227304
AX-147227318
AX-147227391
AX-147254713
AX-147227388
AX-147227390
AX-147227344
AX-147227409
AX-147227491
AX-147227584
AX-147227580
AX-147227649
AX-147227676
AX-147227821
AX-147227840
AX-147227834
AX-147227833
AX-147227917
AX-147227930
AX-147227919
AX-147227920
AX-147228073
AX-147228077
AX-147228164
AX-147228146
AX-147228139
AX-147228270
AX-147228382
AX-147228470
AX-147228528
AX-147228550
AX-147228566
AX-147228576
AX-147228634
AX-147228633
AX-147228658
AX-147228759
AX-147228738
AX-147228199
AX-147228204
AX-147229124
AX-147229092
AX-147229051
AX-147229044
AX-147229019
AX-147228983
AX-147228871
AX-147228839
AX-147256944
AX-147228816
AX-147256931
AX-147228809
AX-147228802
AX-147228791
AX-147228785
AX-147228782
AX-147228764
AX-147229130
AX-147229294
AX-147229345
AX-147229346
AX-147255729
AX-147229479
AX-147229410
AX-147229481
AX-147229642
AX-147229709
AX-147229729
AX-147229740
AX-147229745
AX-147229763
AX-147229769
AX-147229813
AX-147229820
AX-147229845
AX-147256525
AX-147229862
AX-147229882
AX-147229852
AX-147229917
AX-147229975
AX-147229992
AX-147230049
AX-147230038
AX-147230108
AX-147230088
AX-147230087
AX-147230121
AX-147230165
AX-147230197
AX-147230223
AX-147230224
AX-147230280
AX-147230319
AX-147230409
AX-147230408
AX-147230422
AX-147230432
AX-147230437
AX-147230473
AX-147230500
AX-147230499
AX-147230507
AX-147230532
AX-147230546
AX-147230555
AX-147230626
AX-147230636
AX-147230672
AX-147230776
AX-147230795
AX-147240664
AX-147230842
AX-147231077
AX-147231118
AX-147231126
AX-147231135
AX-147231148
AX-147231204
AX-147231206
AX-147258789
AX-147231272
AX-147231307
AX-147231337
AX-147231348
AX-147258971
AX-147231410
AX-147231491
AX-147231500
AX-147231647
AX-147231716
AX-147231795
AX-147231809
AX-147231877
AX-147231933
AX-147216857
AX-147216850
AX-147216800
AX-147232070
AX-147234444
AX-147232136
AX-147232201
AX-147232213
AX-147232270
AX-147232337
AX-147232384
AX-147223242
AX-147232596
AX-147232700
AX-147232740
AX-147232597
AX-147232786
AX-147232832
AX-147232806
AX-147260576
AX-147232876
AX-147232906
AX-147232927
AX-147232952
AX-147211618
AX-147232987
AX-147232981
AX-147232963
AX-147233060
AX-147233083
AX-147233141
AX-147233233
AX-147233238
AX-147233235
AX-147233243
AX-147233338
AX-147261423
AX-147233498
AX-147233523
AX-147233267
AX-147233557
AX-147233587
AX-147233608
AX-147233622
AX-147233670
AX-147233869
AX-147233882
AX-147233992
AX-147233948
AX-147234195
AX-147234154
AX-147234159
AX-147234200
AX-147262507
AX-147234221
AX-147234232
AX-147234310
AX-147234350
AX-147234334
AX-147262337
AX-147234385
AX-147234393
AX-147234525
AX-147234476
AX-147234477
AX-147234551
AX-147234569
AX-147234599
AX-147234614
AX-147234602
AX-147234663
AX-147234740
AX-147234752
AX-147234803
AX-147235111
AX-147235177
AX-147235165
AX-147235204
AX-147235274
AX-147235299
AX-147235364
AX-147235363
AX-147235479
AX-147235513
AX-147235551
AX-147235613
AX-147235614
AX-147235670
AX-147235681
AX-147235983
AX-147235779
AX-147264133
AX-147236045
AX-147235833
AX-147235962
AX-147236089
AX-147236198
AX-147236225
AX-147236291
AX-147236270
AX-147236380
AX-147236445
AX-147236541
AX-147236571
AX-147236627
AX-147236642
AX-147236662
AX-147236674
AX-147236751
AX-147236821
AX-147236829
AX-147236836
AX-147236852
AX-147236916
AX-147236928
AX-147236910
AX-147237012
AX-147237072
AX-147237116
AX-147237141
AX-147237165
AX-147237211
AX-147237210
AX-147237245
AX-147237298
AX-147237303
AX-147262806
AX-147262784
AX-147209355
AX-147209669
AX-147237531
AX-147237499
AX-147209912
AX-147209918
AX-147209994
AX-147237408
AX-147209161
AX-147237610
AX-147237628
AX-147209027
AX-147237665
AX-147209012
AX-147209041
AX-147208994
AX-147237689
AX-147237688
AX-147237708
AX-147208810
AX-147208775
AX-147237811
AX-147208540
AX-147208504
AX-147208381
AX-147208407
AX-147237900
AX-147265772
AX-147237897
AX-147208326
AX-147237927
AX-147208185
AX-147237943
AX-147237957
AX-147238003
AX-147237982
AX-147265687
AX-147238059
AX-147207944
AX-147238115
AX-147207670
AX-147210109
AX-147238154
AX-147238184
AX-147238182
AX-147210268
AX-147238256
AX-147238408
AX-147238632
AX-147238573
AX-147238498
AX-147238659
AX-147238650
AX-147238665
AX-147253179
AX-147238715
AX-147238689
AX-147238414
AX-147238361
AX-147238472
AX-147238594
AX-147238146
AX-147239221
AX-147238827
AX-147238793
AX-147238921
AX-147238901
AX-147239097
AX-147239096
AX-147239160
AX-147239135
AX-147239238
AX-147239234
AX-147239229
AX-147239255
AX-147239209
AX-147239260
AX-147239259
AX-147239286
AX-147239322
AX-147239364
AX-147239403
AX-147239438
AX-147239515
AX-147239545
AX-147239556
AX-147239577
AX-147239589
AX-147239595
AX-147239631
AX-147212137
AX-147212132
AX-147239830
AX-147239821
AX-147239960
AX-147239986
AX-147212551
AX-147240011
AX-147240121
AX-147240163
AX-147212784
AX-147212783
AX-147240274
AX-147212781
AX-147212793
AX-147212814
AX-147240299
AX-147240328
AX-147240427
AX-147240499
AX-147212897
AX-147240646
AX-147257681
AX-147240678
AX-147240734
AX-147240898
AX-147240917
AX-147240859
AX-147241134
AX-147241114
AX-147213489
AX-147241102
AX-147240979
AX-147263523
AX-147241162
AX-147241278
AX-147241373
AX-147241249
AX-147241669
AX-147241624
AX-147241558
AX-147241610
AX-147241380
AX-147241572
AX-147241519
AX-147258245
AX-147241485
AX-147241655
AX-147241731
AX-147241341
AX-147241356
AX-147241798
AX-147241937
AX-147241839
AX-147241969
AX-147214627
AX-147242295
AX-147242332
AX-147242386
AX-147242414
AX-147242540
AX-147242558
AX-147242676
AX-147242748
AX-147242773
AX-147242772
AX-147242790
AX-147242824
AX-147242831
AX-147242839
AX-147242873
AX-147215246
AX-147232052
AX-147253026
AX-147243075
AX-147243191
AX-147243254
AX-147243239
AX-147243278
AX-147243261
AX-147243447
AX-147243460
AX-147243516
AX-147243534
AX-147243563
AX-147255845
AX-147243670
AX-147243694
AX-147243905
AX-147244088
AX-147244183
AX-147216293
AX-147244700
AX-147244499
AX-147245769
AX-147242920
AX-147245361
AX-147245038
AX-147245054
AX-147245003
AX-147244888
AX-147244914
AX-147244957
AX-147244952
AX-147244993
AX-147245131
AX-147246180
AX-147246175
AX-147246153
AX-147246243
AX-147246216
AX-147246008
AX-147245845
AX-147245794
AX-147245796
AX-147245713
AX-147245798
AX-147218217
AX-147245799
AX-147245654
AX-147245589
AX-147245397
AX-147245379
AX-147245305
AX-147245252
AX-147245201
AX-147246031
AX-147246055
AX-147245721
AX-147245168
AX-147244322
AX-147244648
AX-147244354
AX-147244549
AX-147244788
AX-147244797
AX-147244779
AX-147244492
AX-147244674
AX-147244707
AX-147244426
AX-147244861
AX-147244941
AX-147247128
AX-147246935
AX-147247069
AX-147247126
AX-147247141
AX-147247242
AX-147247346
AX-147247306
AX-147247482
AX-147247652
AX-147247530
AX-147247828
AX-147247692
AX-147247531
AX-147247723
AX-147247803
AX-147248044
AX-147247983
AX-147248038
AX-147248041
AX-147220504
AX-147248049
AX-147248111
AX-147248200
AX-147248246
AX-147248390
AX-147220932
AX-147248565
AX-147248566
AX-147248606
AX-147248630
AX-147248690
AX-147221198
AX-147221348
AX-147248854
AX-147221332
AX-147249145
AX-147249229
AX-147249228
AX-147249286
AX-147249313
AX-147249334
AX-147249353
AX-147249407
AX-147249470
AX-147249464
AX-147249803
AX-147249773
AX-147249835
AX-147249883
AX-147249942
AX-147250057
AX-147250073
AX-147250141
AX-147250202
AX-147250331
AX-147250163
AX-147250179
AX-147250253
AX-147250237
AX-147250350
AX-147250433
AX-147250541
AX-147250583
AX-147250696
AX-147250693
AX-147250688
AX-147250724
AX-147250751
AX-147250846
AX-147250948
AX-147250967
AX-147250876
AX-147250873
AX-147250921
AX-147250971
AX-147251018
AX-147251039
AX-147251155
AX-147251131
AX-147251678
AX-147251730
AX-147251735
AX-147251784
AX-147251821
AX-147251889
AX-147251933
AX-147251932
AX-147251964
AX-147251981
AX-147252036
AX-147252072
AX-147252136
AX-147224469
AX-147252233
AX-147252234
AX-147252285
AX-147252315
AX-147252365
AX-147252377
AX-147252357
AX-147252473
AX-147252511
AX-147252499
AX-147252603
AX-147252564
AX-147252522
AX-147252621
AX-147252835
AX-147252888
AX-147252793
AX-147252817
AX-147252803
AX-147252955
AX-147252964
AX-147252777
AX-147252690
AX-147252686
AX-147253000
AX-147253055
AX-147253080
AX-147253016
AX-147253322
AX-147253306
AX-147253439
AX-147253456
AX-147253469
AX-147253667
AX-147226065
AX-147253514
AX-147253637
AX-147253756
AX-147253742
AX-147253779
AX-147253822
AX-147226315
AX-147253839
AX-147253856
AX-147253952
AX-147254043
AX-147254052
AX-147254084
AX-147254064
AX-147254012
AX-147254153
AX-147254238
AX-147254226
AX-147226758
AX-147226782
AX-147254313
AX-147226788
AX-147254273
AX-147254555
AX-147254526
AX-147254456
AX-147254462
AX-147254466
AX-147254550
AX-147254599
AX-147254684
AX-147254688
AX-147254694
AX-147254703
AX-147254770
AX-147254784
AX-147254866
AX-147254869
AX-147254885
AX-147254932
AX-147255004
AX-147255063
AX-147255096
AX-147255743
AX-147255415
AX-147228735
AX-147255608
AX-147255578
AX-147255592
AX-147255580
AX-147229423
AX-147255923
AX-147255716
AX-147255687
AX-147255885
AX-147256038
AX-147256010
AX-147256049
AX-147256002
AX-147256076
AX-147256086
AX-147256083
AX-147256023
AX-147256150
AX-147256197
AX-147256207
AX-147256250
AX-147256313
AX-147256306
AX-147256349
AX-147256492
AX-147256539
AX-147256567
AX-147256596
AX-147256623
AX-147256650
AX-147256674
AX-147256836
AX-147259610
AX-147228780
AX-147228786
AX-147256927
AX-147256989
AX-147257026
AX-147257036
AX-147257188
AX-147257214
AX-147257243
AX-147257270
AX-147257315
AX-147257461
AX-147257484
AX-147257496
AX-147257530
AX-147257575
AX-147257589
AX-147257555
AX-147257598
AX-147257601
AX-147257604
AX-147240657
AX-147257766
AX-147257889
AX-147257863
AX-147257944
AX-147257969
AX-147257928
AX-147257990
AX-147258066
AX-147258047
AX-147258045
AX-147225577
AX-147225568
AX-147225578
AX-147258300
AX-147258254
AX-147258294
AX-147258199
AX-147258624
AX-147258558
AX-147258619
AX-147258555
AX-147258520
AX-147258418
AX-147258321
AX-147258310
AX-147258334
AX-147258711
AX-147258740
AX-147258718
AX-147231175
AX-147258709
AX-147258766
AX-147258811
AX-147258902
AX-147231303
AX-147259082
AX-147259180
AX-147259174
AX-147259182
AX-147259158
AX-147259123
AX-147259163
AX-147259233
AX-147259301
AX-147259338
AX-147259404
AX-147259405
AX-147259508
AX-147259509
AX-147259569
AX-147259639
AX-147259661
AX-147259703
AX-147259712
AX-147259751
AX-147259787
AX-147259855
AX-147259902
AX-147259938
AX-147260023
AX-147260202
AX-147260253
AX-147260375
AX-147260411
AX-147264460
AX-147260449
AX-147232753
AX-147260520
AX-147260518
AX-147260510
AX-147232812
AX-147260643
AX-147260586
AX-147260650
AX-147260691
AX-147239425
AX-147260789
AX-147260792
AX-147260826
AX-147260870
AX-147261071
AX-147261248
AX-147261313
AX-147261255
AX-147261070
AX-147261301
AX-147261408
AX-147261411
AX-147261343
AX-147261388
AX-147261463
AX-147261522
AX-147261631
AX-147261736
AX-147261789
AX-147261853
AX-147261938
AX-147261891
AX-147261958
AX-147262112
AX-147262241
AX-147262258
AX-147262299
AX-147262460
AX-147262501
AX-147262582
AX-147262597
AX-147262639
AX-147262661
AX-147262665
AX-147262672
AX-147263598
AX-147263454
AX-147263461
AX-147263427
AX-147263360
AX-147263407
AX-147263446
AX-147263482
AX-147263500
AX-147263641
AX-147263790
AX-147263804
AX-147263974
AX-147264029
AX-147264127
AX-147264174
AX-147236093
AX-147263880
AX-147263879
AX-147263878
AX-147263806
AX-147263896
AX-147264026
AX-147263930
AX-147264289
AX-147264291
AX-147264288
AX-147264364
AX-147264320
AX-147264509
AX-147264566
AX-147264579
AX-147264651
AX-147264637
AX-147264709
AX-147264758
AX-147264779
AX-147264783
AX-147264809
AX-147264918
AX-147264937
AX-147264985
AX-147264965
AX-147264979
AX-147265599
AX-147265430
AX-147265407
AX-147265307
AX-147265297
AX-147265290
AX-147265249
AX-147265134
AX-147265120
AX-147265217
AX-147265330
AX-147265367
AX-147265447
